# Supplementary material for: Linked genetic variants on chromosome 10 control ear morphology and body mass among dog breeds
Source: BMC Genomics. 2015 Jun 23;16(1):474. doi: 10.1186/s12864-015-1702-2 (PMC4477608; doi:10.1186/s12864-015-1702-2)
Supplement: Additional file 1: Table S1. — Result of GWAS studies for ear type, body mass, and body mass controlling for ear type (drop, prick and intermediate). Both raw p-values and p-values from breed permutation procedure are shown for each analysis. EMP1 is the point-wise breed-permuted p-value derived from comparison of the observed significance value at each SNP with the significance values of 1000 permutations at the same SNP. EMP2 is the genome-wide breed-permuted p-value derived from comparison of the significance value at each SNP with the maximum significance values of 1000 permutations of all SNPs in the genome. SNPs with genome-wide p-values < 0.05 are highlighted. Only SNPs with EMP1 < 0.05 are shown. [file 12864_2015_1702_MOESM1_ESM.xlsx]

## Sheet: ear.type
CHR	SNP	BP	NMISS	BETA	SE	R2	T	P	EMP1	EMP2
10	BICF2S23633421	11072007	508	0.6464	0.02556	0.5584	25.29	7.537e-92	0	0
10	BICF2P718692	11056641	509	0.6258	0.02689	0.5166	23.28	4.585e-82	0	0
10	BICF2S23444568	11100691	508	0.6165	0.02971	0.4597	20.75	1.201e-69	0	0
10	BICF2P86524	10907439	509	0.6186	0.03017	0.4534	20.51	1.674e-68	0	0
10	BICF2P712340	10871535	505	0.6131	0.03049	0.4457	20.11	1.87e-66	0	0
10	BICF2P753942	11081762	509	0.6065	0.03111	0.4285	19.5	1.389e-63	0	0
10	BICF2P1167464	11086490	508	0.6049	0.0311	0.4278	19.45	2.44e-63	0	0
10	BICF2P884833	11121003	508	0.5996	0.03128	0.4207	19.17	5.61e-62	0	0
10	BICF2P330949	10707193	508	0.5706	0.03171	0.3903	18	2.436e-56	0	0.001
10	BICF2S22951426	10491306	508	-0.5661	0.0317	0.3865	-17.86	1.168e-55	0	0.001
10	BICF2P797775	10804969	507	-0.5496	0.03129	0.3793	-17.57	2.951e-54	0	0.001
10	BICF2P540844	10462369	509	0.5827	0.03435	0.3621	16.96	1.906e-51	0	0.003
10	BICF2P154098	10403688	494	0.52	0.03205	0.3486	16.23	9.755e-48	0	0.005
10	BICF2P809657	10279174	504	0.5317	0.03327	0.3372	15.98	8.855e-47	0	0.007
10	BICF2S23651627	11616330	506	-0.5657	0.03541	0.3361	-15.97	8.906e-47	0	0.007
10	BICF2P709352	11384057	508	0.5231	0.03342	0.3262	15.65	2.58e-45	0	0.009
10	BICF2P251568	10060618	509	0.59	0.0384	0.3177	15.36	5.179e-44	0	0.014
10	BICF2P1260553	11792711	506	0.5616	0.03672	0.317	15.3	1.168e-43	0	0.015
10	BICF2P533704	10155349	508	0.585	0.03861	0.3121	15.15	4.999e-43	0	0.017
10	BICF2P1459668	9904595	509	0.5418	0.03628	0.3054	14.93	4.753e-42	0	0.024
10	BICF2P53899	10393318	508	0.4882	0.03274	0.3052	14.91	6.165e-42	0	0.024
10	BICF2S23012887	11045711	508	-0.472	0.03234	0.2963	-14.6	1.593e-40	0	0.035
1	BICF2G630790278	96961317	509	-0.5719	0.03925	0.2952	-14.57	1.997e-40	0	0.036
10	BICF2P619179	10703666	509	-0.5422	0.03726	0.2947	-14.55	2.408e-40	0	0.037
10	BICF2S23053016	11017208	509	-0.466	0.03271	0.2858	-14.25	5.692e-39	0	0.053
9	BICF2G630473653	58008872	509	-0.507	0.03568	0.2849	-14.21	8.075e-39	0	0.054
9	BICF2G630473641	58001513	505	-0.5036	0.03598	0.2803	-14	7.944e-38	0	0.068
10	BICF2S24414279	11000274	508	-0.45	0.03273	0.2719	-13.75	9.063e-37	0	0.098
10	BICF2S23426676	11006041	509	-0.4506	0.0328	0.2712	-13.74	9.921e-37	0	0.099
10	BICF2P1064035	10340230	508	-0.46	0.03373	0.2688	-13.64	2.712e-36	0	0.111
10	BICF2P776298	11440860	509	-0.4677	0.03498	0.2607	-13.37	3.889e-35	0	0.156
24	BICF2S2328940	24863814	509	-0.4875	0.0366	0.2592	-13.32	6.4e-35	0	0.169
10	BICF2P408346	10412216	506	-0.4535	0.0343	0.2575	-13.22	1.824e-34	0	0.197
2	BICF2P343829	38145114	508	-0.4735	0.03616	0.2531	-13.09	6.088e-34	0	0.225
10	BICF2S23019926	12243693	509	0.4684	0.03609	0.2494	12.98	1.83e-33	0	0.254
24	BICF2P321655	24843871	509	-0.456	0.03524	0.2483	-12.94	2.675e-33	0.001	0.265
24	BICF2P964374	24839693	509	0.4589	0.0356	0.2469	12.89	4.308e-33	0.001	0.279
10	BICF2S23128717	11765012	507	-0.4633	0.03632	0.2437	-12.76	1.66e-32	0	0.32
10	BICF2P797505	11405132	508	0.4494	0.03535	0.2421	12.71	2.485e-32	0	0.338
24	BICF2S23125947	24836173	509	0.4524	0.03581	0.2394	12.63	5.453e-32	0.002	0.37
10	BICF2S23428022	12029052	509	0.4969	0.03943	0.2385	12.6	7.267e-32	0	0.379
10	BICF2P1164988	10322338	509	0.438	0.0348	0.2381	12.59	8.405e-32	0	0.384
10	BICF2P1091213	31067467	509	-0.5375	0.04277	0.2375	-12.57	1.013e-31	0	0.389
6	BICF2S2374580	8167051	509	-0.4737	0.03772	0.2372	-12.56	1.109e-31	0	0.39
10	BICF2S2297387	11915602	507	-0.4558	0.03637	0.2372	-12.53	1.485e-31	0	0.402
10	BICF2S23752626	11532898	509	0.4805	0.03854	0.2347	12.47	2.609e-31	0	0.428
14	BICF2S23434176	59001513	508	-0.4635	0.03723	0.2345	-12.45	3.179e-31	0	0.435
9	BICF2G630473618	57976560	491	-0.4847	0.03883	0.2416	-12.48	3.18e-31	0	0.435
10	BICF2P477614	12017097	508	0.4898	0.03946	0.2334	12.41	4.537e-31	0	0.447
18	BICF2P1367005	8363214	509	-0.5885	0.04755	0.232	-12.38	6.368e-31	0	0.47
2	BICF2P266917	38130649	509	-0.6891	0.05603	0.2298	-12.3	1.304e-30	0	0.494
10	BICF2P484070	11389378	509	0.4392	0.03574	0.2295	12.29	1.471e-30	0	0.499
9	BICF2P881262	18241965	506	-0.4418	0.03608	0.2293	-12.24	2.316e-30	0	0.517
2	BICF2P168817	38176328	509	0.4578	0.03758	0.2265	12.18	3.952e-30	0.001	0.542
10	BICF2S23342115	11549828	509	0.4707	0.03868	0.2261	12.17	4.468e-30	0	0.55
3	BICF2P521685	23118440	509	-0.6471	0.0534	0.2246	-12.12	7.421e-30	0	0.568
30	BICF2P1419258	14577712	508	-0.4874	0.04069	0.221	-11.98	2.719e-29	0	0.631
24	BICF2P1394945	29812076	509	0.4938	0.04133	0.2197	11.95	3.677e-29	0	0.65
24	BICF2P1254041	6913345	509	0.5373	0.04525	0.2176	11.87	7.294e-29	0	0.68
10	BICF2S23032891	12248197	502	0.4427	0.03726	0.2201	11.88	7.704e-29	0	0.681
24	BICF2P150167	7000632	509	0.5381	0.04549	0.2163	11.83	1.111e-28	0	0.705
10	BICF2S23037623	12227519	507	-0.4425	0.03758	0.2154	-11.78	1.886e-28	0	0.723
3	BICF2P521131	72727082	507	0.4724	0.04014	0.2152	11.77	2.01e-28	0	0.726
18	TIGRP2P254733	9338292	509	0.4301	0.03665	0.2136	11.73	2.716e-28	0.001	0.75
24	BICF2P1030220	7103460	508	0.4864	0.04149	0.2136	11.72	3.028e-28	0	0.753
30	BICF2G630397162	39228614	508	-0.4604	0.03939	0.2126	-11.69	4.18e-28	0	0.764
3	BICF2P1172332	76823135	509	-0.5397	0.04627	0.2116	-11.66	5.125e-28	0	0.773
32	BICF2G630600079	8593114	509	0.4396	0.0377	0.2114	11.66	5.388e-28	0	0.773
24	BICF2P323055	38663196	508	-0.585	0.0504	0.2103	-11.61	8.805e-28	0	0.796
27	BICF2G630141495	14722908	509	0.5313	0.04578	0.2099	11.61	8.861e-28	0	0.797
1	BICF2S23416070	46061178	509	0.4516	0.03891	0.2099	11.61	8.881e-28	0	0.797
10	BICF2G630480618	29121420	509	-0.4333	0.03749	0.2085	-11.56	1.383e-27	0	0.814
24	TIGRP2P318573	38645878	509	-0.581	0.05042	0.2076	-11.52	1.872e-27	0	0.826
23	BICF2G630393070	7775833	509	-0.5097	0.04449	0.2056	-11.46	3.523e-27	0	0.838
1	BICF2P230480	95734221	508	0.4613	0.04039	0.2049	11.42	4.957e-27	0.002	0.845
19	BICF2P107606	6762453	509	-0.4431	0.03892	0.2036	-11.39	6.704e-27	0.001	0.852
10	BICF2P1225262	10265925	509	0.4101	0.03629	0.2011	11.3	1.483e-26	0	0.877
32	BICF2P249504	27844026	509	-0.4468	0.0398	0.1991	-11.23	2.839e-26	0	0.89
9	BICF2G630473683	58054850	505	0.4329	0.03856	0.2004	11.23	2.972e-26	0	0.89
34	BICF2S232639	17795097	509	-0.411	0.03669	0.1984	-11.2	3.529e-26	0	0.895
24	BICF2P1231914	28888708	509	0.473	0.04226	0.1982	11.19	3.791e-26	0	0.895
11	BICF2P1295013	56030477	509	-0.4432	0.03961	0.198	-11.19	4.002e-26	0	0.898
11	BICF2P1146396	56080120	509	-0.4432	0.03961	0.198	-11.19	4.002e-26	0	0.898
10	BICF2S23130895	69000703	507	0.518	0.04631	0.1986	11.19	4.154e-26	0	0.899
24	BICF2P1040797	6931314	509	0.506	0.04525	0.1979	11.18	4.176e-26	0	0.899
2	BICF2P782042	37978379	509	0.4202	0.0377	0.1968	11.14	5.978e-26	0.001	0.906
36	BICF2P237112	14157826	509	-0.4485	0.04035	0.196	-11.12	7.681e-26	0	0.909
3	BICF2P43095	64879649	508	-0.4034	0.03631	0.1961	-11.11	8.277e-26	0.001	0.912
24	BICF2P826942	27113478	509	0.4303	0.03877	0.1955	11.1	9.05e-26	0	0.915
24	BICF2P1073360	6966806	509	0.5009	0.04536	0.1939	11.04	1.502e-25	0	0.923
24	BICF2P522213	6969643	509	0.5009	0.04536	0.1939	11.04	1.502e-25	0	0.923
1	BICF2P1189089	31858622	509	0.4583	0.04151	0.1939	11.04	1.505e-25	0	0.923
22	BICF2S23730104	8142174	509	-0.5335	0.04832	0.1938	-11.04	1.517e-25	0	0.923
18	BICF2P554051	39308042	509	-0.4505	0.04084	0.1935	-11.03	1.671e-25	0	0.924
6	BICF2S23023616	4822328	508	-0.5217	0.04731	0.1938	-11.03	1.72e-25	0	0.924
2	BICF2P558433	37310240	509	-0.5133	0.0466	0.1931	-11.02	1.911e-25	0	0.925
4	BICF2P310428	70835186	509	0.414	0.03767	0.1924	10.99	2.395e-25	0	0.929
11	BICF2P103819	56116672	508	-0.4384	0.03991	0.1925	-10.98	2.581e-25	0	0.93
10	BICF2P699421	10302292	509	0.3959	0.03605	0.1921	10.98	2.603e-25	0	0.93
14	BICF2S23018831	59865127	509	0.4283	0.03907	0.1916	10.96	3.068e-25	0	0.934
7	BICF2G630551714	15928205	509	-0.463	0.04233	0.1909	-10.94	3.839e-25	0	0.938
1	BICF2P1057699	95658743	508	0.4523	0.04142	0.1907	10.92	4.548e-25	0.002	0.939
5	BICF2P1212200	13903817	509	0.4822	0.04442	0.1886	10.86	7.956e-25	0	0.946
11	BICF2P715936	56008800	509	-0.434	0.04	0.1884	-10.85	8.445e-25	0	0.946
10	BICF2P229118	11961276	508	0.4139	0.03809	0.1892	10.87	7.263e-25	0.001	0.946
15	BICF2P448050	22128267	508	-0.4362	0.04034	0.1877	-10.81	1.171e-24	0	0.948
5	BICF2S22920330	41237038	509	-0.484	0.04482	0.187	-10.8	1.305e-24	0	0.948
5	BICF2S22965002	41242928	509	-0.484	0.04482	0.187	-10.8	1.305e-24	0	0.948
22	BICF2G630314995	5707593	506	-0.4336	0.04001	0.189	-10.84	9.716e-25	0.002	0.948
5	BICF2S23213370	65617952	509	0.4438	0.04118	0.1864	10.78	1.589e-24	0	0.953
22	BICF2P1074615	6042942	508	-0.4387	0.04071	0.1867	-10.78	1.589e-24	0.001	0.953
15	BICF2G630435479	29025098	509	-0.5548	0.0515	0.1862	-10.77	1.673e-24	0	0.954
22	BICF2G630315390	6143164	507	-0.4376	0.04061	0.1869	-10.78	1.647e-24	0.001	0.954
22	BICF2G630315295	6011018	509	-0.4378	0.04066	0.1861	-10.77	1.751e-24	0.001	0.955
22	BICF2G630315305	6028358	509	-0.4378	0.04066	0.1861	-10.77	1.751e-24	0.001	0.955
22	BICF2G630315318	6052962	509	-0.4378	0.04066	0.1861	-10.77	1.751e-24	0.001	0.955
22	BICF2G630315326	6061664	509	-0.4378	0.04066	0.1861	-10.77	1.751e-24	0.001	0.955
22	BICF2G630315350	6099387	509	-0.4378	0.04066	0.1861	-10.77	1.751e-24	0.001	0.955
22	BICF2G630315359	6116220	509	-0.4378	0.04066	0.1861	-10.77	1.751e-24	0.001	0.955
22	BICF2G630315361	6118418	509	-0.4378	0.04066	0.1861	-10.77	1.751e-24	0.001	0.955
22	BICF2G630315388	6140137	509	-0.4378	0.04066	0.1861	-10.77	1.751e-24	0.001	0.955
11	BICF2P795225	56120789	509	-0.43	0.03998	0.1858	-10.76	1.914e-24	0	0.956
1	BICF2P1251360	58911546	509	-0.4324	0.04024	0.1855	-10.75	2.081e-24	0	0.956
22	BICF2G630314925	5492384	509	-0.4304	0.04004	0.1856	-10.75	2.051e-24	0.002	0.956
22	BICF2G630315158	5871275	509	-0.4304	0.04004	0.1856	-10.75	2.051e-24	0.002	0.956
22	BICF2G630315348	6093923	508	-0.4363	0.04063	0.1856	-10.74	2.267e-24	0.001	0.957
3	BICF2G630339085	41630484	509	-0.4411	0.04107	0.1854	-10.74	2.195e-24	0.002	0.957
2	BICF2S23340033	38665751	509	0.4128	0.03847	0.1851	10.73	2.396e-24	0.001	0.96
2	BICF2P670861	37877074	506	0.4176	0.03893	0.1859	10.73	2.557e-24	0.001	0.961
20	BICF2P195283	31943028	509	-0.4682	0.04368	0.1848	-10.72	2.646e-24	0	0.962
18	BICF2P1102148	8925179	509	-0.4583	0.04278	0.1846	-10.71	2.799e-24	0	0.963
15	BICF2G630439016	23289080	507	-0.4553	0.0425	0.1852	-10.71	2.854e-24	0	0.963
24	BICF2P1331124	25711586	509	0.4194	0.03926	0.1838	10.68	3.605e-24	0	0.965
24	BICF2P795406	25748297	509	0.4194	0.03926	0.1838	10.68	3.605e-24	0	0.965
24	BICF2P1489782	25751298	509	0.4194	0.03926	0.1838	10.68	3.605e-24	0	0.965
24	BICF2P1392026	25765303	509	0.4194	0.03926	0.1838	10.68	3.605e-24	0	0.965
24	BICF2P125931	25786117	509	0.4194	0.03926	0.1838	10.68	3.605e-24	0	0.965
24	TIGRP2P314771	25799106	509	0.4194	0.03926	0.1838	10.68	3.605e-24	0	0.965
24	TIGRP2P314791	25838067	509	0.4194	0.03926	0.1838	10.68	3.605e-24	0	0.965
24	BICF2P1448931	25842424	509	0.4194	0.03926	0.1838	10.68	3.605e-24	0	0.965
2	BICF2P20779	38693470	509	0.4053	0.03796	0.1836	10.68	3.778e-24	0.001	0.965
18	BICF2P534268	9150883	509	0.4111	0.03862	0.1827	10.64	5.113e-24	0.001	0.968
10	BICF2S23658063	69197918	507	-0.403	0.03786	0.1833	-10.64	5.194e-24	0.001	0.969
18	BICF2P131662	9164274	507	0.4116	0.03868	0.1831	10.64	5.413e-24	0.001	0.969
10	BICF2P475438	9726873	508	0.4193	0.03941	0.1828	10.64	5.416e-24	0.001	0.969
11	BICF2P268806	56107179	509	-0.4266	0.04012	0.1823	-10.63	5.642e-24	0	0.97
8	BICF2S23123687	37684225	509	-0.4103	0.03859	0.1823	-10.63	5.706e-24	0	0.97
3	BICF2P1352501	64902960	509	0.3886	0.03674	0.1807	10.58	9.329e-24	0	0.973
18	BICF2S23344181	9374632	509	0.4106	0.03876	0.1812	10.59	8.008e-24	0.001	0.973
18	TIGRP2P254743	9371145	508	0.4109	0.03879	0.1815	10.59	8.216e-24	0.002	0.973
18	TIGRP2P254722	9314643	509	-0.4008	0.03788	0.1808	-10.58	9.053e-24	0.002	0.973
10	BICF2G630668947	12520146	508	-0.4236	0.04005	0.181	-10.58	9.382e-24	0.003	0.973
1	BICF2S23651735	110741615	508	-0.4165	0.0394	0.1809	-10.57	9.738e-24	0	0.974
8	BICF2S23658521	59961309	509	-0.4384	0.04149	0.1805	-10.57	1.008e-23	0	0.975
20	BICF2G630233266	23991548	509	-0.4135	0.0392	0.18	-10.55	1.174e-23	0	0.975
30	BICF2G630412697	3126573	508	-0.4208	0.0399	0.1802	-10.55	1.226e-23	0	0.976
24	BICF2P1429421	34805865	508	0.495	0.04704	0.1796	10.52	1.49e-23	0.001	0.977
10	BICF2G630668931	12534243	508	-0.4242	0.04045	0.1786	-10.49	2.03e-23	0.002	0.984
7	BICF2S22947347	42223737	509	-0.4732	0.04518	0.1778	-10.47	2.294e-23	0	0.985
3	BICF2S22915070	66096931	509	-0.5175	0.04944	0.1777	-10.47	2.402e-23	0.002	0.985
24	BICF2G630511739	11949798	509	-0.4712	0.04509	0.1773	-10.45	2.745e-23	0	0.986
5	BICF2S22963621	41262494	509	-0.4851	0.04642	0.1772	-10.45	2.784e-23	0	0.986
1	BICF2P261098	38554683	509	-0.4213	0.04034	0.177	-10.44	2.962e-23	0.001	0.986
10	BICF2G630668240	13704607	507	-0.4868	0.04668	0.1772	-10.43	3.428e-23	0	0.987
11	BICF2P1132820	36374631	509	-0.4034	0.03868	0.1766	-10.43	3.334e-23	0.002	0.987
33	TIGRP2P391075	6044595	509	-0.4213	0.04046	0.1762	-10.41	3.83e-23	0	0.988
11	BICF2P1279642	34341408	509	0.3961	0.03809	0.1758	10.4	4.341e-23	0	0.988
18	BICF2S23114905	9167378	509	0.4015	0.03874	0.1748	10.36	5.96e-23	0	0.992
37	BICF2P561996	24774560	508	-0.3868	0.03731	0.1752	-10.37	5.755e-23	0.002	0.992
5	BICF2S2325790	36081874	508	0.402	0.03886	0.1746	10.34	6.99e-23	0	0.993
38	BICF2G63069711	21115226	509	-0.4169	0.04037	0.1738	-10.33	8.105e-23	0	0.993
13	BICF2S23749662	48406599	509	-0.4239	0.04106	0.1738	-10.33	8.161e-23	0	0.993
33	BICF2P839475	6028101	509	0.4147	0.04022	0.1733	10.31	9.334e-23	0	0.993
18	BICF2P1008875	9675896	509	0.4046	0.03939	0.1723	10.27	1.285e-22	0	0.993
18	BICF2P93585	29510992	509	-0.4259	0.04138	0.1728	-10.29	1.086e-22	0.001	0.993
20	BICF2S2332575	32226412	509	0.4769	0.04611	0.1742	10.34	7.019e-23	0.002	0.993
20	BICF2S23044491	53988383	509	-0.5152	0.05019	0.1721	-10.27	1.371e-22	0	0.994
18	BICF2P124996	9686099	508	0.4047	0.03942	0.1724	10.27	1.375e-22	0	0.994
16	BICF2G630816240	51532330	509	-0.4339	0.04231	0.1718	-10.25	1.5e-22	0	0.994
7	BICF2P399640	78663882	509	0.4097	0.03998	0.1716	10.25	1.612e-22	0.002	0.994
32	BICF2P566018	27910768	509	-0.4102	0.04009	0.1711	-10.23	1.829e-22	0.001	0.995
37	BICF2S23140148	29810803	509	0.4821	0.04719	0.1707	10.22	2.098e-22	0.001	0.995
22	BICF2G630314865	5361506	509	-0.4117	0.04033	0.1705	-10.21	2.233e-22	0.003	0.995
36	TIGRP2P412144	12121740	509	-0.4577	0.04493	0.1699	-10.19	2.696e-22	0	0.996
15	BICF2G630431095	46203550	508	-0.5094	0.05002	0.1701	-10.18	2.773e-22	0	0.996
11	TIGRP2P152041	68764856	509	-0.4865	0.04779	0.1698	-10.18	2.809e-22	0	0.996
1	BICF2P1283451	27252849	509	-0.4086	0.04004	0.1704	-10.2	2.314e-22	0.001	0.996
28	BICF2S23544212	30064991	509	-0.4716	0.04631	0.1698	-10.18	2.75e-22	0.002	0.996
23	BICF2G630393068	7788365	509	-0.4237	0.0417	0.1692	-10.16	3.341e-22	0	0.997
3	TIGRP2P53204	81782018	509	0.4427	0.04361	0.1689	10.15	3.641e-22	0	0.997
19	BICF2P433473	8367547	509	-0.5469	0.05388	0.1688	-10.15	3.721e-22	0	0.997
18	BICF2P1378050	8920196	509	-0.4452	0.04386	0.1689	-10.15	3.656e-22	0.001	0.997
3	BICF2P183632	72746555	509	0.4014	0.03958	0.1687	10.14	3.944e-22	0.001	0.997
3	BICF2P894119	72772508	509	0.4014	0.03958	0.1687	10.14	3.944e-22	0.001	0.997
24	BICF2P710736	27123137	509	-0.3858	0.03802	0.1688	-10.15	3.758e-22	0.003	0.997
24	BICF2G630511790	11873123	509	-0.4527	0.04471	0.1682	-10.13	4.54e-22	0	0.998
7	BICF2S23418979	44130632	508	-0.4462	0.04412	0.1681	-10.11	5.115e-22	0	0.998
20	BICF2G630233259	23982779	509	-0.389	0.0385	0.1676	-10.1	5.404e-22	0	0.998
3	BICF2S23516817	72690768	509	0.3978	0.03947	0.1669	10.08	6.757e-22	0	0.998
6	TIGRP2P77604	11308719	508	-0.416	0.04127	0.1672	-10.08	6.844e-22	0	0.998
6	TIGRP2P85240	55777039	509	0.4139	0.04091	0.1679	10.12	4.932e-22	0.001	0.998
18	BICF2S2339350	23106621	507	-0.4257	0.0422	0.1677	-10.09	6.281e-22	0.001	0.998
10	BICF2P395308	8019967	508	0.386	0.03819	0.168	10.11	5.313e-22	0.004	0.998
8	BICF2P891053	52119377	509	-0.4335	0.04305	0.1666	-10.07	7.334e-22	0	0.999
27	BICF2G630140177	8076208	508	-0.3917	0.03897	0.1664	-10.05	8.584e-22	0.001	0.999
10	BICF2S23411	13226026	505	-0.4141	0.04119	0.1673	-10.05	8.643e-22	0.001	0.999
10	BICF2P484831	7987200	509	-0.3872	0.03846	0.1666	-10.07	7.452e-22	0.002	0.999
28	BICF2P1324	28459769	508	-0.5667	0.05645	0.1661	-10.04	9.393e-22	0.002	0.999
32	TIGRP2P381932	27902936	509	-0.4025	0.04022	0.165	-10.01	1.226e-21	0	1
1	BICF2G630789533	97887735	434	-0.4639	0.046	0.1906	-10.09	1.279e-21	0	1
27	BICF2S22923621	17850963	507	-0.3999	0.04001	0.1652	-9.996	1.382e-21	0	1
27	BICF2P178962	43043369	509	-0.5641	0.05649	0.1644	-9.986	1.47e-21	0	1
3	BICF2S23052135	50074261	509	-0.405	0.04063	0.1639	-9.969	1.706e-21	0	1
10	BICF2P323402	4305790	508	0.4089	0.04105	0.1639	9.961	1.834e-21	0	1
22	BICF2S23653004	4252180	509	-0.5277	0.05298	0.1636	-9.959	1.845e-21	0	1
7	BICF2P435072	15706159	508	0.3929	0.0395	0.1636	9.948	2.046e-21	0	1
3	BICF2P534725	81766348	506	0.3986	0.04007	0.1641	9.946	2.108e-21	0	1
10	BICF2S22942867	46592080	509	-0.4133	0.04159	0.163	-9.937	2.221e-21	0	1
21	BICF2S2345376	23291528	509	-0.546	0.055	0.1627	-9.927	2.419e-21	0	1
10	BICF2P1272851	4387646	509	0.4069	0.04109	0.162	9.902	2.992e-21	0	1
10	BICF2P1389324	4412270	509	0.4069	0.04109	0.162	9.902	2.992e-21	0	1
5	BICF2S23711084	41257313	509	-0.4641	0.04696	0.1615	-9.883	3.506e-21	0	1
18	BICF2S24411559	32707389	508	-0.4779	0.04843	0.1614	-9.867	4.037e-21	0	1
24	BICF2P981210	7305619	509	-0.441	0.04472	0.161	-9.862	4.174e-21	0	1
25	BICF2G630104603	45972613	436	-0.43	0.04329	0.1853	-9.934	4.315e-21	0	1
7	BICF2P1101967	71054474	509	-0.5656	0.0574	0.1607	-9.854	4.472e-21	0	1
21	BICF2G630649954	26921783	509	0.3855	0.03915	0.1605	9.846	4.761e-21	0	1
34	BICF2P1304474	24046603	509	-0.3828	0.03891	0.1603	-9.838	5.125e-21	0	1
9	BICF2S23030432	3378703	509	-0.5196	0.05282	0.1602	-9.836	5.184e-21	0	1
24	BICF2G630500636	29848829	508	0.4565	0.04652	0.1599	9.813	6.336e-21	0	1
3	BICF2P888889	23351158	509	-0.4985	0.0509	0.1591	-9.794	7.38e-21	0	1
24	BICF2P1307854	6974073	509	0.4333	0.04425	0.159	9.79	7.594e-21	0	1
10	BICF2P185665	7971079	509	0.3814	0.03909	0.158	9.755	1.015e-20	0	1
1	BICF2P1144191	122880663	509	-0.4093	0.04196	0.158	-9.754	1.024e-20	0	1
4	TIGRP2P62743	54674342	509	-0.4041	0.04146	0.1579	-9.748	1.075e-20	0	1
12	BICF2P144971	23898442	509	0.3896	0.03997	0.1578	9.746	1.094e-20	0	1
14	BICF2P969730	52964374	509	-0.4041	0.04147	0.1578	-9.746	1.098e-20	0	1
11	BICF2P982804	56061180	509	-0.4001	0.04112	0.1573	-9.73	1.257e-20	0	1
19	BICF2P262082	8406795	508	-0.5431	0.05584	0.1575	-9.726	1.303e-20	0	1
24	BICF2P107886	28531792	509	0.4702	0.04836	0.1572	9.723	1.328e-20	0	1
10	BICF2P1234798	31087984	509	-0.4833	0.04985	0.1564	-9.696	1.656e-20	0	1
7	BICF2G630556086	33638550	509	-0.4182	0.04316	0.1563	-9.691	1.724e-20	0	1
38	BICF2S23048313	17679244	508	-0.4239	0.04375	0.1565	-9.691	1.747e-20	0	1
24	BICF2P956637	28876636	509	0.4153	0.04296	0.1557	9.669	2.083e-20	0	1
2	BICF2G630676537	11504443	509	-0.3742	0.03874	0.1554	-9.659	2.249e-20	0	1
10	BICF2G630486552	41050419	509	0.3721	0.03855	0.1553	9.654	2.35e-20	0	1
13	BICF2P336900	17946556	509	0.4915	0.05098	0.1549	9.64	2.636e-20	0	1
2	BICF2P891459	74419230	509	-0.5409	0.05617	0.1546	-9.63	2.868e-20	0	1
20	BICF2S23735843	20803590	509	-0.3963	0.0412	0.1543	-9.618	3.145e-20	0	1
22	BICF2S23231054	4212182	509	-0.5036	0.05236	0.1543	-9.618	3.159e-20	0	1
22	BICF2G63089687	60846767	509	-0.4051	0.04212	0.1543	-9.618	3.163e-20	0	1
1	BICF2P496343	103644528	502	0.4433	0.04608	0.1562	9.62	3.269e-20	0	1
2	BICF2S23761036	74399683	509	-0.541	0.05637	0.1537	-9.597	3.751e-20	0	1
2	BICF2P501926	74433224	509	-0.541	0.05637	0.1537	-9.597	3.751e-20	0	1
15	BICF2P553773	38570622	509	0.4003	0.04172	0.1536	9.594	3.851e-20	0	1
15	BICF2G630438993	23407226	509	-0.4237	0.04418	0.1536	-9.592	3.919e-20	0	1
1	BICF2P227049	101668342	508	-0.5938	0.06192	0.1538	-9.59	3.996e-20	0	1
15	BICF2G630439014	23308093	509	-0.3899	0.04067	0.1535	-9.587	4.058e-20	0	1
15	BICF2P1011503	22160513	509	-0.439	0.04584	0.1532	-9.576	4.459e-20	0	1
5	BICF2G63034972	32159024	509	-0.4668	0.04877	0.153	-9.571	4.637e-20	0	1
24	BICF2S2312118	26406563	509	0.4004	0.04184	0.1529	9.568	4.76e-20	0	1
2	BICF2P87878	37260781	508	-0.5084	0.05316	0.1531	-9.563	5.005e-20	0	1
13	BICF2P721572	17965606	509	0.4892	0.05118	0.1527	9.559	5.113e-20	0	1
13	BICF2G630613406	23347050	509	0.3853	0.04033	0.1526	9.555	5.287e-20	0	1
15	BICF2P299044	22174751	509	-0.4443	0.04654	0.1523	-9.545	5.724e-20	0	1
2	BICF2P1191074	38675801	509	-0.4202	0.04407	0.1521	-9.535	6.243e-20	0	1
10	BICF2P538238	46119710	509	0.3845	0.04034	0.152	9.532	6.407e-20	0	1
1	BICF2P872222	95901378	509	-0.3884	0.04076	0.1519	-9.53	6.482e-20	0	1
33	BICF2P230069	28707415	509	0.4518	0.04744	0.1518	9.524	6.81e-20	0	1
22	BICF2S23437100	7637559	509	-0.4592	0.04822	0.1517	-9.521	6.981e-20	0	1
39	BICF2G6308795	98809112	509	-0.3476	0.03656	0.1514	-9.509	7.678e-20	0	1
39	BICF2G6308794	98809300	509	-0.3476	0.03656	0.1514	-9.509	7.678e-20	0	1
4	BICF2S23423452	24264083	509	0.3877	0.04084	0.151	9.494	8.702e-20	0	1
37	BICF2P935369	32877587	509	0.3877	0.04084	0.151	9.494	8.702e-20	0	1
2	BICF2P392614	12981023	509	-0.5353	0.05646	0.1506	-9.481	9.679e-20	0	1
11	BICF2P862694	56045996	509	-0.3909	0.04123	0.1506	-9.48	9.73e-20	0	1
21	BICF2S22910400	37204456	499	-0.3818	0.04025	0.1533	-9.485	1.005e-19	0	1
1	BICF2S23638824	74123603	509	-0.5591	0.05907	0.1502	-9.466	1.092e-19	0	1
10	BICF2G630666763	17092525	507	-0.4108	0.04343	0.1505	-9.46	1.166e-19	0	1
18	BICF2G630699890	36546573	508	-0.4063	0.04298	0.1501	-9.454	1.214e-19	0	1
37	BICF2P281477	17158954	509	-0.4914	0.05209	0.1494	-9.435	1.408e-19	0	1
18	TIGRP2P247009	29900163	509	0.3995	0.04237	0.1492	9.43	1.466e-19	0	1
7	BICF2G630553007	18562340	508	-0.3787	0.04018	0.1493	-9.424	1.546e-19	0	1
3	BICF2G630339616	42824809	504	-0.3687	0.03912	0.1504	-9.426	1.557e-19	0	1
24	BICF2P3099	26422684	509	0.3796	0.0403	0.149	9.42	1.589e-19	0	1
17	TIGRP2P230518	40519873	509	-0.3963	0.04207	0.1489	-9.42	1.592e-19	0	1
15	BICF2P68441	22144538	507	-0.4343	0.04612	0.1494	-9.418	1.635e-19	0	1
35	BICF2G630777183	22956403	509	-0.4726	0.05024	0.1486	-9.407	1.76e-19	0	1
37	BICF2P1465325	17724491	509	-0.4941	0.05254	0.1485	-9.404	1.813e-19	0	1
37	BICF2P1094351	17735423	509	-0.4941	0.05254	0.1485	-9.404	1.813e-19	0	1
21	BICF2G630653866	17807643	507	0.3857	0.04109	0.1485	9.386	2.122e-19	0	1
34	BICF2P846046	21374724	509	-0.367	0.03912	0.1479	-9.38	2.193e-19	0	1
35	BICF2G630773204	12479456	505	-0.3619	0.03857	0.1489	-9.382	2.222e-19	0	1
20	BICF2P97727	28537377	508	-0.5777	0.06163	0.148	-9.375	2.308e-19	0	1
18	BICF2P385757	8944884	509	-0.3746	0.04	0.1475	-9.365	2.485e-19	0	1
9	BICF2P1328170	50256378	509	-0.5071	0.05429	0.1468	-9.34	3.028e-19	0	1
1	BICF2S23016165	91184730	509	0.3653	0.03916	0.1465	9.329	3.326e-19	0	1
7	BICF2G630560546	59862323	509	-0.4895	0.05258	0.146	-9.309	3.884e-19	0	1
17	BICF2G630209308	37617196	509	-0.4647	0.04992	0.146	-9.309	3.899e-19	0	1
10	BICF2S23146524	37009227	505	0.3885	0.04176	0.1468	9.304	4.138e-19	0	1
21	BICF2G630658248	10153169	509	0.3797	0.04089	0.1454	9.287	4.651e-19	0	1
8	BICF2P501371	40046341	509	-0.3781	0.04076	0.1451	-9.276	5.067e-19	0	1
1	BICF2P228952	103604179	509	0.4298	0.04635	0.145	9.273	5.203e-19	0	1
24	TIGRP2P315066	27234575	509	0.4561	0.04921	0.1449	9.269	5.366e-19	0	1
1	BICF2S23615753	60234920	509	-0.5303	0.05729	0.1446	-9.257	5.903e-19	0	1
8	BICF2P57786	40985484	509	0.4564	0.04932	0.1445	9.255	5.99e-19	0	1
8	BICF2P1371419	41075131	509	0.4564	0.04932	0.1445	9.255	5.99e-19	0	1
33	BICF2P185506	26510490	509	-0.4099	0.04431	0.1444	-9.25	6.237e-19	0	1
4	BICF2P1406187	70501512	509	0.3769	0.04083	0.1439	9.232	7.192e-19	0	1
1	BICF2G630790571	95764425	509	-0.3898	0.04222	0.1439	-9.232	7.219e-19	0	1
15	BICF2G630439003	23373653	509	-0.4087	0.04428	0.1438	-9.229	7.403e-19	0	1
20	BICF2G630233208	23920469	509	-0.3982	0.04317	0.1437	-9.223	7.754e-19	0	1
17	BICF2G630202388	51922178	509	-0.3749	0.04069	0.1434	-9.214	8.334e-19	0	1
24	BICF2P158995	7145075	509	0.3758	0.04084	0.1431	9.201	9.213e-19	0	1
35	BICF2G630773785	12914901	509	-0.4049	0.04402	0.143	-9.196	9.603e-19	0	1
8	BICF2S23728156	40945357	509	0.4142	0.04505	0.1429	9.195	9.68e-19	0	1
19	BICF2P769903	54680347	509	-0.4019	0.04376	0.1427	-9.185	1.053e-18	0	1
11	BICF2P387961	56094569	509	-0.3815	0.04156	0.1425	-9.18	1.093e-18	0	1
18	BICF2P513158	47493869	509	-0.4551	0.04966	0.1421	-9.165	1.234e-18	0	1
19	BICF2S23451089	39451877	509	-0.4394	0.04804	0.1416	-9.146	1.432e-18	0	1
18	BICF2P173106	9099215	509	-0.3658	0.04008	0.1411	-9.127	1.661e-18	0	1
2	BICF2G630672349	20131198	509	-0.593	0.06499	0.141	-9.124	1.707e-18	0	1
6	BICF2P744202	44328418	509	0.4395	0.04825	0.1406	9.109	1.927e-18	0	1
16	BICF2P80501	29660232	509	-0.3545	0.03902	0.14	-9.085	2.317e-18	0	1
6	BICF2S2312684	4707777	508	-0.422	0.04667	0.1391	-9.042	3.278e-18	0	1
1	BICF2G630790568	95787699	509	-0.383	0.04236	0.1388	-9.041	3.292e-18	0	1
22	BICF2G630322106	21826149	509	-0.4837	0.05354	0.1387	-9.034	3.464e-18	0	1
10	BICF2P318489	8602431	506	0.5579	0.06191	0.1388	9.012	4.201e-18	0	1
20	BICF2P694907	51499781	506	-0.398	0.04418	0.1387	-9.009	4.312e-18	0	1
21	BICF2S23054328	43189475	505	-0.5124	0.05688	0.1389	-9.008	4.354e-18	0	1
10	BICF2G630477316	21541594	509	0.4066	0.04518	0.1377	8.999	4.589e-18	0	1
24	BICF2G630513069	9957822	507	-0.4973	0.05531	0.138	-8.991	4.904e-18	0	1
10	BICF2P900013	72063697	507	-0.55	0.06128	0.1376	-8.975	5.583e-18	0	1
2	BICF2P756834	37303043	507	-0.4776	0.05324	0.1374	-8.97	5.788e-18	0	1
13	BICF2P1247872	17959985	509	0.4575	0.05105	0.1368	8.963	6.061e-18	0	1
8	G505F29S297	31045939	509	-0.414	0.04619	0.1368	-8.963	6.072e-18	0	1
1	BICF2P1205507	95779054	508	-0.3828	0.04276	0.1367	-8.952	6.631e-18	0	1
4	BICF2G630167744	39896862	509	-0.4309	0.04822	0.1361	-8.937	7.431e-18	0	1
14	BICF2P56479	52935414	509	0.4075	0.04567	0.1357	8.923	8.317e-18	0	1
13	BICF2P1308303	17992322	508	0.4562	0.05112	0.136	8.923	8.324e-18	0	1
10	BICF2G630482736	32617406	509	0.3702	0.04151	0.1356	8.918	8.609e-18	0	1
18	BICF2S23150379	34615290	509	-0.5243	0.059	0.1348	-8.888	1.093e-17	0	1
34	BICF2S2316852	44340336	481	-0.4072	0.04574	0.142	-8.904	1.124e-17	0	1
1	TIGRP2P17362	25718943	509	-0.6165	0.06947	0.1345	-8.875	1.206e-17	0	1
1	BICF2S23452503	103988199	509	0.4118	0.0465	0.134	8.856	1.393e-17	0	1
1	BICF2P1155429	103996645	509	0.4118	0.0465	0.134	8.856	1.393e-17	0	1
22	BICF2P460438	11494253	509	0.3852	0.0435	0.1339	8.855	1.412e-17	0	1
37	BICF2P732293	15930578	507	-0.3718	0.04202	0.1342	-8.849	1.489e-17	0	1
1	BICF2G630792955	83458936	509	-0.5256	0.05943	0.1336	-8.842	1.552e-17	0	1
9	BICF2G630829972	24420447	508	0.3742	0.04234	0.1337	8.839	1.604e-17	0	1
21	TIGRP2P287060	46880092	509	-0.411	0.04653	0.1334	-8.833	1.665e-17	0	1
11	TIGRP2P143719	10937466	507	-0.4278	0.0485	0.1335	-8.82	1.859e-17	0	1
20	BICF2P195282	31943177	508	-0.3917	0.04444	0.1331	-8.814	1.938e-17	0	1
32	BICF2P416552	27894468	509	-0.3759	0.04266	0.1328	-8.812	1.967e-17	0	1
5	BICF2P1025641	61662394	505	-0.4908	0.05569	0.1338	-8.814	1.981e-17	0	1
22	BICF2S2356790	53168071	509	0.4175	0.04742	0.1326	8.805	2.075e-17	0	1
1	BICF2P316091	103778929	509	0.4095	0.04651	0.1326	8.803	2.099e-17	0	1
1	BICF2P690721	103800193	509	0.4095	0.04651	0.1326	8.803	2.099e-17	0	1
33	BICF2P800736	20355897	509	0.4118	0.04679	0.1325	8.801	2.143e-17	0	1
6	BICF2G630166193	18240385	509	0.3568	0.04063	0.1321	8.783	2.463e-17	0	1
12	BICF2P1428199	34115529	509	0.3699	0.04215	0.1319	8.777	2.578e-17	0	1
37	BICF2G630130374	27715018	509	-0.3567	0.04067	0.1318	-8.771	2.69e-17	0	1
1	BICF2P916335	103697937	509	0.4096	0.04671	0.1317	8.768	2.757e-17	0	1
25	BICF2P1078459	39032404	509	0.4905	0.05601	0.1314	8.757	3.004e-17	0	1
15	BICF2P502421	56711975	509	-0.3713	0.04245	0.1311	-8.747	3.245e-17	0	1
18	BICF2G630691135	48217736	509	-0.3512	0.04021	0.1308	-8.735	3.563e-17	0	1
1	BICF2P1452152	70640228	509	-0.3638	0.04165	0.1308	-8.735	3.564e-17	0	1
17	BICF2S23715190	23542909	509	0.3628	0.04156	0.1307	8.731	3.671e-17	0	1
24	BICF2P814009	6945330	508	0.3684	0.04229	0.1304	8.711	4.298e-17	0	1
14	BICF2P138281	60738767	509	-0.3612	0.04148	0.1301	-8.708	4.371e-17	0	1
32	BICF2S23116545	28279684	507	-0.4006	0.046	0.1306	-8.709	4.388e-17	0	1
38	BICF2P192223	12202485	509	-0.4752	0.05466	0.1297	-8.693	4.921e-17	0	1
13	BICF2G630619742	31974248	509	-0.4013	0.0462	0.1296	-8.687	5.134e-17	0	1
1	BICF2P1096471	103835662	509	0.4046	0.04661	0.1294	8.681	5.393e-17	0	1
10	BICF2P297904	34048614	509	0.3469	0.04003	0.129	8.667	6e-17	0	1
1	BICF2P617087	103820392	508	0.4036	0.04665	0.1289	8.653	6.697e-17	0	1
1	BICF2P193947	103964897	509	0.4021	0.0465	0.1285	8.647	6.96e-17	0	1
31	BICF2P73538	25326254	508	0.4104	0.04748	0.1286	8.643	7.239e-17	0	1
30	BICF2P94570	3244052	508	-0.4502	0.05234	0.1276	-8.602	9.895e-17	0	1
30	BICF2P996430	3302865	508	-0.4502	0.05234	0.1276	-8.602	9.895e-17	0	1
1	BICF2G630716979	33770746	509	-0.3672	0.04274	0.1271	-8.592	1.059e-16	0	1
3	G255F49S50	55085017	508	0.4111	0.04787	0.1272	8.589	1.094e-16	0	1
3	TIGRP2P45363	7005739	509	-0.3509	0.04088	0.1269	-8.583	1.139e-16	0	1
6	BICF2G630166209	18255445	509	-0.3925	0.04573	0.1268	-8.582	1.149e-16	0	1
12	BICF2S23023749	37710073	505	0.3745	0.04373	0.1273	8.564	1.338e-16	0	1
8	BICF2S22962327	66183479	503	-0.4231	0.0494	0.1277	-8.565	1.339e-16	0	1
1	BICF2P565098	70628501	509	-0.3579	0.04184	0.1261	-8.553	1.425e-16	0	1
26	TIGRP2P339278	20895578	508	-0.3729	0.0436	0.1263	-8.553	1.434e-16	0	1
6	BICF2S23133566	4844121	509	-0.4356	0.05106	0.1255	-8.531	1.681e-16	0	1
36	BICF2G630762302	15992255	508	-0.3462	0.0406	0.1257	-8.528	1.735e-16	0	1
20	BICF2S23632482	52502261	509	-0.4893	0.05739	0.1254	-8.525	1.762e-16	0	1
11	BICF2G630307384	73894170	509	-0.3934	0.04616	0.1253	-8.522	1.802e-16	0	1
16	BICF2S23261042	51820502	509	0.393	0.04614	0.1252	8.517	1.869e-16	0	1
11	BICF2G630297939	27361028	509	0.3377	0.03966	0.1251	8.515	1.906e-16	0	1
8	TIGRP2P113290	41152362	509	0.4162	0.04891	0.125	8.509	1.99e-16	0	1
26	BICF2S23645384	4233458	507	-0.3454	0.04059	0.1254	-8.509	2.004e-16	0	1
9	BICF2S23032400	3560551	505	-0.5617	0.06624	0.1251	-8.48	2.512e-16	0	1
10	BICF2P919122	8821729	509	0.5567	0.06566	0.1242	8.478	2.516e-16	0	1
24	BICF2P1231466	7790306	509	0.3655	0.04317	0.1238	8.465	2.763e-16	0	1
4	BICF2G630173462	82041079	444	-0.4192	0.0493	0.1406	-8.503	2.883e-16	0	1
15	BICF2G630435527	28959180	507	-0.5682	0.0672	0.124	-8.455	3.014e-16	0	1
18	BICF2P773009	57645553	509	-0.3593	0.04254	0.1233	-8.446	3.207e-16	0	1
28	BICF2P1251902	3486906	509	0.3386	0.04014	0.1231	8.437	3.41e-16	0	1
10	BICF2P492925	8965567	508	0.4833	0.05734	0.1231	8.429	3.655e-16	0	1
10	BICF2P1390665	4161060	508	0.4527	0.05381	0.1227	8.413	4.112e-16	0	1
22	BICF2S23152813	9061673	509	-0.339	0.04045	0.1217	-8.382	5.149e-16	0	1
19	BICF2P966547	31857748	509	-0.4069	0.04856	0.1216	-8.379	5.295e-16	0	1
8	BICF2P103566	43621271	508	0.3988	0.04767	0.1215	8.367	5.796e-16	0	1
3	BICF2P232647	10012277	509	-0.3302	0.03952	0.1211	-8.356	6.261e-16	0	1
27	BICF2G630147385	20820416	509	0.3813	0.04577	0.1204	8.332	7.504e-16	0	1
3	BICF2S23049367	49965293	509	-0.3527	0.04241	0.1201	-8.318	8.327e-16	0	1
18	TIGRP2P247149	30247517	509	0.3896	0.04686	0.12	8.314	8.579e-16	0	1
1	BICF2G630719434	37253123	509	-0.384	0.04628	0.1195	-8.297	9.729e-16	0	1
22	BICF2S23037804	11461402	509	0.3643	0.04392	0.1195	8.294	9.922e-16	0	1
22	BICF2G630322111	21829717	508	-0.4746	0.05729	0.1194	-8.284	1.072e-15	0	1
27	BICF2P1236808	39472225	509	-0.5791	0.07009	0.1187	-8.262	1.261e-15	0	1
38	BICF2P941536	14105766	509	0.3246	0.03934	0.1184	8.251	1.366e-15	0	1
1	BICF2P796534	43039151	509	0.342	0.04155	0.1179	8.231	1.586e-15	0	1
11	BICF2G630307364	73886141	508	-0.3804	0.04627	0.1179	-8.222	1.696e-15	0	1
11	BICF2S23024657	53015531	509	-0.3572	0.04345	0.1176	-8.22	1.714e-15	0	1
27	BICF2S23242973	12903268	507	0.3725	0.04535	0.1179	8.214	1.81e-15	0	1
23	BICF2G630374754	34183383	509	-0.3557	0.04338	0.1171	-8.201	1.97e-15	0	1
22	BICF2G630322099	21817969	508	-0.4711	0.05745	0.1173	-8.2	1.993e-15	0	1
10	BICF2P1390597	8341246	509	0.5367	0.06556	0.1167	8.186	2.199e-15	0	1
17	BICF2P141399	54773915	509	0.3335	0.04075	0.1167	8.184	2.23e-15	0	1
17	BICF2P740088	52325739	507	-0.4049	0.04953	0.1169	-8.176	2.384e-15	0	1
39	BICF2P1178359	89718510	509	-0.4928	0.06038	0.1161	-8.162	2.627e-15	0	1
5	BICF2P1175699	68004480	508	0.3764	0.04626	0.1157	8.137	3.169e-15	0	1
13	BICF2G630619881	32373318	509	-0.3417	0.04205	0.1153	-8.127	3.394e-15	0	1
39	BICF2P855298	71739190	509	-0.3769	0.04639	0.1152	-8.123	3.482e-15	0	1
4	BICF2P90961	50572991	509	-0.3573	0.04407	0.1148	-8.107	3.918e-15	0	1
6	BICF2S23350957	4770530	509	-0.417	0.05146	0.1147	-8.104	4.005e-15	0	1
23	BICF2G630374762	34167926	509	-0.3419	0.04228	0.1142	-8.086	4.584e-15	0	1
12	BICF2P1220177	12179869	506	0.3261	0.04037	0.1146	8.076	4.957e-15	0	1
28	BICF2S22948924	31229720	509	-0.4852	0.06021	0.1135	-8.058	5.602e-15	0	1
33	BICF2G63078113	25388204	508	-0.3959	0.04914	0.1137	-8.056	5.685e-15	0	1
28	BICF2P457921	24430467	508	0.35	0.04346	0.1136	8.053	5.821e-15	0	1
39	BICF2P548433	14434554	509	-0.3023	0.03765	0.1128	-8.03	6.835e-15	0	1
11	BICF2G630301433	59490726	508	-0.358	0.04466	0.1127	-8.016	7.588e-15	0	1
30	BICF2P1874	14430498	509	-0.342	0.04271	0.1123	-8.007	8.11e-15	0	1
34	BICF2P971798	9645551	508	-0.366	0.04584	0.1119	-7.985	9.491e-15	0	1
20	BICF2P272829	39056905	509	-0.3814	0.04783	0.1115	-7.975	1.019e-14	0	1
11	BICF2G630302609	61401079	509	-0.5064	0.0638	0.1105	-7.937	1.335e-14	0	1
8	BICF2P1391407	22082613	509	0.3441	0.04342	0.1102	7.924	1.468e-14	0	1
21	BICF2P562521	38017356	509	0.3393	0.04289	0.1099	7.911	1.611e-14	0	1
11	BICF2P1224532	28248203	508	-0.5124	0.0649	0.1097	-7.895	1.814e-14	0	1
23	BICF2G630374761	34168764	509	-0.3403	0.04318	0.1091	-7.881	2.006e-14	0	1
13	BICF2S2378899	7237691	509	0.3952	0.05019	0.109	7.874	2.104e-14	0	1
39	BICF2G630538663	7647970	508	0.2972	0.03781	0.1088	7.861	2.319e-14	0	1
15	BICF2P288958	37340659	509	-0.3415	0.04349	0.1084	-7.853	2.447e-14	0	1
24	BICF2P455385	7689124	504	0.344	0.0438	0.1095	7.855	2.449e-14	0	1
39	BICF2G630538665	7646537	509	0.2971	0.03788	0.1082	7.844	2.601e-14	0	1
5	BICF2S23551885	29791715	509	-0.5137	0.06551	0.1082	-7.842	2.639e-14	0	1
19	BICF2S23647699	37932397	509	-0.4095	0.05243	0.1074	-7.811	3.294e-14	0	1
11	BICF2P1057901	19177849	509	-0.5066	0.06487	0.1074	-7.809	3.344e-14	0	1
33	TIGRP2P389680	28711594	509	0.3811	0.04887	0.1071	7.799	3.583e-14	0	1
12	TIGRP2P156742	12187306	509	0.3171	0.04069	0.107	7.793	3.729e-14	0	1
18	BICF2S23449093	54249628	509	-0.3499	0.04495	0.1068	-7.785	3.954e-14	0	1
18	BICF2S22951207	54250810	509	-0.3499	0.04495	0.1068	-7.785	3.954e-14	0	1
33	BICF2S23712274	5936499	506	-0.4151	0.05334	0.1073	-7.782	4.088e-14	0	1
16	BICF2S24414836	32068342	508	-0.5082	0.06544	0.1065	-7.767	4.512e-14	0	1
12	TIGRP2P170625	64982033	509	0.3372	0.04342	0.1063	7.765	4.545e-14	0	1
2	BICF2S23111000	60051609	508	-0.3491	0.04498	0.1064	-7.76	4.715e-14	0	1
6	BICF2S23736139	4811198	509	-0.4055	0.05226	0.1061	-7.759	4.741e-14	0	1
1	BICF2P1306959	100950305	509	-0.3572	0.04607	0.106	-7.754	4.906e-14	0	1
5	BICF2P388881	68020259	509	0.359	0.04642	0.1055	7.733	5.69e-14	0	1
5	BICF2S22942411	68022531	509	0.359	0.04642	0.1055	7.733	5.69e-14	0	1
11	BICF2P1363557	46841479	509	-0.3416	0.04419	0.1054	-7.73	5.809e-14	0	1
13	BICF2P539973	7218790	506	0.407	0.05268	0.1059	7.725	6.088e-14	0	1
10	BICF2G630477121	21301586	508	-0.3212	0.04161	0.1053	-7.719	6.321e-14	0	1
1	BICF2G630723295	42599207	505	-0.353	0.04578	0.1057	-7.71	6.791e-14	0	1
14	BICF2P867200	8137921	508	0.353	0.04585	0.1048	7.698	7.312e-14	0	1
34	BICF2G630452501	36122754	508	0.3262	0.04243	0.1046	7.688	7.835e-14	0	1
9	BICF2P1444473	3013641	506	-0.4119	0.05363	0.1048	-7.68	8.33e-14	0	1
4	BICF2S23031445	6337007	509	0.3231	0.04215	0.1039	7.665	9.145e-14	0	1
25	BICF2P169377	50051508	509	-0.3832	0.05008	0.1035	-7.652	1.007e-13	0	1
2	BICF2S23516221	43047231	509	0.338	0.04423	0.1033	7.642	1.078e-13	0	1
17	BICF2G630220317	13680210	509	0.3787	0.04975	0.1026	7.612	1.332e-13	0	1
1	BICF2G630723283	42587231	509	-0.3506	0.0461	0.1024	-7.606	1.383e-13	0	1
13	BICF2P775727	7233003	509	0.3803	0.0501	0.102	7.59	1.542e-13	0	1
32	BICF2G630591705	23823597	508	-0.4615	0.06081	0.1022	-7.588	1.57e-13	0	1
18	BICF2P918043	9599524	508	-0.3341	0.04405	0.1021	-7.585	1.611e-13	0	1
7	BICF2P733109	63717186	509	-0.3723	0.04934	0.101	-7.545	2.109e-13	0	1
7	BICF2P158102	27294860	509	0.3474	0.04615	0.1005	7.528	2.381e-13	0	1
22	BICF2P1037135	11223308	509	0.3633	0.04832	0.1003	7.52	2.505e-13	0	1
1	BICF2S2444101	32566919	509	-0.4839	0.06452	0.09989	-7.501	2.861e-13	0	1
39	BICF2P850289	115376974	508	0.2771	0.03709	0.09935	7.471	3.519e-13	0	1
27	BICF2P434387	32133837	509	-0.4297	0.05753	0.09911	-7.468	3.573e-13	0	1
7	BICF2G63087792	82721665	509	0.325	0.04364	0.09861	7.448	4.119e-13	0	1
32	BICF2S23339659	41277777	509	0.3204	0.04305	0.09849	7.442	4.267e-13	0	1
4	BICF2S22914411	6405669	508	0.3144	0.04225	0.09865	7.442	4.297e-13	0	1
13	BICF2P1120423	28675649	508	0.4548	0.06117	0.09848	7.435	4.51e-13	0	1
1	BICF2P670585	16084482	509	-0.316	0.04253	0.09817	-7.429	4.674e-13	0	1
10	BICF2P747092	40693573	509	-0.3288	0.04433	0.09792	-7.419	5.017e-13	0	1
1	BICF2G630719425	37244200	508	-0.3656	0.04932	0.09795	-7.413	5.246e-13	0	1
7	BICF2S23634149	48197263	509	-0.4029	0.05439	0.09766	-7.408	5.411e-13	0	1
12	BICF2S23614153	31232792	509	0.3541	0.04785	0.0975	7.401	5.661e-13	0	1
16	BICF2G630845839	15510545	509	-0.3388	0.04584	0.09728	-7.391	6.037e-13	0	1
31	BICF2G630742582	37460248	509	0.4703	0.06366	0.09718	7.387	6.203e-13	0	1
4	BICF2S2448701	6399515	508	0.3118	0.04227	0.09708	7.376	6.719e-13	0	1
6	BICF2S2313412	4739725	509	-0.3964	0.05402	0.09602	-7.338	8.651e-13	0	1
25	BICF2P1294828	17968793	508	0.3452	0.04712	0.09587	7.325	9.495e-13	0	1
8	BICF2S23040237	58848073	509	0.3513	0.04797	0.09568	7.324	9.52e-13	0	1
9	TIGRP2P126909	42996586	508	0.3015	0.04131	0.09525	7.299	1.132e-12	0	1
10	BICF2G630666362	17672724	509	0.3221	0.04415	0.09505	7.297	1.141e-12	0	1
3	BICF2P1456918	94211980	507	0.4189	0.05744	0.09529	7.293	1.177e-12	0	1
16	BICF2S23745952	60665542	509	-0.3148	0.04326	0.09461	-7.279	1.292e-12	0	1
34	BICF2P1272350	43810757	506	0.3191	0.04383	0.09515	7.28	1.292e-12	0	1
6	BICF2S2292952	65998514	509	0.4349	0.05975	0.0946	7.278	1.296e-12	0	1
17	BICF2P687835	44171645	509	0.4427	0.06085	0.09451	7.274	1.33e-12	0	1
11	TIGRP2P151621	67374587	509	-0.351	0.04826	0.09449	-7.274	1.335e-12	0	1
10	BICF2S23233393	48267951	509	-0.4236	0.05847	0.09381	-7.245	1.624e-12	0	1
37	BICF2S23724660	23419133	509	-0.3461	0.04781	0.09367	-7.239	1.69e-12	0	1
3	TIGRP2P45829	9459700	507	-0.3089	0.0427	0.09392	-7.235	1.74e-12	0	1
6	BICF2S23449711	64796234	509	0.3195	0.04419	0.09346	7.23	1.794e-12	0	1
6	BICF2G630573839	57007124	509	-0.3438	0.0476	0.09327	-7.222	1.891e-12	0	1
1	BICF2P1263734	89673929	506	-0.3106	0.04316	0.09318	-7.197	2.253e-12	0	1
39	BICF2G630534507	23690524	509	-0.3925	0.05471	0.09217	-7.175	2.588e-12	0	1
26	BICF2S23313693	33124784	509	0.3299	0.04605	0.09193	7.164	2.769e-12	0	1
26	BICF2P645079	33137385	509	0.3299	0.04605	0.09193	7.164	2.769e-12	0	1
9	BICF2S23741434	3043254	509	-0.4453	0.06236	0.0914	-7.142	3.22e-12	0	1
25	BICF2G630158169	51988084	509	0.313	0.04384	0.09134	7.139	3.274e-12	0	1
6	BICF2S23337456	4795578	508	-0.3799	0.05329	0.09128	-7.129	3.506e-12	0	1
13	BICF2P506565	48439411	483	0.3351	0.04699	0.09564	7.132	3.652e-12	0	1
3	BICF2P334455	7318331	509	-0.3073	0.04316	0.09091	-7.121	3.699e-12	0	1
19	BICF2P251850	30307196	509	0.3113	0.04374	0.09085	7.118	3.763e-12	0	1
21	BICF2G630645783	30827111	498	-0.3834	0.05386	0.09268	-7.118	3.867e-12	0	1
32	BICF2P1313784	5594355	509	-0.3874	0.05447	0.09073	-7.113	3.894e-12	0	1
23	BICF2G630378050	28970297	509	-0.3914	0.05513	0.09041	-7.099	4.266e-12	0	1
17	BICF2G630209513	37418563	509	0.3311	0.0467	0.09022	7.091	4.5e-12	0	1
24	BICF2G630501243	28226927	509	-0.3678	0.05188	0.0902	-7.09	4.536e-12	0	1
13	BICF2P472215	48697729	509	-0.3657	0.0517	0.08979	-7.072	5.087e-12	0	1
26	BICF2P141373	33122711	509	0.3237	0.04595	0.08918	7.046	6.057e-12	0	1
19	BICF2S23553462	56321672	509	0.4677	0.06698	0.08775	6.983	9.089e-12	0	1
16	BICF2S2323159	55435273	509	0.5177	0.07448	0.08699	6.95	1.127e-11	0	1
24	BICF2P351240	13168471	509	0.3048	0.04392	0.08675	6.94	1.207e-11	0	1
20	BICF2P331357	59844869	509	0.3275	0.04733	0.08628	6.919	1.378e-11	0	1
35	BICF2G630774448	14423345	508	0.3482	0.05041	0.08616	6.907	1.492e-11	0	1
31	BICF2G630742383	37273111	509	-0.3166	0.04591	0.08576	-6.896	1.593e-11	0	1
39	BICF2G630536353	12064544	509	0.3013	0.04371	0.08567	6.892	1.634e-11	0	1
13	BICF2P319605	7199010	509	0.3247	0.04724	0.08521	6.872	1.861e-11	0	1
24	TIGRP2P311462	15736518	509	0.2956	0.04342	0.08375	6.807	2.817e-11	0	1
12	TIGRP2P169105	57323200	508	-0.3135	0.04613	0.08366	-6.797	3.021e-11	0	1
35	BICF2G630775588	20971010	502	0.3033	0.04466	0.08445	6.791	3.171e-11	0	1
32	BICF2G630591692	23830038	506	-0.4512	0.06698	0.0826	-6.737	4.438e-11	0	1
9	BICF2P375985	56315572	509	0.2824	0.04253	0.08	6.64	8.095e-11	0	1
6	BICF2G630807874	5205381	508	-0.3565	0.05385	0.0797	-6.62	9.19e-11	0	1
6	BICF2G630807875	5205615	508	-0.3554	0.0538	0.07937	-6.605	1.01e-10	0	1
12	BICF2P1470979	45484768	509	0.2772	0.04198	0.07919	6.603	1.018e-10	0	1
17	BICF2P1123434	66782015	509	0.361	0.0547	0.07913	6.6	1.036e-10	0	1
25	BICF2S22923964	38565111	509	-0.4365	0.06666	0.07798	-6.548	1.43e-10	0	1
39	BICF2G630534923	21932698	509	-0.3097	0.04762	0.07698	-6.502	1.896e-10	0	1
6	BICF2P206053	11333515	506	-0.3883	0.05978	0.07724	-6.495	1.99e-10	0	1
21	BICF2P1139133	34700987	509	0.3061	0.04866	0.07241	6.291	6.815e-10	0	1
39	BICF2G630534912	21942680	509	-0.2953	0.0483	0.06866	-6.113	1.947e-09	0	1
39	BICF2G63010910	91330354	509	-0.3258	0.05391	0.06718	-6.043	2.936e-09	0	1
7	BICF2G630552276	17515193	509	0.3691	0.06587	0.05831	5.603	3.461e-08	0	1
30	TIGRP2P370005	25543972	509	0.396	0.07398	0.0535	5.353	1.312e-07	0	1
1	BICF2P1205016	50132781	509	-0.5263	0.05249	0.1655	-10.03	1.038e-21	0.001	1
10	BICF2P814692	17092363	509	0.3982	0.03975	0.1652	10.02	1.136e-21	0.001	1
15	BICF2P67780	25457542	507	-0.5498	0.05495	0.1654	-10.01	1.276e-21	0.001	1
22	G1172F49S158	7880951	509	-0.4869	0.0488	0.1641	-9.977	1.599e-21	0.001	1
39	BICF2P1033358	12027010	509	-0.4565	0.04579	0.1639	-9.971	1.676e-21	0.001	1
23	BICF2P146811	29843027	509	0.4163	0.04176	0.1639	9.97	1.685e-21	0.001	1
15	BICF2P542433	22187827	509	-0.4056	0.04076	0.1634	-9.95	1.992e-21	0.001	1
10	BICF2S23229133	13223901	509	-0.412	0.04143	0.1632	-9.944	2.097e-21	0.001	1
4	BICF2S231918	56489014	509	-0.4007	0.04031	0.1632	-9.942	2.128e-21	0.001	1
10	BICF2S23715357	9880899	505	-0.3737	0.03761	0.1641	-9.936	2.322e-21	0.001	1
2	BICF2P218913	38653901	509	0.3871	0.0391	0.162	9.902	2.996e-21	0.001	1
18	TIGRP2P245883	25287716	509	-0.4004	0.0407	0.1603	-9.838	5.104e-21	0.001	1
18	BICF2S22947786	34937488	509	-0.4881	0.04971	0.1598	-9.818	6.014e-21	0.001	1
11	BICF2S23111508	74410476	508	-0.4461	0.04561	0.159	-9.781	8.261e-21	0.001	1
5	BICF2G63033003	30211671	509	-0.4804	0.04912	0.1587	-9.779	8.338e-21	0.001	1
39	BICF2P505492	41128258	509	0.3525	0.03626	0.1571	9.722	1.34e-20	0.001	1
4	BICF2S23629907	27261881	509	0.4016	0.04141	0.1565	9.699	1.619e-20	0.001	1
4	BICF2S23219749	27267751	509	0.4016	0.04141	0.1565	9.699	1.619e-20	0.001	1
3	TIGRP2P51126	73025435	509	-0.3701	0.03835	0.1552	-9.652	2.384e-20	0.001	1
3	BICF2P804811	64826403	509	0.3618	0.03749	0.1552	9.651	2.413e-20	0.001	1
1	BICF2P425492	104558130	509	-0.3713	0.03851	0.1549	-9.64	2.637e-20	0.001	1
24	BICF2G630500319	30289953	509	0.3859	0.04004	0.1548	9.637	2.706e-20	0.001	1
19	BICF2P590305	31843330	505	-0.4123	0.04287	0.1553	-9.615	3.317e-20	0.001	1
18	BICF2P1310662	8949761	509	-0.3917	0.04081	0.1538	-9.6	3.668e-20	0.001	1
1	BICF2P1108272	14542093	506	-0.3836	0.04004	0.154	-9.58	4.413e-20	0.001	1
19	BICF2P1304327	31754167	509	-0.4132	0.04321	0.1528	-9.564	4.915e-20	0.001	1
24	TIGRP2P311471	15762304	509	-0.3729	0.03904	0.1525	-9.553	5.389e-20	0.001	1
15	BICF2P638314	36058918	509	-0.4026	0.0422	0.1522	-9.54	5.975e-20	0.001	1
17	BICF2P1017380	38928141	509	0.4415	0.04638	0.1516	9.519	7.082e-20	0.001	1
15	BICF2G630431083	46211440	509	0.3788	0.03982	0.1515	9.514	7.411e-20	0.001	1
15	BICF2P714215	23325194	508	-0.4341	0.04565	0.1517	-9.511	7.617e-20	0.001	1
18	BICF2P579527	8940885	508	-0.3871	0.04071	0.1516	-9.508	7.822e-20	0.001	1
19	BICF2P510809	31739078	508	-0.408	0.04301	0.151	-9.488	9.188e-20	0.001	1
10	BICF2G630482749	32636451	508	0.3863	0.04078	0.1507	9.474	1.028e-19	0.001	1
19	BICF2S23754505	31717709	509	-0.4094	0.04327	0.15	-9.461	1.144e-19	0.001	1
17	BICF2P1357980	38078582	509	-0.4505	0.04768	0.1497	-9.449	1.257e-19	0.001	1
27	BICF2G630146473	19565291	509	-0.4455	0.04716	0.1496	-9.445	1.301e-19	0.001	1
33	TIGRP2P389045	25764686	508	-0.3849	0.04077	0.1498	-9.441	1.346e-19	0.001	1
5	BICF2P260580	66669052	509	-0.3808	0.04036	0.1494	-9.436	1.399e-19	0.001	1
20	BICF2P1423766	34594689	509	0.3883	0.0414	0.1478	9.379	2.217e-19	0.001	1
12	BICF2P1416565	36643794	507	-0.4594	0.04914	0.1475	-9.348	2.87e-19	0.001	1
3	BICF2P513996	64769568	509	0.3522	0.0377	0.1468	9.341	3.015e-19	0.001	1
24	G1256F22S228	26746051	509	-0.3629	0.03904	0.1456	-9.294	4.4e-19	0.001	1
5	BICF2G63033001	30210371	509	-0.4221	0.04542	0.1455	-9.292	4.478e-19	0.001	1
18	BICF2P1515634	9397519	507	-0.3627	0.03913	0.1454	-9.27	5.381e-19	0.001	1
18	BICF2P430738	9516567	509	-0.3619	0.03907	0.1448	-9.264	5.589e-19	0.001	1
18	BICF2P375006	9536032	509	-0.3619	0.03907	0.1448	-9.264	5.589e-19	0.001	1
18	BICF2P1348841	9552987	509	-0.3619	0.03907	0.1448	-9.264	5.589e-19	0.001	1
19	BICF2P164306	31807155	509	-0.3999	0.04318	0.1447	-9.262	5.682e-19	0.001	1
20	BICF2P926832	19482187	509	-0.3602	0.03891	0.1446	-9.256	5.959e-19	0.001	1
38	BICF2P533906	18928375	509	0.4571	0.04941	0.1444	9.252	6.155e-19	0.001	1
19	BICF2P1048251	31764399	509	-0.4009	0.04339	0.1441	-9.24	6.78e-19	0.001	1
1	BICF2P84050	95594723	509	0.3643	0.0395	0.1437	9.222	7.794e-19	0.001	1
22	BICF2G630313793	3252732	509	0.3699	0.04016	0.1433	9.209	8.642e-19	0.001	1
19	BICF2P525351	31610037	509	-0.3925	0.04274	0.1426	-9.184	1.061e-18	0.001	1
19	BICF2P237957	31637974	509	-0.3925	0.04274	0.1426	-9.184	1.061e-18	0.001	1
18	BICF2P61227	9407622	509	-0.3595	0.03919	0.1424	-9.174	1.149e-18	0.001	1
18	BICF2P423319	9433769	509	-0.3595	0.03919	0.1424	-9.174	1.149e-18	0.001	1
18	BICF2P700537	9445906	509	-0.3595	0.03919	0.1424	-9.174	1.149e-18	0.001	1
18	BICF2P495326	9453501	509	-0.3595	0.03919	0.1424	-9.174	1.149e-18	0.001	1
18	BICF2P681749	9481267	509	-0.3595	0.03919	0.1424	-9.174	1.149e-18	0.001	1
19	BICF2S23744093	31781449	508	-0.4004	0.04367	0.1425	-9.169	1.2e-18	0.001	1
37	BICF2S23033683	26937994	509	-0.4038	0.04406	0.1421	-9.165	1.23e-18	0.001	1
38	BICF2P818576	10356015	509	0.479	0.05238	0.1416	9.146	1.437e-18	0.001	1
22	BICF2G630315006	5724621	509	-0.4307	0.04722	0.141	-9.122	1.729e-18	0.001	1
19	BICF2P864352	31847331	508	-0.3974	0.04384	0.1397	-9.064	2.763e-18	0.001	1
10	BICF2G630480625	29131162	509	-0.3892	0.043	0.1391	-9.051	3.026e-18	0.001	1
10	BICF2G630480647	29147943	509	-0.3892	0.043	0.1391	-9.051	3.026e-18	0.001	1
10	BICF2G630480656	29153068	509	-0.3892	0.043	0.1391	-9.051	3.026e-18	0.001	1
10	BICF2G630480666	29166027	509	-0.3892	0.043	0.1391	-9.051	3.026e-18	0.001	1
16	BICF2P46433	29629224	509	0.3652	0.04037	0.1389	9.045	3.181e-18	0.001	1
16	BICF2P825578	29635625	509	0.3652	0.04037	0.1389	9.045	3.181e-18	0.001	1
16	BICF2P796038	29647148	509	0.3652	0.04037	0.1389	9.045	3.181e-18	0.001	1
7	BICF2S23341942	15951804	509	-0.4713	0.05211	0.1389	-9.043	3.232e-18	0.001	1
19	BICF2S23429002	6775996	506	0.4299	0.04757	0.1394	9.037	3.461e-18	0.001	1
20	BICF2G630231925	22519269	509	-0.4313	0.04775	0.1386	-9.031	3.553e-18	0.001	1
7	BICF2S2333357	42172106	509	-0.3931	0.04363	0.138	-9.011	4.177e-18	0.001	1
17	BICF2G630220679	13077838	509	-0.4038	0.04485	0.1379	-9.005	4.378e-18	0.001	1
10	BICF2S23129706	7966915	509	0.3582	0.0398	0.1378	9.001	4.511e-18	0.001	1
15	BICF2P141929	38572825	509	0.3783	0.04212	0.1372	8.98	5.293e-18	0.001	1
2	BICF2P52967	38710317	509	0.3713	0.04139	0.137	8.971	5.712e-18	0.001	1
30	BICF2P1008975	20916678	509	0.4014	0.0448	0.1367	8.959	6.238e-18	0.001	1
26	BICF2P95653	31859905	509	-0.3661	0.04092	0.1363	-8.946	6.913e-18	0.001	1
34	BICF2P1214118	44436901	509	-0.419	0.04697	0.1357	-8.922	8.348e-18	0.001	1
9	BICF2P268072	16217336	502	-0.3868	0.04348	0.1366	-8.895	1.068e-17	0.001	1
10	BICF2P599505	46580732	509	-0.4	0.045	0.1348	-8.888	1.09e-17	0.001	1
34	BICF2P895929	21384398	509	-0.3526	0.03969	0.1347	-8.883	1.137e-17	0.001	1
12	TIGRP2P163707	39458461	509	0.3742	0.04217	0.1344	8.874	1.212e-17	0.001	1
10	BICF2P168087	35769412	508	-0.381	0.04298	0.1344	-8.863	1.334e-17	0.001	1
23	BICF2G630385518	17702344	509	-0.4028	0.04547	0.134	-8.858	1.379e-17	0.001	1
23	BICF2G630385517	17702616	509	-0.4028	0.04547	0.134	-8.858	1.379e-17	0.001	1
30	BICF2P461983	38807953	509	-0.3824	0.04319	0.1339	-8.852	1.438e-17	0.001	1
20	BICF2P995880	34755165	506	0.3625	0.04095	0.1346	8.852	1.463e-17	0.001	1
6	BICF2S23441278	7052538	509	0.3741	0.04237	0.1333	8.83	1.714e-17	0.001	1
11	TIGRP2P150662	63748183	509	-0.3785	0.04288	0.1332	-8.828	1.741e-17	0.001	1
19	BICF2P559370	31684509	508	-0.3837	0.04356	0.133	-8.809	2.017e-17	0.001	1
38	BICF2G63068272	22683862	509	-0.391	0.04444	0.1324	-8.798	2.192e-17	0.001	1
25	BICF2S23217623	35868990	509	0.3442	0.03923	0.1318	8.774	2.631e-17	0.001	1
10	BICF2S23610938	35769490	509	-0.3778	0.04309	0.1316	-8.767	2.789e-17	0.001	1
2	BICF2S22946307	38052870	509	0.3624	0.04135	0.1316	8.764	2.843e-17	0.001	1
33	BICF2P1011655	6018204	509	0.3519	0.04022	0.1312	8.75	3.18e-17	0.001	1
37	BICF2G630125764	8887986	509	-0.3623	0.0415	0.1307	-8.729	3.719e-17	0.001	1
14	BICF2P337526	60624709	508	0.3576	0.04104	0.1305	8.713	4.222e-17	0.001	1
2	BICF2P1240203	74367278	506	-0.4823	0.05535	0.1309	-8.714	4.242e-17	0.001	1
17	BICF2P1303859	18489904	509	-0.3933	0.04516	0.1301	-8.71	4.322e-17	0.001	1
36	BICF2S22950054	31141202	509	-0.3774	0.04341	0.1297	-8.694	4.884e-17	0.001	1
1	BICF2P812451	50085571	509	-0.4264	0.04911	0.1295	-8.683	5.291e-17	0.001	1
19	BICF2P715851	36539314	508	-0.4732	0.0546	0.1293	-8.667	6.009e-17	0.001	1
39	BICF2P196724	18993861	509	-0.3358	0.03885	0.1285	-8.645	7.088e-17	0.001	1
37	BICF2G630133283	30844014	509	0.3609	0.04178	0.1282	8.636	7.58e-17	0.001	1
9	BICF2P422703	19601839	506	-0.3576	0.0414	0.1289	-8.636	7.693e-17	0.001	1
34	BICF2P1324672	21350337	509	-0.3511	0.04091	0.1269	-8.584	1.132e-16	0.001	1
35	BICF2S23154581	23186876	509	-0.3817	0.04447	0.1269	-8.583	1.133e-16	0.001	1
12	BICF2G630118289	64693362	509	-0.3519	0.04106	0.1265	-8.569	1.266e-16	0.001	1
21	BICF2S23061200	34028680	505	-0.3857	0.045	0.1274	-8.57	1.279e-16	0.001	1
17	BICF2P414309	7164362	508	0.3606	0.04213	0.1265	8.559	1.367e-16	0.001	1
35	BICF2G630773744	12899951	509	-0.4741	0.05543	0.1261	-8.553	1.432e-16	0.001	1
27	BICF2P182135	12025373	509	-0.3672	0.04294	0.1261	-8.551	1.445e-16	0.001	1
1	BICF2P871223	27458167	509	-0.3854	0.04514	0.1257	-8.539	1.589e-16	0.001	1
34	BICF2P1200775	21433408	509	-0.3413	0.04004	0.1253	-8.523	1.788e-16	0.001	1
22	BICF2G63090255	61333508	509	-0.3646	0.04281	0.1252	-8.517	1.873e-16	0.001	1
11	BICF2P1128413	47480462	508	-0.4261	0.05006	0.1253	-8.512	1.949e-16	0.001	1
20	BICF2P492349	19242187	509	-0.3347	0.03938	0.1247	-8.499	2.141e-16	0.001	1
37	BICF2G630133149	30777689	505	-0.3722	0.04378	0.1256	-8.501	2.151e-16	0.001	1
2	BICF2P502587	37255081	507	-0.5157	0.06071	0.125	-8.493	2.257e-16	0.001	1
19	BICF2P156964	31648190	509	-0.3715	0.04377	0.1244	-8.489	2.321e-16	0.001	1
20	BICF2P475108	21265399	509	0.4042	0.04771	0.124	8.471	2.642e-16	0.001	1
27	BICF2S2302211	9332069	509	-0.3617	0.04281	0.1234	-8.449	3.117e-16	0.001	1
14	BICF2P697675	26341170	509	-0.3464	0.04103	0.1233	-8.443	3.266e-16	0.001	1
34	BICF2P1409619	21437183	509	-0.34	0.04028	0.1232	-8.44	3.348e-16	0.001	1
1	BICF2P673410	31740394	509	0.4229	0.05013	0.1231	8.436	3.446e-16	0.001	1
30	BICF2P356717	3039134	509	-0.3919	0.04646	0.123	-8.434	3.505e-16	0.001	1
1	TIGRP2P12635	92318523	508	-0.3693	0.04393	0.1225	-8.406	4.318e-16	0.001	1
8	BICF2P320856	16392941	509	0.3548	0.0423	0.1219	8.389	4.905e-16	0.001	1
30	BICF2P79850	3079262	509	-0.3925	0.04679	0.1219	-8.388	4.948e-16	0.001	1
10	TIGRP2P140102	46969605	509	0.3937	0.04696	0.1218	8.385	5.066e-16	0.001	1
30	BICF2P563582	3128902	508	-0.3906	0.04667	0.1216	-8.368	5.747e-16	0.001	1
33	TIGRP2P391064	6008521	508	-0.3505	0.04196	0.1212	-8.354	6.364e-16	0.001	1
25	BICF2G630102241	37059490	509	0.328	0.03932	0.1207	8.341	7.001e-16	0.001	1
15	TIGRP2P199718	37334123	509	-0.3531	0.04242	0.1202	-8.323	8.004e-16	0.001	1
9	BICF2S2337469	17807858	509	-0.3606	0.04336	0.12	-8.317	8.401e-16	0.001	1
12	BICF2P515406	34132351	509	0.3537	0.04257	0.1199	8.309	8.867e-16	0.001	1
1	BICF2P508912	27288008	509	-0.3986	0.048	0.1198	-8.305	9.125e-16	0.001	1
15	BICF2G630435491	29013019	509	-0.4649	0.05608	0.1194	-8.29	1.022e-15	0.001	1
10	BICF2G630668680	12976221	509	0.3453	0.04166	0.1194	8.29	1.024e-15	0.001	1
15	BICF2G630435471	29027536	507	-0.356	0.04303	0.1194	-8.274	1.164e-15	0.001	1
32	BICF2P826312	12440038	509	-0.4862	0.05878	0.1189	-8.271	1.18e-15	0.001	1
8	BICF2P1080227	48506293	509	-0.3539	0.0428	0.1188	-8.268	1.199e-15	0.001	1
30	BICF2P1323953	3216816	508	-0.3857	0.04676	0.1185	-8.247	1.412e-15	0.001	1
30	BICF2P1323949	3217599	508	-0.3857	0.04676	0.1185	-8.247	1.412e-15	0.001	1
12	BICF2S2316087	34130010	509	0.3505	0.04257	0.118	8.234	1.548e-15	0.001	1
17	BICF2G630283791	54774107	509	0.3323	0.04038	0.1178	8.229	1.609e-15	0.001	1
30	BICF2G630412540	3744935	508	-0.3571	0.04342	0.1179	-8.223	1.683e-15	0.001	1
20	BICF2G630446984	56194891	478	-0.3414	0.04146	0.1247	-8.234	1.753e-15	0.001	1
30	BICF2P439191	3145489	507	-0.3846	0.0468	0.118	-8.218	1.757e-15	0.001	1
18	TIGRP2P35666	21855362	509	-0.337	0.04112	0.117	-8.195	2.059e-15	0.001	1
15	BICF2G630439653	21966462	507	-0.3434	0.04191	0.1173	-8.193	2.105e-15	0.001	1
5	BICF2P901531	13801889	507	-0.4908	0.05994	0.1172	-8.188	2.192e-15	0.001	1
7	BICF2G630557436	36173392	509	0.3408	0.04168	0.1165	8.177	2.359e-15	0.001	1
9	BICF2P743446	19517044	507	-0.5737	0.0703	0.1165	-8.161	2.665e-15	0.001	1
16	BICF2S24414460	32370631	509	-0.4611	0.05683	0.1149	-8.113	3.754e-15	0.001	1
5	BICF2S23525384	65406128	509	-0.4017	0.04961	0.1145	-8.097	4.214e-15	0.001	1
6	BICF2S23028626	5071386	509	-0.3404	0.04211	0.1142	-8.084	4.643e-15	0.001	1
13	BICF2P1028734	7455499	509	0.3972	0.04919	0.114	8.075	4.933e-15	0.001	1
8	BICF2S2346541	67048736	509	0.5177	0.06412	0.1139	8.073	5.018e-15	0.001	1
8	BICF2P129297	16347457	507	0.3435	0.04254	0.1143	8.073	5.048e-15	0.001	1
29	BICF2P1414542	14251740	509	-0.4291	0.05317	0.1138	-8.071	5.109e-15	0.001	1
22	BICF2P351479	37453840	509	-0.3331	0.04134	0.1135	-8.058	5.593e-15	0.001	1
12	BICF2S23256944	31314349	508	-0.3648	0.04528	0.1137	-8.057	5.67e-15	0.001	1
2	BICF2P1156024	61530483	509	0.4159	0.05163	0.1135	8.056	5.695e-15	0.001	1
4	TIGRP2P63311	55343298	509	0.501	0.06223	0.1133	8.051	5.909e-15	0.001	1
34	BICF2P1221564	17994013	509	-0.4983	0.06192	0.1133	-8.047	6.042e-15	0.001	1
8	TIGRP2P119058	67066067	507	0.5093	0.06339	0.1133	8.035	6.684e-15	0.001	1
15	BICF2G630431282	45971883	509	-0.384	0.04784	0.1127	-8.025	7.095e-15	0.001	1
4	BICF2P644966	55368049	509	0.4973	0.06216	0.1121	8	8.518e-15	0.001	1
26	BICF2P1299843	3603358	508	-0.3308	0.04138	0.1122	-7.995	8.871e-15	0.001	1
1	BICF2P1051840	50465708	509	0.3878	0.04852	0.1119	7.993	8.969e-15	0.001	1
11	BICF2S2449675	61666729	508	-0.4535	0.05683	0.1118	-7.98	9.857e-15	0.001	1
17	BICF2S23551519	9919954	509	0.3406	0.04279	0.1111	7.96	1.136e-14	0.001	1
15	BICF2G630442435	15957006	509	-0.3258	0.04095	0.111	-7.956	1.17e-14	0.001	1
2	BICF2P1082346	74348577	509	-0.46	0.05792	0.1107	-7.942	1.288e-14	0.001	1
1	TIGRP2P17321	25658056	509	-0.3444	0.04339	0.1105	-7.936	1.347e-14	0.001	1
18	BICF2G630698352	39318691	509	-0.3397	0.04281	0.1105	-7.936	1.352e-14	0.001	1
11	BICF2G630298548	28261043	509	-0.3635	0.04595	0.1099	-7.911	1.614e-14	0.001	1
1	BICF2P398692	83552637	509	-0.3307	0.04183	0.1097	-7.904	1.692e-14	0.001	1
12	G746F43S200	39207568	508	-0.354	0.0448	0.1098	-7.902	1.725e-14	0.001	1
31	BICF2G630742567	37446590	509	0.5188	0.06577	0.1093	7.887	1.914e-14	0.001	1
22	TIGRP2P295771	53157798	509	0.3632	0.04606	0.1092	7.884	1.954e-14	0.001	1
3	BICF2P699800	50330095	509	0.3775	0.04789	0.1092	7.883	1.975e-14	0.001	1
3	BICF2P384316	81953535	509	-0.3566	0.04529	0.109	-7.876	2.077e-14	0.001	1
19	BICF2S23356881	54710063	509	0.3265	0.04148	0.1089	7.87	2.159e-14	0.001	1
26	BICF2P1281750	3529342	509	-0.3763	0.04782	0.1088	-7.869	2.176e-14	0.001	1
39	BICF2G630535243	19032748	508	0.2982	0.03792	0.1089	7.864	2.258e-14	0.001	1
29	TIGRP2P364734	14242616	508	-0.4224	0.05374	0.1088	-7.861	2.316e-14	0.001	1
12	BICF2P283633	74288733	509	-0.3429	0.04368	0.1084	-7.85	2.486e-14	0.001	1
30	BICF2P483209	41420886	508	-0.3806	0.04859	0.1082	-7.834	2.807e-14	0.001	1
16	BICF2P957000	60338494	505	0.3485	0.04452	0.1086	7.828	2.954e-14	0.001	1
39	BICF2G630536990	10838239	509	-0.291	0.03718	0.1078	-7.826	2.961e-14	0.001	1
9	BICF2G630473404	57655708	508	-0.5326	0.06834	0.1072	-7.794	3.711e-14	0.001	1
11	BICF2G630298597	28496564	507	-0.3671	0.04713	0.1072	-7.789	3.871e-14	0.001	1
10	TIGRP2P140108	46979398	509	0.3646	0.04683	0.1068	7.786	3.934e-14	0.001	1
36	BICF2P594452	23814723	509	0.4107	0.05276	0.1068	7.786	3.937e-14	0.001	1
39	BICF2G6303649	115384031	508	0.2945	0.03799	0.1062	7.753	4.97e-14	0.001	1
11	BICF2P1403054	70841634	509	0.3871	0.04994	0.1059	7.751	5.019e-14	0.001	1
31	BICF2P1212793	29443670	509	0.3961	0.05119	0.1056	7.738	5.492e-14	0.001	1
34	TIGRP2P401833	44479670	509	-0.3226	0.0417	0.1056	-7.735	5.605e-14	0.001	1
29	BICF2G630632029	35520346	509	-0.3503	0.0453	0.1055	-7.732	5.732e-14	0.001	1
10	BICF2P1035869	45992727	507	0.3314	0.04288	0.1058	7.729	5.914e-14	0.001	1
29	BICF2G630632037	35552136	509	-0.3501	0.04543	0.1048	-7.705	6.92e-14	0.001	1
29	BICF2G630632039	35558244	509	-0.3501	0.04543	0.1048	-7.705	6.92e-14	0.001	1
34	BICF2P1077403	36290814	509	-0.3412	0.04438	0.1044	-7.687	7.853e-14	0.001	1
22	BICF2G630315908	7419415	509	-0.44	0.05729	0.1042	-7.68	8.249e-14	0.001	1
3	BICF2P193250	65828321	509	-0.3358	0.04382	0.1038	-7.663	9.285e-14	0.001	1
14	BICF2P1012144	17572682	509	0.3676	0.04807	0.1034	7.648	1.034e-13	0.001	1
11	BICF2G630301901	60565859	509	-0.3818	0.05007	0.1029	-7.625	1.213e-13	0.001	1
14	BICF2S23657714	49938601	509	-0.4162	0.0546	0.1028	-7.623	1.23e-13	0.001	1
3	BICF2S23715427	27649262	509	-0.4196	0.05509	0.1027	-7.617	1.283e-13	0.001	1
37	BICF2G630130321	27681030	509	-0.5257	0.06908	0.1025	-7.611	1.34e-13	0.001	1
19	BICF2S23546598	56299618	509	0.4462	0.05868	0.1024	7.603	1.41e-13	0.001	1
6	G419F55S239	64739698	509	0.319	0.04198	0.1023	7.6	1.441e-13	0.001	1
1	BICF2P1091482	54308334	508	-0.4312	0.05674	0.1025	-7.6	1.448e-13	0.001	1
29	BICF2S23353972	31132975	509	-0.3276	0.04313	0.1022	-7.596	1.484e-13	0.001	1
29	BICF2G630632054	35615374	509	-0.345	0.04548	0.1019	-7.585	1.6e-13	0.001	1
13	BICF2G630616867	27701447	509	-0.3774	0.04986	0.1015	-7.568	1.795e-13	0.001	1
11	BICF2P735901	19173685	509	-0.4915	0.06526	0.1006	-7.532	2.312e-13	0.001	1
1	BICF2S2308527	54325468	506	-0.4353	0.05779	0.1012	-7.533	2.316e-13	0.001	1
5	BICF2P379525	20988455	509	0.3139	0.0417	0.1005	7.528	2.37e-13	0.001	1
39	BICF2P184092	38596393	509	-0.284	0.03773	0.1005	-7.525	2.417e-13	0.001	1
7	BICF2S2393021	48251716	509	-0.44	0.05847	0.1005	-7.524	2.433e-13	0.001	1
3	BICF2P1126258	65398104	508	0.3263	0.04352	0.1	7.499	2.898e-13	0.001	1
18	BICF2P1075704	38558879	508	-0.339	0.04522	0.09996	-7.496	2.956e-13	0.001	1
12	TIGRP2P162760	34200364	509	-0.3622	0.04833	0.09974	-7.495	2.985e-13	0.001	1
38	BICF2S23718897	19161476	506	-0.3853	0.05142	0.1002	-7.493	3.042e-13	0.001	1
2	BICF2G630786608	6522031	509	0.3233	0.0432	0.0995	7.485	3.198e-13	0.001	1
2	BICF2S23027232	38152969	509	-0.433	0.05801	0.09901	-7.464	3.682e-13	0.001	1
22	BICF2P806587	11468419	509	0.3182	0.04265	0.09892	7.46	3.772e-13	0.001	1
22	BICF2P591626	11226418	509	0.3404	0.04566	0.09879	7.455	3.918e-13	0.001	1
22	BICF2P980148	11242526	509	0.3404	0.04566	0.09879	7.455	3.918e-13	0.001	1
13	BICF2G630617306	28255693	509	-0.4589	0.06166	0.09847	-7.442	4.291e-13	0.001	1
34	BICF2P1458318	43540455	509	0.3428	0.04613	0.09824	7.432	4.589e-13	0.001	1
9	BICF2P423066	16184548	509	-0.3441	0.04631	0.0982	-7.43	4.641e-13	0.001	1
29	BICF2G630629332	32949200	509	-0.4089	0.05511	0.09796	-7.42	4.97e-13	0.001	1
26	BICF2P75980	4244115	506	0.306	0.04125	0.09846	7.419	5.038e-13	0.001	1
9	BICF2G630471885	54102643	509	-0.3139	0.04243	0.09741	-7.397	5.811e-13	0.001	1
4	BICF2G63057439	6424026	509	0.3164	0.04281	0.09727	7.391	6.045e-13	0.001	1
4	BICF2G630171009	79497046	509	-0.3731	0.05049	0.09723	-7.389	6.124e-13	0.001	1
8	BICF2P1214209	10129405	509	0.3184	0.0431	0.09717	7.387	6.218e-13	0.001	1
22	TIGRP2P295828	53314824	509	0.336	0.0457	0.09632	7.351	7.927e-13	0.001	1
22	BICF2P830100	53323935	509	0.336	0.0457	0.09632	7.351	7.927e-13	0.001	1
30	BICF2G630394300	42315016	425	0.4037	0.05475	0.1139	7.373	8.845e-13	0.001	1
12	BICF2P447473	13177071	509	0.3645	0.04972	0.09587	7.332	9.029e-13	0.001	1
12	BICF2P1106995	62993095	509	-0.317	0.04327	0.09574	-7.326	9.37e-13	0.001	1
3	BICF2S23239200	5176486	507	-0.4591	0.06268	0.09603	-7.325	9.544e-13	0.001	1
8	BICF2S23435953	65464303	509	-0.4691	0.06406	0.09564	-7.322	9.636e-13	0.001	1
3	BICF2G630354410	87517616	509	-0.3518	0.04805	0.09563	-7.322	9.664e-13	0.001	1
37	BICF2P765633	31093117	508	0.3612	0.04934	0.09576	7.32	9.787e-13	0.001	1
8	BICF2P446574	10935684	509	-0.3546	0.0485	0.09539	-7.312	1.034e-12	0.001	1
11	BICF2P1219809	13370898	509	-0.3017	0.0413	0.09524	-7.306	1.079e-12	0.001	1
11	BICF2P984488	13375253	509	-0.3017	0.0413	0.09524	-7.306	1.079e-12	0.001	1
13	BICF2P385462	58806790	509	-0.3172	0.04345	0.09511	-7.3	1.12e-12	0.001	1
13	BICF2S23144512	7353018	509	0.3423	0.04711	0.09431	7.266	1.408e-12	0.001	1
13	BICF2P990678	7363678	509	0.3423	0.04711	0.09431	7.266	1.408e-12	0.001	1
12	BICF2P1385201	73582621	509	-0.3697	0.0509	0.09425	-7.263	1.432e-12	0.001	1
6	BICF2P91160	62276614	509	0.3866	0.05325	0.09418	7.26	1.462e-12	0.001	1
11	BICF2S2362334	13386695	509	-0.3	0.04136	0.094	-7.253	1.536e-12	0.001	1
1	BICF2G630720307	39037077	508	-0.3512	0.04857	0.09363	-7.23	1.796e-12	0.001	1
16	BICF2P562983	18703631	509	-0.421	0.05826	0.09338	-7.226	1.833e-12	0.001	1
5	BICF2G630188255	49052513	506	0.3743	0.05189	0.09361	7.215	1.996e-12	0.001	1
13	BICF2P932755	23855429	509	-0.3189	0.04436	0.09252	-7.19	2.344e-12	0.001	1
39	BICF2P623788	1577626	509	0.3092	0.04306	0.09232	7.181	2.48e-12	0.001	1
24	BICF2P1355900	7774499	509	-0.3153	0.04411	0.09153	-7.147	3.108e-12	0.001	1
17	BICF2G630202073	52331861	509	-0.4021	0.05633	0.09133	-7.139	3.283e-12	0.001	1
18	BICF2P153689	9627037	509	0.2965	0.04168	0.09074	7.113	3.891e-12	0.001	1
11	BICF2S22917577	13356349	509	-0.2962	0.04165	0.09068	-7.11	3.955e-12	0.001	1
18	BICF2P1358456	37513577	509	0.3084	0.04343	0.09046	7.101	4.207e-12	0.001	1
18	BICF2S2322730	15621115	509	0.3646	0.05138	0.09033	7.096	4.363e-12	0.001	1
37	BICF2P920985	18866493	509	-0.448	0.06362	0.0891	-7.042	6.192e-12	0.001	1
20	BICF2S2316953	35016721	509	-0.3531	0.05016	0.08902	-7.039	6.342e-12	0.001	1
10	TIGRP2P142749	72050580	507	-0.2982	0.04279	0.08774	-6.969	1.001e-11	0.001	1
12	TIGRP2P170474	64296170	507	0.3803	0.05465	0.08748	6.958	1.076e-11	0.001	1
28	BICF2S23718935	35860806	509	-0.3075	0.0442	0.08714	-6.957	1.078e-11	0.001	1
3	BICF2P1281325	7142656	509	-0.3643	0.05251	0.08672	-6.939	1.214e-11	0.001	1
3	BICF2G630706066	33426570	508	-0.2944	0.04243	0.08687	-6.938	1.222e-11	0.001	1
35	BICF2P332061	14274164	509	0.309	0.0448	0.0858	6.898	1.577e-11	0.001	1
35	BICF2P248933	14242544	509	-0.3128	0.04536	0.08578	-6.897	1.586e-11	0.001	1
17	BICF2G630211242	34887557	509	-0.2915	0.0424	0.08524	-6.873	1.848e-11	0.001	1
6	BICF2P344658	16174633	509	-0.3728	0.05428	0.08513	-6.868	1.907e-11	0.001	1
24	BICF2P852261	9703650	507	0.3111	0.04536	0.08523	6.86	2.027e-11	0.001	1
5	BICF2P1085876	27316610	509	0.2941	0.0431	0.08411	6.823	2.544e-11	0.001	1
3	BICF2P32874	42923585	509	0.3299	0.0484	0.08393	6.816	2.675e-11	0.001	1
17	BICF2G630218734	15978569	509	0.2945	0.04353	0.08279	6.765	3.692e-11	0.001	1
13	BICF2P665153	7279145	509	0.3198	0.04732	0.08265	6.759	3.835e-11	0.001	1
7	BICF2S2351022	30577678	509	-0.2944	0.04355	0.08264	-6.758	3.845e-11	0.001	1
30	BICF2P1228175	14971688	509	0.3827	0.05669	0.08248	6.751	4.028e-11	0.001	1
30	BICF2P1268609	30952517	509	-0.3183	0.04735	0.08184	-6.722	4.829e-11	0.001	1
13	TIGRP2P181167	7246599	508	0.3182	0.04756	0.0813	6.692	5.865e-11	0.001	1
22	BICF2G630335226	51317109	509	-0.3271	0.04905	0.08066	-6.669	6.729e-11	0.001	1
1	BICF2S23124613	30513442	509	0.3228	0.0485	0.08035	6.656	7.342e-11	0.001	1
2	BICF2P390602	15474597	509	0.4193	0.06301	0.08034	6.655	7.355e-11	0.001	1
26	BICF2P368236	25082062	509	-0.398	0.05993	0.08001	-6.64	8.07e-11	0.001	1
28	BICF2G630266822	34308654	509	-0.2886	0.04375	0.07903	-6.596	1.063e-10	0.001	1
26	BICF2S23017909	33350418	508	0.327	0.04981	0.07848	6.565	1.294e-10	0.001	1
13	BICF2P782371	7306027	509	0.3348	0.05154	0.07685	6.497	1.964e-10	0.001	1
37	BICF2G630127213	11879970	509	0.3262	0.05022	0.07684	6.496	1.971e-10	0.001	1
20	BICF2P775236	34299525	509	0.3065	0.04728	0.07656	6.483	2.132e-10	0.001	1
21	BICF2G630657522	11744014	509	0.337	0.05215	0.07612	6.463	2.411e-10	0.001	1
39	BICF2S23331652	118697984	508	-0.2604	0.0404	0.07589	-6.446	2.676e-10	0.001	1
39	BICF2G630540617	2634560	509	0.2726	0.04293	0.07368	6.351	4.774e-10	0.001	1
1	BICF2S23515973	17258090	509	-0.3846	0.06057	0.07366	-6.35	4.803e-10	0.001	1
5	BICF2P225117	27371841	509	-0.2746	0.04377	0.07206	-6.275	7.516e-10	0.001	1
1	BICF2S23547193	116895240	506	-0.4084	0.06524	0.07215	-6.26	8.232e-10	0.001	1
39	BICF2P1023914	7624284	509	0.2405	0.03845	0.07162	6.254	8.496e-10	0.001	1
24	BICF2G630501390	28027043	509	-0.2785	0.04571	0.06822	-6.092	2.202e-09	0.001	1
24	BICF2G630501361	28037439	509	-0.2785	0.04571	0.06822	-6.092	2.202e-09	0.001	1
20	TIGRP2P270928	16812381	509	0.3527	0.05832	0.06728	6.048	2.856e-09	0.001	1
12	BICF2S23414919	40525900	509	-0.3397	0.05748	0.06444	-5.909	6.307e-09	0.001	1
13	TIGRP2P179178	49042981	508	0.2643	0.04593	0.06142	5.754	1.509e-08	0.001	1
20	BICF2S2343752	29300964	509	-0.2533	0.04402	0.06129	-5.753	1.514e-08	0.001	1
6	BICF2G630586174	32410899	503	-0.3189	0.05869	0.05566	-5.434	8.618e-08	0.001	1
34	BICF2P1307375	23447846	509	-0.2446	0.04647	0.05181	-5.263	2.091e-07	0.001	1
22	BICF2G630315083	5785367	509	-0.4256	0.04265	0.1642	-9.979	1.571e-21	0.002	1
24	BICF2S23634603	29404705	508	-0.4126	0.04149	0.1635	-9.944	2.112e-21	0.002	1
5	BICF2P512317	67793983	509	0.4633	0.04738	0.1586	9.777	8.485e-21	0.002	1
19	BICF2G63041596	21899760	509	-0.4484	0.04601	0.1578	-9.747	1.091e-20	0.002	1
6	BICF2P530224	8188256	508	-0.4443	0.0458	0.1568	-9.702	1.593e-20	0.002	1
1	BICF2P1017977	58901153	509	-0.3826	0.03952	0.1561	-9.683	1.853e-20	0.002	1
10	BICF2P776045	10281069	506	0.3582	0.03703	0.1565	9.672	2.07e-20	0.002	1
21	BICF2G630650005	26852697	509	0.3741	0.03885	0.1546	9.628	2.902e-20	0.002	1
11	BICF2S23553541	49654740	509	-0.4666	0.04873	0.1531	-9.575	4.511e-20	0.002	1
18	BICF2P574114	29521429	508	-0.4008	0.04231	0.1507	-9.474	1.03e-19	0.002	1
3	BICF2P767878	76815454	509	-0.38	0.04023	0.1496	-9.446	1.29e-19	0.002	1
18	TIGRP2P249774	39305353	509	-0.4164	0.0441	0.1496	-9.442	1.324e-19	0.002	1
11	BICF2P212917	34376386	509	-0.3854	0.04082	0.1495	-9.44	1.349e-19	0.002	1
24	BICF2P259578	27479505	509	-0.488	0.05212	0.1474	-9.362	2.534e-19	0.002	1
15	TIGRP2P205550	58114082	509	0.3979	0.0425	0.1474	9.362	2.538e-19	0.002	1
15	BICF2G630439030	23191944	509	-0.4628	0.04977	0.1457	-9.299	4.231e-19	0.002	1
4	BICF2S23161584	64259227	509	-0.3961	0.04259	0.1457	-9.299	4.235e-19	0.002	1
15	BICF2G630439023	23230149	509	-0.4621	0.04982	0.1451	-9.276	5.082e-19	0.002	1
21	BICF2P1231263	18692852	509	0.3629	0.03921	0.1445	9.254	6.077e-19	0.002	1
6	BICF2P240336	65654820	509	-0.3809	0.04117	0.1445	-9.253	6.095e-19	0.002	1
24	BICF2S23762722	26857023	508	0.4629	0.05043	0.1428	9.181	1.094e-18	0.002	1
20	BICF2G630447729	54226986	509	-0.5273	0.05769	0.1415	-9.14	1.497e-18	0.002	1
18	BICF2P555905	9471371	508	-0.3584	0.03926	0.1414	-9.129	1.647e-18	0.002	1
18	BICF2P499704	47670852	509	-0.4813	0.05298	0.14	-9.085	2.326e-18	0.002	1
15	BICF2S22912325	27669987	509	-0.3889	0.04285	0.1397	-9.075	2.521e-18	0.002	1
19	BICF2P698153	21858015	509	-0.3796	0.04195	0.1391	-9.049	3.085e-18	0.002	1
12	BICF2P137786	46513164	509	-0.5194	0.05745	0.1388	-9.041	3.286e-18	0.002	1
11	BICF2S2299269	63758308	509	-0.3864	0.04321	0.1363	-8.944	7.063e-18	0.002	1
20	BICF2P332466	20240959	509	-0.4652	0.05203	0.1362	-8.939	7.299e-18	0.002	1
24	BICF2P832070	28601925	509	0.3498	0.03918	0.1359	8.928	7.987e-18	0.002	1
24	BICF2P102253	28614621	509	0.3498	0.03918	0.1359	8.928	7.987e-18	0.002	1
24	BICF2P58231	28627920	509	0.3498	0.03918	0.1359	8.928	7.987e-18	0.002	1
22	BICF2S23247230	41747812	509	-0.4828	0.05429	0.1349	-8.893	1.049e-17	0.002	1
9	BICF2P1026047	15667471	508	-0.3508	0.0397	0.1337	-8.837	1.631e-17	0.002	1
5	BICF2P1287877	17495189	509	0.3917	0.04448	0.1327	8.806	2.06e-17	0.002	1
33	BICF2P153570	5861365	508	0.3561	0.04044	0.1329	8.806	2.071e-17	0.002	1
17	BICF2P595065	37597365	509	-0.4369	0.04973	0.1321	-8.786	2.402e-17	0.002	1
5	BICF2G630187022	46587057	509	0.353	0.04018	0.1321	8.785	2.416e-17	0.002	1
30	BICF2P335013	33592057	509	-0.35	0.03984	0.1321	-8.784	2.433e-17	0.002	1
9	BICF2P268912	3832098	509	0.3997	0.04566	0.1313	8.755	3.055e-17	0.002	1
35	BICF2G630776876	22494733	509	-0.4908	0.05628	0.1304	-8.721	3.966e-17	0.002	1
33	BICF2S22918412	34386251	509	-0.3752	0.04304	0.1304	-8.718	4.049e-17	0.002	1
10	BICF2P943825	4561110	509	0.3594	0.04128	0.1301	8.708	4.389e-17	0.002	1
31	BICF2S23056167	28593894	509	-0.3575	0.04107	0.13	-8.705	4.467e-17	0.002	1
23	BICF2G630385534	17682403	509	-0.366	0.04217	0.1294	-8.681	5.402e-17	0.002	1
5	BICF2P403862	62363747	509	-0.3489	0.04027	0.129	-8.666	6.038e-17	0.002	1
9	BICF2G630473690	58063839	506	0.3633	0.04194	0.1296	8.663	6.263e-17	0.002	1
27	BICF2G630144779	17804116	508	0.3718	0.04311	0.1282	8.626	8.247e-17	0.002	1
12	BICF2S23255088	39503803	501	0.3604	0.04184	0.1294	8.612	9.439e-17	0.002	1
3	BICF2G630349119	76358704	509	-0.4892	0.0569	0.1272	-8.597	1.019e-16	0.002	1
11	BICF2P141370	64321624	509	0.417	0.04864	0.1266	8.572	1.231e-16	0.002	1
22	BICF2P934135	6779010	506	-0.3452	0.04042	0.1264	-8.539	1.608e-16	0.002	1
24	BICF2S22920964	26441356	509	0.3573	0.04185	0.1257	8.536	1.62e-16	0.002	1
34	BICF2P907252	21409972	508	-0.3428	0.04018	0.1258	-8.533	1.665e-16	0.002	1
3	BICF2G630362033	94526955	506	-0.3615	0.04239	0.1261	-8.526	1.774e-16	0.002	1
32	BICF2P976348	11119743	508	0.3973	0.04664	0.1254	8.518	1.87e-16	0.002	1
34	BICF2P1345023	21413217	506	-0.3417	0.04025	0.1251	-8.489	2.353e-16	0.002	1
35	BICF2P1277566	29329794	508	-0.388	0.04574	0.1245	-8.484	2.408e-16	0.002	1
27	BICF2G630139910	7711622	507	-0.3485	0.04116	0.1243	-8.468	2.736e-16	0.002	1
12	BICF2S23043206	37733597	509	0.369	0.04361	0.1237	8.461	2.847e-16	0.002	1
6	BICF2S23216050	50398634	509	-0.4001	0.04731	0.1236	-8.456	2.958e-16	0.002	1
32	BICF2P135494	11122552	509	0.3934	0.04657	0.1234	8.447	3.174e-16	0.002	1
19	BICF2G63041612	21920192	509	-0.3596	0.04258	0.1233	-8.446	3.209e-16	0.002	1
29	BICF2P309362	17452774	509	-0.3774	0.04471	0.1232	-8.442	3.296e-16	0.002	1
27	BICF2G630138115	5089116	509	-0.3494	0.04143	0.123	-8.434	3.49e-16	0.002	1
1	BICF2P625155	60122117	509	-0.4501	0.05343	0.1228	-8.425	3.75e-16	0.002	1
18	BICF2P343768	23151628	509	-0.4353	0.0517	0.1227	-8.421	3.867e-16	0.002	1
24	BICF2P996056	26434833	509	0.3503	0.04164	0.1225	8.414	4.072e-16	0.002	1
22	BICF2S2436449	7925841	509	-0.4401	0.05235	0.1223	-8.407	4.287e-16	0.002	1
22	BICF2P1194868	6944121	509	-0.3396	0.0404	0.1223	-8.407	4.297e-16	0.002	1
16	BICF2G630816470	51822208	508	0.3676	0.04375	0.1224	8.403	4.448e-16	0.002	1
12	BICF2S23335760	39494493	509	0.3512	0.04188	0.1218	8.387	4.969e-16	0.002	1
26	BICF2P507914	7101838	509	-0.3508	0.04191	0.1214	-8.371	5.587e-16	0.002	1
5	BICF2P1185301	62484399	509	-0.4689	0.05602	0.1214	-8.37	5.646e-16	0.002	1
3	BICF2G630706670	33953622	509	0.3506	0.04194	0.1211	8.36	6.092e-16	0.002	1
20	BICF2G630227773	4871821	509	-0.3555	0.04256	0.121	-8.352	6.435e-16	0.002	1
13	BICF2G630617282	28230429	509	-0.3493	0.04193	0.1204	-8.33	7.614e-16	0.002	1
38	BICF2S23312565	5394276	509	0.401	0.04815	0.1203	8.329	7.686e-16	0.002	1
15	BICF2S23033632	22253906	508	-0.3388	0.04069	0.1205	-8.326	7.873e-16	0.002	1
22	BICF2P1206236	6734098	509	-0.3369	0.04052	0.12	-8.315	8.511e-16	0.002	1
1	BICF2S22947803	116361619	509	0.3472	0.04177	0.1199	8.311	8.787e-16	0.002	1
32	BICF2P925569	27871127	509	-0.3955	0.04762	0.1197	-8.305	9.167e-16	0.002	1
6	BICF2P555024	41136495	509	-0.3352	0.04044	0.1193	-8.289	1.032e-15	0.002	1
1	BICF2P1396496	27353247	509	-0.4467	0.0539	0.1193	-8.288	1.035e-15	0.002	1
15	BICF2G630439041	23147964	509	-0.3734	0.04511	0.1191	-8.278	1.12e-15	0.002	1
7	TIGRP2P103826	76958977	509	-0.5283	0.06394	0.1187	-8.263	1.25e-15	0.002	1
39	TIGRP2P133292	4151526	509	-0.4165	0.0505	0.1183	-8.248	1.4e-15	0.002	1
23	BICF2G630365259	51637811	509	0.3656	0.04445	0.1177	8.225	1.652e-15	0.002	1
22	BICF2P1501133	6646315	509	-0.3347	0.04077	0.1173	-8.208	1.866e-15	0.002	1
15	BICF2S23661192	45999940	509	-0.429	0.05239	0.1168	-8.19	2.145e-15	0.002	1
15	TIGRP2P197503	23490567	507	-0.378	0.04625	0.1168	-8.172	2.462e-15	0.002	1
35	BICF2P1032840	7042452	509	0.4223	0.05168	0.1163	8.17	2.471e-15	0.002	1
39	BICF2P307721	98800073	509	0.3244	0.03972	0.1163	8.168	2.505e-15	0.002	1
12	TIGRP2P168490	55410376	509	-0.4584	0.05618	0.1161	-8.16	2.66e-15	0.002	1
3	BICF2S23127058	82684665	509	0.3349	0.04104	0.1161	8.16	2.661e-15	0.002	1
4	TIGRP2P66978	85185326	504	-0.3409	0.04177	0.1171	-8.16	2.715e-15	0.002	1
23	TIGRP2P310186	9580467	509	-0.3482	0.04272	0.1159	-8.152	2.833e-15	0.002	1
23	BICF2G630388013	14388325	509	-0.3962	0.04868	0.1156	-8.14	3.073e-15	0.002	1
7	BICF2S24110427	27309308	509	0.3914	0.04813	0.1154	8.131	3.298e-15	0.002	1
1	BICF2P1041846	48719068	509	-0.514	0.0634	0.1148	-8.108	3.897e-15	0.002	1
14	BICF2P342650	45849568	509	0.3466	0.04276	0.1147	8.106	3.946e-15	0.002	1
1	BICF2G630792951	83465623	509	-0.5053	0.06237	0.1146	-8.101	4.109e-15	0.002	1
4	BICF2P471878	86206205	509	0.3404	0.04208	0.1143	8.089	4.462e-15	0.002	1
22	BICF2P416338	6955892	509	-0.3299	0.04078	0.1143	-8.089	4.464e-15	0.002	1
34	BICF2P132999	19561118	509	-0.4526	0.05597	0.1142	-8.086	4.555e-15	0.002	1
24	BICF2G630500656	29835928	509	0.3694	0.04569	0.1142	8.084	4.628e-15	0.002	1
30	BICF2P1385140	3026002	509	-0.3765	0.04664	0.1139	-8.071	5.096e-15	0.002	1
2	BICF2S22959193	15733719	509	-0.337	0.04178	0.1137	-8.066	5.3e-15	0.002	1
34	BICF2P159629	19458686	509	-0.452	0.05604	0.1137	-8.065	5.308e-15	0.002	1
34	BICF2P360940	19487960	509	-0.452	0.05604	0.1137	-8.065	5.308e-15	0.002	1
1	BICF2G630715944	31936567	509	-0.3731	0.04629	0.1136	-8.06	5.518e-15	0.002	1
34	BICF2P311899	23786889	509	-0.4154	0.05155	0.1135	-8.058	5.588e-15	0.002	1
9	BICF2G630835868	37176309	509	-0.4395	0.05467	0.1131	-8.04	6.395e-15	0.002	1
30	BICF2P495685	3008317	506	-0.3751	0.04666	0.1137	-8.04	6.443e-15	0.002	1
19	BICF2P1306931	54773818	509	0.3333	0.04152	0.1128	8.027	6.988e-15	0.002	1
22	TIGRP2P295827	53313343	509	0.4279	0.05346	0.1122	8.004	8.301e-15	0.002	1
26	BICF2P325560	3592828	509	-0.3309	0.04135	0.1122	-8.003	8.319e-15	0.002	1
7	BICF2G630549132	5642019	509	-0.4031	0.05055	0.1115	-7.975	1.018e-14	0.002	1
6	BICF2S23630642	4951931	508	-0.3335	0.04184	0.1116	-7.971	1.052e-14	0.002	1
6	BICF2P454034	41179557	508	0.3713	0.04664	0.1114	7.963	1.118e-14	0.002	1
27	BICF2G630153595	43604734	508	-0.3804	0.04779	0.1112	-7.958	1.154e-14	0.002	1
3	BICF2P937567	43094389	509	-0.4984	0.06268	0.1109	-7.951	1.208e-14	0.002	1
6	BICF2G630808646	8349878	508	-0.4881	0.06139	0.1111	-7.951	1.218e-14	0.002	1
5	BICF2G630182126	33121641	509	-0.3743	0.04716	0.1105	-7.937	1.341e-14	0.002	1
6	BICF2S2335528	4936366	508	-0.3324	0.0419	0.1106	-7.934	1.376e-14	0.002	1
1	BICF2G630715998	31960481	509	-0.3717	0.04688	0.1103	-7.929	1.423e-14	0.002	1
1	TIGRP2P4848	60114687	508	-0.4492	0.05665	0.1105	-7.928	1.43e-14	0.002	1
15	BICF2G630438930	23497427	509	-0.3765	0.0475	0.1103	-7.927	1.436e-14	0.002	1
3	BICF2G630338000	40197981	509	0.3202	0.0404	0.1103	7.926	1.447e-14	0.002	1
24	TIGRP2P315017	27029490	509	0.477	0.06026	0.11	7.915	1.565e-14	0.002	1
34	TIGRP2P395241	19452278	508	-0.4471	0.05653	0.11	-7.909	1.644e-14	0.002	1
34	BICF2P194381	19505716	508	-0.4471	0.05653	0.11	-7.909	1.644e-14	0.002	1
7	BICF2S23029229	71056824	509	0.3281	0.04156	0.1095	7.895	1.814e-14	0.002	1
1	TIGRP2P5384	62814945	509	-0.3808	0.04832	0.1091	-7.88	2.013e-14	0.002	1
31	BICF2P744024	38346722	509	-0.5056	0.06422	0.1089	-7.872	2.128e-14	0.002	1
34	BICF2P1417491	33900265	509	-0.3233	0.04113	0.1086	-7.86	2.329e-14	0.002	1
9	BICF2G630836042	37336055	509	-0.4288	0.05456	0.1086	-7.859	2.336e-14	0.002	1
13	BICF2G630615593	25906886	509	0.3755	0.04795	0.1079	7.831	2.855e-14	0.002	1
4	BICF2P515373	29418542	509	0.3344	0.0428	0.1075	7.815	3.2e-14	0.002	1
1	BICF2P1262876	60151168	508	-0.4331	0.05557	0.1072	-7.794	3.728e-14	0.002	1
12	BICF2P288800	36638115	508	-0.3581	0.04614	0.1064	-7.762	4.672e-14	0.002	1
4	BICF2P1299960	32642218	509	0.3562	0.04591	0.1061	7.758	4.794e-14	0.002	1
24	BICF2S2331807	30654915	509	-0.3888	0.05032	0.1054	-7.727	5.947e-14	0.002	1
6	BICF2S2441636	33109656	509	-0.4609	0.05971	0.1052	-7.719	6.305e-14	0.002	1
12	BICF2S23053152	40763667	509	0.3354	0.04354	0.1048	7.703	7.011e-14	0.002	1
27	BICF2G630145111	18044793	509	-0.3139	0.04078	0.1046	-7.696	7.388e-14	0.002	1
28	BICF2P53805	4007164	509	0.4216	0.05484	0.1044	7.688	7.834e-14	0.002	1
2	BICF2G630495270	66796723	509	0.3997	0.05219	0.1037	7.66	9.512e-14	0.002	1
1	BICF2P1083886	43045229	509	0.3202	0.04181	0.1037	7.657	9.691e-14	0.002	1
1	BICF2S23149320	123077542	508	0.3259	0.04257	0.1038	7.655	9.893e-14	0.002	1
3	BICF2S23240902	30430108	509	-0.4655	0.06085	0.1035	-7.649	1.024e-13	0.002	1
20	BICF2P1136751	13099835	509	0.4082	0.0535	0.103	7.629	1.179e-13	0.002	1
26	BICF2P958208	28819556	493	-0.4121	0.05402	0.106	-7.63	1.227e-13	0.002	1
24	BICF2G630513064	9971898	509	-0.3542	0.04648	0.1027	-7.62	1.26e-13	0.002	1
11	BICF2G630298479	28200871	509	-0.3134	0.04117	0.1026	-7.612	1.326e-13	0.002	1
6	BICF2G630579938	49617679	508	-0.3566	0.04684	0.1028	-7.612	1.327e-13	0.002	1
18	BICF2P348073	8232891	508	0.325	0.04274	0.1025	7.603	1.415e-13	0.002	1
21	BICF2P736280	11604967	508	-0.3262	0.04298	0.1022	-7.589	1.562e-13	0.002	1
21	BICF2P500301	43911231	507	-0.4321	0.05696	0.1023	-7.588	1.582e-13	0.002	1
16	BICF2S2346061	16722182	506	-0.3678	0.04849	0.1025	-7.585	1.615e-13	0.002	1
5	BICF2P970472	10365810	509	-0.3413	0.04505	0.1017	-7.576	1.707e-13	0.002	1
16	BICF2G630110842	31442891	509	-0.4539	0.05993	0.1017	-7.575	1.719e-13	0.002	1
13	BICF2P344713	48325733	509	-0.3254	0.04297	0.1016	-7.574	1.726e-13	0.002	1
3	BICF2G630343663	62242138	508	-0.3029	0.03999	0.1018	-7.574	1.731e-13	0.002	1
21	BICF2P37310	11598409	509	-0.3254	0.04299	0.1015	-7.569	1.794e-13	0.002	1
12	BICF2P487613	67045783	509	-0.3389	0.04481	0.1014	-7.563	1.864e-13	0.002	1
26	BICF2G630195831	39000395	508	0.3287	0.04348	0.1015	7.56	1.913e-13	0.002	1
6	BICF2P1252672	37779907	507	-0.3882	0.0514	0.1015	-7.552	2.022e-13	0.002	1
4	BICF2P1240185	80182588	509	0.3323	0.04413	0.1006	7.53	2.334e-13	0.002	1
1	BICF2P322337	104674228	508	0.5128	0.06838	0.1001	7.5	2.876e-13	0.002	1
34	BICF2S23646017	19912608	509	-0.3295	0.04405	0.0994	-7.48	3.291e-13	0.002	1
34	BICF2G630452503	36118597	509	0.3034	0.04057	0.09935	7.478	3.337e-13	0.002	1
9	TIGRP2P124173	25327939	509	-0.3203	0.04291	0.09902	-7.465	3.668e-13	0.002	1
31	BICF2S23140772	39850971	497	0.315	0.0422	0.1012	7.464	3.802e-13	0.002	1
25	BICF2G630102059	36903269	509	-0.314	0.04211	0.09881	-7.456	3.898e-13	0.002	1
3	BICF2P321638	9548768	505	0.3115	0.04185	0.09918	7.442	4.338e-13	0.002	1
10	TIGRP2P140634	49523070	509	0.3513	0.0473	0.09815	7.428	4.7e-13	0.002	1
32	TIGRP2P382237	29589582	506	-0.3253	0.04382	0.09856	-7.423	4.9e-13	0.002	1
36	TIGRP2P417020	9334300	508	0.3153	0.04248	0.09818	7.422	4.918e-13	0.002	1
12	BICF2P566652	74431578	508	-0.43	0.05796	0.09809	-7.418	5.041e-13	0.002	1
4	BICF2P665643	25476208	509	-0.3201	0.04317	0.09783	-7.415	5.149e-13	0.002	1
3	TIGRP2P45860	9565006	509	0.3106	0.04197	0.09751	7.401	5.654e-13	0.002	1
24	BICF2S23055637	36822376	509	0.3865	0.05228	0.09732	7.393	5.955e-13	0.002	1
1	BICF2P1447878	91198892	508	-0.3231	0.04381	0.09705	-7.375	6.777e-13	0.002	1
1	BICF2S23531661	56532918	507	-0.4119	0.0559	0.09707	-7.368	7.101e-13	0.002	1
1	BICF2S23036432	91197715	509	-0.3225	0.04382	0.09652	-7.36	7.492e-13	0.002	1
22	BICF2P951754	7023884	508	0.2998	0.04087	0.09613	7.336	8.827e-13	0.002	1
8	BICF2P584668	10132282	508	0.3169	0.04323	0.09602	7.331	9.106e-13	0.002	1
4	BICF2P463291	32070419	509	-0.3732	0.05095	0.09571	-7.325	9.451e-13	0.002	1
22	BICF2P1414057	53201504	509	0.3353	0.04587	0.09535	7.31	1.047e-12	0.002	1
22	TIGRP2P295786	53230994	509	0.3353	0.04587	0.09535	7.31	1.047e-12	0.002	1
22	BICF2P306425	53248498	509	0.3353	0.04587	0.09535	7.31	1.047e-12	0.002	1
22	BICF2P1227722	53266754	509	0.3353	0.04587	0.09535	7.31	1.047e-12	0.002	1
22	BICF2P1259830	53278597	509	0.3353	0.04587	0.09535	7.31	1.047e-12	0.002	1
22	BICF2P725294	53280915	509	0.3353	0.04587	0.09535	7.31	1.047e-12	0.002	1
22	TIGRP2P295819	53292490	509	0.3353	0.04587	0.09535	7.31	1.047e-12	0.002	1
37	BICF2P1365386	17669393	509	-0.4577	0.06262	0.09532	-7.309	1.057e-12	0.002	1
21	BICF2G630657452	11782577	509	0.3778	0.05169	0.0953	7.308	1.061e-12	0.002	1
34	BICF2G630460006	28382432	509	-0.3762	0.05158	0.09496	-7.294	1.169e-12	0.002	1
1	BICF2P300193	60095230	508	-0.5019	0.06893	0.09485	-7.282	1.27e-12	0.002	1
22	BICF2S23130121	52983442	509	0.3346	0.04604	0.09437	7.269	1.383e-12	0.002	1
22	BICF2S23353782	53016079	509	0.3346	0.04604	0.09437	7.269	1.383e-12	0.002	1
22	BICF2P446556	53039223	509	0.3346	0.04604	0.09437	7.269	1.383e-12	0.002	1
22	BICF2P67844	53052972	509	0.3346	0.04604	0.09437	7.269	1.383e-12	0.002	1
22	BICF2S22923289	53113395	509	0.3346	0.04604	0.09437	7.269	1.383e-12	0.002	1
22	BICF2P1070657	53134684	509	0.3346	0.04604	0.09437	7.269	1.383e-12	0.002	1
21	BICF2G630640252	50647238	509	0.2911	0.0401	0.09415	7.259	1.473e-12	0.002	1
22	BICF2S23541472	52977416	508	0.3339	0.04606	0.09405	7.248	1.594e-12	0.002	1
22	TIGRP2P295759	53118787	508	0.3339	0.04606	0.09405	7.248	1.594e-12	0.002	1
9	BICF2G630475124	60240320	509	-0.323	0.04457	0.09385	-7.246	1.603e-12	0.002	1
32	BICF2S2362585	25797234	508	-0.2957	0.04081	0.094	-7.246	1.617e-12	0.002	1
25	BICF2P1294829	17968821	509	0.3406	0.04713	0.09337	7.226	1.84e-12	0.002	1
22	BICF2P1263977	53333337	509	0.3297	0.04564	0.09329	7.223	1.88e-12	0.002	1
22	BICF2P165950	53341256	509	0.3297	0.04564	0.09329	7.223	1.88e-12	0.002	1
25	BICF2G63094390	27639197	509	0.3107	0.04304	0.09323	7.22	1.916e-12	0.002	1
3	BICF2P540583	7532293	509	0.3045	0.04218	0.09319	7.218	1.934e-12	0.002	1
22	BICF2P895383	52997398	508	0.332	0.04604	0.09322	7.212	2.02e-12	0.002	1
1	BICF2S23655414	122529180	509	0.3331	0.04625	0.09283	7.203	2.145e-12	0.002	1
27	BICF2G630139904	7699704	509	-0.3329	0.04632	0.09245	-7.187	2.387e-12	0.002	1
13	BICF2G630618331	30547590	509	-0.4067	0.05661	0.09237	-7.183	2.443e-12	0.002	1
21	BICF2P243653	26987737	509	0.2933	0.04084	0.09237	7.183	2.447e-12	0.002	1
12	TIGRP2P170199	63137012	508	0.3479	0.04844	0.09252	7.182	2.463e-12	0.002	1
11	BICF2P1317494	31688749	505	0.308	0.0429	0.09296	7.18	2.521e-12	0.002	1
24	BICF2G630513068	9959178	509	-0.3332	0.04646	0.09208	-7.171	2.659e-12	0.002	1
23	BICF2S23051382	55299696	509	-0.3095	0.04327	0.09165	-7.152	2.998e-12	0.002	1
6	BICF2P961808	24498758	509	-0.3106	0.04348	0.09146	-7.144	3.163e-12	0.002	1
2	BICF2S22943116	78552824	509	-0.3413	0.04779	0.09142	-7.142	3.205e-12	0.002	1
39	BICF2P1199184	14394898	509	-0.293	0.04105	0.0913	-7.137	3.313e-12	0.002	1
20	BICF2P255275	20133461	507	0.2985	0.04184	0.09157	7.135	3.39e-12	0.002	1
1	BICF2G630720825	39506263	509	-0.3837	0.05381	0.09114	-7.131	3.464e-12	0.002	1
10	BICF2G630666775	17083986	508	-0.4119	0.05799	0.09068	-7.103	4.152e-12	0.002	1
3	TIGRP2P45362	7003060	509	-0.3626	0.05113	0.09026	-7.092	4.452e-12	0.002	1
27	BICF2G630154739	45680922	509	0.2912	0.04112	0.09	7.081	4.796e-12	0.002	1
15	BICF2P105070	22306163	509	0.2929	0.04139	0.08988	7.076	4.967e-12	0.002	1
20	BICF2P151861	34293823	508	0.3279	0.04652	0.08937	7.047	6.008e-12	0.002	1
29	BICF2S23241498	44372278	508	-0.4498	0.0639	0.08919	-7.039	6.33e-12	0.002	1
10	BICF2P1392963	70390190	509	0.2917	0.04145	0.08897	7.036	6.426e-12	0.002	1
34	BICF2G630461403	22870138	508	-0.3991	0.05674	0.08907	-7.034	6.556e-12	0.002	1
19	BICF2P289629	47825581	509	-0.4154	0.05915	0.08867	-7.023	6.998e-12	0.002	1
22	TIGRP2P295715	52953736	509	0.3235	0.04607	0.08863	7.022	7.071e-12	0.002	1
22	BICF2P754531	52967162	509	0.3235	0.04607	0.08863	7.022	7.071e-12	0.002	1
39	BICF2P820793	65978174	509	0.3377	0.04814	0.08846	7.015	7.415e-12	0.002	1
1	BICF2G630713381	19732372	509	0.4731	0.06769	0.08789	6.989	8.734e-12	0.002	1
22	BICF2S23058487	6965374	509	-0.2939	0.04205	0.08786	-6.988	8.792e-12	0.002	1
22	BICF2P1168502	6973256	509	-0.2939	0.04205	0.08786	-6.988	8.792e-12	0.002	1
15	BICF2P59974	28407151	509	-0.3692	0.05285	0.08783	-6.987	8.882e-12	0.002	1
19	BICF2S2352430	31675936	509	-0.3223	0.04619	0.08761	-6.977	9.449e-12	0.002	1
6	BICF2G630808635	8337821	509	-0.5191	0.07456	0.08726	-6.962	1.044e-11	0.002	1
10	BICF2G630489776	55362432	509	-0.4225	0.06076	0.08707	-6.954	1.099e-11	0.002	1
12	BICF2G630119673	63152236	499	-0.3289	0.04734	0.08851	-6.947	1.176e-11	0.002	1
4	BICF2G630170851	79405958	468	0.3096	0.04454	0.09394	6.951	1.231e-11	0.002	1
39	BICF2P561946	66072282	506	0.3328	0.04798	0.08716	6.937	1.233e-11	0.002	1
8	BICF2P551213	43034400	509	-0.3008	0.04338	0.0866	-6.933	1.256e-11	0.002	1
3	BICF2G630341492	46984347	507	-0.308	0.04446	0.08677	-6.927	1.313e-11	0.002	1
6	BICF2G630165703	17079014	508	-0.426	0.06153	0.08652	-6.923	1.348e-11	0.002	1
15	BICF2S2299596	45734986	508	0.2927	0.04236	0.08621	6.909	1.468e-11	0.002	1
37	BICF2S22915536	28730022	509	-0.3282	0.04753	0.08599	-6.906	1.496e-11	0.002	1
39	BICF2S22921877	122039657	509	0.257	0.03724	0.08589	6.902	1.537e-11	0.002	1
15	BICF2P117543	66261433	509	-0.301	0.04373	0.08547	-6.883	1.733e-11	0.002	1
10	BICF2S23416847	26369162	509	-0.3213	0.04721	0.08368	-6.804	2.871e-11	0.002	1
6	BICF2P236916	54994521	508	-0.3923	0.05775	0.08359	-6.794	3.083e-11	0.002	1
15	BICF2G630439697	21950803	509	0.2881	0.0427	0.08239	6.747	4.133e-11	0.002	1
15	BICF2P1214369	46157443	509	0.352	0.0524	0.08174	6.718	4.961e-11	0.002	1
29	BICF2P423616	6384956	509	-0.3399	0.05063	0.08165	-6.714	5.087e-11	0.002	1
4	BICF2P623250	29049843	509	0.3599	0.05387	0.08093	6.682	6.238e-11	0.002	1
22	TIGRP2P298206	61138355	509	-0.432	0.06472	0.08079	-6.675	6.491e-11	0.002	1
27	BICF2S2391387	5659297	502	-0.2882	0.04319	0.08177	-6.673	6.681e-11	0.002	1
6	BICF2S23350571	64782349	509	0.28	0.04213	0.08011	6.645	7.854e-11	0.002	1
5	BICF2G630185238	40406273	509	-0.4026	0.06088	0.07939	-6.612	9.619e-11	0.002	1
8	BICF2P787908	26465096	457	0.3838	0.05791	0.08805	6.628	9.648e-11	0.002	1
22	TIGRP2P296640	55964567	509	-0.2853	0.04323	0.0791	-6.599	1.043e-10	0.002	1
39	BICF2P1290617	12628313	506	0.2449	0.0373	0.07881	6.566	1.286e-10	0.002	1
4	TIGRP2P57316	4859882	509	-0.3182	0.0485	0.07824	-6.56	1.328e-10	0.002	1
9	BICF2P730434	50143851	509	-0.2846	0.04363	0.07744	-6.524	1.664e-10	0.002	1
21	BICF2G630644320	31806516	509	-0.3094	0.04753	0.07713	-6.51	1.814e-10	0.002	1
39	BICF2P1199250	16556679	509	0.3827	0.0588	0.07709	6.508	1.834e-10	0.002	1
27	BICF2G630148469	24916910	506	0.322	0.04949	0.07752	6.508	1.844e-10	0.002	1
12	BICF2P192061	75307733	509	-0.3536	0.05462	0.07636	-6.474	2.254e-10	0.002	1
13	BICF2P1415651	28619636	509	0.3372	0.05216	0.07616	6.465	2.382e-10	0.002	1
14	BICF2G630518309	6266321	509	-0.318	0.04942	0.07548	-6.434	2.882e-10	0.002	1
6	BICF2G630573896	56950095	509	0.2934	0.04567	0.07529	6.425	3.046e-10	0.002	1
7	TIGRP2P104725	79357400	509	-0.2791	0.04365	0.07462	-6.394	3.676e-10	0.002	1
31	BICF2S2365058	39218821	509	-0.3449	0.05404	0.07437	-6.382	3.937e-10	0.002	1
6	BICF2P1180369	17068771	501	-0.4066	0.06373	0.07542	-6.38	4.05e-10	0.002	1
5	BICF2P1471371	52855285	507	0.2758	0.04431	0.07128	6.226	1.01e-09	0.002	1
23	BICF2G630362157	54349152	508	-0.2757	0.04457	0.07029	-6.185	1.282e-09	0.002	1
24	BICF2G630510782	13157099	509	0.2716	0.04392	0.07013	6.184	1.29e-09	0.002	1
27	BICF2G630149192	25799632	508	-0.2661	0.04345	0.06901	-6.125	1.828e-09	0.002	1
23	BICF2G630388199	14135595	509	-0.3686	0.06043	0.06838	-6.1	2.103e-09	0.002	1
34	BICF2P42173	20868943	509	0.3486	0.05845	0.06557	5.965	4.605e-09	0.002	1
11	BICF2P1216468	64083959	509	0.2969	0.05039	0.06407	5.891	6.992e-09	0.002	1
10	BICF2S2417932	21760238	509	-0.4134	0.07065	0.06328	-5.852	8.711e-09	0.002	1
13	BICF2G630617285	28233305	495	-0.3907	0.07127	0.05747	-5.483	6.705e-08	0.002	1
7	BICF2P909911	12665113	509	-0.2573	0.04804	0.05356	-5.357	1.289e-07	0.002	1
34	TIGRP2P394181	13898893	509	0.2244	0.04302	0.05092	5.215	2.676e-07	0.002	1
22	BICF2G630314795	5275409	509	-0.405	0.04056	0.1644	-9.986	1.474e-21	0.003	1
22	BICF2G630314804	5286218	509	-0.405	0.04056	0.1644	-9.986	1.474e-21	0.003	1
22	BICF2G630314813	5295453	509	-0.405	0.04056	0.1644	-9.986	1.474e-21	0.003	1
22	BICF2G630314821	5304260	509	-0.405	0.04056	0.1644	-9.986	1.474e-21	0.003	1
22	BICF2G630314831	5315297	509	-0.405	0.04056	0.1644	-9.986	1.474e-21	0.003	1
11	TIGRP2P152593	70991680	508	0.4335	0.04361	0.1633	9.939	2.212e-21	0.003	1
36	BICF2G630762963	12041983	507	0.401	0.0404	0.1633	9.927	2.469e-21	0.003	1
36	BICF2G630762960	12044312	509	0.396	0.04041	0.1592	9.798	7.124e-21	0.003	1
1	BICF2P1310036	104052282	508	-0.4283	0.04451	0.1547	-9.623	3.048e-20	0.003	1
1	BICF2P1356685	104034747	508	-0.4262	0.04451	0.1534	-9.576	4.489e-20	0.003	1
22	BICF2G630314614	5120014	509	-0.3905	0.04081	0.153	-9.569	4.723e-20	0.003	1
22	BICF2G630314627	5129555	509	-0.3905	0.04081	0.153	-9.569	4.723e-20	0.003	1
22	BICF2G630314655	5149583	509	-0.3905	0.04081	0.153	-9.569	4.723e-20	0.003	1
22	BICF2G630314664	5153704	509	-0.3905	0.04081	0.153	-9.569	4.723e-20	0.003	1
22	BICF2G630314680	5165616	509	-0.3905	0.04081	0.153	-9.569	4.723e-20	0.003	1
22	BICF2G630314693	5178045	509	-0.3905	0.04081	0.153	-9.569	4.723e-20	0.003	1
22	BICF2G630314710	5203799	509	-0.3905	0.04081	0.153	-9.569	4.723e-20	0.003	1
22	BICF2G630314720	5211841	509	-0.3905	0.04081	0.153	-9.569	4.723e-20	0.003	1
22	BICF2G630314740	5228361	509	-0.3905	0.04081	0.153	-9.569	4.723e-20	0.003	1
22	BICF2G630314750	5237828	509	-0.3905	0.04081	0.153	-9.569	4.723e-20	0.003	1
22	BICF2G630314755	5244055	509	-0.3905	0.04081	0.153	-9.569	4.723e-20	0.003	1
22	BICF2P23426	5256787	509	-0.3905	0.04081	0.153	-9.569	4.723e-20	0.003	1
22	BICF2G630315119	5826098	508	-0.4098	0.04284	0.1531	-9.566	4.89e-20	0.003	1
12	BICF2P955553	73595936	509	-0.3714	0.03919	0.1505	-9.476	1.006e-19	0.003	1
22	BICF2G630314960	5573348	509	-0.3945	0.04193	0.1487	-9.41	1.729e-19	0.003	1
22	BICF2P675860	5060287	508	-0.385	0.04093	0.1488	-9.405	1.802e-19	0.003	1
13	BICF2S2373761	26686582	507	0.4662	0.04962	0.1488	9.394	1.983e-19	0.003	1
3	BICF2P794473	73471353	509	-0.3585	0.03826	0.1476	-9.369	2.398e-19	0.003	1
2	BICF2S23032167	52395426	507	-0.3747	0.04003	0.1478	-9.359	2.637e-19	0.003	1
10	BICF2P730219	53550004	508	0.4778	0.05194	0.1433	9.2	9.399e-19	0.003	1
5	BICF2P452033	67235346	506	-0.374	0.04083	0.1427	-9.159	1.316e-18	0.003	1
31	BICF2G630731565	12211103	507	-0.3587	0.03918	0.1423	-9.155	1.349e-18	0.003	1
18	BICF2P1305753	9385054	509	-0.3812	0.04188	0.1405	-9.103	2.006e-18	0.003	1
10	BICF2P582642	12082601	509	-0.3647	0.04032	0.1389	-9.043	3.227e-18	0.003	1
27	TIGRP2P355380	39404292	509	0.3946	0.04366	0.1387	9.036	3.411e-18	0.003	1
22	BICF2P374729	11600978	509	0.4241	0.04695	0.1386	9.032	3.516e-18	0.003	1
2	BICF2P473138	62457372	507	-0.3598	0.03989	0.1387	-9.02	3.93e-18	0.003	1
22	BICF2G630314936	5514918	509	-0.3825	0.04245	0.138	-9.009	4.219e-18	0.003	1
22	BICF2G630314963	5586879	509	-0.3825	0.04245	0.138	-9.009	4.219e-18	0.003	1
22	BICF2G630314965	5613900	509	-0.3825	0.04245	0.138	-9.009	4.219e-18	0.003	1
22	BICF2G630314972	5639591	509	-0.3825	0.04245	0.138	-9.009	4.219e-18	0.003	1
22	BICF2G630314979	5661506	509	-0.3825	0.04245	0.138	-9.009	4.219e-18	0.003	1
2	TIGRP2P21883	37881930	509	-0.3449	0.03854	0.1364	-8.949	6.758e-18	0.003	1
1	BICF2P282887	58860709	509	-0.3599	0.04027	0.1361	-8.939	7.32e-18	0.003	1
18	BICF2G630692806	44748065	509	0.3716	0.04165	0.1357	8.921	8.453e-18	0.003	1
3	TIGRP2P48892	63975320	508	0.4046	0.04546	0.1354	8.9	9.949e-18	0.003	1
10	BICF2P373329	7845331	509	-0.4512	0.0509	0.1342	-8.864	1.312e-17	0.003	1
24	BICF2P1445445	29602388	509	0.3502	0.03952	0.1341	8.862	1.333e-17	0.003	1
4	BICF2P997226	56486042	508	-0.3594	0.04063	0.1339	-8.845	1.528e-17	0.003	1
3	BICF2S23423111	64029682	505	0.4024	0.04555	0.1343	8.834	1.692e-17	0.003	1
21	BICF2P1213660	18699475	508	0.3835	0.0435	0.1331	8.815	1.927e-17	0.003	1
11	BICF2G630298499	28216603	509	-0.3494	0.03974	0.1323	-8.792	2.301e-17	0.003	1
10	BICF2S23546794	69092374	509	-0.3782	0.04321	0.1313	-8.754	3.085e-17	0.003	1
15	BICF2G630439040	23150252	509	-0.4354	0.04981	0.1309	-8.74	3.431e-17	0.003	1
11	BICF2G630298492	28212318	509	-0.3498	0.04014	0.1303	-8.715	4.158e-17	0.003	1
2	BICF2P1457153	13097632	508	-0.3837	0.04413	0.13	-8.694	4.897e-17	0.003	1
1	TIGRP2P17647	26500253	507	-0.3587	0.04128	0.1301	-8.689	5.095e-17	0.003	1
24	BICF2P1445452	29599399	509	0.3444	0.03967	0.1294	8.682	5.349e-17	0.003	1
27	BICF2S22957249	17681721	509	-0.3586	0.04156	0.128	-8.627	8.11e-17	0.003	1
34	BICF2P713287	10028160	509	0.3382	0.03923	0.1278	8.62	8.589e-17	0.003	1
14	BICF2S22952490	23182535	508	0.3826	0.0444	0.128	8.618	8.745e-17	0.003	1
11	BICF2S23729958	34193349	509	0.4224	0.04911	0.1273	8.601	9.891e-17	0.003	1
4	TIGRP2P66084	80189803	509	0.3816	0.04439	0.1272	8.597	1.023e-16	0.003	1
5	BICF2S23549913	41159832	509	-0.3533	0.0411	0.1272	-8.596	1.027e-16	0.003	1
19	BICF2P123418	7000931	509	-0.3401	0.03962	0.1269	-8.584	1.128e-16	0.003	1
34	BICF2P212525	21390699	509	-0.3431	0.04006	0.1264	-8.564	1.309e-16	0.003	1
36	TIGRP2P414427	28026920	509	-0.3436	0.04016	0.1262	-8.556	1.396e-16	0.003	1
34	BICF2P524345	15679428	509	-0.4068	0.04764	0.1257	-8.54	1.581e-16	0.003	1
4	BICF2P396701	50453599	509	0.3877	0.04545	0.1255	8.529	1.713e-16	0.003	1
8	BICF2P274720	32970452	509	0.389	0.04583	0.1244	8.487	2.348e-16	0.003	1
15	BICF2G630439025	23208964	509	-0.3717	0.0438	0.1243	-8.485	2.387e-16	0.003	1
19	BICF2P876768	23677677	509	-0.4158	0.04902	0.1243	-8.483	2.424e-16	0.003	1
10	BICF2G630480810	29357970	509	-0.3475	0.04111	0.1235	-8.454	3.022e-16	0.003	1
12	BICF2P1066338	39525546	509	0.3538	0.04193	0.1232	8.439	3.381e-16	0.003	1
13	BICF2S23542932	28712411	509	-0.385	0.04567	0.1229	-8.43	3.614e-16	0.003	1
3	BICF2P567431	67171666	508	0.3465	0.04114	0.1229	8.421	3.878e-16	0.003	1
26	BICF2S23723179	30214715	509	0.3542	0.04219	0.122	8.395	4.678e-16	0.003	1
21	BICF2P108942	44824185	509	-0.4066	0.04847	0.1219	-8.388	4.923e-16	0.003	1
10	BICF2P194336	4352815	496	0.3702	0.04411	0.1248	8.393	5.038e-16	0.003	1
2	BICF2G630494907	66463279	509	-0.332	0.03961	0.1217	-8.382	5.179e-16	0.003	1
2	BICF2P313360	52343559	509	-0.3391	0.04049	0.1215	-8.375	5.448e-16	0.003	1
1	BICF2P701461	23485731	509	0.3825	0.04577	0.121	8.356	6.276e-16	0.003	1
22	BICF2G630324125	25732375	509	-0.3404	0.04074	0.121	-8.355	6.325e-16	0.003	1
34	BICF2P795002	21594165	507	-0.4401	0.05282	0.1209	-8.333	7.52e-16	0.003	1
30	BICF2P432412	38810191	509	-0.3576	0.04295	0.1203	-8.327	7.773e-16	0.003	1
34	BICF2P183789	21568236	509	-0.452	0.05434	0.1201	-8.317	8.382e-16	0.003	1
13	BICF2G630619982	32540535	505	-0.3441	0.0414	0.1207	-8.311	8.915e-16	0.003	1
6	BICF2P1035522	41118970	501	-0.331	0.03983	0.1216	-8.312	8.984e-16	0.003	1
1	BICF2S23520963	99161590	507	-0.4425	0.05336	0.1199	-8.293	1.011e-15	0.003	1
15	BICF2G630439044	23142619	509	-0.4177	0.05049	0.1189	-8.272	1.172e-15	0.003	1
11	BICF2S23751452	33811404	509	0.3904	0.04724	0.1187	8.264	1.235e-15	0.003	1
25	BICF2P1065436	42366063	509	-0.3291	0.03992	0.1182	-8.245	1.431e-15	0.003	1
6	BICF2P175607	44337390	508	0.3628	0.04403	0.1183	8.238	1.507e-15	0.003	1
15	BICF2G630438979	23419187	509	-0.4146	0.05044	0.1176	-8.221	1.701e-15	0.003	1
6	BICF2P1231911	15870354	509	0.341	0.04155	0.1173	8.207	1.893e-15	0.003	1
3	BICF2G630355260	88470055	505	-0.3562	0.04344	0.118	-8.202	1.992e-15	0.003	1
15	BICF2G630439047	23132027	507	-0.4137	0.05053	0.1172	-8.188	2.193e-15	0.003	1
29	BICF2P887819	42476810	508	0.3413	0.04169	0.1169	8.186	2.217e-15	0.003	1
36	BICF2P426371	23764949	509	0.4596	0.05619	0.1166	8.179	2.313e-15	0.003	1
36	BICF2P760146	23769751	509	0.4596	0.05619	0.1166	8.179	2.313e-15	0.003	1
36	BICF2P150553	23784167	509	0.4596	0.05619	0.1166	8.179	2.313e-15	0.003	1
7	BICF2P1355242	33405718	509	0.3375	0.0413	0.1164	8.173	2.428e-15	0.003	1
7	BICF2P775224	33484899	509	0.3375	0.0413	0.1164	8.173	2.428e-15	0.003	1
19	BICF2G63043411	24110981	508	0.3586	0.0439	0.1165	8.169	2.498e-15	0.003	1
20	BICF2G630230872	21148393	509	-0.3704	0.04539	0.1161	-8.161	2.636e-15	0.003	1
16	BICF2S23216630	28344329	509	-0.4921	0.06043	0.1156	-8.142	3.036e-15	0.003	1
7	BICF2P1087771	33451827	507	0.3375	0.04146	0.116	8.141	3.083e-15	0.003	1
39	BICF2G630539550	4346598	509	0.4663	0.05743	0.1151	8.119	3.583e-15	0.003	1
6	BICF2P638850	44352638	509	0.3569	0.04398	0.115	8.116	3.684e-15	0.003	1
7	BICF2P435882	33459464	508	0.3351	0.0413	0.1151	8.113	3.759e-15	0.003	1
15	BICF2G630438958	23456203	509	-0.3871	0.0478	0.1145	-8.099	4.164e-15	0.003	1
22	BICF2P192354	25546722	509	-0.3431	0.04241	0.1143	-8.09	4.445e-15	0.003	1
13	BICF2P1145308	18020832	509	0.4357	0.05387	0.1143	8.089	4.481e-15	0.003	1
17	BICF2S23055545	39824368	508	-0.3428	0.04241	0.1143	-8.082	4.704e-15	0.003	1
14	BICF2S23719394	63447697	509	0.3949	0.04887	0.1141	8.08	4.771e-15	0.003	1
39	BICF2P268643	39086216	509	0.2958	0.03663	0.114	8.075	4.938e-15	0.003	1
9	BICF2G630473695	58076131	502	0.3445	0.04264	0.1155	8.079	4.945e-15	0.003	1
4	TIGRP2P60996	47617244	509	-0.3512	0.04349	0.1139	-8.074	4.992e-15	0.003	1
2	BICF2P849712	43507205	509	-0.404	0.05012	0.1136	-8.061	5.494e-15	0.003	1
2	BICF2P523053	43532008	509	-0.404	0.05012	0.1136	-8.061	5.494e-15	0.003	1
15	BICF2P556429	52241476	509	-0.4808	0.05966	0.1136	-8.059	5.547e-15	0.003	1
29	BICF2P20845	40207562	509	-0.3511	0.04367	0.1131	-8.04	6.389e-15	0.003	1
9	BICF2P1220081	41841130	508	0.3374	0.04198	0.1132	8.036	6.593e-15	0.003	1
34	TIGRP2P403070	7088101	509	-0.4018	0.05015	0.1124	-8.011	7.847e-15	0.003	1
25	BICF2G630101781	36517135	509	0.3433	0.04293	0.112	7.998	8.653e-15	0.003	1
1	BICF2S2295750	23519867	509	0.3553	0.04444	0.1119	7.995	8.853e-15	0.003	1
10	BICF2P1017367	4553741	509	0.3225	0.04038	0.1118	7.987	9.335e-15	0.003	1
24	BICF2G630511751	11946385	508	-0.5008	0.06279	0.1117	-7.976	1.017e-14	0.003	1
17	BICF2S23622948	19347883	508	-0.4318	0.05417	0.1116	-7.971	1.054e-14	0.003	1
26	BICF2P529015	20797146	508	-0.3573	0.04485	0.1114	-7.967	1.087e-14	0.003	1
28	BICF2P580658	3878536	509	0.4483	0.05637	0.1109	7.954	1.186e-14	0.003	1
34	BICF2P498235	12984690	509	-0.3315	0.04168	0.1109	-7.953	1.193e-14	0.003	1
25	BICF2G630102350	37122677	509	0.3289	0.04138	0.1108	7.947	1.243e-14	0.003	1
15	BICF2P1169648	23438125	509	-0.3672	0.04634	0.1102	-7.924	1.467e-14	0.003	1
15	BICF2G630438970	23445172	509	-0.3672	0.04634	0.1102	-7.924	1.467e-14	0.003	1
24	BICF2S22949770	24885611	505	-0.3436	0.04339	0.1109	-7.92	1.529e-14	0.003	1
29	BICF2G630630284	33961278	509	-0.4503	0.05687	0.11	-7.918	1.537e-14	0.003	1
3	BICF2P1305404	7291000	509	0.3505	0.04428	0.11	7.916	1.562e-14	0.003	1
6	BICF2S23344691	4996791	509	-0.3396	0.04298	0.1096	-7.902	1.725e-14	0.003	1
22	BICF2P576474	53151375	509	0.4201	0.0533	0.1092	7.882	1.989e-14	0.003	1
22	BICF2P1245278	53195256	509	0.4201	0.0533	0.1092	7.882	1.989e-14	0.003	1
22	BICF2G630315746	6610735	509	-0.3236	0.04117	0.1086	-7.859	2.337e-14	0.003	1
3	TIGRP2P48361	62792396	509	0.4959	0.06314	0.1084	7.853	2.442e-14	0.003	1
15	BICF2G630438955	23461822	509	-0.3641	0.04639	0.1083	-7.849	2.508e-14	0.003	1
15	BICF2G630438953	23465100	509	-0.3641	0.04639	0.1083	-7.849	2.508e-14	0.003	1
15	TIGRP2P197502	23471517	509	-0.3641	0.04639	0.1083	-7.849	2.508e-14	0.003	1
13	BICF2P224578	57804309	509	-0.3479	0.04437	0.1081	-7.84	2.676e-14	0.003	1
10	BICF2P730497	9314870	507	0.3742	0.04783	0.1081	7.825	3.001e-14	0.003	1
11	BICF2G630297979	27384781	509	0.3086	0.03959	0.107	7.796	3.663e-14	0.003	1
25	BICF2P1391706	24815140	509	-0.3203	0.04119	0.1065	-7.775	4.25e-14	0.003	1
9	BICF2P1397556	3054369	508	0.491	0.06326	0.1064	7.761	4.685e-14	0.003	1
20	BICF2P974307	21729696	508	-0.321	0.04137	0.1063	-7.759	4.762e-14	0.003	1
2	BICF2G630673245	18764436	508	-0.3426	0.04417	0.1063	-7.757	4.839e-14	0.003	1
12	BICF2P455763	8488231	509	0.353	0.04555	0.1059	7.75	5.039e-14	0.003	1
25	BICF2G630103242	39193096	509	0.3662	0.04729	0.1058	7.746	5.219e-14	0.003	1
9	BICF2P1060077	3321882	508	0.491	0.06352	0.1056	7.73	5.85e-14	0.003	1
1	BICF2P716046	60141820	509	-0.4301	0.05569	0.1053	-7.723	6.125e-14	0.003	1
9	BICF2S2399369	10239350	507	0.3391	0.0439	0.1056	7.723	6.16e-14	0.003	1
34	BICF2G630453299	35340233	509	-0.3339	0.04326	0.1051	-7.717	6.38e-14	0.003	1
31	BICF2P1270641	36216575	509	0.3697	0.048	0.1048	7.703	7.03e-14	0.003	1
3	BICF2G630353692	81936089	509	-0.3958	0.05147	0.1045	-7.691	7.635e-14	0.003	1
1	BICF2S23642021	120702549	509	-0.4653	0.06054	0.1044	-7.686	7.905e-14	0.003	1
16	BICF2S23045295	54790176	509	-0.326	0.04242	0.1043	-7.684	8.015e-14	0.003	1
1	BICF2P691328	98228072	498	0.3505	0.0456	0.1064	7.685	8.251e-14	0.003	1
35	BICF2G630768560	7189536	509	-0.323	0.04207	0.1041	-7.677	8.422e-14	0.003	1
3	BICF2G630339732	43079314	509	-0.4843	0.06318	0.1038	-7.665	9.198e-14	0.003	1
26	BICF2P1241773	3587526	508	-0.3178	0.04148	0.1039	-7.662	9.429e-14	0.003	1
28	BICF2G630268305	26318152	509	0.3172	0.04157	0.103	7.631	1.167e-13	0.003	1
15	TIGRP2P199474	36101358	509	-0.5163	0.06775	0.1028	-7.62	1.256e-13	0.003	1
1	BICF2P531203	52336869	509	0.3424	0.04498	0.1026	7.613	1.322e-13	0.003	1
1	BICF2S23653997	73850292	509	-0.3454	0.04539	0.1025	-7.609	1.355e-13	0.003	1
1	BICF2P1106501	42843159	508	0.3349	0.04407	0.1025	7.6	1.445e-13	0.003	1
4	BICF2P581619	48610309	509	0.4199	0.05554	0.1013	7.56	1.907e-13	0.003	1
20	BICF2P132170	12228520	507	0.3187	0.04217	0.1016	7.558	1.938e-13	0.003	1
17	BICF2P502257	7281235	508	0.3222	0.04264	0.1014	7.557	1.953e-13	0.003	1
6	BICF2S23528738	30125059	509	0.3286	0.0435	0.1012	7.554	1.982e-13	0.003	1
8	BICF2P1046816	31072592	508	0.3252	0.04307	0.1013	7.551	2.031e-13	0.003	1
34	BICF2P465984	8022497	508	-0.3217	0.04261	0.1013	-7.55	2.043e-13	0.003	1
8	TIGRP2P106726	4836630	509	0.3225	0.04272	0.101	7.548	2.063e-13	0.003	1
34	BICF2G630456767	31755045	509	-0.3202	0.04243	0.101	-7.547	2.083e-13	0.003	1
4	BICF2P349441	32884983	503	-0.4339	0.05754	0.102	-7.542	2.194e-13	0.003	1
24	BICF2G630508694	15780082	509	0.3103	0.04117	0.1008	7.539	2.202e-13	0.003	1
23	BICF2P275539	30840515	509	-0.3335	0.04429	0.1006	-7.531	2.328e-13	0.003	1
1	BICF2P1286180	43058183	507	0.316	0.04201	0.1008	7.523	2.468e-13	0.003	1
22	BICF2G630322105	21826082	509	-0.4395	0.05845	0.1003	-7.52	2.507e-13	0.003	1
38	BICF2G63073539	16840905	509	0.3099	0.04125	0.1002	7.513	2.631e-13	0.003	1
1	BICF2S2292285	59130444	509	-0.4342	0.05792	0.0998	-7.497	2.933e-13	0.003	1
4	BICF2P293974	71246553	509	0.3538	0.04724	0.09961	7.489	3.098e-13	0.003	1
10	BICF2P504911	11951126	509	-0.3171	0.04235	0.09959	-7.489	3.111e-13	0.003	1
1	BICF2S22925209	23530024	508	0.3322	0.04436	0.09975	7.488	3.139e-13	0.003	1
15	BICF2P1376560	42509464	509	-0.3213	0.04299	0.09922	-7.473	3.465e-13	0.003	1
11	BICF2G630300073	31146053	509	0.3149	0.04215	0.09918	7.471	3.501e-13	0.003	1
13	BICF2P1237530	7486596	508	0.361	0.0485	0.09867	7.443	4.274e-13	0.003	1
12	BICF2S23746944	64736461	509	-0.3112	0.04182	0.09846	-7.441	4.308e-13	0.003	1
7	BICF2S23553770	80003569	509	-0.3136	0.04227	0.0979	-7.418	5.049e-13	0.003	1
1	BICF2G630712663	18849331	509	0.3274	0.04422	0.09759	7.405	5.523e-13	0.003	1
1	BICF2P305122	26221219	509	-0.4144	0.05601	0.09746	-7.399	5.732e-13	0.003	1
31	BICF2G630729349	9030416	509	-0.3329	0.04519	0.09669	-7.367	7.135e-13	0.003	1
14	BICF2G630522216	15599113	509	-0.3909	0.05316	0.09638	-7.353	7.807e-13	0.003	1
17	BICF2G630211024	35033983	508	0.3619	0.04934	0.09608	7.334	8.934e-13	0.003	1
15	BICF2P720839	22019327	509	0.3009	0.04104	0.09586	7.332	9.039e-13	0.003	1
39	BICF2P1059026	125840674	509	0.3035	0.04146	0.09561	7.321	9.721e-13	0.003	1
14	BICF2G630522680	16203864	509	-0.317	0.04332	0.0955	-7.317	1.002e-12	0.003	1
14	BICF2G630522685	16221039	509	-0.3175	0.04355	0.09485	-7.289	1.205e-12	0.003	1
6	BICF2P1470009	41154425	509	-0.3243	0.04455	0.09462	-7.279	1.29e-12	0.003	1
14	BICF2S23238356	52704351	509	0.5053	0.06941	0.09461	7.279	1.29e-12	0.003	1
29	BICF2G630623986	24826707	505	0.2985	0.04116	0.09465	7.252	1.565e-12	0.003	1
15	BICF2P794160	63887538	509	0.311	0.04289	0.09392	7.25	1.571e-12	0.003	1
7	BICF2P831099	32423030	509	-0.3114	0.04298	0.09384	-7.246	1.61e-12	0.003	1
31	BICF2G630741953	36685020	509	-0.3076	0.04247	0.09376	-7.243	1.646e-12	0.003	1
33	BICF2G630245484	5999290	509	0.2968	0.04105	0.09347	7.23	1.786e-12	0.003	1
15	BICF2G630436887	26884400	507	-0.3013	0.04169	0.09376	-7.228	1.822e-12	0.003	1
4	BICF2P1172080	24456494	509	-0.3268	0.04524	0.09333	-7.224	1.858e-12	0.003	1
13	BICF2G630609980	17698811	509	0.3361	0.04657	0.09316	7.217	1.952e-12	0.003	1
8	BICF2P1440119	68603908	509	-0.3978	0.05541	0.09229	-7.18	2.5e-12	0.003	1
8	BICF2S23727666	48341493	509	-0.3704	0.05168	0.09202	-7.168	2.699e-12	0.003	1
4	BICF2G630170414	78443985	508	-0.339	0.04733	0.09204	-7.162	2.824e-12	0.003	1
1	TIGRP2P4827	60008798	509	0.3276	0.04577	0.09178	7.158	2.891e-12	0.003	1
26	BICF2S23657481	34197784	508	0.3174	0.04447	0.09145	7.137	3.335e-12	0.003	1
11	BICF2G630302628	61449765	507	-0.4197	0.05884	0.09154	-7.133	3.417e-12	0.003	1
22	BICF2G630314064	3816326	509	-0.4021	0.05653	0.09073	-7.113	3.894e-12	0.003	1
28	BICF2P327858	39935167	509	-0.2994	0.04219	0.09037	-7.097	4.323e-12	0.003	1
10	BICF2S2444832	44166499	509	-0.4824	0.06797	0.09036	-7.097	4.324e-12	0.003	1
10	BICF2G630480527	28897956	509	-0.3112	0.04411	0.08938	-7.054	5.722e-12	0.003	1
3	TIGRP2P53179	81731529	508	0.4108	0.05825	0.08946	7.051	5.856e-12	0.003	1
25	BICF2S24312723	33784450	509	-0.3533	0.05014	0.08917	-7.045	6.062e-12	0.003	1
19	BICF2G63052448	35036527	509	-0.3785	0.05378	0.08902	-7.039	6.336e-12	0.003	1
1	BICF2S2298894	95233395	509	-0.3081	0.04388	0.0886	-7.02	7.137e-12	0.003	1
2	BICF2P411622	67433302	509	-0.3409	0.04865	0.08828	-7.006	7.819e-12	0.003	1
6	BICF2S2395270	35179023	509	-0.4054	0.05795	0.08801	-6.995	8.434e-12	0.003	1
10	BICF2S23523758	63277450	509	-0.3561	0.05093	0.08791	-6.99	8.675e-12	0.003	1
39	BICF2P306731	8829771	509	0.3376	0.04854	0.08709	6.955	1.095e-11	0.003	1
11	BICF2G630301919	60711085	509	-0.4986	0.0717	0.08707	-6.954	1.102e-11	0.003	1
21	BICF2P1106151	34470720	503	-0.3615	0.05197	0.08805	-6.955	1.105e-11	0.003	1
13	BICF2P932753	23855195	509	-0.3088	0.04443	0.08699	-6.95	1.125e-11	0.003	1
37	BICF2P876024	17691036	507	-0.421	0.0606	0.08724	-6.947	1.152e-11	0.003	1
34	BICF2P1229324	9696473	509	0.3966	0.05723	0.08653	6.93	1.284e-11	0.003	1
27	BICF2G630139926	7734613	509	-0.318	0.0459	0.08651	-6.929	1.29e-11	0.003	1
10	BICF2G630493257	71747594	506	0.3413	0.04935	0.08667	6.916	1.416e-11	0.003	1
39	BICF2G63014512	78226488	509	0.2602	0.03763	0.08616	6.914	1.423e-11	0.003	1
1	BICF2S23036972	116403385	509	0.3027	0.04378	0.08616	6.914	1.424e-11	0.003	1
30	BICF2P61637	26063931	509	-0.3167	0.04581	0.08615	-6.913	1.43e-11	0.003	1
7	BICF2G630189882	83744534	509	-0.3157	0.04587	0.08546	-6.883	1.734e-11	0.003	1
13	BICF2S23051140	28301987	509	-0.3306	0.04812	0.08518	-6.871	1.881e-11	0.003	1
3	BICF2P995123	54666903	507	0.3481	0.05071	0.08532	6.863	1.977e-11	0.003	1
29	BICF2P878121	38265018	508	-0.4315	0.06289	0.08509	-6.86	2.016e-11	0.003	1
19	BICF2P1172584	10547575	509	0.4354	0.06364	0.08452	6.842	2.262e-11	0.003	1
3	BICF2S23144027	10031804	509	0.2864	0.04187	0.08449	6.84	2.282e-11	0.003	1
35	BICF2G630773774	12909644	509	-0.3844	0.05627	0.0843	-6.832	2.413e-11	0.003	1
2	BICF2P59320	74857164	509	0.4691	0.06887	0.08384	6.812	2.741e-11	0.003	1
10	BICF2G630491871	58238177	509	0.2976	0.04374	0.08366	6.804	2.884e-11	0.003	1
31	BICF2P366659	37834525	509	-0.2855	0.04205	0.08336	-6.79	3.141e-11	0.003	1
22	BICF2P225879	53355510	509	0.3152	0.04667	0.08257	6.755	3.924e-11	0.003	1
1	BICF2G630719254	36986150	509	0.2856	0.04231	0.0825	6.752	4.009e-11	0.003	1
12	BICF2P1167330	39309891	509	-0.2918	0.04327	0.08232	-6.744	4.22e-11	0.003	1
26	BICF2P406528	4280415	508	-0.2803	0.04161	0.08231	-6.737	4.42e-11	0.003	1
7	BICF2G63085826	73677585	509	-0.2715	0.04033	0.08204	-6.731	4.562e-11	0.003	1
39	BICF2G630535777	16489430	509	-0.2705	0.04029	0.08162	-6.713	5.135e-11	0.003	1
27	BICF2P748287	6292271	509	-0.3664	0.05462	0.08153	-6.708	5.269e-11	0.003	1
17	BICF2P885414	7091937	509	0.2916	0.04355	0.08126	6.696	5.689e-11	0.003	1
4	TIGRP2P66079	80171002	509	-0.2922	0.04366	0.08115	-6.691	5.865e-11	0.003	1
25	BICF2P1123542	38811116	508	0.4341	0.06521	0.08052	6.656	7.315e-11	0.003	1
3	TIGRP2P38948	22227209	509	-0.2922	0.04402	0.07998	-6.639	8.141e-11	0.003	1
8	BICF2P64020	18966616	509	0.4488	0.0677	0.07976	6.629	8.675e-11	0.003	1
7	BICF2P263904	42882850	509	-0.2837	0.04283	0.07965	-6.624	8.936e-11	0.003	1
12	BICF2P605952	62897755	509	-0.3133	0.04737	0.0794	-6.613	9.591e-11	0.003	1
26	BICF2P834055	33252833	509	0.2928	0.04438	0.07909	6.598	1.048e-10	0.003	1
35	BICF2G630769251	7725567	509	-0.3987	0.0607	0.07844	-6.569	1.257e-10	0.003	1
5	BICF2S22961775	31745277	508	-0.3513	0.0536	0.07825	-6.554	1.38e-10	0.003	1
17	BICF2G630209564	37283519	509	0.3047	0.04656	0.07787	6.543	1.475e-10	0.003	1
30	BICF2S22931880	9834591	506	-0.3761	0.0575	0.07825	-6.541	1.504e-10	0.003	1
8	BICF2P1232175	36998436	508	-0.3064	0.04703	0.07738	-6.514	1.765e-10	0.003	1
13	BICF2P245526	7323036	509	0.3212	0.04935	0.07712	6.509	1.823e-10	0.003	1
5	BICF2G63033902	31028031	508	-0.3147	0.04837	0.07719	-6.506	1.86e-10	0.003	1
39	BICF2P93959	113815553	509	0.3544	0.05448	0.07702	6.505	1.871e-10	0.003	1
12	TIGRP2P164403	42223211	509	-0.4352	0.06718	0.07643	-6.477	2.21e-10	0.003	1
4	BICF2P52087	31364404	508	0.3334	0.0516	0.07622	6.461	2.44e-10	0.003	1
29	BICF2G630628990	32558140	508	-0.286	0.04462	0.07513	-6.411	3.317e-10	0.003	1
17	TIGRP2P228999	33031348	509	0.3474	0.05424	0.07487	6.406	3.419e-10	0.003	1
13	BICF2G630603376	5744993	508	-0.3196	0.05011	0.0744	-6.377	4.065e-10	0.003	1
2	BICF2P656326	47559296	506	-0.3142	0.05002	0.07263	-6.283	7.192e-10	0.003	1
9	BICF2S23544847	50254249	509	0.2686	0.04276	0.07219	6.281	7.262e-10	0.003	1
34	BICF2P34720	31851867	509	-0.3386	0.05399	0.07199	-6.271	7.668e-10	0.003	1
20	BICF2S24111522	52090853	509	-0.3826	0.06112	0.07174	-6.26	8.226e-10	0.003	1
25	BICF2P539461	36320452	509	-0.432	0.06942	0.07096	-6.223	1.022e-09	0.003	1
34	BICF2P810242	10212184	509	-0.2869	0.04647	0.06994	-6.175	1.36e-09	0.003	1
35	BICF2G630775158	20482186	509	0.2785	0.04521	0.06965	6.161	1.475e-09	0.003	1
9	BICF2P797094	43090781	508	-0.2996	0.04868	0.06967	-6.156	1.524e-09	0.003	1
31	BICF2G630741948	36681785	508	-0.3022	0.0492	0.06937	-6.141	1.657e-09	0.003	1
22	BICF2G630320267	18758717	509	0.2779	0.04526	0.06921	6.14	1.668e-09	0.003	1
11	BICF2P172793	15623513	509	-0.2794	0.04568	0.06872	-6.117	1.913e-09	0.003	1
7	BICF2P234483	67447228	509	-0.3407	0.05676	0.06634	-6.002	3.72e-09	0.003	1
20	BICF2P1003488	35319944	509	-0.2639	0.04428	0.06548	-5.96	4.716e-09	0.003	1
39	BICF2G630541641	2112334	509	-0.3226	0.05416	0.0654	-5.956	4.827e-09	0.003	1
39	BICF2G630535867	15682454	509	-0.2936	0.04956	0.06473	-5.923	5.822e-09	0.003	1
10	BICF2S23047668	66468306	509	0.2774	0.04734	0.06344	5.86	8.324e-09	0.003	1
39	BICF2G630535875	15657506	509	-0.2999	0.05123	0.06332	-5.854	8.622e-09	0.003	1
1	BICF2G630716743	33494651	504	-0.3431	0.05956	0.06199	-5.76	1.467e-08	0.003	1
12	BICF2P1472000	75313874	495	-0.3318	0.05845	0.06136	-5.677	2.344e-08	0.003	1
1	BICF2P616203	92324895	434	-0.2601	0.04799	0.06368	-5.421	9.9e-08	0.003	1
2	BICF2P130962	33523259	508	-0.3228	0.06213	0.05063	-5.195	2.976e-07	0.003	1
5	BICF2P597885	67801380	508	0.5	0.05013	0.1643	9.974	1.645e-21	0.004	1
18	BICF2P1291589	9280035	509	0.384	0.03876	0.1622	9.909	2.827e-21	0.004	1
22	BICF2G630314845	5339188	509	-0.4007	0.04062	0.161	-9.864	4.119e-21	0.004	1
18	BICF2P325631	9234652	508	0.3831	0.03887	0.161	9.855	4.481e-21	0.004	1
24	BICF2P363384	24819279	508	-0.4248	0.04327	0.16	-9.819	6.044e-21	0.004	1
10	BICF2P462764	11758427	505	-0.3906	0.04072	0.1546	-9.591	4.056e-20	0.004	1
10	BICF2P791915	5979022	509	0.4182	0.04431	0.1494	9.437	1.385e-19	0.004	1
10	BICF2P1254712	10333372	507	-0.3586	0.0381	0.1492	-9.412	1.713e-19	0.004	1
33	TIGRP2P387267	17655399	509	0.406	0.0439	0.1444	9.25	6.262e-19	0.004	1
2	BICF2S23127764	38640076	509	-0.375	0.04058	0.1442	-9.241	6.699e-19	0.004	1
11	BICF2S2456129	27547013	507	0.5089	0.05525	0.1438	9.211	8.624e-19	0.004	1
21	BICF2G630649979	26886253	509	0.3594	0.03905	0.1432	9.205	8.953e-19	0.004	1
13	BICF2G630616914	27731984	509	-0.3934	0.04297	0.1419	-9.155	1.332e-18	0.004	1
3	BICF2P228369	44045545	503	-0.4134	0.04541	0.142	-9.105	2.048e-18	0.004	1
21	BICF2P1456893	26898683	509	0.3552	0.03926	0.139	9.047	3.137e-18	0.004	1
21	BICF2G630649956	26912643	509	0.3552	0.03926	0.139	9.047	3.137e-18	0.004	1
1	BICF2P842400	56867963	506	-0.4939	0.05477	0.1389	-9.017	4.039e-18	0.004	1
6	BICF2P672090	44176909	509	0.426	0.0473	0.138	9.008	4.253e-18	0.004	1
6	BICF2P1035658	44206691	509	0.426	0.0473	0.138	9.008	4.253e-18	0.004	1
9	BICF2P931374	18268300	509	-0.3918	0.0435	0.138	-9.008	4.271e-18	0.004	1
1	BICF2S23412474	14525803	502	-0.4166	0.04625	0.1397	-9.009	4.399e-18	0.004	1
19	BICF2P1258765	46268287	509	-0.3487	0.03903	0.136	-8.932	7.72e-18	0.004	1
6	BICF2P221871	22708628	507	0.3707	0.04165	0.1356	8.902	9.878e-18	0.004	1
13	BICF2P41815	6188023	491	0.3832	0.04304	0.1395	8.904	1.057e-17	0.004	1
10	BICF2P1183775	12841620	509	0.4215	0.04765	0.1337	8.845	1.526e-17	0.004	1
5	BICF2G630187144	46817654	509	-0.3475	0.03967	0.1315	-8.76	2.932e-17	0.004	1
26	BICF2G630192617	41333858	508	0.3686	0.04208	0.1317	8.76	2.955e-17	0.004	1
4	BICF2S23659353	57126059	509	-0.3495	0.03998	0.131	-8.742	3.381e-17	0.004	1
18	BICF2P148999	9584679	506	-0.3606	0.0413	0.1314	-8.732	3.692e-17	0.004	1
22	BICF2G630314429	4968777	508	-0.3586	0.04119	0.1302	-8.705	4.504e-17	0.004	1
28	BICF2P710517	4080052	506	-0.3519	0.04046	0.1305	-8.698	4.792e-17	0.004	1
10	BICF2S22913956	9818874	508	-0.3843	0.04421	0.1299	-8.693	4.954e-17	0.004	1
2	BICF2P398615	35899773	509	0.3605	0.04155	0.1293	8.676	5.613e-17	0.004	1
2	BICF2P1109306	35912638	509	0.3605	0.04155	0.1293	8.676	5.613e-17	0.004	1
17	BICF2G630202385	51937256	509	0.3432	0.03982	0.1278	8.62	8.566e-17	0.004	1
38	BICF2P933371	5216991	509	-0.385	0.04528	0.1248	-8.503	2.076e-16	0.004	1
3	BICF2S23248106	72722088	509	-0.3386	0.03982	0.1248	-8.502	2.101e-16	0.004	1
14	TIGRP2P185916	12663350	508	-0.3479	0.04094	0.1249	-8.497	2.193e-16	0.004	1
3	BICF2P376613	83249341	509	0.3623	0.04271	0.1243	8.482	2.434e-16	0.004	1
9	BICF2G630832039	28053901	509	-0.4484	0.05286	0.1243	-8.482	2.441e-16	0.004	1
5	BICF2G630240897	71363104	509	0.3539	0.04191	0.1233	8.443	3.267e-16	0.004	1
26	BICF2G630801470	20950279	509	-0.3782	0.04499	0.1224	-8.407	4.279e-16	0.004	1
7	BICF2G630549006	5366755	508	-0.3897	0.04639	0.1224	-8.4	4.517e-16	0.004	1
8	G503F42S95	30646552	509	-0.386	0.04605	0.1217	-8.382	5.169e-16	0.004	1
18	BICF2P725721	8442735	508	-0.3871	0.04627	0.1215	-8.366	5.842e-16	0.004	1
18	BICF2P1437597	28692649	506	-0.3473	0.04151	0.1219	-8.365	5.919e-16	0.004	1
16	BICF2G630850579	23099151	509	-0.4479	0.05371	0.1206	-8.339	7.097e-16	0.004	1
7	BICF2P232559	78676298	508	0.3504	0.04204	0.1207	8.335	7.381e-16	0.004	1
11	G670F34S196	35318966	509	-0.3309	0.03994	0.1192	-8.284	1.067e-15	0.004	1
1	BICF2S23214601	95611152	509	-0.3621	0.04378	0.1189	-8.272	1.172e-15	0.004	1
19	G1041F34S272	4451294	508	0.3366	0.04073	0.1189	8.263	1.256e-15	0.004	1
19	BICF2S23522853	4495739	508	0.3366	0.04073	0.1189	8.263	1.256e-15	0.004	1
1	BICF2S23734270	58776527	508	0.3355	0.04066	0.1186	8.251	1.368e-15	0.004	1
12	BICF2P356703	39470873	509	0.3406	0.04145	0.1175	8.217	1.753e-15	0.004	1
6	BICF2P753177	44370579	509	0.3588	0.04371	0.1173	8.209	1.853e-15	0.004	1
1	BICF2P787778	26804484	508	-0.321	0.03917	0.1171	-8.193	2.092e-15	0.004	1
1	BICF2S22940350	53730072	508	-0.5279	0.06464	0.1165	-8.168	2.522e-15	0.004	1
11	BICF2G630294787	19071837	509	-0.3327	0.04073	0.1163	-8.167	2.534e-15	0.004	1
32	BICF2P173525	27860317	509	-0.3882	0.04757	0.1161	-8.161	2.651e-15	0.004	1
18	BICF2S23645229	37651399	509	0.415	0.05089	0.1159	8.154	2.778e-15	0.004	1
8	TIGRP2P106669	4256910	509	-0.3604	0.04428	0.1156	-8.139	3.097e-15	0.004	1
20	BICF2P1364134	59964533	509	0.5194	0.06386	0.1154	8.133	3.235e-15	0.004	1
18	BICF2P649973	37636316	509	0.3852	0.04742	0.1151	8.122	3.517e-15	0.004	1
5	BICF2S22945217	21125883	509	-0.3922	0.04835	0.1149	-8.111	3.795e-15	0.004	1
22	BICF2G630314182	4131437	509	-0.4318	0.05324	0.1148	-8.11	3.842e-15	0.004	1
16	TIGRP2P214016	31856761	508	0.3245	0.04001	0.115	8.11	3.851e-15	0.004	1
34	BICF2P790021	7111444	509	-0.4207	0.05198	0.1144	-8.094	4.313e-15	0.004	1
9	BICF2P693938	48325344	508	-0.3532	0.0437	0.1143	-8.082	4.723e-15	0.004	1
26	BICF2P687787	23002981	509	0.337	0.04171	0.1141	8.079	4.803e-15	0.004	1
13	BICF2G630607375	14513030	509	0.3379	0.04192	0.1136	8.061	5.492e-15	0.004	1
20	TIGRP2P270586	15846794	508	-0.4225	0.05254	0.1133	-8.042	6.305e-15	0.004	1
10	BICF2P411307	40391968	509	-0.3183	0.03976	0.1123	-8.007	8.069e-15	0.004	1
1	BICF2G630790082	97324913	509	-0.3885	0.04869	0.1116	-7.98	9.815e-15	0.004	1
2	BICF2P1133854	32141341	509	0.4069	0.05103	0.1114	7.974	1.027e-14	0.004	1
1	BICF2P584048	16089127	508	-0.3601	0.04518	0.1116	-7.971	1.053e-14	0.004	1
24	TIGRP2P315121	27458530	508	-0.5263	0.06603	0.1116	-7.971	1.055e-14	0.004	1
19	BICF2P558009	11944239	509	-0.3317	0.04162	0.1113	-7.969	1.062e-14	0.004	1
39	BICF2G630533696	25667974	509	0.3178	0.0399	0.1112	7.964	1.102e-14	0.004	1
3	BICF2P1303810	76569069	509	-0.3776	0.04743	0.1111	-7.961	1.13e-14	0.004	1
39	BICF2S23318708	2589189	509	0.494	0.06235	0.1102	7.923	1.477e-14	0.004	1
14	BICF2G630520969	13335666	509	-0.3285	0.04147	0.1101	-7.921	1.5e-14	0.004	1
20	BICF2P485458	19863920	509	0.3412	0.04309	0.1101	7.92	1.511e-14	0.004	1
1	BICF2G630793081	82548229	436	0.3521	0.04437	0.1267	7.936	1.799e-14	0.004	1
14	BICF2S23734977	41358990	509	-0.3331	0.04225	0.1092	-7.884	1.95e-14	0.004	1
9	BICF2G630473702	58081278	509	0.3344	0.04244	0.1091	7.88	2.013e-14	0.004	1
39	BICF2S23741250	33457517	509	-0.2848	0.03615	0.109	-7.877	2.054e-14	0.004	1
31	BICF2G630731633	12248659	509	-0.3176	0.04039	0.1087	-7.864	2.254e-14	0.004	1
12	BICF2S23642630	34170566	508	0.3341	0.04252	0.1087	7.857	2.385e-14	0.004	1
3	BICF2P1499671	33938353	509	0.3325	0.04239	0.1082	7.843	2.614e-14	0.004	1
8	BICF2P125763	46905831	509	-0.447	0.05704	0.108	-7.836	2.749e-14	0.004	1
28	BICF2P1227348	5712848	509	-0.3242	0.04143	0.1078	-7.825	2.977e-14	0.004	1
1	BICF2S23046719	72482768	509	-0.4998	0.06398	0.1074	-7.811	3.28e-14	0.004	1
34	BICF2P262285	20323024	508	0.3136	0.04041	0.1063	7.76	4.739e-14	0.004	1
38	BICF2G63072273	18756686	509	0.3233	0.0417	0.106	7.752	4.974e-14	0.004	1
10	BICF2P765310	47012961	508	-0.3379	0.04361	0.106	-7.748	5.162e-14	0.004	1
15	BICF2P175722	42617590	509	0.3148	0.04085	0.1048	7.705	6.956e-14	0.004	1
17	BICF2P1108150	57611283	507	-0.3321	0.04326	0.1045	-7.677	8.492e-14	0.004	1
28	BICF2P1227350	5714819	508	-0.3185	0.04152	0.1042	-7.671	8.837e-14	0.004	1
7	BICF2P448030	55109457	509	0.3222	0.04201	0.1039	7.669	8.946e-14	0.004	1
28	BICF2G630266505	34768656	509	0.3238	0.04224	0.1039	7.666	9.104e-14	0.004	1
29	BICF2G630630590	34284678	509	-0.3762	0.04918	0.1035	-7.649	1.028e-13	0.004	1
14	BICF2G630526124	34641733	490	0.3267	0.04268	0.1072	7.655	1.041e-13	0.004	1
3	BICF2S2392617	66564883	509	-0.306	0.04007	0.1032	-7.637	1.119e-13	0.004	1
3	BICF2P565216	68910570	502	0.3243	0.04246	0.1045	7.637	1.14e-13	0.004	1
5	BICF2P578358	61676536	508	-0.3372	0.04423	0.103	-7.624	1.223e-13	0.004	1
16	BICF2G630110489	31200168	509	-0.3218	0.04224	0.1027	-7.618	1.275e-13	0.004	1
25	BICF2G630102064	36904602	509	0.3152	0.04145	0.1024	7.604	1.4e-13	0.004	1
29	BICF2P17964	22721220	509	-0.3765	0.04954	0.1023	-7.601	1.434e-13	0.004	1
1	TIGRP2P17632	26484736	509	-0.3119	0.04111	0.102	-7.588	1.571e-13	0.004	1
5	BICF2S23410386	90314778	509	-0.402	0.05299	0.1019	-7.586	1.586e-13	0.004	1
19	BICF2P595474	31698016	509	-0.3866	0.051	0.1018	-7.58	1.657e-13	0.004	1
10	BICF2P729369	49502113	509	0.4199	0.05546	0.1016	7.572	1.757e-13	0.004	1
2	BICF2P990005	30346081	509	0.3239	0.04278	0.1016	7.571	1.766e-13	0.004	1
21	BICF2P252374	22329057	506	-0.3245	0.04287	0.102	-7.568	1.817e-13	0.004	1
5	BICF2P607466	24300979	508	-0.389	0.05141	0.1017	-7.567	1.818e-13	0.004	1
18	BICF2P1343379	31729753	509	0.3171	0.04194	0.1013	7.562	1.883e-13	0.004	1
9	BICF2S23349590	10361250	506	-0.4454	0.0589	0.1019	-7.562	1.895e-13	0.004	1
15	BICF2G630443212	14876723	509	0.3374	0.04474	0.1008	7.541	2.176e-13	0.004	1
11	BICF2G630307410	73902866	509	-0.3192	0.04239	0.1006	-7.532	2.313e-13	0.004	1
22	BICF2G630331907	41762135	509	-0.4161	0.05526	0.1006	-7.529	2.354e-13	0.004	1
21	BICF2G630654351	15610854	509	0.3154	0.04191	0.1005	7.526	2.401e-13	0.004	1
10	BICF2P993521	4343827	509	0.3038	0.0404	0.1003	7.52	2.511e-13	0.004	1
19	BICF2P1455114	35019216	509	-0.3883	0.05165	0.1003	-7.517	2.551e-13	0.004	1
14	BICF2S2328515	25602381	509	-0.315	0.042	0.09985	-7.499	2.887e-13	0.004	1
17	BICF2G630202005	52589473	503	0.2993	0.03991	0.1009	7.5	2.935e-13	0.004	1
39	BICF2G63017329	71818606	502	-0.3116	0.0416	0.1009	-7.49	3.142e-13	0.004	1
6	BICF2S23335740	4792065	509	-0.3357	0.04486	0.09945	-7.483	3.243e-13	0.004	1
34	TIGRP2P399277	35879827	463	-0.3099	0.04137	0.1085	-7.49	3.529e-13	0.004	1
39	BICF2P698078	113851619	509	0.2904	0.03887	0.09912	7.469	3.56e-13	0.004	1
24	BICF2S22937044	42818321	509	-0.415	0.05556	0.09912	-7.469	3.564e-13	0.004	1
4	BICF2P1355716	13743766	509	-0.4237	0.05701	0.09823	-7.432	4.596e-13	0.004	1
34	BICF2P149672	17999041	508	-0.4422	0.05953	0.09833	-7.429	4.704e-13	0.004	1
8	BICF2P1323505	47593670	508	-0.3209	0.04326	0.0981	-7.419	5.031e-13	0.004	1
7	BICF2G630561005	60416789	509	-0.3587	0.0484	0.09774	-7.411	5.288e-13	0.004	1
31	BICF2P833158	25254101	509	0.3456	0.04665	0.09771	7.409	5.34e-13	0.004	1
19	TIGRP2P259352	18930639	501	0.3627	0.04896	0.09908	7.408	5.512e-13	0.004	1
12	TIGRP2P170580	64781049	509	-0.309	0.04179	0.09735	-7.395	5.907e-13	0.004	1
34	BICF2P542619	19420681	509	-0.4574	0.062	0.09694	-7.377	6.647e-13	0.004	1
25	BICF2S23722419	48378443	508	-0.3884	0.05264	0.09712	-7.377	6.659e-13	0.004	1
10	BICF2P1125271	12410052	509	0.3446	0.04677	0.09673	7.368	7.054e-13	0.004	1
1	BICF2S2366867	73899377	509	-0.3297	0.04477	0.09663	-7.364	7.259e-13	0.004	1
1	BICF2S23528670	73921689	509	-0.3297	0.04477	0.09663	-7.364	7.259e-13	0.004	1
1	BICF2S23628780	73942643	509	-0.3297	0.04477	0.09663	-7.364	7.259e-13	0.004	1
26	BICF2P1270191	19329249	509	0.3234	0.044	0.09628	7.35	8.02e-13	0.004	1
18	BICF2S23353384	50855332	408	0.3598	0.04865	0.1188	7.397	8.067e-13	0.004	1
12	BICF2P1012243	5121739	509	-0.3099	0.04219	0.09617	-7.345	8.272e-13	0.004	1
10	BICF2P465304	66381184	509	-0.3196	0.04373	0.09527	-7.307	1.069e-12	0.004	1
1	BICF2S23217415	52332922	509	0.3304	0.04526	0.09513	7.301	1.116e-12	0.004	1
39	BICF2G630250906	11685	496	-0.5384	0.0737	0.09749	-7.305	1.12e-12	0.004	1
32	BICF2P1092139	15135880	509	-0.3304	0.04533	0.09486	-7.289	1.203e-12	0.004	1
3	TIGRP2P45864	9570681	509	-0.3101	0.04258	0.09467	-7.281	1.27e-12	0.004	1
17	BICF2S23761815	27898591	509	-0.3456	0.04749	0.09457	-7.277	1.306e-12	0.004	1
39	BICF2G630540117	2906358	508	-0.3404	0.04684	0.0945	-7.267	1.402e-12	0.004	1
12	BICF2G630119279	63833880	509	0.3014	0.04169	0.09345	7.229	1.799e-12	0.004	1
6	BICF2S2416720	65678391	509	-0.3827	0.05303	0.09313	-7.216	1.967e-12	0.004	1
6	BICF2S24414619	23798643	508	-0.3109	0.0432	0.09284	-7.196	2.249e-12	0.004	1
30	BICF2P573740	14592967	509	-0.3841	0.05339	0.09266	-7.196	2.252e-12	0.004	1
13	BICF2G630610018	17711775	509	0.3345	0.0465	0.0926	7.193	2.292e-12	0.004	1
12	BICF2P1214512	8482360	504	0.3245	0.04516	0.09327	7.186	2.43e-12	0.004	1
3	TIGRP2P55427	88808988	509	-0.3896	0.05425	0.09236	-7.183	2.456e-12	0.004	1
19	BICF2P188801	10757896	509	0.4241	0.05909	0.09226	7.178	2.526e-12	0.004	1
5	BICF2G630237460	89303504	500	-0.4811	0.06702	0.09376	-7.178	2.588e-12	0.004	1
11	BICF2P643111	74408632	509	-0.2983	0.04164	0.09193	-7.164	2.768e-12	0.004	1
1	BICF2P509150	120470349	508	-0.3186	0.04454	0.09183	-7.153	2.991e-12	0.004	1
17	BICF2G630210211	36233479	509	0.3716	0.052	0.09152	7.147	3.114e-12	0.004	1
9	BICF2G630475068	60198661	506	-0.3442	0.04817	0.09199	-7.146	3.157e-12	0.004	1
1	BICF2P1241187	101674989	508	-0.4116	0.05767	0.09147	-7.137	3.321e-12	0.004	1
26	BICF2G630799824	22187045	508	-0.4298	0.06026	0.09135	-7.132	3.434e-12	0.004	1
12	BICF2P1016783	53288537	506	-0.4713	0.06611	0.09159	-7.128	3.537e-12	0.004	1
34	BICF2P1372208	44147363	508	-0.2947	0.04148	0.09072	-7.105	4.108e-12	0.004	1
4	BICF2S23141335	41406789	509	-0.3021	0.04255	0.09042	-7.099	4.261e-12	0.004	1
9	BICF2S23641698	17459302	509	-0.3084	0.04348	0.09029	-7.094	4.419e-12	0.004	1
39	BICF2G630537405	9859422	509	-0.3206	0.04529	0.08994	-7.078	4.881e-12	0.004	1
14	BICF2P1022333	50396205	509	0.2973	0.04209	0.0896	7.064	5.376e-12	0.004	1
23	BICF2G630385500	17717078	509	-0.3522	0.04988	0.08956	-7.062	5.435e-12	0.004	1
14	BICF2P756553	38770518	503	0.417	0.05906	0.0905	7.061	5.559e-12	0.004	1
3	BICF2P998351	61244168	508	0.2948	0.04191	0.08908	7.034	6.535e-12	0.004	1
1	BICF2P583048	54276082	506	-0.3907	0.05557	0.08929	-7.03	6.764e-12	0.004	1
18	TIGRP2P247044	30014080	508	0.3612	0.05152	0.08853	7.011	7.621e-12	0.004	1
19	BICF2S23549489	54696446	508	-0.4087	0.05839	0.08829	-7	8.168e-12	0.004	1
20	BICF2S23246455	16742742	509	0.2986	0.04268	0.08805	6.997	8.329e-12	0.004	1
7	BICF2G630562310	62287326	509	-0.2965	0.04247	0.08772	-6.982	9.16e-12	0.004	1
27	BICF2P993470	27502384	509	-0.2952	0.04237	0.08736	-6.967	1.013e-11	0.004	1
3	BICF2P1329771	77044070	509	-0.5007	0.07191	0.08726	-6.962	1.043e-11	0.004	1
22	BICF2P571349	11639099	508	0.4533	0.06511	0.08741	6.962	1.049e-11	0.004	1
29	BICF2G630625834	27830779	509	0.2981	0.04298	0.08667	6.936	1.234e-11	0.004	1
23	BICF2G630366210	50682573	509	-0.2881	0.04155	0.08662	-6.934	1.249e-11	0.004	1
7	BICF2P1459138	71258439	508	0.2941	0.04244	0.08669	6.93	1.284e-11	0.004	1
3	BICF2P1109615	6974365	509	-0.2915	0.0421	0.08637	-6.923	1.344e-11	0.004	1
14	BICF2S23231272	52726715	509	0.4904	0.07111	0.08577	6.897	1.589e-11	0.004	1
33	BICF2G63078153	25348806	509	-0.2974	0.04314	0.08574	-6.896	1.602e-11	0.004	1
14	BICF2G630518416	6419963	509	-0.3511	0.05101	0.08545	-6.883	1.74e-11	0.004	1
20	BICF2P426402	23894819	508	-0.3911	0.05722	0.0845	-6.834	2.381e-11	0.004	1
12	BICF2S23527624	6943672	509	0.338	0.04949	0.08426	6.83	2.435e-11	0.004	1
14	BICF2G630518405	6411482	508	-0.3483	0.051	0.08439	-6.829	2.461e-11	0.004	1
5	BICF2P957315	87359213	509	0.473	0.06937	0.08398	6.818	2.636e-11	0.004	1
7	BICF2G630549049	5449373	509	0.2891	0.04261	0.08327	6.786	3.225e-11	0.004	1
26	TIGRP2P347056	9420054	509	0.4093	0.06037	0.08315	6.781	3.336e-11	0.004	1
11	BICF2S22943906	31325382	509	-0.3551	0.05238	0.0831	-6.779	3.381e-11	0.004	1
24	BICF2P889059	7848693	509	-0.3097	0.0457	0.08305	-6.777	3.426e-11	0.004	1
31	BICF2S2415981	36391120	509	-0.3611	0.05331	0.08301	-6.774	3.472e-11	0.004	1
1	BICF2P776685	68876221	505	0.2909	0.04294	0.08362	6.775	3.492e-11	0.004	1
21	BICF2P106840	43096201	509	-0.3179	0.04697	0.08287	-6.768	3.611e-11	0.004	1
34	TIGRP2P400226	39948410	509	0.2938	0.04358	0.08226	6.741	4.287e-11	0.004	1
1	BICF2S23258050	16069798	508	-0.2963	0.04399	0.08227	-6.735	4.467e-11	0.004	1
34	BICF2P1191329	39959835	505	0.2932	0.04354	0.0827	6.734	4.518e-11	0.004	1
36	BICF2G630762689	12317618	509	-0.2892	0.04297	0.08201	-6.73	4.598e-11	0.004	1
7	BICF2S23137607	16734079	509	-0.4092	0.06081	0.082	-6.729	4.616e-11	0.004	1
17	TIGRP2P235207	57190434	509	-0.3971	0.05907	0.08183	-6.722	4.832e-11	0.004	1
37	BICF2P144056	17745122	509	-0.4174	0.06259	0.08065	-6.669	6.754e-11	0.004	1
1	BICF2G630711588	13285731	494	-0.3718	0.05619	0.08169	-6.616	9.677e-11	0.004	1
13	BICF2G630618360	30563093	509	-0.3698	0.05642	0.07813	-6.555	1.373e-10	0.004	1
33	BICF2P471677	26256151	509	-0.3721	0.05697	0.07761	-6.531	1.586e-10	0.004	1
3	BICF2P618328	9508000	509	0.2819	0.04316	0.07759	6.531	1.594e-10	0.004	1
17	BICF2P115350	65240448	509	0.3797	0.05817	0.0775	6.526	1.637e-10	0.004	1
29	BICF2G630632050	35589155	509	-0.3072	0.04721	0.0771	-6.508	1.832e-10	0.004	1
12	BICF2P1320688	65140665	509	0.2847	0.04377	0.07705	6.506	1.857e-10	0.004	1
8	BICF2P393525	69093391	508	-0.2741	0.04249	0.07601	-6.452	2.593e-10	0.004	1
2	BICF2S23624171	28398104	508	0.3382	0.05257	0.0756	6.433	2.907e-10	0.004	1
17	BICF2P296235	57617156	509	-0.318	0.04946	0.07537	-6.429	2.974e-10	0.004	1
30	BICF2G630406951	22843504	509	-0.3948	0.06143	0.07536	-6.428	2.985e-10	0.004	1
24	BICF2S23213185	28121649	509	-0.2754	0.04288	0.07524	-6.422	3.089e-10	0.004	1
23	BICF2G630382544	21883296	509	-0.2926	0.04573	0.07469	-6.397	3.598e-10	0.004	1
4	BICF2G63059519	9856259	509	-0.2952	0.04617	0.07463	-6.395	3.66e-10	0.004	1
23	BICF2S23451958	40992611	509	-0.4064	0.06368	0.07437	-6.382	3.941e-10	0.004	1
12	BICF2P792891	67085705	509	0.317	0.04991	0.07372	6.352	4.726e-10	0.004	1
28	BICF2S23157651	42091022	509	0.2785	0.04387	0.07365	6.349	4.818e-10	0.004	1
4	BICF2P524976	70733232	509	0.3328	0.05252	0.07339	6.337	5.183e-10	0.004	1
31	BICF2S23716548	41920669	509	-0.3415	0.05397	0.07318	-6.327	5.502e-10	0.004	1
15	BICF2G630425343	56531418	508	-0.3292	0.05211	0.07309	-6.317	5.865e-10	0.004	1
17	BICF2G630209582	37238756	506	0.2976	0.04753	0.07216	6.261	8.197e-10	0.004	1
30	TIGRP2P369664	22748762	509	0.3783	0.06059	0.0714	6.244	9.034e-10	0.004	1
22	BICF2G630329702	39463868	508	0.4136	0.06643	0.07117	6.227	1.003e-09	0.004	1
34	BICF2S2316617	16488852	509	-0.4469	0.07191	0.07078	-6.215	1.074e-09	0.004	1
22	BICF2P1104630	7060586	509	-0.2573	0.04171	0.06985	-6.17	1.396e-09	0.004	1
11	BICF2P405982	68140207	509	0.2682	0.04352	0.06972	6.164	1.448e-09	0.004	1
38	BICF2P1501129	22102611	509	0.2646	0.04328	0.06869	6.115	1.929e-09	0.004	1
24	BICF2P974226	6712147	509	-0.2626	0.04299	0.06854	-6.108	2.011e-09	0.004	1
11	BICF2S2306756	3393149	508	-0.4122	0.06777	0.06815	-6.083	2.328e-09	0.004	1
10	BICF2G630487316	41655003	508	0.3858	0.06346	0.06808	6.08	2.37e-09	0.004	1
18	TIGRP2P35745	22345816	509	-0.2736	0.04521	0.06739	-6.053	2.772e-09	0.004	1
21	BICF2G630651964	20438123	509	-0.2784	0.0461	0.06713	-6.04	2.984e-09	0.004	1
6	BICF2G630807851	5176582	509	-0.3291	0.05449	0.0671	-6.039	3.002e-09	0.004	1
22	BICF2G630333012	48542426	508	-0.2947	0.04904	0.06662	-6.01	3.556e-09	0.004	1
15	BICF2S22961082	27643388	509	-0.3155	0.05268	0.06609	-5.99	3.987e-09	0.004	1
24	BICF2S23347878	13579234	509	0.3446	0.05789	0.06533	5.953	4.92e-09	0.004	1
14	G840F55S163	54727911	509	-0.3452	0.05841	0.06444	-5.909	6.306e-09	0.004	1
12	BICF2P1296890	48049252	509	0.3516	0.05962	0.06419	5.897	6.751e-09	0.004	1
7	BICF2P1222025	12932879	509	0.3334	0.05674	0.06377	5.877	7.592e-09	0.004	1
3	BICF2P707393	26937767	509	-0.3195	0.05442	0.06366	-5.871	7.825e-09	0.004	1
7	BICF2G630562329	62400070	508	-0.2546	0.04351	0.06335	-5.85	8.825e-09	0.004	1
3	BICF2G630706466	33657014	509	0.2766	0.04748	0.06274	5.826	1.012e-08	0.004	1
34	BICF2S23611864	43525717	509	0.3302	0.05705	0.062	5.789	1.243e-08	0.004	1
3	BICF2G630354481	87802430	509	0.2531	0.04408	0.06104	5.741	1.623e-08	0.004	1
5	BICF2G630182095	33066504	459	-0.4151	0.07223	0.06741	-5.747	1.657e-08	0.004	1
2	BICF2S2323527	43011027	509	0.2554	0.04514	0.05937	5.657	2.577e-08	0.004	1
6	BICF2P447231	12500769	509	-0.3045	0.0547	0.05762	-5.568	4.188e-08	0.004	1
22	BICF2P1165340	60917567	508	0.2846	0.05149	0.05694	5.527	5.21e-08	0.004	1
33	BICF2G63080996	20539358	508	0.2519	0.04699	0.05375	5.361	1.259e-07	0.004	1
39	BICF2G63014218	80602217	509	0.2799	0.05314	0.0519	5.268	2.039e-07	0.004	1
1	BICF2S22922761	14099771	498	0.3779	0.07586	0.04765	4.982	8.723e-07	0.004	1
26	BICF2P1042359	5007035	508	0.2733	0.05763	0.04256	4.743	2.747e-06	0.004	1
34	BICF2P660917	24748304	508	-0.521	0.05484	0.1514	-9.502	8.228e-20	0.005	1
34	BICF2S23428225	24250388	507	0.3653	0.03937	0.1457	9.279	5.01e-19	0.005	1
2	BICF2P911917	66457271	509	-0.3623	0.03922	0.1441	-9.237	6.922e-19	0.005	1
22	BICF2G630314896	5417387	509	-0.3888	0.04212	0.1439	-9.23	7.349e-19	0.005	1
28	BICF2S23753887	27977098	509	-0.5166	0.05652	0.1414	-9.139	1.513e-18	0.005	1
18	BICF2P1106432	9210462	509	-0.3571	0.03936	0.1397	-9.072	2.567e-18	0.005	1
2	BICF2P850099	30642343	509	0.39	0.04331	0.1379	9.006	4.338e-18	0.005	1
19	BICF2P1181514	6042268	508	-0.4482	0.04985	0.1377	-8.991	4.907e-18	0.005	1
6	TIGRP2P85754	9095578	508	-0.3678	0.04115	0.1364	-8.94	7.313e-18	0.005	1
34	TIGRP2P399195	35310884	509	0.38	0.04253	0.136	8.934	7.614e-18	0.005	1
24	BICF2S23153402	6983172	504	0.4608	0.05248	0.1331	8.779	2.593e-17	0.005	1
36	BICF2G630763004	11998373	509	-0.3856	0.04396	0.1318	-8.773	2.66e-17	0.005	1
18	BICF2P875208	9283973	508	0.3442	0.03923	0.132	8.772	2.693e-17	0.005	1
32	BICF2S23117401	5359772	509	0.3821	0.04386	0.1302	8.711	4.267e-17	0.005	1
22	BICF2G630314905	5435168	509	-0.3643	0.04186	0.13	-8.703	4.534e-17	0.005	1
21	BICF2S2433836	13024339	509	-0.3538	0.04076	0.1294	-8.681	5.4e-17	0.005	1
7	BICF2P937853	76953635	509	-0.3644	0.0422	0.1282	-8.634	7.701e-17	0.005	1
27	BICF2P56372	39554496	508	-0.3977	0.04649	0.1263	-8.554	1.418e-16	0.005	1
10	BICF2P1006461	12963860	508	0.3527	0.04144	0.1252	8.511	1.966e-16	0.005	1
3	TIGRP2P48916	64148415	509	0.3895	0.04582	0.1248	8.502	2.105e-16	0.005	1
22	BICF2P423480	4962482	509	-0.3524	0.04148	0.1246	-8.495	2.207e-16	0.005	1
15	BICF2G630424343	57457976	509	-0.3596	0.04235	0.1245	-8.492	2.27e-16	0.005	1
22	BICF2S2449499	5023502	508	-0.3489	0.04152	0.1225	-8.403	4.437e-16	0.005	1
23	BICF2G630384940	18458134	509	-0.3579	0.0426	0.1222	-8.402	4.454e-16	0.005	1
22	BICF2G630315034	5753880	509	-0.3892	0.04634	0.1221	-8.398	4.571e-16	0.005	1
22	BICF2G630315044	5762565	509	-0.3892	0.04634	0.1221	-8.398	4.571e-16	0.005	1
15	BICF2P533221	36088087	509	-0.3761	0.04483	0.1219	-8.388	4.955e-16	0.005	1
22	BICF2G630314444	4986624	509	-0.348	0.04152	0.1217	-8.38	5.232e-16	0.005	1
22	BICF2G630314480	5031173	509	-0.348	0.04152	0.1217	-8.38	5.232e-16	0.005	1
19	BICF2P657699	6963839	509	-0.3312	0.03964	0.121	-8.355	6.292e-16	0.005	1
22	BICF2G630315094	5796334	504	-0.3941	0.04726	0.1217	-8.338	7.297e-16	0.005	1
8	BICF2P1065138	23650115	508	-0.356	0.04314	0.1187	-8.254	1.342e-15	0.005	1
22	BICF2G630314532	5072089	506	-0.3422	0.04153	0.1187	-8.239	1.506e-15	0.005	1
14	BICF2P1033544	29037986	509	-0.461	0.05604	0.1177	-8.225	1.65e-15	0.005	1
35	BICF2P784681	18294395	508	-0.4457	0.0542	0.1179	-8.223	1.683e-15	0.005	1
24	BICF2P566102	25149102	509	0.3797	0.04623	0.1174	8.214	1.793e-15	0.005	1
24	BICF2P242317	25192940	509	0.3797	0.04623	0.1174	8.214	1.793e-15	0.005	1
3	BICF2P265077	61387207	508	-0.3673	0.04477	0.1174	-8.203	1.949e-15	0.005	1
2	BICF2P87441	29054548	509	0.335	0.041	0.1164	8.171	2.454e-15	0.005	1
29	BICF2P836072	17310225	509	-0.3563	0.04368	0.116	-8.156	2.749e-15	0.005	1
7	BICF2P162370	78704517	508	0.3481	0.04278	0.1157	8.136	3.179e-15	0.005	1
24	BICF2P1020959	27082337	509	0.3308	0.04076	0.115	8.115	3.706e-15	0.005	1
15	BICF2P1303900	15978236	508	-0.3291	0.04061	0.1149	-8.104	4.017e-15	0.005	1
11	G654F30S200	9494037	509	0.3374	0.04187	0.1135	8.058	5.61e-15	0.005	1
12	BICF2P949087	34145792	507	0.35	0.04347	0.1138	8.052	5.879e-15	0.005	1
20	BICF2P335821	21802374	509	-0.3502	0.04352	0.1132	-8.046	6.11e-15	0.005	1
20	BICF2P595868	32089221	509	0.3481	0.04363	0.1116	7.979	9.928e-15	0.005	1
16	BICF2G630817409	53110964	508	-0.3641	0.04567	0.1116	-7.974	1.033e-14	0.005	1
6	BICF2G630166178	18223109	509	0.3313	0.04162	0.1111	7.961	1.13e-14	0.005	1
13	BICF2P243755	9569071	509	0.3248	0.04098	0.1103	7.927	1.436e-14	0.005	1
39	BICF2G630533695	25668666	508	0.3161	0.03987	0.1105	7.928	1.438e-14	0.005	1
23	BICF2G630378773	27189201	509	-0.3536	0.04479	0.1095	-7.896	1.797e-14	0.005	1
5	BICF2P647721	41885844	509	0.3252	0.04121	0.1094	7.891	1.859e-14	0.005	1
37	BICF2P362306	30761913	509	-0.4672	0.0593	0.1091	-7.879	2.022e-14	0.005	1
16	BICF2P217793	27470051	508	0.3134	0.03986	0.1089	7.862	2.295e-14	0.005	1
14	BICF2P626537	15009328	509	0.3628	0.04623	0.1083	7.849	2.515e-14	0.005	1
2	BICF2P242118	30682591	509	0.3733	0.04773	0.1077	7.821	3.055e-14	0.005	1
15	BICF2G630425175	56741016	509	-0.3493	0.04472	0.1074	-7.81	3.308e-14	0.005	1
20	BICF2S2361871	52356102	509	-0.3302	0.04233	0.1072	-7.801	3.531e-14	0.005	1
2	BICF2P319516	75692057	509	-0.3153	0.04064	0.1062	-7.76	4.721e-14	0.005	1
1	BICF2P633763	25495415	509	0.3306	0.04266	0.1059	7.751	5.024e-14	0.005	1
16	BICF2S22937935	40183004	509	0.3665	0.04745	0.1053	7.723	6.114e-14	0.005	1
39	BICF2G630538171	8573152	509	-0.2966	0.03842	0.1052	-7.72	6.264e-14	0.005	1
26	BICF2S23160838	4821749	509	-0.3426	0.04442	0.105	-7.712	6.622e-14	0.005	1
3	BICF2G630340909	45831376	509	0.3211	0.04176	0.1045	7.69	7.695e-14	0.005	1
16	BICF2P233031	61384411	509	0.3587	0.04669	0.1043	7.683	8.072e-14	0.005	1
21	BICF2S23744886	21915087	509	-0.4544	0.05917	0.1042	-7.68	8.264e-14	0.005	1
6	BICF2P842137	41082779	494	0.38	0.04944	0.1072	7.686	8.315e-14	0.005	1
2	BICF2P698800	34922560	508	-0.3529	0.04597	0.1043	-7.676	8.544e-14	0.005	1
34	BICF2P518852	21290445	509	-0.3123	0.04072	0.104	-7.671	8.802e-14	0.005	1
16	BICF2G630817189	52906574	509	-0.3208	0.04182	0.104	-7.669	8.899e-14	0.005	1
33	BICF2S23424180	26342119	509	-0.3194	0.04186	0.103	-7.631	1.162e-13	0.005	1
13	TIGRP2P179024	48615507	508	-0.3589	0.04711	0.1029	-7.619	1.271e-13	0.005	1
3	BICF2P417767	74517809	509	0.3185	0.04196	0.102	7.59	1.543e-13	0.005	1
1	BICF2P80226	58754149	508	-0.3506	0.0464	0.1014	-7.555	1.969e-13	0.005	1
7	BICF2P947294	24349805	509	-0.4276	0.05682	0.1005	-7.526	2.404e-13	0.005	1
6	BICF2P560997	7072609	509	0.3225	0.04285	0.1005	7.525	2.416e-13	0.005	1
8	BICF2P334635	9459601	509	-0.3192	0.04246	0.1003	-7.517	2.552e-13	0.005	1
5	BICF2P1152227	24318504	509	-0.4271	0.0569	0.1	-7.506	2.752e-13	0.005	1
21	BICF2G630654490	15427627	508	0.3158	0.0421	0.1001	7.501	2.862e-13	0.005	1
19	BICF2P314018	31790209	509	-0.3828	0.05114	0.09952	-7.485	3.181e-13	0.005	1
19	BICF2P1016405	31795952	509	-0.3828	0.05114	0.09952	-7.485	3.181e-13	0.005	1
18	BICF2P1288812	13442783	507	-0.3701	0.04945	0.09983	-7.483	3.24e-13	0.005	1
19	BICF2P438801	31825955	509	-0.3846	0.05143	0.09933	-7.477	3.357e-13	0.005	1
18	BICF2S23757781	37441489	509	-0.3307	0.04426	0.0992	-7.472	3.482e-13	0.005	1
1	BICF2S2338393	60243597	508	-0.4548	0.06091	0.09926	-7.467	3.613e-13	0.005	1
4	BICF2P1271484	45127548	509	-0.3163	0.04238	0.09903	-7.465	3.66e-13	0.005	1
3	BICF2P1090399	65936595	509	0.3131	0.04195	0.09896	7.462	3.726e-13	0.005	1
25	BICF2G630102332	37121314	509	0.3093	0.04151	0.09869	7.451	4.024e-13	0.005	1
11	BICF2G630307429	73932576	509	0.3581	0.04817	0.09831	7.435	4.495e-13	0.005	1
28	BICF2S23453573	20178572	508	-0.3119	0.04202	0.0982	-7.423	4.88e-13	0.005	1
1	BICF2S22931066	103815650	509	-0.3785	0.05109	0.09769	-7.409	5.368e-13	0.005	1
25	BICF2G630102489	38250465	508	0.3618	0.04886	0.09777	7.405	5.518e-13	0.005	1
30	BICF2P482167	3749578	509	-0.3627	0.04899	0.09755	-7.403	5.585e-13	0.005	1
19	BICF2P1217048	31787515	509	-0.3808	0.05146	0.09746	-7.399	5.735e-13	0.005	1
17	BICF2P748643	7432826	509	0.4404	0.05954	0.09741	7.397	5.806e-13	0.005	1
24	BICF2P145511	7740297	509	0.3242	0.04384	0.0974	7.397	5.829e-13	0.005	1
3	BICF2P1167144	73525040	509	-0.3165	0.04285	0.09716	-7.387	6.235e-13	0.005	1
8	BICF2P503274	71258529	509	-0.3356	0.04547	0.09702	-7.381	6.49e-13	0.005	1
33	BICF2S22936891	5951297	508	0.341	0.04627	0.09692	7.369	7.041e-13	0.005	1
25	BICF2P459281	38240356	509	0.36	0.04886	0.09671	7.368	7.096e-13	0.005	1
26	BICF2G630799047	23009614	509	0.3162	0.04299	0.0964	7.354	7.764e-13	0.005	1
17	BICF2P91126	27465985	509	0.3254	0.04435	0.09602	7.338	8.64e-13	0.005	1
12	BICF2S2312823	61112011	509	-0.4349	0.05926	0.09602	-7.338	8.653e-13	0.005	1
4	BICF2G630171826	80525477	509	-0.4141	0.05643	0.096	-7.338	8.692e-13	0.005	1
3	TIGRP2P46844	58858407	509	-0.4059	0.05538	0.09579	-7.329	9.223e-13	0.005	1
19	BICF2S23449871	54445914	506	-0.3641	0.04973	0.09617	-7.323	9.676e-13	0.005	1
28	BICF2G630109152	43581733	507	-0.3031	0.04148	0.09561	-7.306	1.078e-12	0.005	1
32	G1437F50S216	39511984	509	-0.3066	0.04203	0.09501	-7.296	1.151e-12	0.005	1
10	BICF2P1359538	9136638	509	0.4698	0.06444	0.09488	7.29	1.196e-12	0.005	1
9	BICF2P1320606	3841631	505	-0.3145	0.04314	0.09559	-7.291	1.2e-12	0.005	1
22	BICF2P563388	29653103	509	-0.3034	0.04167	0.09467	-7.281	1.27e-12	0.005	1
32	BICF2G630591501	24006629	509	-0.3102	0.04267	0.09439	-7.269	1.375e-12	0.005	1
32	BICF2G630591498	24012875	509	-0.3102	0.04267	0.09439	-7.269	1.375e-12	0.005	1
14	BICF2S229940	46946002	509	-0.3081	0.04247	0.09403	-7.254	1.523e-12	0.005	1
31	BICF2G630732334	14228109	509	-0.4114	0.05672	0.094	-7.253	1.538e-12	0.005	1
13	BICF2S2316213	60163980	509	-0.3223	0.0445	0.09377	-7.243	1.639e-12	0.005	1
9	BICF2S23140624	62820305	509	-0.3271	0.04526	0.09343	-7.228	1.811e-12	0.005	1
34	BICF2S22930124	12294685	509	-0.315	0.04362	0.09328	-7.222	1.887e-12	0.005	1
1	BICF2P553562	99588157	509	-0.3243	0.04495	0.09309	-7.214	1.994e-12	0.005	1
3	BICF2P308830	81759916	509	0.2963	0.04112	0.09291	7.206	2.097e-12	0.005	1
10	BICF2S23740399	11834786	509	-0.303	0.0421	0.09272	-7.198	2.213e-12	0.005	1
19	TIGRP2P259446	19484426	509	0.442	0.06158	0.09222	7.177	2.551e-12	0.005	1
4	BICF2P573447	55307714	509	0.4751	0.06632	0.0919	7.163	2.792e-12	0.005	1
1	BICF2P1303515	104065686	509	-0.3319	0.04634	0.0919	-7.163	2.796e-12	0.005	1
25	BICF2P171975	24840072	507	-0.3081	0.04304	0.09214	-7.159	2.878e-12	0.005	1
16	BICF2G630813821	48362552	509	0.3343	0.04672	0.09169	7.154	2.964e-12	0.005	1
3	BICF2P124436	74023926	509	-0.3113	0.04355	0.09157	-7.149	3.069e-12	0.005	1
37	BICF2P935368	32877401	509	-0.3	0.04198	0.09151	-7.146	3.124e-12	0.005	1
10	BICF2P194025	46617231	508	-0.357	0.05	0.09154	-7.14	3.256e-12	0.005	1
33	BICF2S23143115	23118547	509	-0.4057	0.05685	0.09128	-7.136	3.331e-12	0.005	1
22	BICF2G630319299	16768116	509	-0.4616	0.06469	0.09126	-7.136	3.351e-12	0.005	1
3	BICF2P245502	10055971	509	0.2997	0.04214	0.09073	7.112	3.903e-12	0.005	1
29	BICF2P1296073	34311229	509	-0.3676	0.05175	0.09051	-7.103	4.145e-12	0.005	1
32	BICF2G630591483	24026357	509	-0.3027	0.04267	0.0903	-7.094	4.408e-12	0.005	1
14	BICF2S23113938	56742718	509	-0.294	0.04149	0.0901	-7.086	4.655e-12	0.005	1
4	BICF2G630181034	90460367	509	-0.3457	0.04881	0.09004	-7.083	4.745e-12	0.005	1
17	BICF2P819895	66513867	509	-0.4087	0.05775	0.0899	-7.077	4.94e-12	0.005	1
22	BICF2P744745	11252528	508	0.3239	0.04596	0.08937	7.047	6.015e-12	0.005	1
23	BICF2G630378040	29027820	508	-0.3266	0.04646	0.08897	-7.03	6.737e-12	0.005	1
17	TIGRP2P234176	53073038	507	-0.4689	0.06702	0.08836	-6.996	8.385e-12	0.005	1
19	TIGRP2P268275	47103626	509	-0.31	0.04437	0.08781	-6.986	8.917e-12	0.005	1
3	BICF2P834603	73515695	509	-0.3048	0.04364	0.08777	-6.984	9.026e-12	0.005	1
26	BICF2S22964998	35761183	502	-0.3813	0.05471	0.08856	-6.97	1.005e-11	0.005	1
34	BICF2P219959	5785657	506	0.3024	0.04347	0.08758	6.955	1.096e-11	0.005	1
20	BICF2P319161	9192863	509	-0.3546	0.05109	0.08679	-6.942	1.191e-11	0.005	1
33	BICF2G630248369	11928242	508	-0.3131	0.04512	0.08691	-6.94	1.208e-11	0.005	1
20	BICF2G630231373	21803916	508	-0.2882	0.04159	0.08667	-6.929	1.292e-11	0.005	1
22	BICF2P1058518	32937999	509	-0.3071	0.04448	0.08597	-6.905	1.504e-11	0.005	1
6	BICF2P884054	45100137	507	0.2904	0.04207	0.08623	6.903	1.531e-11	0.005	1
21	BICF2S2291673	23309426	509	-0.3611	0.05236	0.08579	-6.897	1.583e-11	0.005	1
18	BICF2G630699659	37061167	509	-0.3804	0.05547	0.08489	-6.858	2.041e-11	0.005	1
3	BICF2S23115040	85939679	509	0.2894	0.04229	0.08455	6.843	2.244e-11	0.005	1
32	BICF2P1368691	5158606	509	-0.389	0.05693	0.08433	-6.833	2.389e-11	0.005	1
32	BICF2P190219	14321788	509	-0.3793	0.05563	0.08401	-6.819	2.616e-11	0.005	1
7	BICF2P1252480	15686155	509	0.3098	0.04545	0.08394	6.816	2.671e-11	0.005	1
3	TIGRP2P49153	65402031	509	0.2987	0.0439	0.0837	6.805	2.858e-11	0.005	1
38	BICF2S23743007	19626882	509	0.3627	0.05333	0.08362	6.802	2.917e-11	0.005	1
13	BICF2P1434110	26417251	509	-0.281	0.0414	0.0833	-6.788	3.196e-11	0.005	1
5	BICF2G630241824	70427145	509	-0.3084	0.04578	0.08212	-6.735	4.452e-11	0.005	1
15	BICF2P186458	37094796	509	-0.4327	0.06433	0.08194	-6.727	4.696e-11	0.005	1
6	BICF2P1387978	72641234	508	-0.4015	0.05976	0.08192	-6.719	4.927e-11	0.005	1
37	BICF2P68206	15719582	509	0.3001	0.04474	0.08152	6.708	5.287e-11	0.005	1
1	BICF2S22959094	116371940	509	0.2981	0.04451	0.08129	6.698	5.641e-11	0.005	1
17	TIGRP2P234185	53088821	509	-0.4444	0.0664	0.08117	-6.692	5.826e-11	0.005	1
5	BICF2S22943297	36580694	509	0.2832	0.04234	0.0811	6.689	5.94e-11	0.005	1
25	BICF2G630465529	19376052	509	-0.3141	0.04716	0.08044	-6.66	7.155e-11	0.005	1
11	BICF2P435382	34338074	509	-0.2699	0.04058	0.08026	-6.652	7.529e-11	0.005	1
15	BICF2S23613363	28914524	509	-0.4578	0.06883	0.08025	-6.651	7.549e-11	0.005	1
18	BICF2P894724	15640907	508	0.3603	0.05419	0.08035	6.649	7.654e-11	0.005	1
3	BICF2G630348588	75176143	507	0.3071	0.04622	0.08038	6.644	7.923e-11	0.005	1
22	BICF2G630334786	50849143	509	-0.2875	0.04331	0.07995	-6.638	8.207e-11	0.005	1
28	BICF2G630260965	40728053	509	-0.3004	0.04527	0.07991	-6.636	8.315e-11	0.005	1
2	BICF2P921527	82078570	509	-0.3124	0.04709	0.07986	-6.633	8.435e-11	0.005	1
13	BICF2G630603527	7376238	509	0.2908	0.04389	0.07965	6.624	8.934e-11	0.005	1
15	BICF2G630428073	50552539	509	-0.2952	0.04465	0.07938	-6.612	9.642e-11	0.005	1
14	BICF2P148094	58033317	509	0.2948	0.04472	0.07895	6.592	1.089e-10	0.005	1
20	BICF2P1451718	51303591	509	-0.4202	0.06384	0.07873	-6.582	1.159e-10	0.005	1
9	BICF2S23231135	47948899	508	0.3574	0.05431	0.07884	6.581	1.17e-10	0.005	1
31	BICF2P1075729	16857107	509	0.2818	0.04286	0.07856	6.575	1.216e-10	0.005	1
12	BICF2S2418922	38119356	509	-0.4503	0.06867	0.07819	-6.558	1.35e-10	0.005	1
8	BICF2S23248588	26109167	509	-0.344	0.05275	0.0774	-6.522	1.681e-10	0.005	1
23	BICF2P3279	16607536	509	-0.2806	0.04306	0.0773	-6.517	1.733e-10	0.005	1
21	BICF2S23334127	36712330	509	-0.3997	0.06137	0.07722	-6.514	1.768e-10	0.005	1
18	BICF2P545380	29199107	509	-0.2774	0.04261	0.07716	-6.511	1.802e-10	0.005	1
1	BICF2G630708310	5617065	509	-0.4495	0.06912	0.07699	-6.503	1.889e-10	0.005	1
1	BICF2G630723279	42553673	509	-0.3261	0.05031	0.07654	-6.482	2.143e-10	0.005	1
29	BICF2G630632033	35528213	508	-0.3056	0.04716	0.07661	-6.479	2.189e-10	0.005	1
8	BICF2S23119151	19689207	509	-0.373	0.05759	0.07644	-6.478	2.205e-10	0.005	1
5	BICF2P99078	13980665	508	0.2878	0.04445	0.07652	6.475	2.246e-10	0.005	1
39	BICF2P148152	90583515	508	-0.3055	0.04733	0.07605	-6.454	2.562e-10	0.005	1
13	BICF2P889350	7331416	509	0.3134	0.04858	0.07587	6.452	2.586e-10	0.005	1
33	BICF2S22956634	13169310	509	-0.2903	0.04504	0.0757	-6.444	2.711e-10	0.005	1
4	BICF2P705546	40783166	509	-0.3003	0.04665	0.07556	-6.437	2.822e-10	0.005	1
34	BICF2P231490	44598810	509	0.4578	0.07136	0.07509	6.416	3.216e-10	0.005	1
11	BICF2G630294152	18435148	509	0.2687	0.04198	0.07477	6.401	3.517e-10	0.005	1
4	BICF2P361950	51776798	509	-0.4557	0.07139	0.07439	-6.383	3.914e-10	0.005	1
7	BICF2P1394145	23719226	509	-0.3487	0.05475	0.07407	-6.369	4.279e-10	0.005	1
10	BICF2G630486618	41102099	508	-0.3135	0.04925	0.07412	-6.364	4.399e-10	0.005	1
6	BICF2P674590	5131197	509	-0.2988	0.047	0.07383	-6.357	4.584e-10	0.005	1
28	BICF2P1467581	35595659	508	-0.3235	0.05118	0.07317	-6.321	5.725e-10	0.005	1
37	BICF2P1423989	27672210	509	-0.3968	0.06286	0.07288	-6.313	5.972e-10	0.005	1
11	BICF2G630298666	28517301	509	-0.2757	0.04387	0.07228	-6.285	7.069e-10	0.005	1
10	TIGRP2P140656	49602733	506	-0.2704	0.04303	0.07265	-6.284	7.154e-10	0.005	1
23	TIGRP2P307862	49118380	509	0.2891	0.04632	0.07132	6.24	9.259e-10	0.005	1
12	BICF2P493271	75353601	509	-0.3222	0.05192	0.07061	-6.206	1.128e-09	0.005	1
8	TIGRP2P112346	37007961	509	-0.2925	0.04718	0.07047	-6.2	1.172e-09	0.005	1
30	BICF2P438474	39791662	498	0.3056	0.04965	0.07096	6.155	1.551e-09	0.005	1
6	BICF2G630577173	51995662	509	-0.2658	0.04328	0.06924	-6.141	1.654e-09	0.005	1
22	BICF2P1050130	38748595	507	0.3	0.04887	0.06943	6.138	1.691e-09	0.005	1
1	BICF2G630715573	31039078	507	0.2764	0.0454	0.06838	6.088	2.259e-09	0.005	1
9	BICF2G630835384	35812061	508	0.2625	0.04314	0.06821	6.086	2.286e-09	0.005	1
14	BICF2G630519423	9034065	509	0.4072	0.06695	0.06802	6.083	2.325e-09	0.005	1
18	BICF2S2394933	54898378	509	-0.2916	0.04818	0.06737	-6.052	2.784e-09	0.005	1
23	BICF2S23143718	41350374	509	0.331	0.05512	0.0664	6.005	3.652e-09	0.005	1
13	BICF2S235865	52390074	509	-0.2631	0.04415	0.06545	-5.959	4.756e-09	0.005	1
7	BICF2S22940264	26934558	509	-0.4428	0.07443	0.06525	-5.949	5.036e-09	0.005	1
8	BICF2P435210	18760845	509	0.3678	0.06218	0.06457	5.916	6.085e-09	0.005	1
6	BICF2P709137	25163642	508	-0.2984	0.05062	0.06423	-5.894	6.908e-09	0.005	1
6	BICF2G630571468	77360944	509	0.2786	0.04817	0.06189	5.784	1.28e-08	0.005	1
14	BICF2G630524328	25017253	509	-0.2681	0.04691	0.06051	-5.715	1.878e-08	0.005	1
10	BICF2P1174414	12134276	509	0.3079	0.05392	0.06042	5.71	1.925e-08	0.005	1
9	BICF2P575468	31162999	509	0.2482	0.04357	0.06014	5.696	2.084e-08	0.005	1
19	BICF2S2292128	56390083	508	0.4044	0.07248	0.05795	5.579	3.942e-08	0.005	1
8	BICF2P531610	34940820	509	0.2851	0.05199	0.056	5.484	6.571e-08	0.005	1
28	BICF2G630260150	41173104	509	0.2688	0.04904	0.05594	5.481	6.67e-08	0.005	1
35	BICF2P381822	20273971	508	-0.3068	0.05669	0.05471	-5.412	9.656e-08	0.005	1
39	BICF2S23332880	38125385	509	-0.257	0.04847	0.05254	-5.303	1.708e-07	0.005	1
8	BICF2S2436202	31269150	509	-0.4022	0.04118	0.1584	-9.768	9.141e-21	0.006	1
24	BICF2P1091920	28583259	509	-0.3552	0.03809	0.1464	-9.326	3.392e-19	0.006	1
1	BICF2P414126	31841378	508	0.3724	0.04047	0.1433	9.202	9.255e-19	0.006	1
1	BICF2P414127	31841361	508	0.3736	0.04063	0.1432	9.195	9.745e-19	0.006	1
9	BICF2G630826093	20553703	505	-0.4983	0.05468	0.1417	-9.114	1.894e-18	0.006	1
17	BICF2S23733282	59664149	509	-0.3518	0.03862	0.1407	-9.11	1.9e-18	0.006	1
21	BICF2P1111215	7668678	509	-0.3609	0.04046	0.1357	-8.92	8.471e-18	0.006	1
18	BICF2P565641	9262719	509	0.3479	0.03931	0.1338	8.85	1.462e-17	0.006	1
7	BICF2P624849	25911146	507	-0.3499	0.03954	0.1343	-8.849	1.486e-17	0.006	1
3	TIGRP2P48879	63882531	509	0.3976	0.04583	0.1292	8.674	5.69e-17	0.006	1
3	BICF2P1417016	64039970	508	0.3991	0.0461	0.129	8.656	6.527e-17	0.006	1
31	BICF2P429633	30679956	508	-0.4616	0.05334	0.1289	-8.653	6.695e-17	0.006	1
22	BICF2P854212	5899026	509	-0.3712	0.04297	0.1283	-8.637	7.522e-17	0.006	1
32	BICF2P146373	25084427	509	0.3432	0.03993	0.1272	8.596	1.031e-16	0.006	1
26	BICF2P6813	19102850	509	-0.4816	0.05625	0.1263	-8.561	1.344e-16	0.006	1
10	BICF2G630480641	29144137	509	-0.3603	0.04215	0.1259	-8.547	1.49e-16	0.006	1
10	BICF2G630480648	29148511	509	-0.3603	0.04215	0.1259	-8.547	1.49e-16	0.006	1
3	BICF2P435692	64051789	509	0.3871	0.04564	0.1243	8.482	2.446e-16	0.006	1
32	BICF2S2358994	33213805	509	-0.3584	0.0426	0.1225	-8.413	4.106e-16	0.006	1
6	BICF2P778479	22712870	509	0.3712	0.04421	0.1221	8.396	4.653e-16	0.006	1
24	BICF2G630505821	19372470	509	0.3409	0.04096	0.1202	8.322	8.081e-16	0.006	1
26	BICF2P893371	22097285	508	-0.5311	0.06383	0.1204	-8.321	8.135e-16	0.006	1
7	BICF2G630558207	39072439	505	-0.3568	0.043	0.1204	-8.299	9.739e-16	0.006	1
35	BICF2G630774841	18749846	509	-0.3341	0.04034	0.1192	-8.283	1.08e-15	0.006	1
8	TIGRP2P118020	64607929	509	0.3335	0.04037	0.1186	8.26	1.275e-15	0.006	1
3	BICF2S2334899	93136680	509	0.5297	0.06435	0.1179	8.231	1.578e-15	0.006	1
17	TIGRP2P233374	49578706	508	0.3283	0.03992	0.1179	8.224	1.672e-15	0.006	1
3	TIGRP2P53394	82478172	509	-0.3383	0.04114	0.1177	-8.223	1.683e-15	0.006	1
25	BICF2P604554	24755010	509	0.3379	0.04122	0.1171	8.198	2.012e-15	0.006	1
14	BICF2S2362964	29019737	508	-0.4609	0.05654	0.1161	-8.153	2.818e-15	0.006	1
21	BICF2P219161	14788599	509	0.3359	0.04125	0.1157	8.143	3.018e-15	0.006	1
6	BICF2P923347	55786872	509	0.3443	0.0423	0.1156	8.14	3.085e-15	0.006	1
30	BICF2P461984	38808419	509	-0.3706	0.04563	0.1151	-8.122	3.52e-15	0.006	1
19	BICF2P278152	5955685	509	-0.3466	0.04278	0.1146	-8.103	4.052e-15	0.006	1
24	BICF2P768554	49123172	508	0.3664	0.04534	0.1143	8.082	4.721e-15	0.006	1
[truncated: 8,241 more rows]

## Sheet: body.mass
CHR	SNP	BP	NMISS	BETA	SE	R2	T	P	EMP1	EMP2
15	BICF2P971192	44231500	509	-10.8	0.5453	0.4362	-19.81	4.305e-65	0	0.001
15	BICF2P893982	44226659	509	-10.79	0.5465	0.4348	-19.75	8.059e-65	0	0.001
15	BICF2P885652	44242609	509	-10.84	0.5645	0.4209	-19.19	4.012e-62	0	0.002
15	BICF2P355319	44267011	509	-10.56	0.5768	0.3979	-18.3	7.892e-58	0	0.003
15	BICF2P1107998	44258017	509	-10.49	0.5779	0.3941	-18.16	3.906e-57	0	0.003
15	BICF2P67088	44216576	509	9.939	0.617	0.3385	16.11	1.927e-47	0	0.025
15	BICF2P117496	44261048	509	9.879	0.6352	0.323	15.55	7.14e-45	0	0.032
15	BICF2P1100250	44273435	509	10.02	0.6457	0.322	15.52	1.008e-44	0	0.033
39	BICF2P208824	105245495	509	8.64	0.609	0.2842	14.19	1.034e-38	0	0.099
7	BICF2P1455881	46819369	509	-10.17	0.7211	0.2818	-14.1	2.417e-38	0	0.115
1	BICF2P519512	120201121	509	10.93	0.7797	0.2795	14.02	5.45e-38	0	0.117
39	BICF2S23150265	104813634	509	8.219	0.605	0.2668	13.58	4.594e-36	0	0.17
39	BICF2P624695	104826024	509	8.219	0.605	0.2668	13.58	4.594e-36	0	0.17
39	BICF2P528067	105190089	509	8.35	0.6153	0.2664	13.57	5.345e-36	0	0.171
39	BICF2P201961	104971619	509	8.293	0.6158	0.2634	13.47	1.487e-35	0	0.191
39	BICF2S23227647	104997233	509	8.293	0.6158	0.2634	13.47	1.487e-35	0	0.191
39	BICF2P863677	105092232	508	8.293	0.6159	0.2637	13.46	1.565e-35	0	0.191
39	BICF2P958442	105094158	508	8.293	0.6159	0.2637	13.46	1.565e-35	0	0.191
15	BICF2P1242941	44437773	509	-9.931	0.7382	0.2631	-13.45	1.688e-35	0	0.193
39	G2268F19S160	104934427	506	8.227	0.6156	0.2617	13.37	4.333e-35	0	0.202
15	BICF2P588593	44427593	509	-9.621	0.7298	0.2553	-13.18	2.463e-34	0	0.229
39	BICF2P555827	105701711	507	8.054	0.6356	0.2412	12.67	3.825e-32	0	0.331
39	BICF2P148965	105877339	508	8.036	0.6351	0.2404	12.65	4.442e-32	0	0.335
39	BICF2P239784	105269822	509	8.019	0.6346	0.2395	12.64	5.152e-32	0	0.341
39	BICF2P554	105274087	509	8.019	0.6346	0.2395	12.64	5.152e-32	0	0.341
39	BICF2S23538919	105312199	509	8.019	0.6346	0.2395	12.64	5.152e-32	0	0.341
39	BICF2S23349037	105326056	509	8.019	0.6346	0.2395	12.64	5.152e-32	0	0.341
39	BICF2S23222537	105341171	509	8.019	0.6346	0.2395	12.64	5.152e-32	0	0.341
39	BICF2P1069723	105354376	509	8.019	0.6346	0.2395	12.64	5.152e-32	0	0.341
39	BICF2P1222905	105385154	509	8.019	0.6346	0.2395	12.64	5.152e-32	0	0.341
39	BICF2S23528242	105394915	509	8.019	0.6346	0.2395	12.64	5.152e-32	0	0.341
39	BICF2P212134	105421740	509	8.019	0.6346	0.2395	12.64	5.152e-32	0	0.341
39	BICF2P318141	105446652	509	8.019	0.6346	0.2395	12.64	5.152e-32	0	0.341
39	BICF2P466525	105476864	509	8.019	0.6346	0.2395	12.64	5.152e-32	0	0.341
39	BICF2P590619	105484621	509	8.019	0.6346	0.2395	12.64	5.152e-32	0	0.341
39	BICF2P308643	105491202	509	8.019	0.6346	0.2395	12.64	5.152e-32	0	0.341
39	BICF2P511214	105596399	509	8.019	0.6346	0.2395	12.64	5.152e-32	0	0.341
39	BICF2S23759452	105614725	509	8.019	0.6346	0.2395	12.64	5.152e-32	0	0.341
39	BICF2P1183079	105694504	509	8.019	0.6346	0.2395	12.64	5.152e-32	0	0.341
39	BICF2P91667	105716918	509	8.019	0.6346	0.2395	12.64	5.152e-32	0	0.341
39	BICF2P330277	105758379	509	8.019	0.6346	0.2395	12.64	5.152e-32	0	0.341
39	BICF2P125246	105801351	509	8.019	0.6346	0.2395	12.64	5.152e-32	0	0.341
39	BICF2P622326	105844129	509	8.019	0.6346	0.2395	12.64	5.152e-32	0	0.341
39	BICF2S23217352	105582477	507	8.015	0.6354	0.2396	12.62	6.574e-32	0	0.346
39	BICF2P573833	105442466	508	7.998	0.6349	0.2388	12.6	7.615e-32	0	0.348
39	BICF2S2311443	105666800	508	7.998	0.6349	0.2388	12.6	7.615e-32	0	0.348
39	BICF2P535220	105777380	508	7.998	0.6349	0.2388	12.6	7.615e-32	0	0.348
39	BICF2P531942	105516440	507	7.977	0.6351	0.238	12.56	1.126e-31	0	0.363
10	BICF2S24410053	10879097	509	-8.613	0.6974	0.2313	-12.35	8.039e-31	0	0.41
39	BICF2P614144	104708780	509	7.761	0.6284	0.2313	12.35	8.089e-31	0	0.41
39	BICF2P429673	105770058	503	7.855	0.6382	0.2321	12.31	1.347e-30	0	0.419
3	BICF2G630348887	75774686	509	13.59	1.111	0.2279	12.23	2.454e-30	0	0.432
4	BICF2S23050231	45298250	509	9.246	0.7567	0.2275	12.22	2.83e-30	0	0.434
39	BICF2S23022432	86171873	509	8.506	0.7014	0.2248	12.13	6.756e-30	0	0.471
39	BICF2S23017214	86393321	509	8.506	0.7014	0.2248	12.13	6.756e-30	0	0.471
24	BICF2P463792	3657881	507	10.22	0.8517	0.2218	12	2.34e-29	0	0.508
7	BICF2S23352941	46696633	507	-8.837	0.7396	0.2204	-11.95	3.761e-29	0	0.521
15	BICF2G630420349	62130208	509	9.477	0.7979	0.2177	11.88	7.151e-29	0	0.542
20	BICF2P795409	35855709	509	8.311	0.7038	0.2157	11.81	1.336e-28	0	0.568
39	BICF2S23238034	105932059	509	7.521	0.637	0.2156	11.81	1.381e-28	0	0.569
39	BICF2P908520	105988061	509	7.521	0.637	0.2156	11.81	1.381e-28	0	0.569
39	BICF2P214013	106707738	509	7.872	0.6671	0.2155	11.8	1.437e-28	0	0.571
39	G2157F49S75	85742771	509	8	0.6841	0.2124	11.69	3.942e-28	0	0.607
7	BICF2S23762784	46679357	509	-8.501	0.7338	0.2093	-11.58	1.076e-27	0	0.642
19	BICF2S23622875	20541665	509	8.471	0.7319	0.209	11.57	1.196e-27	0	0.646
10	BICF2P1139734	10609565	509	-7.98	0.6902	0.2086	-11.56	1.332e-27	0	0.648
39	BICF2P957008	106875265	509	7.653	0.662	0.2086	11.56	1.357e-27	0	0.649
39	BICF2S23017954	85365233	509	7.588	0.6581	0.2077	11.53	1.776e-27	0	0.658
39	G2161F31S181	86245733	509	7.931	0.6885	0.2074	11.52	1.979e-27	0	0.66
39	BICF2S23049330	86461206	508	7.934	0.6895	0.2074	11.51	2.227e-27	0	0.664
39	BICF2S22943818	107001694	509	7.619	0.6622	0.207	11.5	2.254e-27	0	0.665
39	BICF2P258349	107046056	509	7.581	0.6612	0.2059	11.47	3.223e-27	0	0.687
6	BICF2G630582665	46762916	509	10.04	0.8777	0.2052	11.44	4.076e-27	0	0.694
36	TIGRP2P413303	22879630	509	9.452	0.8347	0.2019	11.32	1.175e-26	0	0.729
39	BICF2S23642717	88183292	509	7.585	0.6725	0.2006	11.28	1.752e-26	0	0.74
11	TIGRP2P153419	72627876	509	8.707	0.7728	0.2002	11.27	1.975e-26	0	0.743
39	BICF2P480713	106432716	509	7.244	0.6486	0.1975	11.17	4.797e-26	0	0.768
2	BICF2P765341	76960814	509	8.214	0.7376	0.1965	11.14	6.478e-26	0	0.777
22	BICF2G630324551	26366971	509	8.273	0.7436	0.1963	11.13	7.035e-26	0	0.783
12	BICF2P596212	50563528	509	9	0.8113	0.1953	11.09	9.401e-26	0	0.79
14	BICF2P500657	63551862	509	12.93	1.168	0.1947	11.07	1.161e-25	0	0.8
39	BICF2P172270	106042368	509	7.124	0.6436	0.1946	11.07	1.191e-25	0	0.802
39	BICF2P143111	106067605	509	7.124	0.6436	0.1946	11.07	1.191e-25	0	0.802
39	BICF2P852426	106106151	509	7.124	0.6436	0.1946	11.07	1.191e-25	0	0.802
39	BICF2S2292442	106323224	509	7.141	0.646	0.1942	11.05	1.346e-25	0	0.807
39	BICF2S22959836	106362541	509	7.141	0.646	0.1942	11.05	1.346e-25	0	0.807
39	BICF2P163321	106402862	509	7.141	0.646	0.1942	11.05	1.346e-25	0	0.807
22	BICF2P656572	26382462	509	7.976	0.7217	0.1941	11.05	1.389e-25	0	0.809
39	BICF2P596519	106135756	509	7.114	0.6454	0.1933	11.02	1.808e-25	0	0.813
39	BICF2P541547	106169685	509	7.114	0.6454	0.1933	11.02	1.808e-25	0	0.813
39	BICF2S23147619	106198469	509	7.114	0.6454	0.1933	11.02	1.808e-25	0	0.813
8	BICF2S2361986	50137940	509	12.13	1.103	0.1926	11	2.243e-25	0	0.82
9	TIGRP2P124282	26072168	507	8.304	0.7558	0.1929	10.99	2.507e-25	0	0.824
39	BICF2P474828	106214133	501	7.141	0.6498	0.1949	10.99	2.596e-25	0	0.824
39	BICF2P722825	106145570	508	7.091	0.6458	0.1924	10.98	2.622e-25	0	0.824
3	BICF2P901297	50516162	509	7.78	0.7132	0.1901	10.91	4.937e-25	0	0.846
39	BICF2P989814	104697466	508	7.084	0.6519	0.1892	10.87	7.323e-25	0	0.854
25	BICF2P1086801	9449851	509	11.01	1.016	0.1881	10.84	9.302e-25	0	0.859
15	BICF2S23714135	65930103	509	-8.15	0.7529	0.1877	-10.82	1.046e-24	0	0.862
24	BICF2P868526	3790314	509	11.04	1.022	0.1872	10.81	1.226e-24	0	0.865
19	TIGRP2P264613	31096960	509	7.881	0.7297	0.1871	10.8	1.29e-24	0	0.866
30	BICF2G630397542	38798571	509	7.797	0.722	0.187	10.8	1.32e-24	0	0.868
3	BICF2G630361693	93927492	509	7.519	0.6967	0.1868	10.79	1.375e-24	0	0.869
24	BICF2P623103	3836539	509	11	1.021	0.1865	10.78	1.55e-24	0	0.875
7	BICF2S23134625	46885883	509	-7.712	0.7173	0.1857	-10.75	1.976e-24	0	0.879
39	G2165F26S165	86645846	509	7.775	0.7232	0.1856	10.75	2.025e-24	0	0.879
32	BICF2S23153552	35478232	509	7.803	0.7296	0.1841	10.69	3.296e-24	0	0.891
23	BICF2G630372454	38107894	448	8.782	0.8164	0.206	10.76	3.799e-24	0	0.893
1	BICF2P551100	113570231	509	-8.167	0.7653	0.1834	-10.67	4.052e-24	0	0.896
6	BICF2S23159009	35723291	508	-8.341	0.7824	0.1834	-10.66	4.504e-24	0	0.896
6	BICF2P923393	34425853	508	9.271	0.8711	0.1829	10.64	5.2e-24	0	0.896
25	BICF2S2338106	51740479	508	7.555	0.7137	0.1813	10.59	8.631e-24	0	0.91
24	BICF2P920222	3599242	509	9.244	0.8751	0.1804	10.56	1.045e-23	0	0.912
14	BICF2P1341497	47472382	509	7.852	0.7446	0.1799	10.55	1.213e-23	0	0.915
24	BICF2P57528	3521504	509	8.8	0.8367	0.1791	10.52	1.543e-23	0	0.92
20	BICF2G630234613	25762848	509	7.945	0.7574	0.1783	10.49	1.977e-23	0	0.925
5	BICF2S2355886	59716831	507	9.121	0.8714	0.1782	10.47	2.473e-23	0	0.928
32	TIGRP2P383068	32714244	509	-8.462	0.8092	0.1774	-10.46	2.607e-23	0	0.928
23	BICF2S23141564	21526392	506	-7.782	0.7445	0.1781	-10.45	2.821e-23	0	0.928
33	BICF2P1156416	17307719	509	10.61	1.017	0.1767	10.43	3.297e-23	0	0.932
28	BICF2G630272974	19452385	509	8.405	0.8069	0.1763	10.42	3.707e-23	0	0.933
22	BICF2G630324555	26370103	507	9.236	0.8868	0.1768	10.41	3.866e-23	0	0.933
7	BICF2P800661	83621419	508	9.041	0.8696	0.176	10.4	4.454e-23	0	0.935
13	BICF2S23710419	24563123	509	7.721	0.7452	0.1748	10.36	5.995e-23	0	0.942
15	BICF2P363803	44401143	508	-7.546	0.7313	0.1739	-10.32	8.722e-23	0	0.948
39	BICF2S23512644	105900884	509	-6.486	0.6289	0.1734	-10.31	9.042e-23	0	0.948
24	BICF2P1175557	3687601	509	10.51	1.021	0.1729	10.29	1.072e-22	0	0.949
31	BICF2G630727468	5632046	509	-8.298	0.8077	0.1723	-10.27	1.284e-22	0	0.951
31	BICF2G630727470	5637374	509	-8.298	0.8077	0.1723	-10.27	1.284e-22	0	0.951
23	BICF2G630372451	38138610	509	8.119	0.7922	0.1716	10.25	1.585e-22	0	0.955
26	TIGRP2P338211	16680014	509	-7.45	0.727	0.1716	-10.25	1.605e-22	0	0.955
39	BICF2S23046300	95878730	509	9.309	0.9085	0.1716	10.25	1.606e-22	0	0.955
36	BICF2P247456	24210601	508	-7.62	0.7438	0.1718	-10.24	1.658e-22	0	0.955
22	BICF2G630335271	51363526	509	9.095	0.8897	0.1709	10.22	1.991e-22	0	0.957
15	BICF2S2293203	43716292	509	10.11	0.99	0.1706	10.21	2.147e-22	0	0.957
5	BICF2P891262	57887172	509	7.456	0.7306	0.1704	10.21	2.279e-22	0	0.957
22	BICF2P1026513	56502393	509	11.4	1.118	0.1702	10.2	2.445e-22	0	0.957
25	BICF2S23738308	43461283	509	9.634	0.9468	0.1696	10.18	2.97e-22	0	0.959
36	BICF2P926599	24225229	508	-7.662	0.7532	0.1698	-10.17	3.049e-22	0	0.961
39	BICF2P475415	104299307	509	6.772	0.6678	0.1686	10.14	4.01e-22	0	0.963
39	BICF2P112403	89573778	463	7.503	0.7378	0.1832	10.17	4.732e-22	0	0.965
6	BICF2S23410964	46727686	509	7.643	0.7553	0.168	10.12	4.788e-22	0	0.965
22	BICF2G630324579	26394274	509	8.981	0.8892	0.1675	10.1	5.64e-22	0	0.968
23	BICF2S23120402	29572289	509	10.83	1.073	0.1673	10.09	5.998e-22	0	0.968
19	BICF2P261784	27209978	507	9.997	0.9923	0.1674	10.07	7.081e-22	0	0.97
22	BICF2G630335238	51325376	509	8.9	0.8863	0.1659	10.04	9.257e-22	0	0.974
28	BICF2G630272957	19459564	509	9.052	0.9025	0.1656	10.03	1.019e-21	0	0.974
25	BICF2P1293832	39055556	506	10.61	1.058	0.1663	10.03	1.076e-21	0	0.974
39	BICF2P351300	104724717	509	7.487	0.7489	0.1647	9.997	1.346e-21	0	0.976
28	BICF2G630272958	19459431	506	8.993	0.9006	0.1652	9.986	1.515e-21	0	0.977
3	BICF2P146329	50304137	509	7.686	0.7709	0.1639	9.969	1.696e-21	0	0.977
8	BICF2S23212667	26979720	509	8.476	0.8543	0.1626	9.923	2.516e-21	0	0.98
4	BICF2P1286728	45303590	508	7.552	0.7617	0.1627	9.916	2.688e-21	0	0.98
11	BICF2S23045596	40431947	509	8.785	0.8865	0.1623	9.909	2.807e-21	0	0.98
23	BICF2P104413	41007099	509	8.122	0.8208	0.1619	9.895	3.17e-21	0	0.98
8	BICF2S22926198	50114825	509	9.998	1.012	0.1613	9.876	3.717e-21	0	0.982
39	BICF2P1109824	107138685	509	-6.222	0.6311	0.1609	-9.858	4.314e-21	0	0.984
35	BICF2P857664	18052401	509	7.798	0.7942	0.1598	9.819	5.976e-21	0	0.985
37	BICF2P811664	17438398	509	8.218	0.8372	0.1597	9.817	6.105e-21	0	0.985
39	BICF2G6306422	106757013	509	8.152	0.8306	0.1597	9.815	6.202e-21	0	0.985
1	BICF2P624047	120051244	509	7.615	0.7792	0.1586	9.774	8.693e-21	0	0.987
36	BICF2P1271365	3166220	507	7.213	0.7386	0.1589	9.766	9.434e-21	0	0.989
31	BICF2G630727345	5499916	509	-7.379	0.7558	0.1583	-9.763	9.526e-21	0	0.989
19	BICF2S2453214	33001116	509	7.438	0.7623	0.1581	9.757	1.004e-20	0	0.989
15	BICF2P903087	43629212	509	-8.831	0.906	0.1578	-9.747	1.086e-20	0	0.989
21	BICF2P806434	48362494	507	9.237	0.9475	0.1584	9.748	1.094e-20	0	0.989
22	BICF2P182010	56742823	508	8.116	0.8333	0.1579	9.741	1.156e-20	0	0.989
39	BICF2P351122	105250731	509	-7.312	0.7516	0.1573	-9.728	1.27e-20	0	0.989
19	BICF2S23647648	33033488	508	7.405	0.7634	0.1568	9.7	1.614e-20	0	0.989
14	BICF2S23416527	16707255	509	-7.5	0.776	0.1556	-9.664	2.155e-20	0	0.99
6	BICF2P989329	46724877	508	7.668	0.7942	0.1556	9.655	2.351e-20	0	0.99
7	BICF2S23719803	46842856	509	6.989	0.7243	0.1551	9.649	2.445e-20	0	0.99
7	BICF2G630189864	83605950	509	8.064	0.8373	0.1547	9.632	2.817e-20	0	0.99
8	BICF2S23513192	26990863	509	8.261	0.8622	0.1533	9.582	4.26e-20	0	0.994
24	BICF2P480651	3507357	509	8.309	0.8686	0.1529	9.566	4.853e-20	0	0.994
1	BICF2P921350	119990933	509	7.34	0.7705	0.1518	9.527	6.663e-20	0	0.994
24	BICF2P1086517	3723520	505	7.876	0.8284	0.1523	9.507	8.014e-20	0	0.994
39	G2184F12S167	89441811	509	6.179	0.6506	0.151	9.497	8.516e-20	0	0.995
7	BICF2S2361791	47058098	509	7.779	0.8193	0.151	9.495	8.659e-20	0	0.995
3	BICF2P791792	28792461	509	7.158	0.7541	0.1509	9.492	8.822e-20	0	0.995
21	BICF2P730094	19063310	501	6.814	0.7177	0.153	9.494	9.172e-20	0	0.995
6	BICF2P533256	46821059	509	7.058	0.744	0.1507	9.486	9.268e-20	0	0.995
8	BICF2S2306081	38459199	509	-7.298	0.7705	0.1503	-9.471	1.047e-19	0	0.995
4	BICF2G630169182	76238242	508	6.873	0.7259	0.1505	9.468	1.083e-19	0	0.996
39	BICF2P531644	105285841	509	-7.08	0.7506	0.1493	-9.433	1.432e-19	0	0.996
7	BICF2P1172086	47196240	509	7.475	0.7928	0.1492	9.429	1.481e-19	0	0.996
3	BICF2S23258915	28789949	509	7.105	0.7546	0.1488	9.415	1.651e-19	0	0.996
23	BICF2G630390047	11814468	509	-7.1	0.7562	0.1481	-9.388	2.052e-19	0	0.996
3	BICF2G630339869	43605612	509	6.92	0.7388	0.1475	9.367	2.443e-19	0	0.996
32	BICF2G630588510	27092466	509	7.122	0.7604	0.1475	9.366	2.462e-19	0	0.996
10	BICF2S2309770	23097706	509	10.75	1.149	0.1473	9.359	2.611e-19	0	0.996
39	BICF2P231906	105085693	509	-7.156	0.7658	0.1469	-9.344	2.936e-19	0	0.996
34	BICF2S23220895	25384667	509	-6.784	0.7266	0.1467	-9.337	3.101e-19	0	0.996
8	BICF2P1280306	38545368	508	-7.191	0.7702	0.1469	-9.336	3.15e-19	0	0.996
13	BICF2G630614691	25059538	509	-7.558	0.8101	0.1465	-9.33	3.288e-19	0	0.996
14	BICF2P1241431	5932203	508	7.781	0.8367	0.146	9.3	4.211e-19	0	0.996
31	BICF2S23238805	5704580	509	-7.363	0.7918	0.1457	-9.299	4.23e-19	0	0.996
24	BICF2P695277	3847085	503	8.614	0.9317	0.1457	9.245	6.73e-19	0	0.997
1	BICF2S23521002	109747064	507	9.374	1.014	0.1446	9.241	6.792e-19	0	0.998
23	BICF2P1198756	41754932	508	-7.134	0.7743	0.1437	-9.213	8.441e-19	0	0.998
13	BICF2S23724919	21682776	509	-7.665	0.8322	0.1433	-9.21	8.591e-19	0	0.998
1	BICF2P1298218	52138747	507	7.787	0.8462	0.1436	9.202	9.256e-19	0	0.998
37	BICF2P453122	17445545	509	7.304	0.7943	0.1429	9.195	9.673e-19	0	0.998
34	BICF2P567576	29462236	508	-7.523	0.8216	0.1422	-9.157	1.319e-18	0	0.999
20	BICF2P1281945	56168011	509	8.842	0.9683	0.1412	9.132	1.601e-18	0	0.999
1	BICF2G630722811	41622673	509	-7.025	0.7701	0.141	-9.122	1.733e-18	0	0.999
29	BICF2S23318893	14769709	509	8.201	0.8998	0.1408	9.115	1.836e-18	0	0.999
24	BICF2P1164226	3548953	509	10.53	1.159	0.14	9.086	2.297e-18	0	0.999
39	BICF2G630535175	19925613	509	7.056	0.7771	0.1399	9.08	2.422e-18	0	0.999
32	BICF2S23162508	22537814	509	-6.952	0.7663	0.1396	-9.071	2.592e-18	0	0.999
17	BICF2P99482	32164262	509	-6.932	0.7655	0.1392	-9.056	2.922e-18	0	0.999
39	BICF2P498082	105131774	509	-6.918	0.7644	0.1391	-9.05	3.065e-18	0	0.999
3	BICF2G630349439	76742406	509	11.18	1.236	0.139	9.046	3.171e-18	0	0.999
23	TIGRP2P302341	22810230	509	-6.871	0.7597	0.1389	-9.044	3.217e-18	0	0.999
31	BICF2P1218923	23706139	509	8.992	0.9962	0.1385	9.026	3.686e-18	0	0.999
8	BICF2P969541	6716502	509	-7.26	0.8065	0.1378	-9.002	4.48e-18	0	0.999
8	BICF2P1455003	6727829	509	-7.26	0.8065	0.1378	-9.002	4.48e-18	0	0.999
8	BICF2P522889	6752486	509	-7.26	0.8065	0.1378	-9.002	4.48e-18	0	0.999
8	BICF2P1344843	6762674	509	-7.26	0.8065	0.1378	-9.002	4.48e-18	0	0.999
23	BICF2P76753	41835334	508	7.499	0.8332	0.138	9	4.568e-18	0	0.999
28	BICF2G630275218	14252415	509	10.5	1.176	0.1358	8.924	8.209e-18	0	0.999
3	BICF2S23053881	78507473	509	9.252	1.037	0.1356	8.919	8.55e-18	0	0.999
17	BICF2S23217778	5119804	509	-8.877	0.9953	0.1356	-8.919	8.57e-18	0	0.999
39	BICF2G6306373	107913833	509	7.699	0.8639	0.1354	8.912	9.011e-18	0	0.999
32	BICF2G630590368	25147661	509	7.635	0.8616	0.1341	8.862	1.335e-17	0	0.999
7	BICF2P1444044	46975485	508	-6.816	0.7721	0.1335	-8.828	1.75e-17	0	0.999
17	BICF2G630222300	11227196	509	-7.319	0.8297	0.1331	-8.822	1.824e-17	0	0.999
17	BICF2S23222345	5176079	507	-8.137	0.9229	0.1334	-8.817	1.908e-17	0	0.999
5	BICF2P282293	39400165	509	-6.604	0.7495	0.1328	-8.811	1.977e-17	0	0.999
7	BICF2G630554844	31941733	509	-6.66	0.7564	0.1326	-8.805	2.069e-17	0	0.999
8	BICF2P1375313	38588387	509	-7.16	0.8141	0.1324	-8.795	2.238e-17	0	0.999
7	BICF2P229173	47040749	509	8.173	0.9304	0.1321	8.785	2.428e-17	0	0.999
35	BICF2S23255134	17609913	509	6.786	0.7773	0.1307	8.73	3.693e-17	0	1
39	BICF2G6306418	107280516	509	6.143	0.706	0.1299	8.701	4.609e-17	0	1
16	BICF2G630815420	50796761	508	-7.12	0.8187	0.13	-8.697	4.786e-17	0	1
17	BICF2S2375144	9630177	509	-6.827	0.7851	0.1298	-8.696	4.816e-17	0	1
35	TIGRP2P407369	17246448	509	6.977	0.8036	0.1294	8.683	5.32e-17	0	1
23	BICF2P852201	22793222	509	-6.539	0.7535	0.1293	-8.678	5.491e-17	0	1
7	BICF2P478694	46837936	508	6.355	0.7332	0.1293	8.667	6.026e-17	0	1
34	BICF2G630451593	37462489	509	-6.689	0.7725	0.1288	-8.659	6.361e-17	0	1
2	BICF2P163700	30435816	509	9.376	1.084	0.1286	8.65	6.833e-17	0	1
39	BICF2G63010483	93799512	509	-5.89	0.6814	0.1285	-8.645	7.114e-17	0	1
7	BICF2S23353455	47951796	508	-7.33	0.849	0.1284	-8.634	7.766e-17	0	1
34	TIGRP2P395674	21165112	509	-6.404	0.742	0.1281	-8.63	7.925e-17	0	1
32	BICF2P70736	20958472	508	7.724	0.8953	0.1282	8.627	8.167e-17	0	1
19	BICF2P559781	20577589	509	6.787	0.7906	0.1269	8.585	1.116e-16	0	1
4	BICF2S23057545	47435022	509	7.462	0.8696	0.1268	8.581	1.157e-16	0	1
3	BICF2G630348909	75814564	509	10.48	1.222	0.1268	8.579	1.171e-16	0	1
1	BICF2P1376338	104294014	508	-7.398	0.8636	0.1267	-8.567	1.287e-16	0	1
6	TIGRP2P77822	12002285	509	-6.598	0.7708	0.1263	-8.56	1.357e-16	0	1
17	BICF2P1013248	9109411	509	-6.58	0.7693	0.1261	-8.554	1.418e-16	0	1
13	BICF2P98896	53394140	509	-6.869	0.8032	0.1261	-8.551	1.444e-16	0	1
27	BICF2P214511	12884907	509	-8.689	1.019	0.1253	-8.523	1.794e-16	0	1
14	BICF2P402322	19023579	508	-7.255	0.8534	0.125	-8.501	2.129e-16	0	1
38	BICF2P180426	3864627	509	10.4	1.227	0.1242	8.48	2.475e-16	0	1
1	BICF2G630709186	9300531	506	-6.416	0.7576	0.1246	-8.468	2.742e-16	0	1
24	BICF2P1266505	3911388	509	8.365	0.99	0.1234	8.45	3.114e-16	0	1
7	BICF2G630563572	64277786	509	8.19	0.9729	0.1226	8.418	3.953e-16	0	1
16	BICF2S23416467	23353346	509	8.221	0.9786	0.1222	8.4	4.502e-16	0	1
14	BICF2P352133	32982809	509	-6.549	0.7797	0.1222	-8.399	4.533e-16	0	1
18	TIGRP2P247524	31634531	506	7.369	0.8772	0.1228	8.401	4.536e-16	0	1
16	BICF2P798485	57337876	509	9.105	1.085	0.1219	8.389	4.882e-16	0	1
12	TIGRP2P163210	36134742	507	7.102	0.8474	0.1221	8.382	5.224e-16	0	1
14	TIGRP2P191136	34100296	509	6.346	0.7584	0.1214	8.369	5.706e-16	0	1
35	BICF2G630769586	8078183	509	7.265	0.8682	0.1213	8.367	5.756e-16	0	1
27	BICF2G630141956	15013011	509	6.586	0.7881	0.1211	8.357	6.213e-16	0	1
7	BICF2P2188	46104782	508	-6.418	0.7682	0.1212	-8.355	6.318e-16	0	1
34	BICF2P135711	9932001	509	-6.806	0.8147	0.121	-8.355	6.332e-16	0	1
7	BICF2P854625	46081461	509	-6.397	0.7679	0.1204	-8.331	7.538e-16	0	1
4	TIGRP2P60737	46599112	509	6.504	0.7807	0.1204	8.331	7.543e-16	0	1
22	BICF2P899685	25397428	509	6.189	0.7441	0.1201	8.318	8.314e-16	0	1
15	BICF2S2291245	21875992	509	-6.468	0.7791	0.1197	-8.302	9.333e-16	0	1
36	BICF2G630758764	24253947	509	-6.546	0.7888	0.1196	-8.298	9.641e-16	0	1
39	BICF2P895763	103355679	509	-6.316	0.7613	0.1195	-8.295	9.828e-16	0	1
29	BICF2G630622887	14944537	501	9.677	1.167	0.1212	8.295	1.022e-15	0	1
11	BICF2P518357	17581211	509	6.826	0.8238	0.1192	8.285	1.06e-15	0	1
8	BICF2P769851	45392329	506	8.423	1.019	0.1194	8.266	1.24e-15	0	1
7	BICF2P731244	46582565	503	-6.549	0.7927	0.1199	-8.262	1.292e-15	0	1
9	BICF2P1372742	56494891	509	6.066	0.735	0.1184	8.253	1.342e-15	0	1
15	BICF2G630426947	54912730	509	9.39	1.139	0.1181	8.241	1.469e-15	0	1
2	BICF2P1058729	28927037	509	10.22	1.242	0.1179	8.231	1.58e-15	0	1
22	TIGRP2P292460	32879629	505	6.423	0.7803	0.1187	8.23	1.614e-15	0	1
16	BICF2G630820131	57341229	509	8.759	1.066	0.1175	8.216	1.764e-15	0	1
12	BICF2P1409039	51794797	508	-6.804	0.8284	0.1176	-8.212	1.82e-15	0	1
17	BICF2P1364289	4487532	506	6.668	0.8126	0.1178	8.206	1.93e-15	0	1
17	BICF2P889577	58236180	509	7.017	0.8556	0.1171	8.201	1.971e-15	0	1
20	BICF2G630446049	57412798	508	6.837	0.8338	0.1173	8.199	2.003e-15	0	1
36	BICF2G630765477	7020102	509	6.171	0.7536	0.1168	8.189	2.156e-15	0	1
17	BICF2S23757310	58223858	509	6.75	0.8256	0.1165	8.176	2.372e-15	0	1
24	BICF2G630507743	16768471	509	6.424	0.7889	0.1157	8.143	3.007e-15	0	1
8	BICF2P866171	7754478	509	7.678	0.9429	0.1157	8.143	3.018e-15	0	1
39	BICF2G6303251	116064616	509	5.706	0.701	0.1156	8.139	3.094e-15	0	1
35	BICF2G630775352	20670840	509	-6.764	0.8337	0.1149	-8.113	3.751e-15	0	1
2	BICF2S23726617	80178927	509	-8.178	1.014	0.1137	-8.064	5.366e-15	0	1
22	BICF2G630325626	28041762	480	7.568	0.9368	0.1201	8.078	5.397e-15	0	1
20	BICF2P458881	42477560	509	6.707	0.8321	0.1136	8.061	5.485e-15	0	1
4	BICF2S22933501	52134901	509	-7.347	0.9135	0.1132	-8.043	6.226e-15	0	1
4	BICF2S22936174	60140379	509	6.636	0.8255	0.113	8.038	6.449e-15	0	1
24	BICF2G630500729	29739947	509	8.232	1.026	0.1127	8.025	7.121e-15	0	1
32	G1435F30S169	33352897	508	8.062	1.005	0.1128	8.02	7.411e-15	0	1
7	BICF2P1127297	46118317	509	-6.141	0.7766	0.1098	-7.908	1.649e-14	0	1
1	BICF2P1317929	89332665	509	-7.074	0.8952	0.1097	-7.902	1.716e-14	0	1
22	BICF2G63093120	63873073	509	6.895	0.8736	0.1094	7.892	1.842e-14	0	1
7	BICF2P843238	29276217	506	6.386	0.8094	0.11	7.891	1.883e-14	0	1
23	BICF2G630372435	38161841	509	-6.285	0.7971	0.1092	-7.885	1.944e-14	0	1
39	BICF2P354657	105506251	506	-6.933	0.8808	0.1095	-7.871	2.168e-14	0	1
7	BICF2P938223	46058227	509	-6.118	0.7779	0.1087	-7.865	2.242e-14	0	1
7	BICF2P1313465	46072215	509	-6.118	0.7779	0.1087	-7.865	2.242e-14	0	1
30	TIGRP2P369498	21213468	509	-6.113	0.7814	0.1077	-7.823	3.02e-14	0	1
20	BICF2P1294671	29603550	509	-6.273	0.8019	0.1077	-7.822	3.035e-14	0	1
14	BICF2P1025581	19504734	508	-6.709	0.8584	0.1077	-7.815	3.195e-14	0	1
6	G388F28S192	28361904	509	7.175	0.9198	0.1071	7.8	3.548e-14	0	1
37	BICF2S2337543	18666197	509	-6.098	0.7818	0.1071	-7.799	3.573e-14	0	1
25	TIGRP2P331122	43014980	509	6.379	0.8188	0.1069	7.79	3.802e-14	0	1
13	BICF2G630662646	35243532	507	7.881	1.012	0.1073	7.79	3.846e-14	0	1
22	BICF2P850359	58342420	509	6.939	0.8995	0.105	7.714	6.508e-14	0	1
5	BICF2P115705	56341206	509	-9.637	1.253	0.1044	-7.689	7.768e-14	0	1
15	BICF2P1439014	7163029	506	-8.238	1.073	0.1046	-7.674	8.675e-14	0	1
21	BICF2S2361376	43752575	509	8.009	1.045	0.1039	7.667	9.052e-14	0	1
26	BICF2G630803893	16401418	509	8.286	1.083	0.1035	7.652	1.007e-13	0	1
11	BICF2P375721	22288701	507	5.978	0.7851	0.103	7.614	1.312e-13	0	1
23	BICF2G630378356	27845747	508	-6.191	0.8162	0.1021	-7.585	1.609e-13	0	1
26	BICF2G630803886	16414332	509	7.973	1.055	0.1012	7.557	1.938e-13	0	1
26	BICF2G630803865	16422658	509	7.973	1.055	0.1012	7.557	1.938e-13	0	1
8	BICF2P422582	43598942	509	6.934	0.9194	0.1009	7.541	2.163e-13	0	1
8	BICF2P535783	43596309	509	6.92	0.9194	0.1005	7.526	2.407e-13	0	1
9	BICF2P228007	47620443	508	5.913	0.7888	0.09997	7.497	2.946e-13	0	1
8	BICF2P234100	43609637	509	6.92	0.925	0.09942	7.481	3.273e-13	0	1
24	BICF2S24111418	29794411	509	9.673	1.293	0.09937	7.479	3.32e-13	0	1
5	BICF2G630185224	40386823	509	7.875	1.053	0.09935	7.478	3.338e-13	0	1
15	BICF2P172430	35588170	509	5.745	0.7691	0.09916	7.471	3.518e-13	0	1
23	BICF2P799322	48778821	507	6.13	0.822	0.0992	7.457	3.877e-13	0	1
3	BICF2G630354161	87208542	509	7.776	1.045	0.09853	7.444	4.219e-13	0	1
35	TIGRP2P408388	20677670	509	-7.052	0.9489	0.09822	-7.431	4.611e-13	0	1
36	BICF2G630761017	21184231	509	5.845	0.789	0.09768	7.408	5.381e-13	0	1
26	BICF2G630193596	40515760	509	5.86	0.7918	0.09751	7.401	5.651e-13	0	1
6	BICF2P70172	36824093	509	6.065	0.8212	0.09714	7.386	6.276e-13	0	1
2	TIGRP2P25596	59255550	509	7.95	1.076	0.09714	7.386	6.284e-13	0	1
33	BICF2G630248630	12191821	509	6.426	0.8712	0.0969	7.376	6.717e-13	0	1
11	TIGRP2P153531	73047517	509	-6.182	0.8452	0.09543	-7.314	1.022e-12	0	1
14	BICF2P804323	46793896	509	6.478	0.8865	0.09527	7.307	1.07e-12	0	1
6	BICF2G630575201	54793685	506	8.573	1.181	0.09468	7.26	1.476e-12	0	1
30	BICF2P803210	28650989	509	-7.386	1.02	0.0937	-7.24	1.676e-12	0	1
24	BICF2G630513180	9768458	509	5.954	0.8332	0.09149	7.145	3.139e-12	0	1
20	BICF2P828997	30086184	509	5.493	0.7715	0.0909	7.12	3.718e-12	0	1
22	BICF2G630336198	57167723	509	6.179	0.8709	0.0903	7.094	4.402e-12	0	1
12	BICF2P1127412	46773643	505	5.402	0.7639	0.09044	7.072	5.141e-12	0	1
4	BICF2P1489016	52164742	509	-6.118	0.8682	0.08921	-7.047	5.999e-12	0	1
15	BICF2G630426953	54893434	509	7.445	1.058	0.08892	7.034	6.522e-12	0	1
37	BICF2S23643210	20113747	509	5.665	0.8171	0.08659	6.933	1.261e-11	0	1
22	BICF2G630330501	40403426	509	6.515	0.9424	0.08615	6.913	1.43e-11	0	1
24	BICF2G630513169	9775018	509	5.594	0.8108	0.08582	6.899	1.568e-11	0	1
10	BICF2G630667187	16300467	509	-9.28	1.347	0.0856	-6.889	1.67e-11	0	1
15	BICF2G630428575	50079948	509	-5.458	0.7946	0.08512	-6.868	1.909e-11	0	1
32	BICF2G630593893	21632250	509	7.57	1.107	0.08441	6.837	2.339e-11	0	1
23	BICF2P220486	22075918	509	-6.795	0.994	0.0844	-6.836	2.343e-11	0	1
15	BICF2P663202	52753385	507	5.502	0.812	0.08334	6.776	3.454e-11	0	1
1	BICF2P64475	83613827	504	6.321	0.9451	0.08183	6.689	6.021e-11	0	1
6	BICF2S23554285	77794550	509	-5.57	0.837	0.08033	-6.655	7.374e-11	0	1
7	BICF2P1258538	9251869	509	-5.482	0.8255	0.08002	-6.641	8.055e-11	0	1
13	BICF2G630664222	33456458	509	5.537	0.8373	0.07941	6.613	9.563e-11	0	1
22	BICF2P649546	59710245	508	-5.482	0.8365	0.07823	-6.553	1.391e-10	0	1
15	TIGRP2P207712	65902316	509	-5.753	0.8804	0.07767	-6.534	1.561e-10	0	1
25	TIGRP2P335405	53480416	497	7.837	1.241	0.07455	6.315	6.029e-10	0	1
8	BICF2P1229393	6857608	488	5.038	0.8543	0.06677	5.897	6.939e-09	0	1
14	BICF2G630529294	42425392	509	-5.818	1.036	0.05858	-5.617	3.214e-08	0	1
10	G580F46S240	11169956	508	-11.77	0.7575	0.3231	-15.54	8.157e-45	0.001	0.033
10	G568F47S333	5440236	509	-10.18	0.7432	0.27	-13.69	1.518e-36	0.001	0.149
2	BICF2S23056970	65610268	508	9.609	0.7459	0.247	12.88	4.843e-33	0.001	0.28
10	BICF2S23211087	10979685	507	-9.03	0.7205	0.2372	-12.53	1.459e-31	0.001	0.37
10	BICF2P283272	10983308	504	-9.008	0.7254	0.235	-12.42	4.565e-31	0.001	0.396
10	BICF2P1118840	10944541	507	-8.939	0.7231	0.2323	-12.36	7.428e-31	0.001	0.408
15	TIGRP2P200770	42821890	509	-12.41	1.03	0.2224	-12.04	1.489e-29	0.001	0.493
15	BICF2P302555	61764351	508	12.85	1.095	0.2139	11.73	2.782e-28	0.001	0.598
28	BICF2P1070875	38373735	509	-7.924	0.6911	0.2059	-11.47	3.208e-27	0.001	0.687
11	BICF2G630299301	29948566	509	-10.76	0.9483	0.2026	-11.35	9.153e-27	0.001	0.72
23	TIGRP2P302347	22934339	509	8.851	0.7892	0.1988	11.22	3.154e-26	0.001	0.754
39	BICF2S23046886	87234117	508	7.563	0.677	0.1979	11.17	4.713e-26	0.001	0.768
39	G2174F57S151	87334248	508	7.563	0.677	0.1979	11.17	4.713e-26	0.001	0.768
39	G2162F41S109	86321208	509	7.557	0.6767	0.1974	11.17	4.814e-26	0.001	0.768
39	BICF2S23912260	86351603	509	7.557	0.6767	0.1974	11.17	4.814e-26	0.001	0.768
20	BICF2G630232957	23531019	509	7.916	0.7096	0.1971	11.16	5.388e-26	0.001	0.771
39	BICF2S23625202	87398845	508	7.552	0.6771	0.1974	11.15	5.54e-26	0.001	0.772
3	BICF2G630340096	44563408	509	-8.775	0.787	0.1969	-11.15	5.702e-26	0.001	0.774
39	G2163F36S213	86557016	509	7.541	0.6768	0.1967	11.14	6.123e-26	0.001	0.777
39	G2166F58S51	86778572	509	7.541	0.6768	0.1967	11.14	6.123e-26	0.001	0.777
39	G2166F63S202	86781577	509	7.541	0.6768	0.1967	11.14	6.123e-26	0.001	0.777
39	BICF2S2302360	86813164	509	7.541	0.6768	0.1967	11.14	6.123e-26	0.001	0.777
39	G2167F16S96	86854614	509	7.541	0.6768	0.1967	11.14	6.123e-26	0.001	0.777
39	BICF2S23911325	86935680	509	7.541	0.6768	0.1967	11.14	6.123e-26	0.001	0.777
39	G2169F41S56	87015342	509	7.541	0.6768	0.1967	11.14	6.123e-26	0.001	0.777
39	BICF2S2442326	87131681	509	7.541	0.6768	0.1967	11.14	6.123e-26	0.001	0.777
39	G2172F43S36	87161432	509	7.541	0.6768	0.1967	11.14	6.123e-26	0.001	0.777
39	G2173F50S127	87266715	509	7.541	0.6768	0.1967	11.14	6.123e-26	0.001	0.777
39	BICF2S23643449	87431452	509	7.541	0.6768	0.1967	11.14	6.123e-26	0.001	0.777
39	BICF2S23019449	87444776	509	7.541	0.6768	0.1967	11.14	6.123e-26	0.001	0.777
3	BICF2G630361702	93944095	509	8.393	0.7557	0.1957	11.11	8.508e-26	0.001	0.787
39	BICF2S23633243	87212923	508	7.518	0.6771	0.196	11.1	8.644e-26	0.001	0.787
39	BICF2S23016994	85504483	506	7.337	0.6669	0.1937	11	2.221e-25	0.001	0.82
8	BICF2G630413766	60400783	508	11.11	1.014	0.1917	10.96	3.283e-25	0.001	0.831
39	G2156F39S126	85688728	509	7.287	0.6655	0.1913	10.95	3.427e-25	0.001	0.831
39	G2154F23S142	85451062	509	7.223	0.6597	0.1912	10.95	3.454e-25	0.001	0.831
39	G2154F25S260	85456563	508	7.278	0.6659	0.191	10.93	4.14e-25	0.001	0.842
39	BICF2S23229257	99546365	509	8.793	0.8058	0.1902	10.91	4.813e-25	0.001	0.846
1	BICF2P753734	120064432	509	9.056	0.8595	0.1796	10.54	1.319e-23	0.001	0.915
35	BICF2P1136517	19424661	505	10.98	1.042	0.1808	10.54	1.371e-23	0.001	0.917
10	BICF2S23517561	33969545	509	7.776	0.7489	0.1754	10.38	4.938e-23	0.001	0.938
17	BICF2G630206855	40796323	497	9.13	0.8795	0.1788	10.38	5.703e-23	0.001	0.94
5	BICF2S24311425	59927394	509	12.36	1.198	0.1735	10.32	8.815e-23	0.001	0.948
22	BICF2S23911463	56642716	508	-7.751	0.7515	0.1737	-10.31	9.086e-23	0.001	0.948
30	BICF2P1246850	38789325	506	7.58	0.7369	0.1735	10.29	1.164e-22	0.001	0.949
2	BICF2P161478	65321553	509	8.114	0.7895	0.1724	10.28	1.24e-22	0.001	0.951
2	BICF2P99705	65343383	509	8.114	0.7895	0.1724	10.28	1.24e-22	0.001	0.951
2	BICF2P331408	65370621	508	8.105	0.7904	0.1721	10.25	1.52e-22	0.001	0.954
2	BICF2P212065	77482903	508	-7.199	0.7021	0.172	-10.25	1.532e-22	0.001	0.954
4	BICF2S23344178	70308049	509	-7.745	0.7559	0.1715	-10.25	1.626e-22	0.001	0.955
11	G677F18S269	40328179	509	8.846	0.8747	0.1678	10.11	5.062e-22	0.001	0.966
39	BICF2S2332526	105948481	509	-6.374	0.6306	0.1677	-10.11	5.275e-22	0.001	0.966
2	BICF2S2395758	47352910	508	7.384	0.7333	0.1669	10.07	7.321e-22	0.001	0.97
11	BICF2P1067077	50876879	508	-6.99	0.6986	0.1652	-10.01	1.254e-21	0.001	0.975
33	BICF2P98814	15345797	508	-7.651	0.7652	0.165	-9.998	1.342e-21	0.001	0.976
2	BICF2P680125	47386249	509	7.228	0.7263	0.1634	9.952	1.972e-21	0.001	0.978
22	BICF2S23654652	45956234	509	10.17	1.025	0.1627	9.926	2.454e-21	0.001	0.98
1	BICF2P669070	120193420	509	7.879	0.7967	0.1617	9.89	3.318e-21	0.001	0.98
23	BICF2P24909	38650936	509	11.79	1.198	0.1603	9.837	5.129e-21	0.001	0.985
27	BICF2S2366254	10297289	509	9.038	0.9188	0.1603	9.837	5.156e-21	0.001	0.985
11	BICF2P1136768	72371760	509	-7.319	0.7456	0.1597	-9.817	6.107e-21	0.001	0.985
25	BICF2P471910	15172132	501	7.023	0.7154	0.1619	9.817	6.456e-21	0.001	0.985
39	BICF2P841928	87186853	505	6.674	0.6849	0.1588	9.745	1.139e-20	0.001	0.989
7	BICF2S22931026	14012063	509	7.854	0.8083	0.157	9.717	1.399e-20	0.001	0.989
39	BICF2P101527	106508937	509	-6.134	0.6337	0.156	-9.68	1.89e-20	0.001	0.99
39	BICF2P1279071	106545078	509	-6.134	0.6337	0.156	-9.68	1.89e-20	0.001	0.99
39	BICF2P558194	106556584	509	-6.134	0.6337	0.156	-9.68	1.89e-20	0.001	0.99
39	BICF2P899757	106614877	509	-6.134	0.6337	0.156	-9.68	1.89e-20	0.001	0.99
30	BICF2P1099330	13328926	508	7.189	0.7438	0.1559	9.666	2.15e-20	0.001	0.99
6	BICF2P165280	28741862	509	8.074	0.8365	0.1552	9.652	2.384e-20	0.001	0.99
22	BICF2P536067	56762591	509	7.649	0.7946	0.1545	9.626	2.952e-20	0.001	0.99
39	BICF2P416543	106306300	509	-6.084	0.6325	0.1543	-9.619	3.13e-20	0.001	0.991
39	BICF2P246256	106381235	509	-6.084	0.6325	0.1543	-9.619	3.13e-20	0.001	0.991
39	BICF2P1279209	106423498	509	-6.084	0.6325	0.1543	-9.619	3.13e-20	0.001	0.991
19	BICF2S23739931	32961694	509	7.342	0.7642	0.154	9.607	3.444e-20	0.001	0.992
39	BICF2P361889	106276347	509	-6.07	0.6321	0.1539	-9.603	3.571e-20	0.001	0.992
32	BICF2P267452	32444432	509	-7.559	0.7872	0.1539	-9.601	3.616e-20	0.001	0.993
26	TIGRP2P346245	6443066	509	-8.263	0.8624	0.1533	-9.581	4.274e-20	0.001	0.994
23	BICF2G630382760	21607113	509	9.575	0.9999	0.1532	9.576	4.46e-20	0.001	0.994
14	BICF2P842913	63546031	508	11.26	1.187	0.1511	9.492	8.928e-20	0.001	0.995
39	BICF2P1028004	99626906	509	7.233	0.7643	0.1501	9.463	1.117e-19	0.001	0.996
25	BICF2P316025	30984165	508	-7.005	0.7415	0.1499	-9.447	1.287e-19	0.001	0.996
39	BICF2P366197	106033168	509	-5.982	0.6374	0.148	-9.385	2.113e-19	0.001	0.996
39	BICF2P582379	106126011	509	-5.982	0.6374	0.148	-9.385	2.113e-19	0.001	0.996
1	BICF2P1456023	87613623	508	7.06	0.7529	0.1481	9.378	2.255e-19	0.001	0.996
15	BICF2P351020	58129192	509	7.572	0.8102	0.147	9.346	2.887e-19	0.001	0.996
10	BICF2P753483	8365103	509	-6.768	0.7245	0.1469	-9.342	2.979e-19	0.001	0.996
10	BICF2P753481	8365396	509	-6.768	0.7245	0.1469	-9.342	2.979e-19	0.001	0.996
7	BICF2P1016596	44149972	509	6.984	0.7476	0.1468	9.342	2.994e-19	0.001	0.996
3	BICF2P574188	28735452	507	7.457	0.8001	0.1468	9.32	3.612e-19	0.001	0.996
12	BICF2P559812	52680796	503	6.977	0.7511	0.1469	9.289	4.756e-19	0.001	0.997
11	BICF2P488675	43163116	509	6.777	0.7313	0.1449	9.267	5.437e-19	0.001	0.997
23	BICF2P520552	6934345	509	7.018	0.758	0.1446	9.258	5.847e-19	0.001	0.997
39	BICF2P581151	89571830	509	7.066	0.7645	0.1442	9.243	6.633e-19	0.001	0.997
12	TIGRP2P166391	52703790	509	6.93	0.7534	0.143	9.198	9.477e-19	0.001	0.998
17	BICF2S23735036	8776386	509	8.964	0.9748	0.143	9.196	9.623e-19	0.001	0.998
36	BICF2P966122	24284622	506	-6.87	0.7485	0.1432	-9.179	1.118e-18	0.001	0.998
10	BICF2S22957387	8399169	509	-6.865	0.7482	0.1424	-9.176	1.129e-18	0.001	0.998
3	BICF2G630340256	45007105	509	7.189	0.7839	0.1423	9.171	1.175e-18	0.001	0.998
23	BICF2P546166	39125558	509	8.07	0.8816	0.1418	9.154	1.343e-18	0.001	0.999
6	BICF2S23019861	79959761	508	-6.896	0.7556	0.1413	-9.127	1.68e-18	0.001	0.999
17	BICF2G630207642	40174819	509	6.997	0.767	0.141	9.122	1.733e-18	0.001	0.999
17	BICF2G630207683	40093008	509	6.897	0.7573	0.1406	9.107	1.95e-18	0.001	0.999
15	BICF2P333054	12170933	497	-6.881	0.7566	0.1432	-9.094	2.314e-18	0.001	0.999
23	BICF2P416995	27310326	509	-6.93	0.7639	0.1397	-9.072	2.566e-18	0.001	0.999
5	BICF2P224450	60751478	509	8.7	0.9596	0.1395	9.066	2.692e-18	0.001	0.999
15	BICF2S23030946	28346099	508	-7.008	0.7735	0.1396	-9.06	2.845e-18	0.001	0.999
39	BICF2G6306442	104835299	509	7.683	0.8484	0.1392	9.055	2.938e-18	0.001	0.999
9	BICF2G630473563	57891497	505	-7.118	0.7883	0.1395	-9.029	3.678e-18	0.001	0.999
19	BICF2G63038453	17411727	509	-7.549	0.8366	0.1384	-9.024	3.757e-18	0.001	0.999
32	TIGRP2P383059	32564747	509	7.121	0.7903	0.138	9.011	4.17e-18	0.001	0.999
39	BICF2G6306390	107497361	509	7.755	0.8629	0.1374	8.988	5.001e-18	0.001	0.999
26	BICF2S2335039	15616254	508	6.809	0.758	0.1375	8.983	5.226e-18	0.001	0.999
23	BICF2P517639	27297724	508	-6.904	0.7693	0.1373	-8.974	5.587e-18	0.001	0.999
39	BICF2G6306382	107743416	509	7.746	0.8637	0.1369	8.969	5.791e-18	0.001	0.999
39	BICF2P1194725	106563828	498	-5.927	0.6614	0.1393	-8.96	6.576e-18	0.001	0.999
19	G1041F34S272	4451294	508	6.715	0.7519	0.1362	8.931	7.846e-18	0.001	0.999
19	BICF2S23522853	4495739	508	6.715	0.7519	0.1362	8.931	7.846e-18	0.001	0.999
4	BICF2P812531	88982055	509	6.897	0.7737	0.1355	8.914	8.874e-18	0.001	0.999
20	BICF2G630446581	56580677	509	9.61	1.08	0.1352	8.902	9.763e-18	0.001	0.999
20	BICF2P1110102	23473186	509	-6.588	0.7403	0.1351	-8.9	9.948e-18	0.001	0.999
39	BICF2G6306389	107505549	509	7.672	0.8637	0.1347	8.883	1.134e-17	0.001	0.999
8	BICF2P285901	6743491	509	-7.145	0.8055	0.1344	-8.871	1.246e-17	0.001	0.999
34	BICF2G630456930	31618423	509	7.353	0.8303	0.134	8.856	1.4e-17	0.001	0.999
15	BICF2G630420261	62251146	508	7.558	0.8587	0.1328	8.801	2.147e-17	0.001	0.999
23	BICF2P492357	26350704	509	-7.245	0.8234	0.1325	-8.799	2.18e-17	0.001	0.999
1	BICF2G630715756	31407552	509	6.972	0.7932	0.1322	8.79	2.335e-17	0.001	0.999
21	BICF2P1322505	18663794	508	-6.268	0.7158	0.1316	-8.757	3.026e-17	0.001	1
20	BICF2P411037	48026554	509	7.361	0.8433	0.1306	8.729	3.732e-17	0.001	1
24	BICF2S22965088	15602996	509	6.967	0.7987	0.1305	8.723	3.891e-17	0.001	1
11	BICF2G630311573	77154998	509	-7.346	0.8427	0.1304	-8.718	4.057e-17	0.001	1
3	BICF2G630338844	41112873	509	7.107	0.8223	0.1284	8.643	7.184e-17	0.001	1
7	BICF2P285213	66201541	509	7.792	0.9024	0.1282	8.634	7.693e-17	0.001	1
9	BICF2G630473582	57904969	508	-6.842	0.793	0.1283	-8.628	8.11e-17	0.001	1
28	BICF2G630109380	43661194	509	7.303	0.8491	0.1274	8.602	9.852e-17	0.001	1
17	BICF2P553656	8142775	509	6.563	0.7631	0.1273	8.6	1.001e-16	0.001	1
19	BICF2G63040760	21056305	509	6.838	0.7953	0.1273	8.599	1.006e-16	0.001	1
1	TIGRP2P1674	39257414	509	-6.748	0.7857	0.127	-8.588	1.091e-16	0.001	1
8	BICF2S23728226	38551490	509	-7.323	0.8556	0.1263	-8.559	1.359e-16	0.001	1
17	BICF2P1161314	8137880	507	6.481	0.7593	0.1261	8.535	1.644e-16	0.001	1
23	BICF2P1030449	39591964	509	-6.279	0.7385	0.1248	-8.503	2.078e-16	0.001	1
3	BICF2G630339865	43599336	509	6.419	0.7577	0.124	8.471	2.658e-16	0.001	1
5	BICF2S23717988	57893453	509	6.539	0.7736	0.1235	8.452	3.049e-16	0.001	1
17	BICF2S23314278	62035294	507	-6.928	0.8197	0.1239	-8.452	3.072e-16	0.001	1
19	BICF2S23231218	4340151	509	6.228	0.7376	0.1233	8.443	3.279e-16	0.001	1
1	BICF2P562192	4612621	508	6.282	0.7441	0.1234	8.442	3.321e-16	0.001	1
29	TIGRP2P366622	22816599	509	-6.633	0.7864	0.1231	-8.435	3.478e-16	0.001	1
11	BICF2G630298998	29170379	508	8.283	0.9825	0.1232	8.431	3.599e-16	0.001	1
1	BICF2P851245	120106569	509	6.402	0.7595	0.1229	8.429	3.623e-16	0.001	1
3	TIGRP2P44206	51651301	509	6.692	0.7944	0.1228	8.425	3.753e-16	0.001	1
5	BICF2P94109	34157574	507	-6.56	0.7797	0.1229	-8.414	4.106e-16	0.001	1
28	BICF2P820347	42839907	508	6.457	0.7675	0.1227	8.412	4.131e-16	0.001	1
18	BICF2G630692550	44995731	508	6.504	0.7736	0.1226	8.407	4.293e-16	0.001	1
38	BICF2P1363469	11252517	509	-8.813	1.053	0.1214	-8.37	5.652e-16	0.001	1
1	BICF2S23017989	31324152	509	6.809	0.8149	0.121	8.356	6.279e-16	0.001	1
11	BICF2G630308196	74589290	509	6.72	0.8051	0.1208	8.347	6.723e-16	0.001	1
14	BICF2P615720	32974655	508	-6.472	0.7788	0.1201	-8.31	8.836e-16	0.001	1
8	BICF2S22918370	50283957	509	6.773	0.8173	0.1193	8.287	1.044e-15	0.001	1
3	BICF2G630345690	69802257	507	-6.644	0.8018	0.1197	-8.287	1.055e-15	0.001	1
21	BICF2G630652995	19151802	509	-6.119	0.7385	0.1192	-8.285	1.06e-15	0.001	1
7	BICF2S23530038	21643815	508	-8.356	1.01	0.1192	-8.275	1.151e-15	0.001	1
18	BICF2P1110281	37615852	509	6.63	0.8017	0.1188	8.269	1.191e-15	0.001	1
6	BICF2P824649	43803989	509	-9.003	1.089	0.1188	-8.269	1.194e-15	0.001	1
19	BICF2G630254000	52314348	509	-6.318	0.7678	0.1178	-8.229	1.602e-15	0.001	1
9	BICF2P1111197	56491969	509	6.09	0.742	0.1173	8.207	1.89e-15	0.001	1
35	TIGRP2P406595	15410560	491	6.534	0.7962	0.121	8.206	2.039e-15	0.001	1
5	BICF2P763446	71637761	509	7.118	0.8707	0.1165	8.176	2.377e-15	0.001	1
6	BICF2S2308025	44640934	509	-7.068	0.8647	0.1164	-8.174	2.401e-15	0.001	1
8	BICF2P1344585	49628545	509	6.728	0.824	0.1162	8.165	2.569e-15	0.001	1
13	BICF2P1004600	30443706	508	6.636	0.8144	0.116	8.149	2.896e-15	0.001	1
7	BICF2G63084504	70169366	509	7.465	0.9173	0.1156	8.139	3.113e-15	0.001	1
39	BICF2P1279548	3632716	508	-6.565	0.8069	0.1157	-8.136	3.178e-15	0.001	1
7	BICF2S23432912	41682146	509	10.24	1.259	0.1155	8.135	3.191e-15	0.001	1
4	BICF2S23050217	88234595	508	6.997	0.8606	0.1155	8.131	3.316e-15	0.001	1
15	BICF2P1346867	41698893	509	-7.326	0.9027	0.115	-8.116	3.666e-15	0.001	1
3	BICF2P1121544	50508105	509	6.095	0.7534	0.1143	8.09	4.438e-15	0.001	1
8	BICF2P570268	45323098	509	8.233	1.019	0.1141	8.08	4.759e-15	0.001	1
22	BICF2G630322218	22070436	509	8.249	1.026	0.1132	8.043	6.244e-15	0.001	1
23	BICF2P1427229	33667327	508	-6.625	0.8253	0.113	-8.027	7.009e-15	0.001	1
21	BICF2G630641767	49690576	508	-6.094	0.7613	0.1124	-8.005	8.246e-15	0.001	1
2	BICF2P995508	82772552	509	6.277	0.7856	0.1118	7.989	9.188e-15	0.001	1
2	TIGRP2P32305	82772974	509	6.277	0.7856	0.1118	7.989	9.188e-15	0.001	1
6	BICF2P699169	19517085	509	-7.541	0.9439	0.1118	-7.989	9.227e-15	0.001	1
1	BICF2P949343	76648616	509	6.693	0.8406	0.1111	7.962	1.117e-14	0.001	1
16	BICF2P1237437	60582345	509	-8.149	1.025	0.1109	-7.952	1.204e-14	0.001	1
28	BICF2P1118608	15666992	509	6.811	0.8565	0.1109	7.952	1.204e-14	0.001	1
27	TIGRP2P355886	41095232	509	6.772	0.8527	0.1106	7.942	1.292e-14	0.001	1
6	BICF2P142921	44644259	485	-7.507	0.9444	0.1157	-7.949	1.338e-14	0.001	1
24	BICF2G630501816	27401614	507	7.856	0.99	0.1109	7.935	1.364e-14	0.001	1
20	BICF2S23242679	29616833	509	-6.214	0.7844	0.1101	-7.922	1.495e-14	0.001	1
24	BICF2G630501846	27387620	509	7.827	0.9895	0.1099	7.91	1.622e-14	0.001	1
34	BICF2P1189586	9607998	507	6.177	0.7819	0.11	7.9	1.756e-14	0.001	1
20	BICF2S23126427	46111603	509	-7.731	0.9831	0.1087	-7.864	2.253e-14	0.001	1
20	BICF2P201368	46116674	509	-7.731	0.9831	0.1087	-7.864	2.253e-14	0.001	1
1	BICF2P1167646	5194373	509	-7.379	0.9412	0.1081	-7.84	2.68e-14	0.001	1
21	BICF2P1331845	41164167	509	5.901	0.7532	0.108	7.834	2.801e-14	0.001	1
7	BICF2P967295	46877512	509	6.667	0.8521	0.1077	7.824	2.993e-14	0.001	1
39	BICF2G630539759	4198342	508	6.291	0.804	0.1079	7.824	3.012e-14	0.001	1
5	BICF2S23250257	33017317	509	6.111	0.7821	0.1075	7.813	3.236e-14	0.001	1
25	BICF2G630103272	39227972	509	7.644	0.9797	0.1072	7.803	3.474e-14	0.001	1
12	BICF2P917377	10235903	508	-7.298	0.9408	0.1063	-7.758	4.811e-14	0.001	1
1	BICF2G630715776	31424805	508	6.311	0.8142	0.1061	7.75	5.061e-14	0.001	1
11	BICF2P417220	45699251	509	6.256	0.8089	0.1055	7.735	5.636e-14	0.001	1
14	BICF2S23228552	44568463	509	-6.676	0.8638	0.1054	-7.728	5.897e-14	0.001	1
9	BICF2P1340419	46932981	508	6.023	0.78	0.1054	7.722	6.181e-14	0.001	1
34	BICF2S23140634	16750391	508	6.178	0.8019	0.105	7.705	6.961e-14	0.001	1
9	BICF2P325180	46966619	509	6.037	0.785	0.1045	7.691	7.67e-14	0.001	1
4	BICF2S23236785	35402483	509	-8.403	1.093	0.1044	-7.687	7.882e-14	0.001	1
33	BICF2G63077468	29802843	508	-6.009	0.7818	0.1045	-7.685	7.979e-14	0.001	1
12	TIGRP2P156068	10426464	509	-7.158	0.9315	0.1043	-7.684	8.015e-14	0.001	1
12	BICF2P856707	10435298	509	-7.158	0.9315	0.1043	-7.684	8.015e-14	0.001	1
18	BICF2G630692558	44971437	509	6.097	0.7944	0.1041	7.675	8.565e-14	0.001	1
18	BICF2G630692554	44977872	509	6.097	0.7944	0.1041	7.675	8.565e-14	0.001	1
30	BICF2P1129102	17736057	509	-5.827	0.7613	0.1036	-7.654	9.913e-14	0.001	1
5	BICF2S2354351	59791019	509	7.051	0.9217	0.1035	7.649	1.023e-13	0.001	1
1	BICF2P625890	100536080	509	-6.694	0.879	0.1026	-7.615	1.301e-13	0.001	1
1	BICF2P433912	100534730	508	-6.452	0.8473	0.1028	-7.614	1.309e-13	0.001	1
17	BICF2G630208784	38255795	509	-5.996	0.7887	0.1023	-7.603	1.415e-13	0.001	1
15	BICF2G630437460	26232366	509	7.674	1.01	0.1022	7.598	1.462e-13	0.001	1
30	BICF2G630409487	18132343	509	8.883	1.172	0.1017	7.577	1.698e-13	0.001	1
17	BICF2P192134	55050541	509	5.823	0.7692	0.1015	7.569	1.784e-13	0.001	1
26	BICF2P1198863	28890421	470	6.7	0.8848	0.1092	7.572	1.97e-13	0.001	1
13	BICF2G630611308	21103428	509	-5.981	0.7931	0.1009	-7.541	2.163e-13	0.001	1
7	BICF2P769884	13064208	509	6.136	0.8149	0.1006	7.53	2.339e-13	0.001	1
28	BICF2P975744	35144543	509	6.447	0.8566	0.1005	7.527	2.389e-13	0.001	1
39	BICF2S23042982	90424677	509	8.273	1.102	0.1	7.507	2.744e-13	0.001	1
7	BICF2P333371	13094402	509	6.13	0.8167	0.1	7.506	2.76e-13	0.001	1
3	BICF2S23044035	60502892	509	-6.497	0.8671	0.09969	-7.493	3.023e-13	0.001	1
11	BICF2P1456492	22278174	507	5.87	0.7862	0.09943	7.467	3.63e-13	0.001	1
28	BICF2S23758274	14640657	508	-6.78	0.9096	0.09894	-7.454	3.955e-13	0.001	1
5	BICF2P865506	55730734	509	-5.851	0.7897	0.0977	-7.409	5.348e-13	0.001	1
18	BICF2S23029139	51315017	509	-5.941	0.8034	0.09737	-7.395	5.883e-13	0.001	1
9	BICF2P550349	46239022	504	5.816	0.7869	0.09815	7.391	6.12e-13	0.001	1
15	BICF2G630444387	11046203	493	-9.14	1.237	0.09999	-7.386	6.545e-13	0.001	1
4	BICF2P841586	66319974	509	5.721	0.7797	0.09599	7.337	8.727e-13	0.001	1
6	BICF2P1182583	36813933	509	5.967	0.8158	0.09545	7.314	1.017e-12	0.001	1
12	BICF2P1072658	19560875	509	-8.528	1.168	0.09515	-7.302	1.107e-12	0.001	1
13	BICF2G630603518	7035021	509	-7.551	1.041	0.09404	-7.254	1.52e-12	0.001	1
4	BICF2P772353	26396280	507	-6.156	0.8526	0.09357	-7.22	1.922e-12	0.001	1
3	BICF2G630341492	46984347	507	-5.934	0.8253	0.09285	-7.19	2.355e-12	0.001	1
1	BICF2S23320563	73688722	509	6.204	0.8652	0.09207	7.17	2.662e-12	0.001	1
14	BICF2P1407190	58815891	508	7.553	1.06	0.09126	7.129	3.519e-12	0.001	1
39	BICF2P1092173	103364151	509	-5.9	0.8294	0.09075	-7.114	3.876e-12	0.001	1
39	BICF2P281195	32328670	509	-5.759	0.8125	0.09018	-7.089	4.558e-12	0.001	1
5	BICF2G63032501	29727799	509	7.602	1.077	0.08954	7.061	5.461e-12	0.001	1
7	BICF2S23011412	47955595	508	5.613	0.7954	0.08958	7.056	5.664e-12	0.001	1
2	BICF2S23222755	47231136	508	-7.493	1.064	0.08926	-7.042	6.199e-12	0.001	1
34	BICF2P1360070	21134485	509	-6.254	0.891	0.08856	-7.019	7.21e-12	0.001	1
34	TIGRP2P395672	21146275	509	-6.254	0.891	0.08856	-7.019	7.21e-12	0.001	1
3	BICF2P830671	27972664	509	8.124	1.16	0.08813	7	8.15e-12	0.001	1
6	BICF2S23424899	27667357	509	-6.327	0.9136	0.08642	-6.925	1.322e-11	0.001	1
6	BICF2P174935	27669659	509	-6.327	0.9136	0.08642	-6.925	1.322e-11	0.001	1
6	BICF2P1312040	27635133	507	-6.033	0.8757	0.08591	-6.889	1.674e-11	0.001	1
23	BICF2P401122	40238804	509	-6.774	0.9886	0.08475	-6.852	2.12e-11	0.001	1
10	BICF2P1001877	39980538	502	5.587	0.8194	0.08506	6.818	2.67e-11	0.001	1
6	BICF2P1100851	77868129	508	7.875	1.156	0.084	6.812	2.74e-11	0.001	1
27	BICF2P91121	35421771	509	5.842	0.8589	0.08361	6.802	2.924e-11	0.001	1
23	BICF2G630393637	3239500	509	-6.989	1.028	0.08356	-6.799	2.973e-11	0.001	1
13	TIGRP2P177320	43044763	509	6.162	0.9072	0.08342	6.793	3.088e-11	0.001	1
17	BICF2P1363314	45642341	506	-7.628	1.126	0.08352	-6.777	3.43e-11	0.001	1
23	BICF2G630368609	48426569	508	-5.789	0.8599	0.0822	-6.732	4.557e-11	0.001	1
23	BICF2G630393592	3771652	508	-7.01	1.05	0.0809	-6.674	6.56e-11	0.001	1
23	BICF2G630393640	3174142	509	-6.885	1.037	0.07991	-6.636	8.3e-11	0.001	1
23	BICF2G630393623	3585312	509	-6.968	1.052	0.07965	-6.624	8.944e-11	0.001	1
22	BICF2G630325700	28177194	509	5.282	0.8018	0.07884	6.587	1.124e-10	0.001	1
7	BICF2S2373674	70897866	509	7.488	1.14	0.07849	6.571	1.239e-10	0.001	1
20	BICF2P698923	11019536	508	-5.244	0.8008	0.07813	-6.548	1.431e-10	0.001	1
22	BICF2G630318187	14444352	509	5.235	0.8005	0.07779	6.54	1.508e-10	0.001	1
20	BICF2S23235484	11137741	509	5.169	0.7904	0.07778	6.539	1.512e-10	0.001	1
12	BICF2P447476	13179214	509	-6.733	1.03	0.07774	-6.537	1.529e-10	0.001	1
23	BICF2P972809	3352654	509	-6.794	1.039	0.07772	-6.536	1.539e-10	0.001	1
23	BICF2G630393631	3363036	509	-6.794	1.039	0.07772	-6.536	1.539e-10	0.001	1
37	BICF2G630127673	12705359	408	-6.107	0.9301	0.09599	-6.566	1.584e-10	0.001	1
1	BICF2P1346227	83612621	509	5.78	0.8995	0.0753	6.426	3.033e-10	0.001	1
21	BICF2P521514	38742388	509	-5.879	0.9156	0.07522	-6.422	3.108e-10	0.001	1
5	BICF2P1127509	58465014	509	-6.424	1.012	0.07363	-6.348	4.845e-10	0.001	1
9	BICF2G630835109	35320954	509	-6.129	0.9789	0.07176	-6.261	8.176e-10	0.001	1
27	BICF2S23626823	34953196	509	5.18	0.8279	0.07169	6.257	8.343e-10	0.001	1
21	BICF2S22944749	38399129	509	-4.986	0.8038	0.07055	-6.204	1.147e-09	0.001	1
30	BICF2P251026	19032736	508	-4.717	0.8487	0.05754	-5.558	4.414e-08	0.001	1
10	BICF2P263265	11148822	505	-9.136	0.7366	0.2342	-12.4	5.232e-31	0.002	0.4
2	BICF2P888548	78718039	509	-8.829	0.8077	0.1907	-10.93	4.037e-25	0.002	0.841
11	BICF2S23713898	70185413	509	-8.915	0.8256	0.187	-10.8	1.322e-24	0.002	0.868
11	BICF2P386951	30034722	508	-9.936	0.9247	0.1858	-10.75	2.132e-24	0.002	0.88
11	BICF2G630299334	30049507	509	-9.904	0.9237	0.1848	-10.72	2.601e-24	0.002	0.886
39	BICF2S23034798	85988016	509	7.229	0.6753	0.1844	10.7	3.012e-24	0.002	0.888
11	BICF2G630299297	29941783	509	-9.839	0.9247	0.1826	-10.64	5.273e-24	0.002	0.896
39	BICF2S23016609	85796248	509	6.987	0.6704	0.1764	10.42	3.566e-23	0.002	0.932
39	BICF2S23650575	85810577	509	6.987	0.6704	0.1764	10.42	3.566e-23	0.002	0.932
39	BICF2S23646963	85897638	509	6.955	0.6694	0.1755	10.39	4.7e-23	0.002	0.938
39	G2158F40S34	85920555	509	6.955	0.6694	0.1755	10.39	4.7e-23	0.002	0.938
11	BICF2G630299277	29919965	509	-8.778	0.8522	0.1731	-10.3	1.01e-22	0.002	0.949
11	BICF2G630299281	29923010	509	-8.758	0.8527	0.1723	-10.27	1.301e-22	0.002	0.951
15	BICF2P230564	61995049	509	-7.51	0.7342	0.1711	-10.23	1.883e-22	0.002	0.957
1	BICF2S2341480	96302437	509	8.833	0.8643	0.1708	10.22	2.027e-22	0.002	0.957
15	BICF2P762909	43545782	509	7.303	0.7267	0.1661	10.05	8.632e-22	0.002	0.972
12	BICF2S23431955	24844859	509	-7.486	0.7481	0.1649	-10.01	1.235e-21	0.002	0.975
10	BICF2P1075313	33881765	509	10.59	1.066	0.163	9.936	2.242e-21	0.002	0.979
14	BICF2G630525724	32690035	509	10.64	1.094	0.1574	9.732	1.234e-20	0.002	0.989
35	BICF2P970374	18167654	509	8.254	0.8507	0.1566	9.703	1.569e-20	0.002	0.989
39	BICF2G6304528	113960049	509	6.376	0.6572	0.1566	9.702	1.584e-20	0.002	0.989
39	BICF2P957319	106729702	509	-6.139	0.6342	0.156	-9.68	1.902e-20	0.002	0.99
39	BICF2P380372	106746968	509	-6.139	0.6342	0.156	-9.68	1.902e-20	0.002	0.99
39	BICF2P1225049	106788737	509	-6.139	0.6342	0.156	-9.68	1.902e-20	0.002	0.99
4	BICF2S23315543	88431001	509	7.615	0.7881	0.1555	9.662	2.206e-20	0.002	0.99
23	BICF2P925420	21187223	509	-7.044	0.7307	0.1549	-9.641	2.613e-20	0.002	0.99
39	BICF2P182873	106922913	509	-6.106	0.6339	0.1547	-9.633	2.799e-20	0.002	0.99
39	BICF2S2323248	106929512	509	-6.106	0.6339	0.1547	-9.633	2.799e-20	0.002	0.99
39	BICF2S23239356	106948179	509	-6.106	0.6339	0.1547	-9.633	2.799e-20	0.002	0.99
39	BICF2P1216067	106950106	509	-6.106	0.6339	0.1547	-9.633	2.799e-20	0.002	0.99
39	BICF2P709109	106970101	509	-6.106	0.6339	0.1547	-9.633	2.799e-20	0.002	0.99
39	BICF2S23158878	106983202	509	-6.106	0.6339	0.1547	-9.633	2.799e-20	0.002	0.99
39	BICF2P1052825	107097172	509	-6.09	0.6334	0.1542	-9.615	3.237e-20	0.002	0.991
39	BICF2P704951	107118037	509	-6.09	0.6334	0.1542	-9.615	3.237e-20	0.002	0.991
19	BICF2P272835	20851298	507	-7.253	0.757	0.1539	-9.582	4.287e-20	0.002	0.994
34	BICF2P598284	21066203	509	-6.922	0.7239	0.1528	-9.563	4.95e-20	0.002	0.994
21	BICF2G630649098	28898527	509	8.57	0.8978	0.1523	9.545	5.753e-20	0.002	0.994
39	BICF2G63016732	72592223	508	-6.842	0.7182	0.1521	-9.527	6.714e-20	0.002	0.994
19	BICF2P1141329	4372966	504	6.858	0.7263	0.1508	9.443	1.359e-19	0.002	0.996
2	TIGRP2P27598	65549023	509	6.811	0.7219	0.1493	9.434	1.413e-19	0.002	0.996
4	BICF2P75023	53223226	509	-7.145	0.7695	0.1453	-9.285	4.737e-19	0.002	0.997
2	BICF2S23732316	65229682	508	7.409	0.7991	0.1452	9.272	5.276e-19	0.002	0.997
39	BICF2P417887	106491229	509	-5.94	0.6416	0.1446	-9.258	5.853e-19	0.002	0.997
1	BICF2P672452	120040159	509	7.991	0.8679	0.1433	9.207	8.802e-19	0.002	0.998
23	BICF2P163200	40330696	509	-6.59	0.7182	0.1424	-9.176	1.124e-18	0.002	0.998
15	TIGRP2P196523	19976965	509	8.115	0.8844	0.1424	9.176	1.133e-18	0.002	0.998
6	BICF2S2312826	46573447	509	7.139	0.7818	0.1413	9.132	1.601e-18	0.002	0.999
12	BICF2P859741	69403660	509	-7.088	0.7779	0.1407	-9.112	1.879e-18	0.002	0.999
39	BICF2S23215627	106636562	509	-5.839	0.6418	0.1404	-9.098	2.093e-18	0.002	0.999
5	BICF2S23134807	57783220	508	7.94	0.8747	0.14	9.077	2.478e-18	0.002	0.999
6	BICF2G630582785	46486559	509	-6.796	0.7497	0.1395	-9.065	2.722e-18	0.002	0.999
39	BICF2G63016735	72583847	509	-6.409	0.7071	0.1394	-9.063	2.767e-18	0.002	0.999
39	BICF2P313111	106768193	509	-5.819	0.6431	0.139	-9.049	3.087e-18	0.002	0.999
39	BICF2P291562	106799235	509	-5.819	0.6431	0.139	-9.049	3.087e-18	0.002	0.999
39	BICF2P1239659	106831544	509	-5.819	0.6431	0.139	-9.049	3.087e-18	0.002	0.999
39	BICF2P551200	106866624	509	-5.819	0.6431	0.139	-9.049	3.087e-18	0.002	0.999
4	BICF2P452056	25657857	509	-7.468	0.8253	0.139	-9.048	3.11e-18	0.002	0.999
12	BICF2G630122752	58089046	509	7.072	0.7831	0.1386	9.031	3.57e-18	0.002	0.999
1	BICF2S23242321	92958429	509	-6.893	0.7648	0.1381	-9.013	4.112e-18	0.002	0.999
13	BICF2G630664245	33445434	454	7.275	0.8047	0.1531	9.041	4.599e-18	0.002	0.999
39	BICF2P527866	106471524	508	-5.758	0.6404	0.1377	-8.991	4.903e-18	0.002	0.999
39	BICF2P666855	106962606	509	-5.771	0.6421	0.1374	-8.987	5.044e-18	0.002	0.999
5	BICF2P661268	16717807	509	-6.845	0.7664	0.1359	-8.931	7.794e-18	0.002	0.999
12	BICF2S23517169	52719134	509	6.727	0.7535	0.1359	8.928	7.993e-18	0.002	0.999
8	BICF2P423869	38577370	509	-6.997	0.7858	0.1352	-8.904	9.582e-18	0.002	0.999
8	BICF2S23339939	50949344	509	7.651	0.8612	0.1347	8.884	1.123e-17	0.002	0.999
8	BICF2P693450	50973646	509	7.651	0.8612	0.1347	8.884	1.123e-17	0.002	0.999
24	BICF2P187430	18327929	509	6.688	0.7538	0.1344	8.872	1.231e-17	0.002	0.999
21	BICF2P563087	33944162	509	6.697	0.7553	0.1343	8.867	1.28e-17	0.002	0.999
8	BICF2P471959	51017479	509	7.617	0.8618	0.1335	8.839	1.591e-17	0.002	0.999
34	BICF2P1056615	21238730	509	6.629	0.7508	0.1332	8.828	1.732e-17	0.002	0.999
7	BICF2P1314813	46787326	507	-6.654	0.7539	0.1336	-8.826	1.777e-17	0.002	0.999
7	BICF2P880486	41718225	509	6.856	0.7783	0.1328	8.81	1.997e-17	0.002	0.999
19	BICF2S23532224	33074639	509	9.72	1.103	0.1328	8.81	2.001e-17	0.002	0.999
3	BICF2P1040272	43464965	509	-6.806	0.7759	0.1318	-8.772	2.681e-17	0.002	0.999
38	BICF2G63070705	20269792	508	6.971	0.795	0.1319	8.769	2.754e-17	0.002	1
39	BICF2S23754124	103941412	509	7.953	0.9087	0.1312	8.752	3.125e-17	0.002	1
3	BICF2P733852	59243330	509	-7.028	0.8044	0.1308	-8.737	3.516e-17	0.002	1
12	TIGRP2P170366	63890938	509	-6.427	0.7361	0.1307	-8.731	3.664e-17	0.002	1
7	BICF2S23110079	41698739	509	6.787	0.7799	0.13	8.702	4.572e-17	0.002	1
39	BICF2P18355	99097847	509	7.974	0.9188	0.1294	8.679	5.455e-17	0.002	1
39	BICF2S23056485	100559482	506	7.757	0.8947	0.1298	8.67	5.93e-17	0.002	1
38	BICF2P1290284	20275209	509	6.914	0.7979	0.129	8.665	6.069e-17	0.002	1
17	BICF2S23256924	5097503	508	-8.688	1.005	0.1288	-8.649	6.903e-17	0.002	1
5	BICF2P637002	71884918	508	7.28	0.8471	0.1274	8.594	1.049e-16	0.002	1
12	BICF2P986308	38643843	509	-6.222	0.7244	0.127	-8.59	1.081e-16	0.002	1
5	BICF2P731728	36098191	509	8.573	0.9988	0.1269	8.583	1.133e-16	0.002	1
15	BICF2P480804	44541733	509	-6.301	0.7343	0.1268	-8.581	1.154e-16	0.002	1
10	BICF2G630482386	32167224	509	7.406	0.8633	0.1268	8.579	1.173e-16	0.002	1
12	BICF2P148163	9800782	508	9.865	1.151	0.1268	8.57	1.258e-16	0.002	1
1	BICF2G630723730	43156199	508	6.938	0.81	0.1266	8.565	1.305e-16	0.002	1
17	BICF2G630204216	49508618	509	8.003	0.9348	0.1263	8.562	1.335e-16	0.002	1
31	BICF2S23639041	25809638	509	7.773	0.9083	0.1262	8.558	1.376e-16	0.002	1
33	BICF2S23741025	16657983	509	-6.727	0.7897	0.1252	-8.518	1.858e-16	0.002	1
24	BICF2P1398083	3783384	509	6.653	0.7815	0.1251	8.513	1.924e-16	0.002	1
8	BICF2S23436585	47529805	509	-6.299	0.7407	0.1248	-8.504	2.064e-16	0.002	1
37	BICF2G630127778	12755269	509	6.63	0.7812	0.1244	8.487	2.356e-16	0.002	1
2	TIGRP2P28417	68500001	509	-6.431	0.7621	0.1232	-8.439	3.367e-16	0.002	1
39	BICF2P1058526	107208964	509	-5.45	0.6473	0.1227	-8.421	3.858e-16	0.002	1
2	BICF2P950765	54618947	509	6.438	0.7661	0.1223	8.403	4.398e-16	0.002	1
5	BICF2G630183626	36845402	509	-7.924	0.9431	0.1222	-8.403	4.425e-16	0.002	1
8	BICF2P657069	45460871	509	-8.35	0.9951	0.1219	-8.391	4.844e-16	0.002	1
2	BICF2P566046	22591677	509	6.554	0.7826	0.1215	8.374	5.477e-16	0.002	1
15	BICF2P294799	12134997	483	-6.56	0.7825	0.1275	-8.383	5.732e-16	0.002	1
2	TIGRP2P21158	10379731	509	-9.412	1.125	0.1213	-8.366	5.804e-16	0.002	1
34	BICF2S23124462	8659658	508	7.845	0.9383	0.1214	8.361	6.049e-16	0.002	1
39	BICF2P974450	107235825	509	-5.401	0.6464	0.121	-8.355	6.304e-16	0.002	1
22	BICF2S24510818	57653651	509	6.441	0.7728	0.1205	8.334	7.357e-16	0.002	1
19	BICF2S23145655	44402746	509	7.397	0.8901	0.1199	8.311	8.784e-16	0.002	1
37	BICF2G630131320	29149062	504	-6.514	0.7845	0.1208	-8.303	9.446e-16	0.002	1
35	BICF2G630776403	21832273	509	6.539	0.788	0.1196	8.298	9.609e-16	0.002	1
28	BICF2P851555	32572151	494	-6.4	0.772	0.1226	-8.291	1.083e-15	0.002	1
39	BICF2P1199063	32869401	509	6.573	0.7938	0.1191	8.28	1.102e-15	0.002	1
37	BICF2G630127795	12766737	508	6.495	0.7847	0.1193	8.277	1.128e-15	0.002	1
32	BICF2P1092139	15135880	509	-6.886	0.8331	0.1188	-8.266	1.22e-15	0.002	1
5	BICF2P540963	71647797	509	7.189	0.8703	0.1186	8.26	1.276e-15	0.002	1
18	BICF2P1110279	37617597	508	6.658	0.8063	0.1187	8.257	1.308e-15	0.002	1
15	BICF2P1171688	19950206	509	9.653	1.169	0.1185	8.254	1.335e-15	0.002	1
34	BICF2P248888	9936778	509	-7.08	0.8586	0.1183	-8.246	1.415e-15	0.002	1
32	BICF2S23210686	13495102	509	-6.259	0.7593	0.1182	-8.243	1.451e-15	0.002	1
18	TIGRP2P249291	37600713	509	6.633	0.8054	0.118	8.236	1.525e-15	0.002	1
31	BICF2S23345507	38136036	509	6.623	0.8058	0.1176	8.22	1.721e-15	0.002	1
2	TIGRP2P29403	72958710	507	6.692	0.8162	0.1175	8.199	2.024e-15	0.002	1
39	BICF2G6307320	102402858	474	-5.665	0.6895	0.1251	-8.216	2.041e-15	0.002	1
25	BICF2P902534	43452851	506	10.19	1.243	0.1176	8.196	2.074e-15	0.002	1
13	BICF2P706462	15674648	508	-5.932	0.7245	0.117	-8.189	2.168e-15	0.002	1
36	TIGRP2P416483	7028579	509	-6.847	0.8364	0.1167	-8.185	2.21e-15	0.002	1
23	BICF2S24510251	28639957	508	7.569	0.9255	0.1168	8.179	2.334e-15	0.002	1
25	BICF2G630470525	9881031	509	6.201	0.7606	0.1159	8.154	2.788e-15	0.002	1
23	BICF2G630372555	37731747	509	-6.225	0.765	0.1155	-8.137	3.141e-15	0.002	1
32	BICF2P621255	39987549	509	6.201	0.7621	0.1155	8.136	3.176e-15	0.002	1
5	BICF2P261246	60992066	509	6.771	0.8353	0.1147	8.105	3.971e-15	0.002	1
7	BICF2G630549686	7136779	508	-6.575	0.8119	0.1147	-8.098	4.195e-15	0.002	1
39	BICF2G6306446	104196334	509	-5.772	0.7128	0.1145	-8.098	4.197e-15	0.002	1
8	BICF2P891298	45373061	509	8.252	1.019	0.1145	8.095	4.271e-15	0.002	1
32	BICF2P337593	41117208	508	6.662	0.8239	0.1144	8.086	4.596e-15	0.002	1
26	TIGRP2P337185	10650362	509	6.215	0.7687	0.1142	8.085	4.602e-15	0.002	1
25	BICF2P137430	7790255	508	-6.288	0.7791	0.1141	-8.072	5.085e-15	0.002	1
6	BICF2P685466	6665132	507	6.885	0.8549	0.1138	8.054	5.815e-15	0.002	1
6	TIGRP2P85385	6455895	509	6.885	0.8553	0.1133	8.05	5.953e-15	0.002	1
6	TIGRP2P85393	6575350	509	6.885	0.8553	0.1133	8.05	5.953e-15	0.002	1
6	BICF2P776106	6706961	509	6.885	0.8553	0.1133	8.05	5.953e-15	0.002	1
6	BICF2P746431	6737023	509	6.885	0.8553	0.1133	8.05	5.953e-15	0.002	1
6	BICF2S23753813	6761771	509	6.885	0.8553	0.1133	8.05	5.953e-15	0.002	1
8	TIGRP2P108500	20498864	506	6.306	0.7849	0.1135	8.034	6.746e-15	0.002	1
6	BICF2P310287	6506874	508	6.874	0.8562	0.113	8.028	6.962e-15	0.002	1
19	BICF2S23523873	4392773	509	5.893	0.7345	0.1127	8.024	7.186e-15	0.002	1
39	BICF2S23513750	104186012	509	-6.559	0.8204	0.112	-7.995	8.848e-15	0.002	1
24	BICF2P197191	3907988	509	7.3	0.9152	0.1115	7.976	1.011e-14	0.002	1
3	BICF2S23434560	92979889	509	6.97	0.8766	0.1109	7.952	1.206e-14	0.002	1
33	BICF2P1405859	5874274	507	8.907	1.12	0.1112	7.95	1.23e-14	0.002	1
1	BICF2G630715782	31433729	501	6.137	0.7748	0.1117	7.921	1.544e-14	0.002	1
8	BICF2S23050927	50803680	509	6.39	0.8073	0.11	7.915	1.562e-14	0.002	1
3	BICF2G630706333	33591366	509	6.217	0.7872	0.1095	7.897	1.778e-14	0.002	1
23	BICF2P1064097	35742320	508	9.684	1.231	0.1089	7.864	2.257e-14	0.002	1
20	BICF2P155171	30026893	509	-6.145	0.7815	0.1087	-7.864	2.264e-14	0.002	1
27	BICF2G630147629	21057560	509	-8.03	1.022	0.1085	-7.854	2.429e-14	0.002	1
18	TIGRP2P246355	23729786	509	-9.625	1.231	0.1076	-7.817	3.154e-14	0.002	1
8	BICF2P571608	45413225	509	-5.973	0.7654	0.1072	-7.803	3.476e-14	0.002	1
7	BICF2P780937	58498034	509	5.88	0.7544	0.107	7.794	3.696e-14	0.002	1
3	TIGRP2P54115	85008634	509	-6.11	0.7842	0.1069	-7.791	3.777e-14	0.002	1
15	BICF2G630437545	26175056	509	8.251	1.059	0.1068	7.787	3.884e-14	0.002	1
20	BICF2P705827	59115257	509	-7.126	0.916	0.1066	-7.78	4.106e-14	0.002	1
23	BICF2P740967	33672798	509	-6.333	0.8142	0.1066	-7.779	4.13e-14	0.002	1
6	BICF2P313760	56057444	509	-5.84	0.7524	0.1062	-7.761	4.665e-14	0.002	1
14	BICF2G630530685	45022591	509	-6.125	0.7895	0.1061	-7.759	4.76e-14	0.002	1
5	BICF2P957897	56393870	509	-8.513	1.098	0.1061	-7.757	4.815e-14	0.002	1
24	BICF2G630507722	16780141	509	6.132	0.7925	0.1056	7.739	5.482e-14	0.002	1
6	BICF2P433079	6787603	501	6.661	0.8607	0.1072	7.739	5.6e-14	0.002	1
37	BICF2P1203931	17625237	509	6.72	0.8689	0.1055	7.734	5.653e-14	0.002	1
18	BICF2S23231932	49881610	509	8.188	1.062	0.1049	7.71	6.69e-14	0.002	1
13	BICF2G630745139	65380315	508	-5.813	0.7567	0.1045	-7.682	8.151e-14	0.002	1
13	BICF2G630611295	21086488	509	-6.385	0.8316	0.1042	-7.678	8.402e-14	0.002	1
34	BICF2P962992	6055543	509	5.942	0.7742	0.1041	7.675	8.539e-14	0.002	1
13	BICF2P307920	44264038	509	6.573	0.8569	0.104	7.671	8.785e-14	0.002	1
19	BICF2G63048538	30372255	509	8.076	1.055	0.1037	7.658	9.631e-14	0.002	1
7	BICF2S23115714	46374494	509	-6.677	0.8745	0.1031	-7.635	1.128e-13	0.002	1
1	BICF2G630789073	98193249	508	8.952	1.175	0.103	7.621	1.247e-13	0.002	1
9	TIGRP2P124782	29748883	506	5.982	0.7854	0.1032	7.616	1.301e-13	0.002	1
10	BICF2P115855	39959669	509	5.853	0.769	0.1025	7.611	1.338e-13	0.002	1
7	BICF2G630559997	58721576	507	7.056	0.9288	0.1026	7.597	1.486e-13	0.002	1
19	BICF2G630256340	49808095	505	-5.854	0.7731	0.1023	-7.572	1.769e-13	0.002	1
5	BICF2G630238849	74347743	509	7.008	0.9282	0.1011	7.55	2.038e-13	0.002	1
3	BICF2P1422190	52498099	509	-5.822	0.7732	0.1006	-7.53	2.342e-13	0.002	1
7	BICF2P1251203	58664344	509	7.311	0.976	0.09967	7.492	3.047e-13	0.002	1
31	BICF2G630727633	5836077	509	-6.574	0.8782	0.09952	-7.486	3.176e-13	0.002	1
31	BICF2G630727644	5845339	509	-6.574	0.8782	0.09952	-7.486	3.176e-13	0.002	1
35	BICF2P1071366	17060489	509	-5.878	0.7872	0.09906	-7.466	3.621e-13	0.002	1
19	BICF2G630254010	52308052	509	-5.77	0.7736	0.09889	-7.459	3.803e-13	0.002	1
24	BICF2P1469518	3585228	509	7.062	0.9472	0.09881	7.456	3.889e-13	0.002	1
26	BICF2P436639	32246755	506	8.161	1.097	0.09889	7.437	4.462e-13	0.002	1
19	TIGRP2P264856	32109301	508	-6.699	0.9018	0.09832	-7.428	4.725e-13	0.002	1
11	BICF2P218661	21242536	509	-5.825	0.788	0.09729	-7.392	6.006e-13	0.002	1
30	BICF2G630403296	27255242	509	6.806	0.9209	0.09726	7.391	6.067e-13	0.002	1
14	BICF2G630530688	45023019	508	-5.967	0.808	0.09729	-7.385	6.331e-13	0.002	1
1	BICF2S23236221	121160037	509	5.796	0.7852	0.09705	7.382	6.437e-13	0.002	1
39	BICF2G630535974	13292687	509	7.53	1.02	0.09703	7.381	6.482e-13	0.002	1
13	BICF2S22949241	57859297	509	-5.724	0.7774	0.09659	-7.363	7.337e-13	0.002	1
19	BICF2S23026257	53658471	509	7.292	0.9912	0.09647	7.357	7.606e-13	0.002	1
19	BICF2S23035665	19853750	509	5.928	0.806	0.0964	7.355	7.743e-13	0.002	1
20	BICF2G630447113	55796888	509	-6.239	0.8488	0.09629	-7.35	8.003e-13	0.002	1
20	BICF2G630447104	55800485	509	-6.239	0.8488	0.09629	-7.35	8.003e-13	0.002	1
37	BICF2P365766	15740327	509	-5.633	0.7668	0.09622	-7.347	8.154e-13	0.002	1
39	G2038F14S257	70963484	509	6.031	0.8221	0.09597	7.336	8.772e-13	0.002	1
3	BICF2P686400	28412132	509	5.919	0.8073	0.09585	7.331	9.061e-13	0.002	1
13	BICF2S23647043	49653188	507	5.791	0.79	0.09618	7.331	9.164e-13	0.002	1
12	BICF2S23251263	43939291	509	5.582	0.7638	0.09531	7.309	1.057e-12	0.002	1
33	BICF2P213946	30837675	509	7.21	0.9893	0.09484	7.288	1.212e-12	0.002	1
13	BICF2G630664431	33339673	508	6.351	0.8715	0.09498	7.287	1.224e-12	0.002	1
17	BICF2P489034	6710195	509	6.113	0.8395	0.09468	7.282	1.267e-12	0.002	1
8	TIGRP2P108486	20481969	509	6.089	0.8379	0.09432	7.266	1.404e-12	0.002	1
23	BICF2P1387355	40283702	509	-5.662	0.7811	0.09392	-7.249	1.574e-12	0.002	1
8	BICF2S23338968	45471632	509	6.475	0.8948	0.0936	7.236	1.721e-12	0.002	1
22	BICF2P561701	32867001	509	5.875	0.8121	0.09357	7.234	1.738e-12	0.002	1
26	BICF2P751830	32546385	509	5.791	0.8016	0.09333	7.224	1.862e-12	0.002	1
9	BICF2G630473518	57866371	501	-5.608	0.7796	0.09395	-7.193	2.33e-12	0.002	1
9	BICF2P252703	56465402	508	-5.653	0.7871	0.0925	-7.181	2.479e-12	0.002	1
8	TIGRP2P116574	7732816	509	6.043	0.8428	0.09206	7.17	2.671e-12	0.002	1
22	BICF2G630326453	29417890	509	8.107	1.131	0.09201	7.168	2.711e-12	0.002	1
25	BICF2S23132653	17528264	509	5.545	0.7747	0.09178	7.158	2.895e-12	0.002	1
13	BICF2G630615121	25343441	508	-9.008	1.262	0.09145	-7.137	3.337e-12	0.002	1
35	BICF2P868255	24280484	509	5.736	0.8048	0.09108	7.128	3.527e-12	0.002	1
2	BICF2P639166	69610342	509	8.426	1.184	0.09078	7.115	3.847e-12	0.002	1
25	BICF2P33920	52638056	508	8.43	1.186	0.09084	7.11	3.966e-12	0.002	1
19	BICF2S23615770	20033977	509	5.82	0.8213	0.09012	7.087	4.63e-12	0.002	1
7	BICF2P260039	46320904	509	5.776	0.8156	0.09002	7.082	4.763e-12	0.002	1
1	BICF2S23217415	52332922	509	5.957	0.8458	0.08912	7.043	6.162e-12	0.002	1
22	BICF2S23152758	62501735	509	-6.483	0.9212	0.089	-7.038	6.366e-12	0.002	1
20	BICF2G630230641	20955042	509	-5.492	0.7804	0.08899	-7.037	6.396e-12	0.002	1
7	TIGRP2P96968	46321298	508	5.742	0.8163	0.08907	7.034	6.541e-12	0.002	1
6	BICF2G630578570	50626848	509	-6.446	0.9176	0.08868	-7.024	6.967e-12	0.002	1
22	BICF2P1074098	54241605	508	-6.086	0.8692	0.08832	-7.001	8.092e-12	0.002	1
30	BICF2G630406860	22906077	509	5.573	0.7997	0.08741	6.968	1e-11	0.002	1
1	BICF2P1448468	73671980	499	5.621	0.8071	0.08892	6.965	1.048e-11	0.002	1
33	BICF2P516667	18060363	509	5.737	0.8244	0.08719	6.959	1.063e-11	0.002	1
6	BICF2G630580556	49139715	509	5.888	0.848	0.08684	6.944	1.174e-11	0.002	1
34	BICF2G630459036	29636261	509	7.194	1.043	0.08574	6.896	1.602e-11	0.002	1
36	BICF2G630764450	8673226	509	-5.682	0.8252	0.08551	-6.885	1.714e-11	0.002	1
2	BICF2S23454326	78699057	509	-7.556	1.098	0.08546	-6.883	1.734e-11	0.002	1
6	BICF2P1186238	61707171	509	5.664	0.8236	0.08533	6.877	1.801e-11	0.002	1
24	BICF2G630513181	9767449	509	-5.819	0.8466	0.08524	-6.873	1.847e-11	0.002	1
12	BICF2P1098428	16815917	509	-7.386	1.077	0.08484	-6.856	2.067e-11	0.002	1
3	BICF2P467821	87687756	507	-5.963	0.8699	0.08511	-6.854	2.1e-11	0.002	1
26	BICF2P1338290	38555795	509	-7.724	1.13	0.08444	-6.838	2.317e-11	0.002	1
6	BICF2G630574433	56010479	507	-5.254	0.7723	0.08395	-6.803	2.907e-11	0.002	1
14	BICF2G630519310	7953246	509	5.687	0.8366	0.08352	6.798	2.999e-11	0.002	1
15	BICF2G630426977	54867268	509	5.913	0.8728	0.08302	6.775	3.46e-11	0.002	1
3	BICF2P949469	26091733	509	8.137	1.226	0.07988	6.634	8.386e-11	0.002	1
12	BICF2P1328885	36085992	509	6.005	0.9063	0.07969	6.626	8.852e-11	0.002	1
12	TIGRP2P163194	36099692	508	5.973	0.9066	0.07901	6.588	1.118e-10	0.002	1
6	BICF2P913284	77925621	509	6.768	1.03	0.07846	6.57	1.251e-10	0.002	1
27	BICF2P1366468	28573859	509	-8.154	1.244	0.0781	-6.554	1.381e-10	0.002	1
8	BICF2P29000	55800392	509	5.359	0.8188	0.07791	6.545	1.458e-10	0.002	1
16	BICF2G630848206	19580783	509	6.827	1.044	0.07779	6.539	1.51e-10	0.002	1
37	BICF2G630135375	33107279	509	-7.346	1.128	0.07721	-6.513	1.774e-10	0.002	1
9	BICF2P505461	57085178	509	5.227	0.803	0.07713	6.509	1.816e-10	0.002	1
8	BICF2P1185590	72665922	509	-6.3	0.9698	0.07684	-6.496	1.969e-10	0.002	1
34	BICF2P1100621	31605558	509	7.105	1.097	0.0764	6.476	2.229e-10	0.002	1
27	BICF2S23046643	28573601	508	-8.059	1.245	0.0765	-6.474	2.259e-10	0.002	1
3	BICF2P1351343	76853434	509	-7.412	1.151	0.07562	-6.44	2.776e-10	0.002	1
6	BICF2P157571	46756392	506	-5.197	0.8123	0.07513	-6.399	3.586e-10	0.002	1
3	BICF2G630357488	90278825	509	6.032	0.9442	0.07451	6.389	3.791e-10	0.002	1
18	BICF2S22937464	31639545	509	5.212	0.8168	0.07434	6.381	3.972e-10	0.002	1
39	BICF2G63010044	95123108	509	4.6	0.7218	0.07417	6.373	4.17e-10	0.002	1
7	BICF2P742739	27142247	509	-6.634	1.043	0.07385	-6.358	4.562e-10	0.002	1
1	BICF2S23720750	98973511	506	-5.509	0.8691	0.07385	-6.339	5.129e-10	0.002	1
27	BICF2P1173921	36914458	508	-6.209	0.9821	0.07319	-6.321	5.694e-10	0.002	1
19	BICF2G63040239	19884390	509	5.037	0.8009	0.07237	6.289	6.896e-10	0.002	1
39	BICF2G63010910	91330354	509	-6.135	1.003	0.06869	-6.115	1.929e-09	0.002	1
22	BICF2G630336674	57873937	509	5.878	0.9658	0.06808	6.086	2.29e-09	0.002	1
8	BICF2P1009244	46198836	509	-4.951	0.8139	0.06801	-6.083	2.331e-09	0.002	1
17	BICF2G630216347	26209376	509	-6.127	1.009	0.06775	-6.07	2.505e-09	0.002	1
22	BICF2S23119401	59816794	509	5.257	0.8814	0.06557	5.965	4.606e-09	0.002	1
23	BICF2P945146	12049900	509	-4.756	0.7994	0.06527	-5.95	5.004e-09	0.002	1
8	BICF2S23348876	11039224	507	-4.993	0.8402	0.06538	-5.944	5.206e-09	0.002	1
30	BICF2G630408825	19021466	509	-4.914	0.8344	0.06404	-5.89	7.05e-09	0.002	1
25	BICF2P91250	49203639	509	6.091	1.053	0.06187	5.782	1.289e-08	0.002	1
25	BICF2P911034	35170429	509	-6.73	1.168	0.0615	-5.764	1.426e-08	0.002	1
3	BICF2G630358244	90896109	509	4.775	0.8296	0.06135	5.757	1.488e-08	0.002	1
35	BICF2G630775351	20670821	509	-5.969	1.038	0.06121	-5.749	1.55e-08	0.002	1
6	BICF2S2312894	22376644	509	4.821	0.8404	0.06097	5.737	1.656e-08	0.002	1
34	TIGRP2P395691	21258130	509	-8.11	0.7447	0.1896	-10.89	5.813e-25	0.003	0.851
29	BICF2P527413	20197479	509	8.321	0.7885	0.1801	10.55	1.135e-23	0.003	0.914
29	BICF2P413138	20188312	508	8.321	0.7895	0.18	10.54	1.295e-23	0.003	0.915
3	BICF2P742001	77492832	509	7.98	0.762	0.1778	10.47	2.3e-23	0.003	0.927
39	BICF2P338240	104657515	508	6.732	0.6813	0.1617	9.88	3.615e-21	0.003	0.982
39	BICF2P216493	104640567	509	6.71	0.681	0.1607	9.853	4.503e-21	0.003	0.984
15	TIGRP2P201305	44423366	508	-6.962	0.7105	0.1595	-9.798	7.191e-21	0.003	0.986
13	BICF2S23121336	11381435	509	-7.431	0.7626	0.1577	-9.744	1.116e-20	0.003	0.989
13	BICF2P1510386	11401675	509	-7.431	0.7626	0.1577	-9.744	1.116e-20	0.003	0.989
22	BICF2S23532809	29856711	509	10.89	1.123	0.1565	9.697	1.643e-20	0.003	0.989
20	BICF2G630233949	25141568	509	-6.936	0.7238	0.1534	-9.584	4.185e-20	0.003	0.993
16	BICF2S23642436	16595778	509	-7.206	0.7627	0.1497	-9.448	1.264e-19	0.003	0.996
18	TIGRP2P255879	50237645	509	8.339	0.8879	0.1482	9.391	2.013e-19	0.003	0.996
14	BICF2S23333040	62998704	509	10.76	1.15	0.1472	9.353	2.73e-19	0.003	0.996
2	BICF2P784177	77406739	509	6.722	0.7274	0.1442	9.242	6.662e-19	0.003	0.997
12	TIGRP2P166786	54166619	509	7.408	0.8024	0.1439	9.232	7.223e-19	0.003	0.998
28	BICF2S23027787	28625034	507	-6.831	0.7414	0.1439	-9.214	8.426e-19	0.003	0.998
7	BICF2S23162154	47738327	509	6.619	0.7202	0.1428	9.192	9.959e-19	0.003	0.998
32	BICF2P751358	6050785	506	-7.687	0.8421	0.1419	-9.129	1.671e-18	0.003	0.999
10	BICF2S23650439	13818508	509	-8.327	0.9158	0.1402	-9.093	2.185e-18	0.003	0.999
9	BICF2G630838852	42469107	507	7.255	0.7987	0.1404	9.083	2.38e-18	0.003	0.999
5	BICF2S23544401	34603343	509	7.966	0.8829	0.1384	9.023	3.792e-18	0.003	0.999
20	BICF2G630232963	23541484	509	6.541	0.7282	0.1373	8.982	5.227e-18	0.003	0.999
11	BICF2S23421031	75095302	508	7.016	0.7811	0.1375	8.981	5.285e-18	0.003	0.999
7	BICF2S23047838	8411236	509	7.393	0.8242	0.137	8.97	5.741e-18	0.003	0.999
3	BICF2G630338653	40844380	508	-8.196	0.9185	0.1359	-8.923	8.363e-18	0.003	0.999
36	BICF2P913441	10476819	504	10.85	1.219	0.1363	8.901	1.01e-17	0.003	0.999
3	BICF2G630340127	44615782	509	-6.897	0.7766	0.1346	-8.881	1.148e-17	0.003	0.999
3	BICF2G630340128	44622942	509	-6.909	0.7799	0.1341	-8.86	1.356e-17	0.003	0.999
2	BICF2P1021851	30268107	509	9.861	1.118	0.133	8.819	1.866e-17	0.003	0.999
19	BICF2G63040657	20515768	509	6.877	0.7806	0.1328	8.81	1.998e-17	0.003	0.999
39	BICF2G630539550	4346598	509	9.313	1.059	0.1323	8.793	2.267e-17	0.003	0.999
19	BICF2P378453	31164178	509	6.577	0.7494	0.1319	8.776	2.594e-17	0.003	0.999
23	BICF2G630393442	7362611	509	7.567	0.8627	0.1318	8.772	2.672e-17	0.003	0.999
34	BICF2S23233868	26573347	509	7.256	0.8273	0.1318	8.771	2.693e-17	0.003	0.999
13	BICF2G630614728	25071007	509	-7.334	0.8395	0.1308	-8.736	3.54e-17	0.003	1
23	BICF2S23059149	38452916	509	9.787	1.123	0.1302	8.712	4.252e-17	0.003	1
39	BICF2P240184	5629341	508	-7.726	0.8899	0.1297	-8.683	5.339e-17	0.003	1
21	BICF2G630653210	18680053	509	-6.407	0.7399	0.1288	-8.66	6.347e-17	0.003	1
5	BICF2S23449369	35963813	509	-6.612	0.7654	0.1283	-8.638	7.469e-17	0.003	1
39	BICF2P1017453	2993891	508	7.634	0.8854	0.1281	8.622	8.494e-17	0.003	1
17	BICF2G630222602	10810862	509	8.224	0.9541	0.1278	8.619	8.647e-17	0.003	1
29	BICF2S23241822	13732250	509	8.095	0.9407	0.1274	8.605	9.643e-17	0.003	1
24	BICF2G630506645	18193807	507	-9.916	1.154	0.1275	-8.592	1.07e-16	0.003	1
28	BICF2P1235465	29865313	509	6.46	0.7566	0.1257	8.538	1.595e-16	0.003	1
14	BICF2P90893	55015339	501	7.321	0.859	0.1271	8.523	1.859e-16	0.003	1
12	BICF2P900535	29745952	509	7.903	0.9309	0.1244	8.489	2.313e-16	0.003	1
7	BICF2P605395	80880536	509	6.538	0.7703	0.1244	8.488	2.331e-16	0.003	1
24	BICF2G630506548	18387878	509	6.45	0.7604	0.1243	8.482	2.442e-16	0.003	1
36	TIGRP2P411712	10250108	509	-6.838	0.8075	0.1239	-8.467	2.727e-16	0.003	1
15	BICF2G630444011	11867635	498	6.254	0.7385	0.1263	8.468	2.837e-16	0.003	1
9	BICF2G630828219	13320378	509	-8.268	0.9783	0.1235	-8.451	3.069e-16	0.003	1
5	BICF2P1108442	59365149	508	10.33	1.226	0.123	8.426	3.739e-16	0.003	1
2	BICF2P841825	33160740	509	-6.894	0.8188	0.1227	-8.42	3.896e-16	0.003	1
23	BICF2P615475	26370162	509	-6.929	0.8276	0.1215	-8.373	5.53e-16	0.003	1
11	BICF2P163083	21544158	509	-6.42	0.7669	0.1214	-8.371	5.618e-16	0.003	1
9	BICF2P312765	37308929	509	6.174	0.7418	0.1202	8.323	8.032e-16	0.003	1
10	BICF2G630482381	32160246	507	6.886	0.8348	0.1187	8.248	1.406e-15	0.003	1
1	BICF2P1178165	9212708	509	-6.468	0.787	0.1176	-8.218	1.737e-15	0.003	1
12	BICF2G630122429	58348844	509	6.469	0.7915	0.1164	8.174	2.409e-15	0.003	1
13	BICF2G630604187	9655009	508	-6.374	0.7831	0.1158	-8.14	3.099e-15	0.003	1
17	BICF2P1428422	49482858	509	7.109	0.8742	0.1154	8.133	3.251e-15	0.003	1
22	BICF2G630334655	50729007	509	-6.724	0.8273	0.1153	-8.127	3.386e-15	0.003	1
39	BICF2G6306532	104039506	509	5.836	0.7191	0.115	8.116	3.665e-15	0.003	1
12	TIGRP2P163478	38507494	508	-6.494	0.8025	0.1146	-8.092	4.385e-15	0.003	1
8	BICF2S2297884	58274066	509	-6.222	0.7711	0.1138	-8.069	5.179e-15	0.003	1
7	BICF2G63085614	73439301	509	7.773	0.9683	0.1128	8.028	6.969e-15	0.003	1
12	BICF2G630119186	63906483	506	-6.003	0.7479	0.1134	-8.027	7.08e-15	0.003	1
2	BICF2P923387	79500249	509	6.069	0.7567	0.1126	8.021	7.341e-15	0.003	1
18	BICF2S23435503	37597915	509	6.459	0.8066	0.1123	8.008	8.045e-15	0.003	1
20	BICF2P380516	52250363	509	6.222	0.7795	0.1116	7.982	9.699e-15	0.003	1
8	BICF2P1130925	27450721	509	8.091	1.016	0.1112	7.965	1.095e-14	0.003	1
2	BICF2P854577	66911748	509	7.946	1.001	0.1106	7.938	1.327e-14	0.003	1
5	BICF2S23451221	10271055	509	7.262	0.9153	0.1104	7.934	1.368e-14	0.003	1
1	BICF2P1057040	87641933	509	6.342	0.7995	0.1104	7.933	1.377e-14	0.003	1
19	BICF2S23543705	4408351	509	5.84	0.7375	0.1101	7.918	1.529e-14	0.003	1
15	BICF2P1441160	52845991	509	6.053	0.765	0.1099	7.913	1.594e-14	0.003	1
22	BICF2G630323683	24948265	509	6.185	0.7824	0.1097	7.905	1.679e-14	0.003	1
7	BICF2G630554310	20535247	507	-6.489	0.8207	0.1101	-7.906	1.682e-14	0.003	1
6	TIGRP2P83707	46844067	509	-9.214	1.167	0.1095	-7.895	1.814e-14	0.003	1
3	BICF2G630342302	60529664	508	-7.093	0.8993	0.1095	-7.887	1.92e-14	0.003	1
39	BICF2P281594	107268901	509	5.176	0.6568	0.1091	7.881	1.997e-14	0.003	1
8	BICF2P1108108	69397624	507	-5.877	0.7463	0.1093	-7.874	2.114e-14	0.003	1
20	BICF2P572707	56130682	509	7.122	0.9064	0.1086	7.858	2.359e-14	0.003	1
1	BICF2P1198103	123706655	509	9.292	1.19	0.1074	7.811	3.28e-14	0.003	1
10	BICF2P1150585	25359914	509	-5.866	0.7517	0.1072	-7.803	3.47e-14	0.003	1
6	BICF2G630585084	33885598	508	6.883	0.8824	0.1073	7.801	3.552e-14	0.003	1
6	BICF2P356356	44567311	509	-7.203	0.9238	0.1071	-7.798	3.611e-14	0.003	1
2	BICF2S2315706	22601896	508	-6.651	0.8558	0.1066	-7.771	4.374e-14	0.003	1
22	BICF2G630333173	48717915	509	5.862	0.7549	0.1063	7.765	4.542e-14	0.003	1
3	BICF2P1276947	54047298	508	5.987	0.7744	0.1056	7.73	5.827e-14	0.003	1
23	TIGRP2P302474	23465840	508	6.494	0.8406	0.1055	7.726	6.001e-14	0.003	1
3	BICF2P354228	54287564	509	7.115	0.9211	0.1053	7.725	6.031e-14	0.003	1
3	TIGRP2P46461	57440651	509	8.684	1.124	0.1053	7.723	6.107e-14	0.003	1
23	BICF2S2318521	34919732	509	9.288	1.205	0.1049	7.708	6.778e-14	0.003	1
24	TIGRP2P321969	48889655	509	-6.63	0.8602	0.1049	-7.708	6.791e-14	0.003	1
9	BICF2P1302170	46962268	508	5.996	0.7806	0.1044	7.68	8.267e-14	0.003	1
20	BICF2P662723	55782580	509	-6.014	0.7836	0.1041	-7.675	8.556e-14	0.003	1
10	BICF2G630482473	32258739	509	6.556	0.8543	0.1041	7.674	8.613e-14	0.003	1
19	BICF2P976658	45921635	509	-6.035	0.788	0.1037	-7.659	9.585e-14	0.003	1
7	TIGRP2P97168	47210936	509	6.473	0.8454	0.1037	7.657	9.687e-14	0.003	1
13	BICF2G630612428	22467697	509	5.825	0.7612	0.1035	7.652	1.003e-13	0.003	1
17	TIGRP2P233718	50750405	509	6.223	0.8142	0.1033	7.643	1.073e-13	0.003	1
36	BICF2S2354925	3158896	509	6.529	0.8561	0.1029	7.626	1.205e-13	0.003	1
27	BICF2G630146945	19973819	509	9.136	1.199	0.1027	7.617	1.281e-13	0.003	1
30	BICF2P815047	13107473	508	7.537	0.9925	0.1023	7.594	1.505e-13	0.003	1
24	BICF2P651933	29408764	508	6.01	0.7939	0.1017	7.57	1.78e-13	0.003	1
35	BICF2G630774235	14067347	509	6.038	0.7982	0.1014	7.565	1.839e-13	0.003	1
39	BICF2P717027	3634029	509	-5.872	0.7764	0.1014	-7.563	1.866e-13	0.003	1
4	BICF2P794901	71025501	509	-7.581	1.003	0.1013	-7.562	1.881e-13	0.003	1
18	BICF2P1288812	13442783	507	-6.96	0.9218	0.1014	-7.551	2.043e-13	0.003	1
12	BICF2G630123232	57572371	508	-6.118	0.8139	0.1004	-7.516	2.577e-13	0.003	1
17	BICF2P1125128	58211574	509	6.669	0.8877	0.1002	7.512	2.648e-13	0.003	1
7	BICF2P1015452	48032145	509	6.237	0.8304	0.1001	7.511	2.669e-13	0.003	1
32	BICF2G630593512	21970062	509	6.058	0.8067	0.1001	7.51	2.692e-13	0.003	1
6	BICF2S2366962	26506128	508	5.709	0.7605	0.1002	7.507	2.747e-13	0.003	1
20	BICF2P747272	9986649	509	-6.56	0.8741	0.1	-7.506	2.767e-13	0.003	1
7	BICF2P1392983	47584636	509	6.257	0.8337	0.09999	7.505	2.778e-13	0.003	1
9	BICF2G630473524	57872609	508	5.836	0.7777	0.1002	7.504	2.798e-13	0.003	1
10	BICF2S23111326	34479725	509	-6.699	0.8936	0.09979	-7.497	2.943e-13	0.003	1
39	BICF2G6308722	99154870	509	7.625	1.017	0.09974	7.495	2.986e-13	0.003	1
21	BICF2G630639047	53140950	509	-5.768	0.7709	0.09943	-7.482	3.258e-13	0.003	1
36	BICF2G630757694	29839856	509	-5.807	0.7787	0.09885	-7.458	3.848e-13	0.003	1
28	BICF2G630262146	39896884	459	6.531	0.8733	0.109	7.478	3.877e-13	0.003	1
11	BICF2G630298570	28276024	508	-6.379	0.8579	0.09852	-7.436	4.459e-13	0.003	1
24	BICF2P633176	15566985	509	5.776	0.777	0.09829	7.434	4.514e-13	0.003	1
26	BICF2G630798757	23313662	509	5.85	0.7875	0.09817	7.429	4.671e-13	0.003	1
32	BICF2S23756355	32670406	508	8.263	1.116	0.09771	7.402	5.62e-13	0.003	1
19	BICF2S23759232	44848547	509	-7.502	1.019	0.0965	-7.359	7.545e-13	0.003	1
20	BICF2P1308129	52216313	508	-8.19	1.115	0.09642	-7.348	8.127e-13	0.003	1
3	BICF2S22917428	84571107	509	7.913	1.08	0.0958	7.329	9.203e-13	0.003	1
4	BICF2S22925495	59032120	508	-6.235	0.8508	0.09594	-7.328	9.3e-13	0.003	1
1	BICF2P316459	89197310	509	-6.609	0.9022	0.09572	-7.326	9.418e-13	0.003	1
19	BICF2G630255128	51256349	509	-5.92	0.8088	0.09556	-7.319	9.845e-13	0.003	1
17	BICF2P561877	6542551	509	-5.497	0.7528	0.09515	-7.302	1.107e-12	0.003	1
23	BICF2P297568	49458506	509	-6.614	0.9063	0.09506	-7.298	1.135e-12	0.003	1
4	TIGRP2P64226	70985412	509	-7.377	1.012	0.09482	-7.287	1.218e-12	0.003	1
22	BICF2G630324016	25380618	509	-5.803	0.7964	0.09482	-7.287	1.218e-12	0.003	1
9	TIGRP2P124788	29764297	509	7.201	0.9892	0.09463	7.279	1.286e-12	0.003	1
7	BICF2P97859	47467337	509	-5.806	0.7985	0.09442	-7.27	1.366e-12	0.003	1
7	TIGRP2P97216	47475994	509	-5.806	0.7985	0.09442	-7.27	1.366e-12	0.003	1
7	BICF2P1428273	47491868	509	-5.806	0.7985	0.09442	-7.27	1.366e-12	0.003	1
22	BICF2P711440	63408754	509	6.895	0.9506	0.09401	7.253	1.535e-12	0.003	1
22	BICF2G630324014	25379992	509	-5.773	0.7973	0.0937	-7.24	1.677e-12	0.003	1
1	BICF2P1397423	105239715	508	-5.713	0.7894	0.0938	-7.237	1.713e-12	0.003	1
19	BICF2S23139628	32148097	508	-6.806	0.9437	0.0932	-7.212	2.027e-12	0.003	1
21	BICF2P1031676	40744493	509	5.827	0.8098	0.09266	7.196	2.251e-12	0.003	1
21	BICF2P1031677	40745148	509	5.827	0.8098	0.09266	7.196	2.251e-12	0.003	1
23	BICF2P1506813	40295662	508	-5.631	0.7844	0.09242	-7.178	2.531e-12	0.003	1
4	TIGRP2P64232	71010378	508	-7.314	1.02	0.09217	-7.167	2.72e-12	0.003	1
17	BICF2P522035	52208421	508	5.629	0.7868	0.09188	7.155	2.956e-12	0.003	1
37	TIGRP2P417767	4991265	509	6.211	0.8705	0.09124	7.135	3.368e-12	0.003	1
34	BICF2P243849	10560316	509	5.692	0.8	0.09078	7.115	3.839e-12	0.003	1
39	G2037F12S80	70923854	509	5.827	0.8205	0.09048	7.102	4.19e-12	0.003	1
14	BICF2G630528901	41964988	509	6.271	0.8833	0.09043	7.1	4.248e-12	0.003	1
20	BICF2G630232945	23523161	508	-6.382	0.8989	0.09058	-7.099	4.27e-12	0.003	1
39	BICF2P1435189	1048820	509	7.78	1.097	0.09031	7.094	4.395e-12	0.003	1
11	BICF2P1503169	68821125	509	-5.54	0.7816	0.09017	-7.088	4.574e-12	0.003	1
38	BICF2P463062	20065513	509	8.182	1.16	0.08941	7.056	5.667e-12	0.003	1
6	BICF2P576519	65195585	509	-5.597	0.7961	0.08884	-7.031	6.659e-12	0.003	1
33	TIGRP2P387348	18050419	509	5.749	0.8188	0.08863	7.022	7.079e-12	0.003	1
9	BICF2P1426690	44246638	509	-5.553	0.7927	0.08827	-7.006	7.834e-12	0.003	1
23	BICF2G630363366	53426439	509	-5.575	0.7962	0.08817	-7.002	8.062e-12	0.003	1
27	BICF2G630140875	14089059	509	-5.395	0.7712	0.08802	-6.995	8.403e-12	0.003	1
3	BICF2P635494	93851186	509	-5.5	0.7865	0.08798	-6.993	8.511e-12	0.003	1
13	BICF2G630606394	13512854	508	-5.635	0.8063	0.08804	-6.989	8.776e-12	0.003	1
12	BICF2S23050409	18945275	509	-5.533	0.7918	0.08784	-6.987	8.849e-12	0.003	1
30	BICF2P1874	14430498	509	-5.617	0.8066	0.0873	-6.964	1.031e-11	0.003	1
23	BICF2G630377546	30239075	509	-6.285	0.9033	0.08716	-6.958	1.073e-11	0.003	1
1	BICF2G630721071	39728813	509	5.699	0.8193	0.08711	6.956	1.087e-11	0.003	1
23	TIGRP2P302430	23198358	509	-5.571	0.8012	0.08706	-6.954	1.102e-11	0.003	1
9	BICF2P864768	46699066	508	5.528	0.7957	0.08709	6.948	1.147e-11	0.003	1
12	BICF2G630121959	59530207	495	8.625	1.244	0.0888	6.931	1.31e-11	0.003	1
24	BICF2P304046	3562936	506	7.949	1.157	0.08567	6.872	1.876e-11	0.003	1
37	BICF2P1072902	15646187	506	7.887	1.149	0.08549	6.864	1.973e-11	0.003	1
24	BICF2P1310595	3622614	509	8.187	1.195	0.0848	6.854	2.093e-11	0.003	1
24	BICF2P360058	3729744	509	8.187	1.195	0.0848	6.854	2.093e-11	0.003	1
24	BICF2S23736239	3805834	509	8.187	1.195	0.0848	6.854	2.093e-11	0.003	1
24	BICF2P347253	3823257	509	8.187	1.195	0.0848	6.854	2.093e-11	0.003	1
24	BICF2P385070	3878201	509	8.187	1.195	0.0848	6.854	2.093e-11	0.003	1
24	BICF2P990498	3981638	509	8.187	1.195	0.0848	6.854	2.093e-11	0.003	1
24	BICF2P827247	3984639	509	8.187	1.195	0.0848	6.854	2.093e-11	0.003	1
5	BICF2P833272	26672843	509	5.921	0.8655	0.0845	6.841	2.279e-11	0.003	1
12	TIGRP2P157400	14984595	509	5.775	0.8443	0.08447	6.839	2.297e-11	0.003	1
24	BICF2P840135	3873553	508	8.191	1.198	0.08453	6.835	2.361e-11	0.003	1
35	BICF2G630777867	24281991	503	5.419	0.7933	0.0852	6.831	2.454e-11	0.003	1
32	BICF2P162621	24725560	509	-5.409	0.7921	0.08423	-6.829	2.459e-11	0.003	1
6	BICF2P776280	77893541	507	7.785	1.142	0.08432	6.819	2.623e-11	0.003	1
8	BICF2P913107	45337494	509	6.618	0.9708	0.08396	6.817	2.65e-11	0.003	1
24	BICF2P511135	3711174	507	8.183	1.202	0.08407	6.808	2.816e-11	0.003	1
7	TIGRP2P103078	74877699	509	6.487	0.9558	0.0833	6.788	3.197e-11	0.003	1
27	BICF2P1229286	22134102	508	5.975	0.883	0.08298	6.766	3.661e-11	0.003	1
4	BICF2P1124912	34079087	505	-5.6	0.8276	0.08342	-6.766	3.691e-11	0.003	1
26	BICF2G630805144	14389949	508	-5.735	0.8507	0.08241	-6.741	4.299e-11	0.003	1
22	BICF2P481487	41408795	509	-5.323	0.7917	0.08188	-6.724	4.771e-11	0.003	1
15	BICF2S23730120	66074696	508	-5.548	0.8256	0.08195	-6.721	4.891e-11	0.003	1
24	BICF2S236281	3770213	508	8.006	1.192	0.08185	6.716	5.023e-11	0.003	1
3	BICF2P1020933	27987015	509	7.732	1.155	0.08121	6.694	5.76e-11	0.003	1
16	BICF2S23454118	58191772	504	6.234	0.9326	0.08175	6.685	6.154e-11	0.003	1
14	BICF2G630530356	44624160	509	-5.466	0.823	0.08005	-6.642	7.999e-11	0.003	1
13	BICF2G630747805	63205386	509	-5.959	0.8995	0.07968	-6.626	8.857e-11	0.003	1
27	BICF2P1277059	15847042	509	-5.654	0.8541	0.07957	-6.62	9.153e-11	0.003	1
2	BICF2P512072	54557517	509	-5.309	0.802	0.07955	-6.619	9.206e-11	0.003	1
17	BICF2P856179	45585539	506	5.273	0.8041	0.07862	6.558	1.353e-10	0.003	1
6	BICF2S23052260	28855681	509	-5.295	0.8093	0.07786	-6.543	1.48e-10	0.003	1
6	BICF2S23637794	26163376	509	-7.634	1.17	0.0775	-6.526	1.636e-10	0.003	1
22	BICF2G63092169	63251845	509	-5.187	0.7989	0.07676	-6.493	2.015e-10	0.003	1
9	BICF2P164591	63539695	509	7.271	1.121	0.07661	6.486	2.101e-10	0.003	1
29	BICF2P986569	44040963	507	5.166	0.7979	0.07664	6.474	2.263e-10	0.003	1
37	BICF2G630128436	13996219	509	7.678	1.187	0.07625	6.469	2.328e-10	0.003	1
15	BICF2G630436158	28046943	508	-5.669	0.8845	0.07509	-6.409	3.349e-10	0.003	1
16	BICF2G630113056	34032025	509	6.693	1.045	0.07489	6.406	3.406e-10	0.003	1
6	BICF2G630572151	69220759	508	7.484	1.17	0.07485	6.398	3.586e-10	0.003	1
39	BICF2G63015367	75513246	509	-7.206	1.132	0.07403	-6.367	4.329e-10	0.003	1
32	BICF2P608816	28399456	509	-5.192	0.8202	0.07324	-6.33	5.411e-10	0.003	1
21	BICF2S23649826	51155610	508	-5.006	0.7987	0.07204	-6.267	7.864e-10	0.003	1
7	BICF2G630563196	63867472	505	-4.987	0.7991	0.07187	-6.241	9.255e-10	0.003	1
20	BICF2P392966	7904080	509	-6.904	1.109	0.07101	-6.225	1.01e-09	0.003	1
39	BICF2P406116	99223052	509	-4.654	0.7568	0.06942	-6.15	1.575e-09	0.003	1
9	BICF2P1201382	47624597	509	4.901	0.8043	0.06825	6.094	2.183e-09	0.003	1
14	BICF2G630527353	36698424	509	6.178	1.014	0.06816	6.09	2.237e-09	0.003	1
38	BICF2S23511665	12586210	507	6.936	1.155	0.06668	6.006	3.631e-09	0.003	1
17	BICF2P708599	18411959	509	-4.953	0.8269	0.0661	-5.99	3.974e-09	0.003	1
36	BICF2S2376990	26543451	504	-6.909	1.156	0.06642	-5.976	4.339e-09	0.003	1
28	BICF2G630269751	24006551	509	-5.909	0.9936	0.0652	-5.946	5.11e-09	0.003	1
36	BICF2P243388	20756824	508	-6.043	1.039	0.06264	-5.815	1.076e-08	0.003	1
23	TIGRP2P300262	16015775	509	-6.954	1.201	0.06205	-5.791	1.225e-08	0.003	1
6	BICF2G630808041	6894390	509	-6.424	1.114	0.06153	-5.766	1.415e-08	0.003	1
4	BICF2P182029	71787492	509	7.309	1.289	0.05965	5.671	2.383e-08	0.003	1
5	BICF2S23530901	58469767	509	-6.298	1.131	0.05762	-5.568	4.189e-08	0.003	1
12	BICF2P1016193	19378220	509	-6.907	1.249	0.05693	-5.532	5.078e-08	0.003	1
37	BICF2G630126810	11021516	509	-7.151	1.304	0.056	-5.484	6.559e-08	0.003	1
8	BICF2P96718	10224902	509	-4.648	0.8503	0.05565	-5.466	7.231e-08	0.003	1
6	TIGRP2P81865	37790693	509	-5.207	0.9545	0.05544	-5.455	7.667e-08	0.003	1
4	BICF2S2411431	17972789	509	-5.937	1.105	0.05388	-5.373	1.18e-07	0.003	1
3	BICF2G630702944	19070601	509	-7.097	1.34	0.05244	-5.297	1.759e-07	0.003	1
5	BICF2P854025	66693084	509	8.673	0.8724	0.1631	9.941	2.151e-21	0.004	0.979
5	BICF2S23443053	34710722	509	8.38	0.8639	0.1566	9.701	1.592e-20	0.004	0.989
13	BICF2P555379	64434903	509	8.944	0.9419	0.151	9.495	8.626e-20	0.004	0.995
25	BICF2P418308	15572909	509	6.452	0.689	0.1475	9.364	2.498e-19	0.004	0.996
34	TIGRP2P398192	31600218	509	-7.584	0.82	0.1444	-9.249	6.314e-19	0.004	0.997
17	BICF2P642085	8288796	509	6.906	0.7597	0.1402	9.091	2.215e-18	0.004	0.999
17	BICF2P1149036	8294020	509	6.906	0.7597	0.1402	9.091	2.215e-18	0.004	0.999
13	BICF2P346703	47832352	508	-6.933	0.7657	0.1395	-9.055	2.95e-18	0.004	0.999
10	BICF2P207352	42424398	509	6.513	0.7217	0.1384	9.024	3.761e-18	0.004	0.999
19	BICF2G63040666	20524875	509	6.907	0.7667	0.138	9.008	4.254e-18	0.004	0.999
19	BICF2G63040671	20528358	509	6.907	0.7667	0.138	9.008	4.254e-18	0.004	0.999
7	BICF2P1382436	46615636	509	8.861	0.9839	0.1379	9.007	4.309e-18	0.004	0.999
17	BICF2S23238723	9530791	509	7.238	0.8047	0.1376	8.994	4.741e-18	0.004	0.999
3	BICF2G630338654	40864626	509	-8.232	0.9178	0.137	-8.97	5.759e-18	0.004	0.999
17	BICF2S23323152	9476111	508	7.212	0.8053	0.1368	8.956	6.457e-18	0.004	0.999
17	BICF2S2371430	9492301	508	7.212	0.8053	0.1368	8.956	6.457e-18	0.004	0.999
17	BICF2S2314088	9535904	508	7.209	0.8051	0.1368	8.955	6.495e-18	0.004	0.999
23	TIGRP2P303568	27934261	508	8.604	0.9621	0.1365	8.943	7.131e-18	0.004	0.999
17	BICF2S23223245	9344102	507	7.222	0.8089	0.1363	8.928	8.031e-18	0.004	0.999
21	BICF2G630648402	29957789	503	7.15	0.804	0.1363	8.893	1.083e-17	0.004	0.999
34	BICF2S23329291	25712417	509	7.424	0.8354	0.1348	8.886	1.104e-17	0.004	0.999
2	BICF2P983711	75149492	509	6.588	0.742	0.1346	8.879	1.168e-17	0.004	0.999
5	BICF2P1014265	55991538	509	6.597	0.7491	0.1327	8.807	2.043e-17	0.004	0.999
35	BICF2P1136518	19424881	509	9.047	1.033	0.1314	8.758	2.981e-17	0.004	1
7	BICF2S23042233	8394872	508	7.438	0.8538	0.1304	8.712	4.267e-17	0.004	1
6	BICF2G630585504	33481415	509	9.008	1.036	0.1298	8.696	4.797e-17	0.004	1
28	BICF2S23011729	28620651	509	-6.44	0.7409	0.1297	-8.692	4.967e-17	0.004	1
17	BICF2S2328790	9620778	509	7.09	0.8165	0.1295	8.684	5.268e-17	0.004	1
1	BICF2G630788713	98766566	508	9.888	1.147	0.128	8.618	8.76e-17	0.004	1
1	BICF2P6662	14681589	508	-7.096	0.8247	0.1276	-8.604	9.747e-17	0.004	1
15	BICF2G630444009	11880595	495	6.375	0.7446	0.1294	8.562	1.425e-16	0.004	1
17	BICF2G630207640	40178634	509	6.576	0.7724	0.1251	8.514	1.915e-16	0.004	1
7	BICF2P885511	5896173	509	-9.247	1.09	0.1242	-8.479	2.488e-16	0.004	1
20	BICF2G630233057	23625891	508	6.71	0.7917	0.1243	8.475	2.575e-16	0.004	1
32	BICF2G630601329	7136070	509	7.722	0.9146	0.1233	8.443	3.269e-16	0.004	1
20	BICF2P1106433	29982961	507	6.711	0.7951	0.1236	8.44	3.369e-16	0.004	1
20	BICF2G630447492	54900111	509	7.323	0.8712	0.1223	8.406	4.328e-16	0.004	1
25	BICF2S23148168	8772816	509	-6.437	0.7679	0.1217	-8.383	5.141e-16	0.004	1
25	BICF2G630466746	17505535	509	6.447	0.7712	0.1212	8.36	6.08e-16	0.004	1
19	BICF2G63040635	20493948	509	6.561	0.7852	0.1211	8.356	6.251e-16	0.004	1
2	BICF2P190075	65287103	509	6.31	0.7592	0.1199	8.311	8.743e-16	0.004	1
2	TIGRP2P27550	65336299	509	6.31	0.7592	0.1199	8.311	8.743e-16	0.004	1
1	BICF2P696146	106275868	509	7.623	0.9204	0.1192	8.281	1.09e-15	0.004	1
28	BICF2G630275617	13930090	509	6.398	0.7796	0.1173	8.207	1.887e-15	0.004	1
4	BICF2P151681	56502800	509	6.152	0.7512	0.1168	8.189	2.154e-15	0.004	1
2	BICF2P438122	11351209	509	-7.27	0.8879	0.1168	-8.188	2.174e-15	0.004	1
16	BICF2P1028320	38661989	509	7.378	0.9021	0.1166	8.179	2.316e-15	0.004	1
8	BICF2P598029	45437901	509	-8.136	0.9961	0.1163	-8.167	2.522e-15	0.004	1
24	BICF2P1358393	16738986	509	-7.299	0.8962	0.1157	-8.144	2.995e-15	0.004	1
20	BICF2G630232922	23508017	509	-6.221	0.7653	0.1153	-8.129	3.343e-15	0.004	1
39	BICF2P834070	107224558	509	5.279	0.6497	0.1152	8.126	3.421e-15	0.004	1
13	BICF2G630613761	23706001	509	6.705	0.8274	0.1147	8.103	4.033e-15	0.004	1
23	BICF2P547785	19481461	509	-6.381	0.7892	0.1142	-8.085	4.6e-15	0.004	1
19	BICF2G63040228	19877745	509	-6.08	0.7574	0.1128	-8.027	7.014e-15	0.004	1
3	BICF2G630340133	44639029	509	-6.426	0.8017	0.1125	-8.015	7.637e-15	0.004	1
39	BICF2P1072314	107197681	509	-5.231	0.6538	0.1121	-8	8.508e-15	0.004	1
20	BICF2S23630337	60771801	499	-6.66	0.8321	0.1142	-8.004	8.568e-15	0.004	1
30	BICF2G630409009	18826191	509	-6.198	0.7788	0.111	-7.958	1.155e-14	0.004	1
19	BICF2P493625	36030373	509	10.23	1.287	0.1107	7.946	1.253e-14	0.004	1
13	BICF2P697433	15671311	508	-5.796	0.7297	0.1109	-7.943	1.29e-14	0.004	1
26	BICF2P598738	6471436	508	-6.163	0.777	0.1106	-7.931	1.399e-14	0.004	1
5	BICF2G63031880	29160733	509	6.396	0.8067	0.1103	7.928	1.43e-14	0.004	1
1	BICF2S23627209	93219527	509	-6.25	0.7888	0.1102	-7.924	1.467e-14	0.004	1
16	BICF2P841182	24211827	504	-6.269	0.7922	0.1109	-7.913	1.616e-14	0.004	1
5	BICF2P564732	32509030	509	-8.498	1.077	0.1093	-7.888	1.903e-14	0.004	1
14	BICF2P58984	55024732	509	7.034	0.892	0.1093	7.886	1.93e-14	0.004	1
31	BICF2P1055893	38126671	508	-6.107	0.7749	0.1093	-7.88	2.015e-14	0.004	1
16	BICF2P516368	38644141	509	6.998	0.893	0.108	7.836	2.745e-14	0.004	1
39	BICF2P852216	107171469	509	-5.137	0.6558	0.1079	-7.833	2.82e-14	0.004	1
22	BICF2G630326701	29658863	509	7.328	0.9358	0.1079	7.831	2.855e-14	0.004	1
31	BICF2G630727387	5539121	508	-6.243	0.7973	0.1081	-7.83	2.887e-14	0.004	1
15	BICF2G630427552	51328372	509	6.552	0.8379	0.1076	7.819	3.095e-14	0.004	1
4	BICF2P488294	91258153	509	6.469	0.8283	0.1074	7.809	3.324e-14	0.004	1
29	BICF2G630635012	41206873	509	7.422	0.9527	0.1069	7.79	3.807e-14	0.004	1
1	BICF2P369301	16119869	506	-7.43	0.9536	0.1075	-7.791	3.822e-14	0.004	1
37	BICF2G630126817	11033989	509	9.219	1.185	0.1067	7.782	4.022e-14	0.004	1
30	BICF2G630403327	27222724	509	6.471	0.8315	0.1067	7.782	4.041e-14	0.004	1
28	BICF2G630275548	13984928	503	6.059	0.7785	0.1079	7.784	4.068e-14	0.004	1
7	TIGRP2P97159	47099319	501	7.268	0.9353	0.1079	7.77	4.508e-14	0.004	1
4	BICF2S2335702	45367728	505	6.095	0.7858	0.1068	7.756	4.899e-14	0.004	1
5	TIGRP2P73036	53834903	508	6.991	0.9021	0.1061	7.75	5.068e-14	0.004	1
1	BICF2P922329	120169698	508	6.327	0.818	0.1057	7.735	5.656e-14	0.004	1
5	G332F32S99	25014577	508	6.422	0.8304	0.1057	7.734	5.673e-14	0.004	1
24	BICF2G630507354	17172881	507	5.993	0.7753	0.1058	7.73	5.875e-14	0.004	1
2	BICF2S22961794	64037402	509	-6.251	0.8105	0.105	-7.713	6.564e-14	0.004	1
33	TIGRP2P390784	34356388	508	-5.938	0.7704	0.1051	-7.708	6.799e-14	0.004	1
33	BICF2P137393	34283544	509	5.998	0.7786	0.1048	7.704	6.989e-14	0.004	1
19	BICF2S23531756	33061376	509	6.575	0.8549	0.1045	7.691	7.663e-14	0.004	1
3	BICF2S2326451	92656899	509	5.951	0.7757	0.104	7.671	8.806e-14	0.004	1
14	BICF2P205604	55037773	508	6.853	0.8961	0.1036	7.648	1.035e-13	0.004	1
10	BICF2S23622913	67563585	508	-5.979	0.7819	0.1036	-7.647	1.045e-13	0.004	1
4	BICF2P927841	71021515	505	-6.904	0.9028	0.1042	-7.648	1.048e-13	0.004	1
4	BICF2S2328544	73868436	509	6.087	0.7968	0.1032	7.639	1.099e-13	0.004	1
3	BICF2P1436660	9801015	509	6.001	0.7858	0.1031	7.636	1.122e-13	0.004	1
11	BICF2P1086291	66736486	509	6.2	0.8136	0.1028	7.621	1.243e-13	0.004	1
15	BICF2P423871	41608211	509	-6.964	0.9148	0.1026	-7.613	1.322e-13	0.004	1
30	BICF2P415923	13112227	509	7.595	0.9979	0.1025	7.611	1.339e-13	0.004	1
22	BICF2G630314076	3874303	509	5.668	0.7471	0.102	7.587	1.577e-13	0.004	1
11	TIGRP2P153440	72696540	509	6.887	0.9099	0.1015	7.568	1.799e-13	0.004	1
31	BICF2P343980	35872817	509	5.637	0.7472	0.1009	7.544	2.125e-13	0.004	1
27	BICF2P680179	10125237	509	-5.656	0.7505	0.1008	-7.537	2.229e-13	0.004	1
39	BICF2G630538329	8283622	509	-6.827	0.9143	0.09906	-7.466	3.622e-13	0.004	1
3	TIGRP2P54233	85028067	509	-5.949	0.7975	0.09892	-7.461	3.77e-13	0.004	1
36	BICF2G630764460	8669151	509	-6.411	0.862	0.09836	-7.437	4.422e-13	0.004	1
34	BICF2G630456311	32217396	509	6.12	0.823	0.09835	7.436	4.446e-13	0.004	1
1	BICF2P1356685	104034747	508	-6.357	0.8561	0.09827	-7.426	4.792e-13	0.004	1
26	BICF2G630198784	36816224	509	-7.236	0.9763	0.09776	-7.412	5.261e-13	0.004	1
4	BICF2P147944	28898721	509	5.9	0.7985	0.09721	7.389	6.148e-13	0.004	1
39	BICF2P192698	99146936	509	7.058	0.9583	0.09665	7.365	7.21e-13	0.004	1
31	BICF2P1463942	21461415	509	7.665	1.042	0.09651	7.359	7.505e-13	0.004	1
1	BICF2P1310036	104052282	508	-6.3	0.8567	0.09656	-7.354	7.809e-13	0.004	1
36	BICF2P664539	15801874	508	-7.249	0.9861	0.09648	-7.351	7.981e-13	0.004	1
1	BICF2P611026	104873020	508	-6.32	0.8608	0.09626	-7.341	8.491e-13	0.004	1
7	BICF2S23044260	38765407	509	6.592	0.8983	0.09601	7.338	8.676e-13	0.004	1
17	BICF2S23036306	61416952	509	-6.016	0.8204	0.09588	-7.332	9e-13	0.004	1
8	BICF2P563619	14630567	509	7.19	0.981	0.0958	7.329	9.215e-13	0.004	1
3	BICF2P758703	70035165	509	5.986	0.8192	0.0953	7.308	1.063e-12	0.004	1
5	BICF2S2332821	26765307	509	-6.18	0.8533	0.09375	-7.242	1.651e-12	0.004	1
12	TIGRP2P164767	43918739	509	5.54	0.7657	0.0936	7.236	1.723e-12	0.004	1
23	TIGRP2P302863	24026264	509	-7.181	0.9927	0.09356	-7.234	1.744e-12	0.004	1
18	BICF2P1363812	38153587	509	6.432	0.8894	0.09352	7.232	1.764e-12	0.004	1
26	BICF2P1071611	11224908	509	6.469	0.8946	0.09348	7.231	1.781e-12	0.004	1
3	TIGRP2P43786	50823311	509	5.475	0.7579	0.09331	7.223	1.87e-12	0.004	1
19	BICF2G63040275	19921379	509	5.683	0.7892	0.09281	7.202	2.157e-12	0.004	1
22	BICF2P618948	24909302	506	-6.463	0.8978	0.09322	-7.198	2.231e-12	0.004	1
24	BICF2G630497606	44460427	509	6.791	0.9442	0.09259	7.193	2.297e-12	0.004	1
18	TIGRP2P256382	50894154	506	7.166	0.999	0.09262	7.173	2.641e-12	0.004	1
25	BICF2G63098015	32676559	508	5.574	0.7789	0.09191	7.156	2.928e-12	0.004	1
32	BICF2P267296	22449622	508	5.806	0.8133	0.09149	7.138	3.296e-12	0.004	1
5	BICF2S2398991	77014360	509	-5.939	0.8321	0.0913	-7.137	3.311e-12	0.004	1
1	BICF2S22947803	116361619	509	5.637	0.7906	0.09113	7.13	3.482e-12	0.004	1
6	BICF2S23322775	23526681	509	5.469	0.7678	0.09096	7.123	3.651e-12	0.004	1
24	TIGRP2P320369	44458380	508	7.088	0.9961	0.09095	7.115	3.846e-12	0.004	1
39	G2036F7S128	70866314	509	5.807	0.8173	0.09055	7.105	4.096e-12	0.004	1
13	BICF2S23037292	56732082	509	5.866	0.8262	0.09044	7.1	4.227e-12	0.004	1
25	BICF2P606658	45392740	509	6.919	0.9787	0.08973	7.07	5.177e-12	0.004	1
12	BICF2P1077702	38524449	508	-5.402	0.7643	0.08986	-7.068	5.238e-12	0.004	1
14	BICF2S2454897	53230650	509	-5.658	0.8008	0.08962	-7.065	5.34e-12	0.004	1
21	BICF2P642015	53164599	509	5.544	0.7856	0.08945	7.057	5.609e-12	0.004	1
7	BICF2S23323832	46335396	509	5.773	0.8199	0.08907	7.041	6.25e-12	0.004	1
14	BICF2G630527183	36340010	508	6.232	0.8859	0.08909	7.035	6.507e-12	0.004	1
9	BICF2P622818	46990511	506	5.567	0.7915	0.08938	7.033	6.601e-12	0.004	1
22	BICF2G63089173	60445615	509	6.194	0.8814	0.08877	7.028	6.804e-12	0.004	1
1	BICF2P531203	52336869	509	5.903	0.8445	0.0879	6.99	8.691e-12	0.004	1
21	BICF2P899946	40621376	509	6.16	0.8825	0.08769	6.981	9.242e-12	0.004	1
14	BICF2P130607	5914326	509	8.261	1.19	0.08677	6.941	1.199e-11	0.004	1
33	BICF2P1205387	24116331	509	-7.282	1.05	0.08668	-6.937	1.229e-11	0.004	1
17	BICF2P810309	6536243	509	-5.256	0.7591	0.08638	-6.924	1.338e-11	0.004	1
6	BICF2P1114240	33317329	509	6.091	0.8807	0.08619	6.915	1.41e-11	0.004	1
6	TIGRP2P83763	47027453	509	-5.278	0.7633	0.08616	-6.914	1.424e-11	0.004	1
15	BICF2P689284	52779481	508	-5.492	0.8	0.08522	-6.866	1.945e-11	0.004	1
2	BICF2S23033824	29361193	509	-6.312	0.9236	0.08436	-6.835	2.37e-11	0.004	1
31	BICF2P722599	37413779	509	5.341	0.7818	0.08431	6.832	2.405e-11	0.004	1
4	BICF2P1147217	56549110	509	-5.899	0.8637	0.08426	-6.83	2.439e-11	0.004	1
17	BICF2P504182	6727634	509	-7.588	1.122	0.08272	-6.762	3.763e-11	0.004	1
22	BICF2G630336229	57188068	505	5.896	0.8757	0.08267	6.733	4.552e-11	0.004	1
2	BICF2P1448071	78791968	509	6.366	0.9456	0.08205	6.732	4.553e-11	0.004	1
14	TIGRP2P193000	44643812	509	-5.679	0.8464	0.08156	-6.71	5.214e-11	0.004	1
39	BICF2S23232640	26801997	509	7.645	1.142	0.08119	6.693	5.797e-11	0.004	1
1	BICF2G630787611	123191613	509	5.603	0.8394	0.0808	6.676	6.469e-11	0.004	1
26	BICF2P1248074	29009844	482	6.176	0.9258	0.08485	6.671	7.01e-11	0.004	1
7	BICF2S23132124	27096063	509	5.382	0.8079	0.0805	6.662	7.036e-11	0.004	1
27	BICF2S23234578	23616781	509	-5.501	0.8275	0.08016	-6.647	7.746e-11	0.004	1
12	BICF2P414640	19564738	508	-7.576	1.14	0.08025	-6.644	7.882e-11	0.004	1
7	BICF2P992804	12453683	508	5.634	0.8479	0.08025	6.644	7.884e-11	0.004	1
4	BICF2G630169196	76272026	509	-5.477	0.825	0.07998	-6.639	8.153e-11	0.004	1
9	BICF2P156242	17668971	509	8.585	1.295	0.07983	6.632	8.503e-11	0.004	1
28	BICF2P1036553	41415228	509	-5.586	0.8423	0.07982	-6.632	8.527e-11	0.004	1
27	BICF2P1070677	20001923	508	6.163	0.9312	0.07967	6.618	9.278e-11	0.004	1
39	BICF2G6307615	102006089	508	-4.67	0.7096	0.07883	-6.58	1.175e-10	0.004	1
39	BICF2G6307587	102055769	508	-4.67	0.7096	0.07883	-6.58	1.175e-10	0.004	1
23	BICF2G630378050	28970297	509	-6.789	1.034	0.07843	-6.569	1.26e-10	0.004	1
29	BICF2G630632308	35996667	509	-5.211	0.7938	0.07835	-6.565	1.288e-10	0.004	1
39	BICF2G6307617	102000173	509	-4.624	0.7085	0.07749	-6.526	1.639e-10	0.004	1
39	BICF2P938513	102047187	509	-4.624	0.7085	0.07749	-6.526	1.639e-10	0.004	1
32	BICF2S23411671	11212687	509	8.321	1.278	0.07718	6.512	1.788e-10	0.004	1
14	BICF2G630528593	41525851	500	-4.952	0.7619	0.07821	-6.5	1.95e-10	0.004	1
25	BICF2G630102774	38629709	509	5.638	0.8694	0.07659	6.485	2.114e-10	0.004	1
28	BICF2P834485	32500106	508	5.19	0.8006	0.07669	6.483	2.139e-10	0.004	1
23	BICF2P729651	39872790	509	-6.387	0.9868	0.07633	-6.473	2.275e-10	0.004	1
39	BICF2G63017675	71371071	509	5.002	0.7738	0.07615	6.465	2.391e-10	0.004	1
2	BICF2P1301258	81615572	499	-5.86	0.9075	0.0774	-6.457	2.539e-10	0.004	1
1	BICF2S23159156	46903398	508	6.507	1.013	0.07536	6.422	3.108e-10	0.004	1
16	BICF2G630818851	53860473	508	-6.216	0.9711	0.0749	-6.4	3.536e-10	0.004	1
20	BICF2P482761	7880206	509	-7.117	1.114	0.07448	-6.388	3.816e-10	0.004	1
13	BICF2P979449	53367679	509	4.987	0.785	0.07375	6.353	4.691e-10	0.004	1
12	TIGRP2P160335	24207899	509	-6.391	1.007	0.07354	-6.344	4.977e-10	0.004	1
38	BICF2P506701	12454699	508	5.736	0.9071	0.07325	6.324	5.607e-10	0.004	1
16	BICF2G630817421	53119632	509	-5.045	0.8006	0.07264	-6.302	6.402e-10	0.004	1
13	BICF2P94124	36785376	509	-5.291	0.8444	0.07189	-6.267	7.887e-10	0.004	1
4	BICF2P411240	26242180	509	-5.455	0.872	0.07166	-6.256	8.422e-10	0.004	1
36	BICF2G630760187	22503794	507	5.06	0.8155	0.07084	6.205	1.14e-09	0.004	1
6	BICF2P798130	70704499	509	7.304	1.18	0.07021	6.187	1.263e-09	0.004	1
34	BICF2S22937516	9821874	509	4.915	0.799	0.06946	6.152	1.558e-09	0.004	1
15	BICF2G630428602	50061147	509	4.847	0.79	0.06912	6.136	1.709e-09	0.004	1
30	BICF2S23329970	19043824	507	5.117	0.8347	0.06925	6.13	1.774e-09	0.004	1
3	BICF2P828618	61827150	508	-6.473	1.06	0.06868	-6.108	2.007e-09	0.004	1
15	BICF2S23613769	7200061	492	-7.532	1.235	0.07059	-6.1	2.149e-09	0.004	1
3	BICF2G630343236	61822884	509	-6.271	1.044	0.0664	-6.005	3.653e-09	0.004	1
3	BICF2G630343238	61823388	509	-6.271	1.044	0.0664	-6.005	3.653e-09	0.004	1
4	BICF2P857347	26268893	509	-5.202	0.8729	0.06546	-5.959	4.744e-09	0.004	1
9	BICF2P1229648	47639442	508	4.66	0.8113	0.06121	5.744	1.597e-08	0.004	1
25	BICF2G630100197	34783041	505	6.113	1.073	0.06061	5.697	2.078e-08	0.004	1
36	BICF2P1119394	21747058	509	4.958	0.8775	0.05924	5.65	2.676e-08	0.004	1
14	BICF2G630523493	23414416	508	-5.688	1.01	0.05894	-5.629	3e-08	0.004	1
36	BICF2G630762989	12017625	509	-4.795	0.8531	0.05866	-5.621	3.138e-08	0.004	1
15	BICF2P657470	24176073	509	-6.535	1.198	0.05547	-5.457	7.592e-08	0.004	1
8	TIGRP2P117609	56994348	509	-6.964	1.291	0.05424	-5.392	1.068e-07	0.004	1
10	TIGRP2P141197	52187674	509	-4.407	0.8418	0.0513	-5.236	2.41e-07	0.004	1
12	TIGRP2P166443	53117609	509	9.654	0.9491	0.1695	10.17	3.052e-22	0.005	0.961
32	BICF2G630601112	7320527	509	7.118	0.7079	0.1663	10.06	8.236e-22	0.005	0.972
32	BICF2G630595932	19103080	509	7.036	0.7221	0.1577	9.744	1.119e-20	0.005	0.989
38	BICF2G63067907	24786295	509	6.761	0.7191	0.1485	9.402	1.835e-19	0.005	0.996
2	BICF2S23715242	76936929	509	9.118	0.9977	0.1414	9.139	1.52e-18	0.005	0.999
2	BICF2P1343864	10331367	509	-7.428	0.8241	0.1381	-9.013	4.094e-18	0.005	0.999
18	BICF2S23748222	56716381	508	9.007	1.001	0.1378	8.994	4.767e-18	0.005	0.999
20	BICF2G630232568	23175158	509	6.945	0.7752	0.1367	8.959	6.239e-18	0.005	0.999
7	BICF2P403596	46541547	442	9.895	1.099	0.1557	9.006	6.502e-18	0.005	0.999
19	BICF2S2309948	46646625	508	6.835	0.7759	0.133	8.809	2.026e-17	0.005	0.999
16	BICF2P467705	45266100	509	-6.573	0.7484	0.1321	-8.784	2.442e-17	0.005	0.999
18	TIGRP2P246385	23558274	509	7.099	0.8107	0.1314	8.757	3.005e-17	0.005	1
39	BICF2P385401	104852265	509	-6.134	0.7066	0.1294	-8.681	5.374e-17	0.005	1
39	BICF2P795965	104862611	509	-6.134	0.7066	0.1294	-8.681	5.374e-17	0.005	1
39	BICF2P850791	104901963	509	-6.134	0.7066	0.1294	-8.681	5.374e-17	0.005	1
32	BICF2G630593826	21762885	509	-8.344	0.963	0.129	-8.665	6.09e-17	0.005	1
16	BICF2S2335353	43839357	509	6.357	0.7338	0.129	8.664	6.128e-17	0.005	1
2	TIGRP2P30688	77124350	509	-7.118	0.8244	0.1282	-8.633	7.757e-17	0.005	1
21	BICF2P12331	33264386	508	8.801	1.036	0.1249	8.497	2.194e-16	0.005	1
33	BICF2P313521	30910978	509	7.772	0.9162	0.1243	8.483	2.426e-16	0.005	1
15	BICF2G630427084	54753938	509	6.333	0.7494	0.1235	8.451	3.09e-16	0.005	1
5	BICF2P1451505	59328765	507	6.861	0.8125	0.1237	8.444	3.262e-16	0.005	1
33	BICF2P1153658	17219425	508	6.526	0.7752	0.1229	8.419	3.936e-16	0.005	1
19	BICF2G63046821	28125397	509	6.504	0.7784	0.121	8.356	6.277e-16	0.005	1
23	BICF2G630367203	49761364	509	6.053	0.7324	0.1187	8.264	1.239e-15	0.005	1
11	BICF2S23521281	34245463	509	-10.59	1.282	0.1186	-8.26	1.275e-15	0.005	1
21	BICF2G630649086	28927356	508	6.179	0.7506	0.1181	8.232	1.572e-15	0.005	1
2	BICF2S23352009	63565945	509	-6.652	0.8099	0.1174	-8.214	1.795e-15	0.005	1
21	BICF2P654935	17427223	509	-6.296	0.7688	0.1168	-8.19	2.144e-15	0.005	1
6	BICF2S23441278	7052538	509	6.499	0.797	0.116	8.155	2.769e-15	0.005	1
24	BICF2S23238071	49543874	497	-8.39	1.03	0.1182	-8.144	3.128e-15	0.005	1
20	BICF2P524748	23422549	509	-6.031	0.7445	0.1146	-8.101	4.088e-15	0.005	1
21	BICF2G630653222	18671058	508	-5.987	0.7393	0.1147	-8.098	4.211e-15	0.005	1
11	BICF2P176923	70200716	509	5.934	0.7342	0.1141	8.083	4.681e-15	0.005	1
21	BICF2G630646117	30506393	509	-6.11	0.756	0.1141	-8.081	4.722e-15	0.005	1
24	TIGRP2P316887	34628200	509	6.181	0.7649	0.1141	8.081	4.751e-15	0.005	1
2	BICF2P1456679	11341265	509	-7.171	0.8936	0.1127	-8.025	7.124e-15	0.005	1
21	BICF2S24411634	31757266	509	-6.091	0.7592	0.1126	-8.022	7.257e-15	0.005	1
22	BICF2G630319063	16478718	509	-5.878	0.7336	0.1124	-8.012	7.809e-15	0.005	1
39	BICF2G630539787	4184466	509	-6.297	0.7869	0.1122	-8.003	8.347e-15	0.005	1
24	TIGRP2P314706	25350149	509	10.29	1.288	0.1118	7.99	9.119e-15	0.005	1
3	TIGRP2P54297	85304339	509	6.719	0.8452	0.1108	7.95	1.22e-14	0.005	1
4	BICF2P86853	59066006	508	-7.588	0.9573	0.1104	-7.926	1.454e-14	0.005	1
19	BICF2P265208	46279230	507	-6.013	0.7587	0.1106	-7.926	1.462e-14	0.005	1
23	TIGRP2P305950	41773614	509	-6.187	0.7812	0.1101	-7.92	1.51e-14	0.005	1
18	TIGRP2P250228	40874214	509	-6.963	0.8813	0.1096	-7.9	1.741e-14	0.005	1
31	BICF2G630737354	24455421	509	-6.232	0.7911	0.109	-7.877	2.059e-14	0.005	1
34	BICF2P1060832	18297100	508	-6.257	0.795	0.1091	-7.871	2.155e-14	0.005	1
12	BICF2S23154278	73170804	509	6.744	0.8573	0.1088	7.866	2.221e-14	0.005	1
7	TIGRP2P99768	9962428	508	6.768	0.8608	0.1089	7.863	2.288e-14	0.005	1
19	BICF2S23538746	4260982	507	5.783	0.7369	0.1087	7.848	2.546e-14	0.005	1
14	BICF2P431294	27072455	509	-6.13	0.782	0.1081	-7.838	2.705e-14	0.005	1
19	BICF2G63048174	30042001	509	-6.285	0.8018	0.1081	-7.838	2.709e-14	0.005	1
22	BICF2P245610	54801321	509	-5.937	0.7578	0.108	-7.834	2.791e-14	0.005	1
37	BICF2G630126724	10927350	509	6.444	0.8246	0.1075	7.815	3.205e-14	0.005	1
20	BICF2P1454611	22076974	509	7.609	0.9832	0.1057	7.739	5.451e-14	0.005	1
20	BICF2S2361871	52356102	509	-6.105	0.789	0.1056	-7.738	5.508e-14	0.005	1
32	BICF2P1452678	22303349	509	6.099	0.7905	0.1051	7.715	6.471e-14	0.005	1
15	TIGRP2P204626	9796562	509	6.065	0.7867	0.1049	7.71	6.695e-14	0.005	1
13	BICF2S23118341	14588716	509	-6.07	0.7882	0.1047	-7.701	7.12e-14	0.005	1
7	BICF2P1313538	46303991	508	-5.891	0.7649	0.1049	-7.701	7.133e-14	0.005	1
31	BICF2G630727368	5521854	509	-6.094	0.7928	0.1044	-7.686	7.902e-14	0.005	1
2	BICF2S23319298	23188692	506	6.043	0.7871	0.1047	7.678	8.44e-14	0.005	1
5	BICF2P191437	24867191	508	7.665	0.9987	0.1043	7.675	8.575e-14	0.005	1
12	BICF2P478444	73559632	509	6.112	0.7966	0.104	7.672	8.713e-14	0.005	1
23	BICF2S23552506	23223791	509	6.4	0.8346	0.1039	7.669	8.938e-14	0.005	1
16	G924F11S138	24234982	509	-5.9	0.7762	0.1023	-7.6	1.438e-13	0.005	1
3	BICF2G630704697	31010174	509	6.059	0.8021	0.1012	7.554	1.987e-13	0.005	1
5	BICF2P430775	60561888	509	-7.194	0.9529	0.1011	-7.55	2.043e-13	0.005	1
28	BICF2P943264	22229508	509	-6.125	0.8124	0.1008	-7.539	2.204e-13	0.005	1
1	BICF2P107073	108815870	509	6.468	0.8584	0.1007	7.534	2.27e-13	0.005	1
26	BICF2G630803525	16665086	509	9.73	1.294	0.1003	7.518	2.536e-13	0.005	1
1	BICF2P1142862	93218295	509	5.891	0.7902	0.09879	7.455	3.916e-13	0.005	1
1	BICF2P1142861	93218411	509	5.891	0.7902	0.09879	7.455	3.916e-13	0.005	1
2	BICF2P794432	57047680	509	-8.433	1.136	0.09811	-7.426	4.758e-13	0.005	1
17	BICF2G630206126	47602480	509	-6.157	0.8313	0.09761	-7.406	5.482e-13	0.005	1
13	TIGRP2P180698	54680577	509	-5.698	0.7739	0.0966	-7.363	7.324e-13	0.005	1
8	BICF2P608271	55194980	509	5.949	0.8097	0.0962	7.346	8.197e-13	0.005	1
18	BICF2P629815	13445417	509	-7.045	0.9634	0.09542	-7.313	1.026e-12	0.005	1
9	BICF2P1398601	30890606	509	5.777	0.7901	0.09538	7.311	1.038e-12	0.005	1
22	BICF2G630325618	27974447	509	8.077	1.109	0.09475	7.285	1.241e-12	0.005	1
12	BICF2S23043061	43219676	509	7.058	0.97	0.09456	7.277	1.311e-12	0.005	1
22	BICF2P464953	25554746	509	5.557	0.7656	0.09411	7.258	1.489e-12	0.005	1
25	BICF2P1281702	43446222	508	9.164	1.266	0.09384	7.239	1.692e-12	0.005	1
3	BICF2G630341356	46646251	509	6.836	0.9446	0.09361	7.236	1.717e-12	0.005	1
2	BICF2P1170270	54575032	509	-5.868	0.8116	0.09345	-7.229	1.796e-12	0.005	1
2	TIGRP2P23065	54580065	509	-5.868	0.8116	0.09345	-7.229	1.796e-12	0.005	1
23	BICF2G630370158	46969773	508	5.62	0.7787	0.09331	7.216	1.968e-12	0.005	1
8	TIGRP2P114963	49971331	509	-8.956	1.243	0.09294	-7.208	2.078e-12	0.005	1
22	BICF2S2313146	57811842	509	9.745	1.352	0.0929	7.206	2.102e-12	0.005	1
10	BICF2S23015473	16106234	506	-6.276	0.872	0.0932	-7.197	2.241e-12	0.005	1
5	BICF2G630182979	35384970	508	-6.541	0.9098	0.09268	-7.189	2.353e-12	0.005	1
33	BICF2G63080135	22198914	509	-6.35	0.8835	0.09247	-7.188	2.375e-12	0.005	1
34	BICF2P1439514	21654727	507	-5.81	0.809	0.09268	-7.182	2.473e-12	0.005	1
39	BICF2G6307173	102921633	509	5.61	0.7829	0.09197	7.166	2.738e-12	0.005	1
27	BICF2G630140460	8929626	509	6.505	0.9084	0.09186	7.161	2.825e-12	0.005	1
17	BICF2G630207045	40657030	509	-6.059	0.8472	0.09164	-7.152	3.006e-12	0.005	1
9	BICF2P541408	46978538	509	5.627	0.7872	0.09155	7.148	3.084e-12	0.005	1
15	BICF2P613935	54771736	509	5.85	0.8198	0.09126	7.136	3.35e-12	0.005	1
4	BICF2P325906	24988111	509	5.493	0.7713	0.09094	7.122	3.673e-12	0.005	1
8	BICF2S22949893	50296916	509	5.979	0.8398	0.09088	7.119	3.732e-12	0.005	1
36	BICF2G630763176	11653989	508	-5.346	0.7511	0.09101	-7.118	3.78e-12	0.005	1
1	BICF2P230349	60821349	509	-5.604	0.7878	0.09076	-7.114	3.866e-12	0.005	1
25	TIGRP2P332129	47190623	509	7.015	0.9862	0.09074	7.113	3.891e-12	0.005	1
8	TIGRP2P114971	50000466	509	-8.851	1.247	0.09037	-7.097	4.313e-12	0.005	1
3	BICF2G630353164	81374898	509	8.787	1.242	0.08989	7.076	4.951e-12	0.005	1
27	BICF2P604940	20394880	509	7.113	1.006	0.0898	7.073	5.074e-12	0.005	1
20	BICF2G630233039	23608552	509	5.792	0.8211	0.08938	7.054	5.725e-12	0.005	1
27	BICF2P173836	38022159	506	6.624	0.9408	0.08956	7.041	6.273e-12	0.005	1
27	BICF2P1154650	34923475	508	-5.785	0.8221	0.08913	-7.036	6.446e-12	0.005	1
15	BICF2P1094581	35595256	508	5.469	0.7798	0.0886	7.014	7.473e-12	0.005	1
36	BICF2S23514782	25938837	509	-5.562	0.7948	0.08808	-6.998	8.263e-12	0.005	1
36	BICF2P1302068	16923648	490	7.569	1.081	0.09135	7.004	8.279e-12	0.005	1
9	BICF2G630474505	59262298	508	-5.914	0.8454	0.0882	-6.996	8.366e-12	0.005	1
2	BICF2P679657	24277207	509	5.64	0.8084	0.0876	6.977	9.477e-12	0.005	1
8	BICF2S2368251	50318239	508	5.869	0.8428	0.08744	6.963	1.038e-11	0.005	1
8	BICF2P190241	25766144	509	5.803	0.8338	0.0872	6.96	1.06e-11	0.005	1
4	TIGRP2P66824	84791351	509	8.249	1.189	0.08674	6.939	1.208e-11	0.005	1
27	BICF2G630138694	5906561	509	-5.386	0.7774	0.0865	-6.929	1.292e-11	0.005	1
14	BICF2G630527209	36365526	509	6.008	0.868	0.08635	6.922	1.349e-11	0.005	1
37	BICF2P238194	15634680	509	8.001	1.156	0.08631	6.92	1.366e-11	0.005	1
7	BICF2P572097	48045517	509	5.588	0.8086	0.08608	6.91	1.457e-11	0.005	1
17	BICF2S23636851	61518654	509	6.583	0.9535	0.08593	6.904	1.518e-11	0.005	1
30	BICF2P605133	13091769	509	6.631	0.9626	0.0856	6.889	1.67e-11	0.005	1
5	BICF2S23427002	54672536	509	-5.571	0.8144	0.08451	-6.841	2.273e-11	0.005	1
13	BICF2G630662670	35220183	508	6.621	0.9711	0.08414	6.818	2.638e-11	0.005	1
32	BICF2S2354645	24650328	509	-5.493	0.8058	0.08395	-6.817	2.658e-11	0.005	1
12	BICF2P188582	59305163	509	-5.428	0.7972	0.08379	-6.809	2.781e-11	0.005	1
28	BICF2P293218	26441958	509	5.283	0.7762	0.08372	6.806	2.839e-11	0.005	1
31	BICF2G630739728	32232799	509	-6.174	0.9071	0.08371	-6.806	2.843e-11	0.005	1
39	BICF2G630538460	8061749	509	-5.921	0.8701	0.0837	-6.805	2.852e-11	0.005	1
17	BICF2S23444513	54871405	509	5.339	0.7923	0.08219	6.738	4.375e-11	0.005	1
5	BICF2P37531	21067005	509	7.369	1.096	0.08186	6.723	4.799e-11	0.005	1
6	BICF2G630580536	49151401	509	5.707	0.8491	0.0818	6.721	4.879e-11	0.005	1
33	BICF2P530217	16606088	509	-6.322	0.9459	0.08098	-6.684	6.142e-11	0.005	1
39	BICF2P332508	32902952	509	-4.974	0.7456	0.08068	-6.67	6.69e-11	0.005	1
11	BICF2P128592	51327022	509	-7.673	1.151	0.08062	-6.668	6.806e-11	0.005	1
3	BICF2P1307080	29420007	509	-5.468	0.8214	0.0804	-6.658	7.245e-11	0.005	1
3	BICF2P817458	29429128	509	-5.468	0.8214	0.0804	-6.658	7.245e-11	0.005	1
39	BICF2G6307812	101454418	509	4.933	0.7413	0.08031	6.654	7.416e-11	0.005	1
18	TIGRP2P245717	25825609	509	-5.664	0.8525	0.08008	-6.644	7.911e-11	0.005	1
12	BICF2G630119434	63612032	508	6.666	1.01	0.07932	6.603	1.023e-10	0.005	1
27	BICF2S23016688	12788347	508	-5.479	0.8336	0.07867	-6.573	1.23e-10	0.005	1
6	BICF2P674727	22347967	509	5.232	0.7977	0.07822	6.559	1.338e-10	0.005	1
19	BICF2G63048520	30355711	509	6.579	1.004	0.07811	6.554	1.377e-10	0.005	1
30	BICF2P198049	29959697	509	6.112	0.9327	0.0781	6.554	1.384e-10	0.005	1
7	BICF2G63084509	70174435	509	5.459	0.8334	0.07801	6.549	1.419e-10	0.005	1
12	BICF2P434692	71976208	509	-5.916	0.9034	0.07798	-6.548	1.43e-10	0.005	1
1	BICF2G630713834	20390897	508	-5.585	0.8531	0.07809	-6.547	1.446e-10	0.005	1
2	BICF2P138110	87082051	509	8.649	1.324	0.07767	6.534	1.561e-10	0.005	1
29	BICF2P1273881	13826612	509	-6.581	1.009	0.0774	-6.522	1.685e-10	0.005	1
13	BICF2P681088	44655724	509	-5.877	0.9053	0.07676	-6.492	2.016e-10	0.005	1
31	BICF2G630742536	37436960	500	5.471	0.8431	0.07797	6.489	2.085e-10	0.005	1
26	BICF2P1003636	16992145	509	5.265	0.8124	0.07651	6.481	2.161e-10	0.005	1
23	BICF2P125414	38171250	498	5.429	0.838	0.07801	6.478	2.238e-10	0.005	1
9	BICF2P517678	29792987	509	6.101	0.9447	0.07602	6.458	2.482e-10	0.005	1
39	BICF2G630535184	19748985	509	7.509	1.166	0.07566	6.442	2.742e-10	0.005	1
28	BICF2P649106	42041699	509	5.95	0.9238	0.07563	6.441	2.765e-10	0.005	1
4	BICF2S23331680	46435601	499	-5.23	0.8144	0.07662	-6.422	3.153e-10	0.005	1
1	BICF2P779428	14732079	488	-5.379	0.8399	0.07784	-6.405	3.558e-10	0.005	1
1	BICF2P424636	100688723	509	-6.525	1.021	0.07453	-6.39	3.769e-10	0.005	1
30	BICF2P1031247	3480121	509	-5.435	0.8521	0.07429	-6.379	4.03e-10	0.005	1
29	BICF2G630629089	32698796	509	5.618	0.8918	0.07259	6.3	6.483e-10	0.005	1
13	BICF2S23148253	46583022	508	7.536	1.198	0.07252	6.29	6.87e-10	0.005	1
16	TIGRP2P217841	48813670	508	-6.972	1.114	0.0718	-6.256	8.398e-10	0.005	1
39	BICF2P989753	103397596	509	-5.204	0.8372	0.0708	-6.215	1.071e-09	0.005	1
21	BICF2G630649638	27477110	508	5.026	0.8126	0.07028	6.185	1.284e-09	0.005	1
2	BICF2P431443	22818420	509	-5.413	0.8803	0.0694	-6.149	1.583e-09	0.005	1
5	BICF2S23744336	12277232	509	6.479	1.06	0.06865	6.113	1.948e-09	0.005	1
10	BICF2P1231633	68685371	509	4.865	0.7965	0.06855	6.108	2.008e-09	0.005	1
17	BICF2P910782	66235253	509	5.204	0.852	0.06854	6.108	2.012e-09	0.005	1
3	BICF2G630343289	61872666	509	-6.626	1.093	0.06764	-6.065	2.586e-09	0.005	1
26	BICF2G630803128	17468171	509	5.902	0.9748	0.06742	6.054	2.748e-09	0.005	1
13	BICF2P1108805	33696770	508	-7.238	1.196	0.06745	-6.05	2.825e-09	0.005	1
8	BICF2S23239498	8958369	507	5.013	0.8297	0.06742	6.042	2.951e-09	0.005	1
28	TIGRP2P362507	41854518	505	-4.789	0.8048	0.06576	-5.95	5.018e-09	0.005	1
4	TIGRP2P58159	12768845	509	-5.022	0.8602	0.06299	-5.838	9.445e-09	0.005	1
37	BICF2S2368021	32591616	509	4.979	0.8603	0.06198	5.788	1.251e-08	0.005	1
15	BICF2P179265	65540256	509	-4.865	0.8406	0.06197	-5.787	1.255e-08	0.005	1
20	BICF2P274227	51431449	509	5.043	0.8718	0.0619	5.784	1.276e-08	0.005	1
16	BICF2G630848197	19567046	509	6.657	1.16	0.06102	5.74	1.63e-08	0.005	1
13	TIGRP2P177798	44262643	509	5.123	0.8933	0.06092	5.735	1.678e-08	0.005	1
6	BICF2P384881	45757001	509	-7.109	1.273	0.05791	-5.583	3.863e-08	0.005	1
13	TIGRP2P182982	60436363	509	7.237	1.316	0.05626	5.498	6.113e-08	0.005	1
2	TIGRP2P33513	85128327	506	5.394	0.9941	0.0552	5.426	8.957e-08	0.005	1
6	BICF2P718776	27593605	509	-4.767	0.8824	0.05443	-5.402	1.013e-07	0.005	1
6	BICF2P759672	27600299	509	-4.767	0.8824	0.05443	-5.402	1.013e-07	0.005	1
12	TIGRP2P158706	19391051	509	-7.717	1.43	0.05431	-5.396	1.049e-07	0.005	1
6	BICF2P257991	27580395	508	-4.758	0.8832	0.05425	-5.388	1.096e-07	0.005	1
30	BICF2G630394050	42624631	507	6.229	1.177	0.05258	5.294	1.789e-07	0.005	1
35	BICF2G630775442	20777208	491	4.39	0.8419	0.05267	5.214	2.728e-07	0.005	1
34	BICF2P98996	3693380	507	-3.968	0.8167	0.04465	-4.858	1.585e-06	0.005	1
10	BICF2S23611584	12552002	509	-8.683	0.833	0.1765	-10.42	3.495e-23	0.006	0.932
5	BICF2P538531	35636542	509	8.705	0.8888	0.1591	9.794	7.378e-21	0.006	0.986
3	BICF2P992772	43754418	508	-8.357	0.8787	0.1517	-9.511	7.631e-20	0.006	0.994
1	TIGRP2P12994	93251906	509	6.762	0.7273	0.1457	9.297	4.282e-19	0.006	0.996
1	BICF2P345863	108374044	509	7.927	0.8606	0.1433	9.21	8.581e-19	0.006	0.998
32	BICF2P1102293	33167597	508	-9.941	1.083	0.1428	-9.181	1.091e-18	0.006	0.998
4	BICF2S23134315	54160416	509	-7.939	0.8766	0.1393	-9.057	2.894e-18	0.006	0.999
5	BICF2G630183615	36829037	508	-6.918	0.7838	0.1334	-8.826	1.778e-17	0.006	0.999
39	BICF2S2369679	32856975	509	6.941	0.7892	0.1324	8.795	2.237e-17	0.006	0.999
23	BICF2G630387865	14523217	509	8.784	1.004	0.1311	8.747	3.243e-17	0.006	1
28	BICF2P26370	32860801	509	-7.051	0.8124	0.1294	-8.679	5.463e-17	0.006	1
5	BICF2S23161529	42892497	508	10.17	1.181	0.1277	8.605	9.638e-17	0.006	1
39	BICF2P1256628	104782415	508	-6.097	0.7086	0.1276	-8.604	9.71e-17	0.006	1
2	TIGRP2P30717	77222383	505	-7.346	0.8552	0.1279	-8.59	1.098e-16	0.006	1
1	BICF2G630722181	41059617	508	6.6	0.7736	0.1258	8.532	1.674e-16	0.006	1
32	BICF2G630597369	16905350	509	7.059	0.8307	0.1247	8.497	2.175e-16	0.006	1
39	BICF2P711557	104906427	509	-5.964	0.7064	0.1233	-8.444	3.258e-16	0.006	1
39	BICF2P1420011	104921567	509	-5.964	0.7064	0.1233	-8.444	3.258e-16	0.006	1
39	BICF2G63015268	76075975	509	-5.98	0.7104	0.1226	-8.418	3.956e-16	0.006	1
1	BICF2P1337870	98759395	509	9.097	1.09	0.1208	8.347	6.682e-16	0.006	1
3	BICF2P1159620	55292221	509	-6.602	0.791	0.1208	-8.347	6.713e-16	0.006	1
23	BICF2G630379509	26381062	509	-6.38	0.7728	0.1185	-8.256	1.318e-15	0.006	1
21	BICF2P533159	15250843	509	-6.27	0.7616	0.1179	-8.233	1.557e-15	0.006	1
5	BICF2S22945821	11620549	509	-6.027	0.7336	0.1175	-8.216	1.763e-15	0.006	1
11	BICF2G630296869	25018436	509	-6.086	0.7438	0.1167	-8.183	2.258e-15	0.006	1
1	BICF2G630788719	98757613	509	8.803	1.078	0.1163	8.167	2.522e-15	0.006	1
39	BICF2G6306391	107487856	509	6.873	0.8494	0.1144	8.091	4.396e-15	0.006	1
24	BICF2S23620848	34075070	508	-6.183	0.7652	0.1143	-8.079	4.814e-15	0.006	1
26	BICF2P566345	19167552	509	-6.178	0.7652	0.1139	-8.074	4.972e-15	0.006	1
35	BICF2P1510750	6855999	509	6.193	0.7672	0.1139	8.071	5.083e-15	0.006	1
15	BICF2G630422086	59814568	509	-6.333	0.7857	0.1136	-8.06	5.505e-15	0.006	1
28	BICF2G630267018	29467422	509	-6.045	0.7504	0.1135	-8.056	5.679e-15	0.006	1
4	BICF2P250010	53234773	509	-6.023	0.7516	0.1124	-8.013	7.728e-15	0.006	1
39	BICF2S2322538	33638882	509	5.48	0.6856	0.1119	7.993	8.959e-15	0.006	1
4	BICF2P17755	51670124	508	-6.106	0.7647	0.1119	-7.985	9.512e-15	0.006	1
39	BICF2G630535180	19912287	509	8.242	1.033	0.1116	7.979	9.887e-15	0.006	1
17	BICF2S23248426	9469139	509	6.226	0.7815	0.1112	7.966	1.085e-14	0.006	1
25	TIGRP2P336415	8720727	509	-6.141	0.7717	0.111	-7.958	1.156e-14	0.006	1
1	BICF2G630708195	4647257	509	6.113	0.7691	0.1108	7.948	1.235e-14	0.006	1
19	BICF2G63040627	20484339	507	6.302	0.7937	0.111	7.94	1.316e-14	0.006	1
16	BICF2S22952579	34868553	509	-6.293	0.7931	0.1105	-7.935	1.355e-14	0.006	1
8	BICF2G630414174	60842503	508	-6.371	0.8031	0.1106	-7.933	1.378e-14	0.006	1
25	BICF2G630158443	51736966	508	-5.938	0.7504	0.1101	-7.913	1.598e-14	0.006	1
3	BICF2G630107292	37409209	509	-5.802	0.7339	0.1097	-7.906	1.677e-14	0.006	1
13	BICF2G630604186	9648877	509	-6.181	0.7828	0.1095	-7.896	1.793e-14	0.006	1
15	TIGRP2P205001	56145119	509	-6.415	0.8178	0.1083	-7.845	2.579e-14	0.006	1
14	BICF2S23354015	53186848	509	-7.297	0.9311	0.1081	-7.837	2.729e-14	0.006	1
29	BICF2P546659	14976697	509	9.304	1.19	0.1077	7.821	3.056e-14	0.006	1
6	BICF2P646509	15752646	508	6.446	0.8244	0.1078	7.82	3.1e-14	0.006	1
4	BICF2P1184903	60788891	499	6.275	0.803	0.1094	7.814	3.314e-14	0.006	1
10	BICF2P270945	57825605	509	6.593	0.8485	0.1064	7.77	4.381e-14	0.006	1
5	BICF2G63035735	32907940	509	7.885	1.02	0.1054	7.731	5.795e-14	0.006	1
5	BICF2G630237046	89645148	509	-5.863	0.7597	0.1051	-7.717	6.387e-14	0.006	1
30	BICF2P1123967	13100920	509	8.148	1.056	0.1051	7.717	6.397e-14	0.006	1
23	BICF2G630364517	52145930	509	7.769	1.007	0.105	7.712	6.61e-14	0.006	1
24	TIGRP2P316729	33650919	509	-6.385	0.8282	0.1049	-7.709	6.722e-14	0.006	1
19	BICF2S23049926	10980441	509	-5.905	0.7667	0.1048	-7.702	7.067e-14	0.006	1
31	BICF2P151146	39123306	506	-5.978	0.7772	0.105	-7.691	7.715e-14	0.006	1
26	BICF2G630804487	15153629	509	-7.152	0.9322	0.104	-7.672	8.719e-14	0.006	1
35	BICF2P418288	5144309	508	6.189	0.8074	0.104	7.665	9.175e-14	0.006	1
39	BICF2G630535171	19930837	508	5.886	0.7682	0.104	7.662	9.406e-14	0.006	1
24	BICF2S22952983	8778175	509	6.118	0.8023	0.1029	7.626	1.208e-13	0.006	1
35	TIGRP2P410813	5397015	509	5.995	0.7875	0.1026	7.613	1.318e-13	0.006	1
23	BICF2S2378067	35575347	509	6.072	0.8004	0.1019	7.586	1.591e-13	0.006	1
27	TIGRP2P349886	21133743	508	-5.651	0.7456	0.102	-7.58	1.663e-13	0.006	1
2	BICF2P1433164	65248033	507	5.851	0.7723	0.1021	7.576	1.711e-13	0.006	1
5	BICF2P1182500	26923050	509	6.334	0.8378	0.1013	7.56	1.9e-13	0.006	1
3	TIGRP2P52493	78754516	509	5.715	0.76	0.1003	7.52	2.512e-13	0.006	1
15	BICF2G630426348	55444843	509	6.739	0.9003	0.09951	7.485	3.187e-13	0.006	1
18	BICF2G630699221	38139289	509	-5.966	0.7979	0.09932	-7.477	3.366e-13	0.006	1
38	BICF2P933195	9547767	509	6.098	0.8158	0.09927	7.475	3.414e-13	0.006	1
29	BICF2P662877	40624500	508	-6.139	0.8256	0.09851	-7.436	4.47e-13	0.006	1
20	TIGRP2P269972	12378757	508	8.255	1.113	0.09809	7.418	5.049e-13	0.006	1
11	BICF2P731554	74485768	508	-6.156	0.8307	0.0979	-7.41	5.324e-13	0.006	1
1	BICF2P115405	121049834	509	-5.967	0.8054	0.09767	-7.408	5.397e-13	0.006	1
5	BICF2G630188802	49992765	509	6.493	0.8783	0.09729	7.392	6.007e-13	0.006	1
7	BICF2P1428948	48422561	509	-5.955	0.8084	0.09668	-7.366	7.163e-13	0.006	1
9	BICF2P849794	31793988	509	-6.283	0.8547	0.09631	-7.351	7.946e-13	0.006	1
17	BICF2G630283841	54863486	509	6.482	0.8838	0.09594	7.335	8.845e-13	0.006	1
9	BICF2P1398603	30890432	509	5.796	0.7915	0.09564	7.323	9.618e-13	0.006	1
19	BICF2S23015883	51028643	509	7.217	0.994	0.0942	7.261	1.453e-12	0.006	1
1	BICF2P1099766	37387589	509	-5.703	0.7859	0.09409	-7.257	1.497e-12	0.006	1
14	BICF2P1235646	61401930	509	-5.944	0.8193	0.09405	-7.255	1.515e-12	0.006	1
39	BICF2S2444830	99134318	503	6.503	0.8972	0.0949	7.248	1.614e-12	0.006	1
4	BICF2P569258	70570293	509	-7.05	0.9757	0.09337	-7.226	1.838e-12	0.006	1
22	BICF2G630335221	51312915	509	6.393	0.8851	0.09331	7.223	1.872e-12	0.006	1
20	BICF2P175764	13294795	509	5.944	0.8237	0.09315	7.217	1.956e-12	0.006	1
1	BICF2P219458	104135762	509	-7.059	0.9788	0.09304	-7.212	2.021e-12	0.006	1
1	BICF2P405129	104147726	509	-7.059	0.9788	0.09304	-7.212	2.021e-12	0.006	1
28	BICF2S23037252	30982284	509	-6.195	0.8601	0.09284	-7.203	2.142e-12	0.006	1
1	BICF2P1199727	104182961	509	-7.258	1.01	0.09245	-7.187	2.39e-12	0.006	1
25	BICF2G63097981	32660792	508	-5.585	0.7772	0.0926	-7.186	2.409e-12	0.006	1
35	BICF2S23637629	17619352	509	5.671	0.7906	0.09214	7.173	2.613e-12	0.006	1
23	BICF2G630383745	19875033	509	5.605	0.7815	0.09213	7.173	2.619e-12	0.006	1
1	BICF2P662068	104128695	508	-7.029	0.9801	0.09226	-7.171	2.65e-12	0.006	1
3	BICF2P777556	55232129	509	-6.104	0.8543	0.09149	-7.145	3.145e-12	0.006	1
31	BICF2G630727016	4357002	507	6.649	0.9306	0.09181	7.145	3.168e-12	0.006	1
19	BICF2P1058689	26331257	509	6.544	0.9161	0.09143	7.143	3.194e-12	0.006	1
19	BICF2P1074376	26339827	509	6.544	0.9161	0.09143	7.143	3.194e-12	0.006	1
28	BICF2S23417373	43843427	504	-7.598	1.068	0.09161	-7.115	3.876e-12	0.006	1
14	BICF2P890321	31549490	509	6.508	0.9163	0.0905	7.103	4.163e-12	0.006	1
23	BICF2G630385769	17169961	509	-5.839	0.8222	0.09049	-7.102	4.177e-12	0.006	1
3	BICF2S23447659	80904651	509	-9.516	1.342	0.09025	-7.092	4.472e-12	0.006	1
20	BICF2S2341130	35871129	509	-6.369	0.9014	0.08963	-7.065	5.332e-12	0.006	1
5	BICF2P98698	73266556	507	5.841	0.8275	0.08981	7.059	5.573e-12	0.006	1
2	BICF2P1382444	22656280	509	5.548	0.788	0.08907	7.041	6.245e-12	0.006	1
12	TIGRP2P156025	10250241	509	-5.726	0.8137	0.08897	-7.037	6.415e-12	0.006	1
12	TIGRP2P156029	10258692	509	-5.726	0.8137	0.08897	-7.037	6.415e-12	0.006	1
17	BICF2S23250650	49900280	509	-5.673	0.8067	0.08887	-7.032	6.61e-12	0.006	1
6	BICF2G630808104	7114293	507	-5.644	0.8038	0.08896	-7.022	7.088e-12	0.006	1
10	BICF2S23124381	37755253	509	5.504	0.785	0.08837	7.011	7.606e-12	0.006	1
1	BICF2G630715668	31344898	509	6.251	0.8949	0.08778	6.985	9.006e-12	0.006	1
1	BICF2P889790	14824583	500	-5.409	0.7746	0.08919	-6.983	9.274e-12	0.006	1
18	BICF2P823678	36594981	508	-5.447	0.7822	0.08746	-6.964	1.034e-11	0.006	1
8	BICF2P1023738	25778226	508	5.763	0.8283	0.08733	6.958	1.072e-11	0.006	1
12	BICF2S23224102	13087175	509	6.419	0.924	0.08691	6.947	1.151e-11	0.006	1
1	BICF2P417284	122594933	464	-5.468	0.7876	0.09447	-6.943	1.311e-11	0.006	1
20	BICF2P18501	9951671	509	-5.488	0.7925	0.08643	-6.926	1.32e-11	0.006	1
24	BICF2P134090	23826069	509	5.892	0.851	0.08639	6.924	1.335e-11	0.006	1
33	BICF2G63079044	24012954	509	5.472	0.7904	0.08637	6.923	1.341e-11	0.006	1
39	BICF2P411882	6157441	508	5.824	0.8415	0.08649	6.922	1.358e-11	0.006	1
14	BICF2S2303120	28153586	509	-5.347	0.776	0.08563	-6.891	1.654e-11	0.006	1
4	BICF2P720277	73046522	509	6.075	0.882	0.08557	6.888	1.684e-11	0.006	1
14	BICF2G630519178	7894617	508	6.86	0.9961	0.08569	6.886	1.702e-11	0.006	1
1	BICF2P166383	124005606	509	5.864	0.8522	0.08542	6.881	1.756e-11	0.006	1
32	BICF2S23752082	32673418	506	7.682	1.119	0.08546	6.863	1.992e-11	0.006	1
13	BICF2G630748126	62815331	509	6.719	0.9803	0.0848	6.854	2.091e-11	0.006	1
17	BICF2G630207705	40061621	508	5.489	0.8024	0.08465	6.841	2.281e-11	0.006	1
5	TIGRP2P73652	55419100	509	-5.277	0.7759	0.08361	-6.801	2.926e-11	0.006	1
11	BICF2P772375	22507136	509	6.828	1.007	0.08318	6.782	3.309e-11	0.006	1
35	BICF2G630769600	8109762	509	5.954	0.8797	0.08287	6.768	3.612e-11	0.006	1
12	TIGRP2P156742	12187306	509	5.196	0.7681	0.0828	6.765	3.682e-11	0.006	1
23	BICF2P1102893	14058398	502	-7.051	1.043	0.08379	-6.762	3.803e-11	0.006	1
23	BICF2G630367907	48957196	509	-6.176	0.918	0.08196	-6.728	4.668e-11	0.006	1
26	BICF2G630198548	36920011	509	-5.422	0.807	0.08176	-6.719	4.937e-11	0.006	1
6	BICF2S22946647	43469953	502	-5.335	0.7956	0.08252	-6.706	5.417e-11	0.006	1
10	BICF2P423149	45336273	509	6.221	0.9297	0.08115	6.692	5.852e-11	0.006	1
8	BICF2P58709	32764284	506	5.415	0.8107	0.08131	6.679	6.382e-11	0.006	1
30	BICF2P534682	13089660	509	6.427	0.9646	0.0805	6.662	7.038e-11	0.006	1
34	BICF2P1398523	21301819	508	5.219	0.7854	0.08025	6.645	7.876e-11	0.006	1
19	BICF2P972176	21302433	509	-5.898	0.8919	0.07941	-6.613	9.555e-11	0.006	1
19	BICF2P1338331	21319441	509	-5.898	0.8919	0.07941	-6.613	9.555e-11	0.006	1
23	BICF2G630377574	30170259	509	-6.22	0.9435	0.07894	-6.592	1.092e-10	0.006	1
33	TIGRP2P388333	22072790	509	-5.697	0.8675	0.07839	-6.567	1.274e-10	0.006	1
7	TIGRP2P96950	46296177	509	5.396	0.8219	0.07837	6.566	1.283e-10	0.006	1
12	BICF2P814037	60498064	509	5.662	0.8633	0.07821	6.559	1.342e-10	0.006	1
38	BICF2G63070045	20864804	509	-8.667	1.322	0.07815	-6.556	1.365e-10	0.006	1
37	BICF2P1022868	8572104	509	5.126	0.7828	0.07797	6.548	1.433e-10	0.006	1
11	BICF2G630300493	31543485	509	-6.648	1.015	0.07793	-6.546	1.448e-10	0.006	1
30	TIGRP2P369179	19234067	509	5.504	0.8409	0.07792	6.546	1.453e-10	0.006	1
36	TIGRP2P412402	19218606	500	-5.944	0.9082	0.07921	-6.545	1.481e-10	0.006	1
33	TIGRP2P386445	14952413	509	-6.111	0.9349	0.07772	-6.536	1.54e-10	0.006	1
27	BICF2P806129	40209830	509	5.188	0.7939	0.07767	6.534	1.558e-10	0.006	1
23	BICF2G630372608	37664501	509	-5.401	0.8278	0.07747	-6.525	1.652e-10	0.006	1
3	BICF2P111391	47716066	509	-5.825	0.8931	0.07741	-6.522	1.677e-10	0.006	1
35	BICF2S23411269	19609894	508	5.407	0.83	0.07738	6.514	1.766e-10	0.006	1
39	BICF2G63010480	93847442	509	4.585	0.7047	0.07706	6.506	1.85e-10	0.006	1
10	BICF2P1017262	40963594	505	-5.137	0.7948	0.07669	-6.463	2.422e-10	0.006	1
1	BICF2S23240365	121647710	508	-5.119	0.7928	0.0761	-6.456	2.525e-10	0.006	1
39	BICF2P522293	113757808	509	5.005	0.7756	0.07591	6.453	2.561e-10	0.006	1
22	BICF2S22919412	37283121	509	5.638	0.8748	0.07573	6.445	2.692e-10	0.006	1
37	BICF2G630135127	32800168	509	5.222	0.8132	0.07521	6.421	3.112e-10	0.006	1
18	BICF2S23148439	11579085	509	5.29	0.8239	0.0752	6.421	3.121e-10	0.006	1
2	BICF2S23034759	20925396	509	-5.268	0.8224	0.07487	-6.406	3.421e-10	0.006	1
34	BICF2P1259889	9454285	509	5.124	0.8059	0.07386	6.359	4.544e-10	0.006	1
29	BICF2G630630229	33921478	509	6.062	0.955	0.07364	6.348	4.839e-10	0.006	1
18	BICF2G630700164	36328987	509	5.063	0.7987	0.07345	6.34	5.099e-10	0.006	1
20	BICF2S24111522	52090853	509	-7.175	1.138	0.07273	-6.306	6.23e-10	0.006	1
26	BICF2G630195412	39265442	509	-5.634	0.8958	0.07237	-6.289	6.903e-10	0.006	1
1	BICF2P233558	83651455	509	6.848	1.09	0.07226	6.284	7.113e-10	0.006	1
13	TIGRP2P178488	46686055	509	-5.098	0.8122	0.0721	-6.276	7.446e-10	0.006	1
13	BICF2P1186789	46688313	509	-5.098	0.8122	0.0721	-6.276	7.446e-10	0.006	1
23	BICF2P311635	51429239	508	-5.195	0.8286	0.07208	-6.27	7.765e-10	0.006	1
26	BICF2G630195828	39011396	509	5.37	0.8579	0.07173	6.259	8.243e-10	0.006	1
2	BICF2S23416592	47344189	495	7.141	1.145	0.0731	6.235	9.693e-10	0.006	1
13	BICF2P878006	46717717	509	-5.033	0.8104	0.07068	-6.21	1.106e-09	0.006	1
30	BICF2S2344956	19246902	509	5.167	0.8334	0.07046	6.199	1.176e-09	0.006	1
34	BICF2P754210	21194309	509	-5.929	0.9575	0.07031	-6.192	1.226e-09	0.006	1
17	BICF2P1009604	20931371	509	-5.592	0.9035	0.07024	-6.189	1.25e-09	0.006	1
25	BICF2P1020448	37939656	508	4.96	0.8029	0.07013	6.178	1.337e-09	0.006	1
37	BICF2G630135308	32987129	509	7.248	1.175	0.0698	6.168	1.414e-09	0.006	1
1	BICF2P36560	69489662	509	5.569	0.9036	0.06969	6.163	1.459e-09	0.006	1
20	BICF2S23315811	9928845	509	-4.89	0.7949	0.06945	-6.151	1.559e-09	0.006	1
1	BICF2S22952046	121586216	509	4.948	0.8052	0.06932	6.145	1.619e-09	0.006	1
24	BICF2G630510906	13063207	509	-4.921	0.8008	0.06931	-6.145	1.622e-09	0.006	1
1	TIGRP2P6715	69471861	505	5.486	0.8941	0.06965	6.136	1.713e-09	0.006	1
11	TIGRP2P151405	66700742	508	-4.928	0.8038	0.06914	-6.131	1.763e-09	0.006	1
6	BICF2P61178	58819370	509	-5.006	0.8197	0.06853	-6.107	2.017e-09	0.006	1
25	BICF2S23518972	37952992	508	4.894	0.8025	0.06846	6.098	2.132e-09	0.006	1
2	BICF2P150259	15717603	509	6.073	0.9961	0.0683	6.096	2.153e-09	0.006	1
39	BICF2P1282729	24527039	508	4.487	0.7394	0.06784	6.068	2.538e-09	0.006	1
14	BICF2P1318296	25388094	509	-4.834	0.7998	0.0672	-6.044	2.923e-09	0.006	1
7	BICF2G63086106	73882764	508	-5.733	0.9493	0.06724	-6.039	3e-09	0.006	1
39	BICF2G630535248	19012929	509	-4.61	0.7638	0.06704	-6.036	3.059e-09	0.006	1
4	BICF2P962365	14186635	509	-5.4	0.902	0.06602	-5.986	4.061e-09	0.006	1
14	BICF2S23649380	50848491	508	-4.904	0.8228	0.06559	-5.96	4.74e-09	0.006	1
4	TIGRP2P58469	14202071	509	-5.307	0.9032	0.06375	-5.875	7.646e-09	0.006	1
23	BICF2G630368816	48254461	509	4.775	0.8178	0.063	5.839	9.401e-09	0.006	1
4	BICF2G630170858	79408821	509	-5.265	0.9036	0.06277	-5.827	1.004e-08	0.006	1
15	BICF2G630435247	29438654	509	-4.583	0.792	0.06197	-5.787	1.255e-08	0.006	1
5	BICF2G63034715	31867203	509	-5.617	0.9773	0.06118	-5.748	1.562e-08	0.006	1
19	BICF2G63047172	28509020	509	-5.177	0.9221	0.05854	-5.615	3.246e-08	0.006	1
9	BICF2P1024173	50448874	509	4.616	0.8342	0.05696	5.534	5.025e-08	0.006	1
4	BICF2P835930	52180728	509	-5.49	0.9962	0.05653	-5.511	5.673e-08	0.006	1
38	BICF2G63074449	15492088	509	-7.394	1.355	0.05547	-5.457	7.6e-08	0.006	1
6	BICF2G630574428	56017035	508	-4.243	0.7787	0.05543	-5.449	7.923e-08	0.006	1
4	BICF2P1117516	71797559	509	6.419	1.178	0.0553	5.448	7.959e-08	0.006	1
26	BICF2G630195656	39098101	475	-5.322	0.9849	0.05814	-5.404	1.037e-07	0.006	1
6	BICF2P1410889	27601481	507	-4.74	0.8838	0.05388	-5.363	1.25e-07	0.006	1
22	BICF2P1100117	45952935	509	-5.331	0.997	0.05339	-5.348	1.351e-07	0.006	1
39	BICF2S23627215	5599941	509	4.536	0.8565	0.05242	5.296	1.77e-07	0.006	1
4	BICF2P876320	52302618	509	-5.454	1.039	0.05155	-5.249	2.248e-07	0.006	1
4	TIGRP2P59671	33532526	509	-4.913	0.9535	0.04977	-5.153	3.677e-07	0.006	1
3	BICF2S23720272	90489157	508	-4.233	0.8339	0.04845	-5.076	5.424e-07	0.006	1
10	BICF2P462764	11758427	505	-7.693	0.7525	0.172	-10.22	2.037e-22	0.007	0.957
11	BICF2P1067075	50875676	507	7.017	0.7096	0.1622	9.889	3.385e-21	0.007	0.98
3	TIGRP2P48249	62599963	508	-8.266	0.8542	0.1561	-9.676	1.972e-20	0.007	0.99
19	BICF2P938485	44869988	509	7.518	0.84	0.1365	8.951	6.667e-18	0.007	0.999
7	BICF2P414764	46617043	508	8.427	0.9655	0.1309	8.728	3.769e-17	0.007	1
2	BICF2P1339279	77125652	509	-7.036	0.8097	0.1296	-8.69	5.037e-17	0.007	1
4	BICF2P292101	58778298	509	7.597	0.8795	0.1283	8.638	7.501e-17	0.007	1
8	BICF2G630414026	60688608	509	7.886	0.9179	0.1271	8.591	1.069e-16	0.007	1
15	TIGRP2P205230	57156324	509	-9.039	1.067	0.124	-8.472	2.633e-16	0.007	1
3	TIGRP2P52228	77499353	509	6.505	0.7717	0.1229	8.43	3.608e-16	0.007	1
27	BICF2S23125789	41321348	509	-7.077	0.8409	0.1226	-8.416	4.014e-16	0.007	1
27	BICF2S23741017	41337051	509	-7.077	0.8409	0.1226	-8.416	4.014e-16	0.007	1
26	BICF2S23434955	6493340	509	6.623	0.7873	0.1225	8.412	4.133e-16	0.007	1
10	BICF2P534596	42419656	509	6.002	0.729	0.1179	8.233	1.559e-15	0.007	1
4	BICF2P1398792	14816850	507	-6.362	0.774	0.118	-8.22	1.732e-15	0.007	1
2	BICF2P1394965	4899379	509	8.491	1.034	0.1174	8.213	1.811e-15	0.007	1
39	BICF2P1258316	105028413	508	-5.843	0.7121	0.1174	-8.205	1.921e-15	0.007	1
23	BICF2S23649824	11851914	509	-6.226	0.7692	0.1144	-8.094	4.303e-15	0.007	1
1	BICF2P1154406	4598583	509	6.126	0.7589	0.1139	8.072	5.052e-15	0.007	1
19	BICF2P862395	17226551	509	-6.095	0.7575	0.1133	-8.047	6.06e-15	0.007	1
26	BICF2P566343	19167970	509	-6.123	0.763	0.1127	-8.024	7.159e-15	0.007	1
31	TIGRP2P375613	11006702	508	-6.004	0.7513	0.1121	-7.991	9.102e-15	0.007	1
28	BICF2P920424	28036066	509	6.471	0.8135	0.1109	7.954	1.186e-14	0.007	1
28	BICF2P920426	28037920	509	6.471	0.8135	0.1109	7.954	1.186e-14	0.007	1
28	BICF2S23447579	28055739	509	6.471	0.8135	0.1109	7.954	1.186e-14	0.007	1
28	BICF2P609242	28060959	509	6.471	0.8135	0.1109	7.954	1.186e-14	0.007	1
22	BICF2P557438	47018030	509	6.31	0.7961	0.1103	7.926	1.445e-14	0.007	1
32	BICF2S23159774	36114253	509	10.2	1.288	0.1101	7.921	1.497e-14	0.007	1
13	BICF2G630609218	16665562	509	6.737	0.8542	0.1093	7.886	1.926e-14	0.007	1
3	BICF2S23448000	54019637	509	8.664	1.101	0.1089	7.872	2.13e-14	0.007	1
3	BICF2P1366454	28772873	509	7.236	0.9205	0.1086	7.861	2.3e-14	0.007	1
7	BICF2P694655	44220432	509	6.762	0.863	0.108	7.835	2.78e-14	0.007	1
23	BICF2P508775	45556883	509	5.904	0.7536	0.108	7.834	2.799e-14	0.007	1
5	BICF2S22930406	53857263	509	6.258	0.803	0.107	7.793	3.731e-14	0.007	1
7	TIGRP2P96852	45849885	508	6.261	0.8061	0.1065	7.767	4.503e-14	0.007	1
28	BICF2P139903	34224613	508	-6.03	0.7831	0.1049	-7.701	7.165e-14	0.007	1
30	BICF2P1464755	13131265	509	8.248	1.073	0.1044	7.687	7.883e-14	0.007	1
28	BICF2S23110243	32885374	509	-6.073	0.7903	0.1043	-7.684	8.027e-14	0.007	1
7	TIGRP2P91509	17028157	508	-6.384	0.8325	0.1041	-7.669	8.975e-14	0.007	1
14	BICF2P523235	46591869	508	5.906	0.7719	0.1037	7.651	1.018e-13	0.007	1
2	BICF2S23112767	22369284	509	6.012	0.7892	0.1027	7.619	1.269e-13	0.007	1
13	BICF2S23118801	56683697	509	7.436	0.9765	0.1026	7.615	1.301e-13	0.007	1
11	BICF2P1020079	41864823	508	5.846	0.7689	0.1026	7.604	1.407e-13	0.007	1
10	BICF2G630486514	40983876	507	-6.013	0.7909	0.1027	-7.603	1.426e-13	0.007	1
27	BICF2P798128	35845396	508	6.437	0.8504	0.1017	7.57	1.786e-13	0.007	1
1	BICF2G630791908	85564719	509	6.155	0.8138	0.1014	7.564	1.856e-13	0.007	1
12	BICF2P21205	16524085	509	-6.87	0.9084	0.1014	-7.563	1.868e-13	0.007	1
27	BICF2G630145942	18939905	509	6.284	0.8321	0.1011	7.551	2.018e-13	0.007	1
34	BICF2P1462737	31540648	508	-5.785	0.7661	0.1013	-7.551	2.029e-13	0.007	1
11	BICF2P496829	24991882	509	-5.876	0.7797	0.1007	-7.536	2.244e-13	0.007	1
11	BICF2S23718925	76389653	508	-6.9	0.9178	0.1005	-7.518	2.542e-13	0.007	1
17	BICF2P1030134	10260772	509	6.645	0.8853	0.1	7.506	2.76e-13	0.007	1
15	BICF2P1036623	44498027	509	-5.484	0.7308	0.09996	-7.504	2.799e-13	0.007	1
1	BICF2S23658512	112198541	509	-5.991	0.8035	0.09881	-7.456	3.892e-13	0.007	1
18	BICF2S2375468	51117769	508	-6.034	0.816	0.09753	-7.395	5.912e-13	0.007	1
8	BICF2G630413807	60431274	509	-5.674	0.7708	0.09656	-7.361	7.414e-13	0.007	1
1	BICF2S23147101	119902304	509	-5.793	0.7963	0.09451	-7.275	1.329e-12	0.007	1
29	BICF2P806356	23023338	509	-5.699	0.7838	0.09445	-7.272	1.353e-12	0.007	1
5	BICF2P1181570	68156340	507	-5.71	0.7854	0.09474	-7.27	1.377e-12	0.007	1
22	BICF2S23440437	24961270	509	-5.642	0.7784	0.09389	-7.248	1.584e-12	0.007	1
7	BICF2P799178	58475374	508	-5.58	0.7704	0.09393	-7.243	1.65e-12	0.007	1
17	BICF2S23333064	45589990	508	6.588	0.9125	0.0934	7.22	1.919e-12	0.007	1
6	BICF2P613887	46959061	509	-6.218	0.8626	0.09296	-7.208	2.068e-12	0.007	1
23	TIGRP2P301673	19858556	509	5.582	0.7747	0.09291	7.206	2.098e-12	0.007	1
6	BICF2P783189	46721318	509	5.429	0.7554	0.09247	7.187	2.379e-12	0.007	1
15	BICF2G630420946	60708853	509	6.263	0.8722	0.09231	7.181	2.487e-12	0.007	1
39	BICF2P92135	102327195	509	7.803	1.088	0.09218	7.175	2.578e-12	0.007	1
14	BICF2S22953124	19440450	509	-5.542	0.7727	0.09212	-7.172	2.624e-12	0.007	1
1	BICF2P1083898	73037321	509	-6.224	0.8686	0.09195	-7.165	2.753e-12	0.007	1
22	BICF2G630314158	4080466	509	5.55	0.7747	0.09192	7.164	2.783e-12	0.007	1
32	BICF2P346577	27008238	509	-6.077	0.8486	0.09186	-7.161	2.829e-12	0.007	1
13	BICF2P1096622	50131607	509	7.032	0.9839	0.09152	7.147	3.115e-12	0.007	1
20	BICF2P371491	10131791	509	-7.608	1.066	0.0913	-7.137	3.316e-12	0.007	1
15	BICF2P516349	43566528	507	5.409	0.7587	0.09145	7.13	3.504e-12	0.007	1
3	BICF2G630350314	78514818	509	-5.605	0.7895	0.09043	-7.1	4.245e-12	0.007	1
4	BICF2G630175439	84319052	508	5.847	0.8238	0.09055	7.098	4.305e-12	0.007	1
34	BICF2G630460284	27835804	509	-5.332	0.7525	0.09009	-7.085	4.668e-12	0.007	1
5	BICF2P1331127	26933123	480	5.97	0.8418	0.09522	7.093	4.77e-12	0.007	1
7	BICF2P603061	79283645	508	5.558	0.7849	0.09018	7.082	4.784e-12	0.007	1
19	BICF2P615701	51913195	509	-5.393	0.764	0.08948	-7.059	5.562e-12	0.007	1
19	TIGRP2P264611	31076691	507	6.907	0.9786	0.08979	7.058	5.598e-12	0.007	1
12	BICF2S23149748	10176614	509	-5.782	0.8192	0.08945	-7.057	5.605e-12	0.007	1
12	BICF2P1069486	10198426	509	-5.782	0.8192	0.08945	-7.057	5.605e-12	0.007	1
12	TIGRP2P156013	10214008	509	-5.782	0.8192	0.08945	-7.057	5.605e-12	0.007	1
30	BICF2G630406933	22880190	509	6.162	0.8821	0.08779	6.985	8.972e-12	0.007	1
2	BICF2P374622	54501941	505	-5.668	0.8121	0.08829	-6.979	9.396e-12	0.007	1
1	BICF2P202923	93226372	508	5.552	0.7965	0.08761	6.971	9.888e-12	0.007	1
15	BICF2P940166	22272349	509	-5.456	0.7835	0.08731	-6.964	1.029e-11	0.007	1
23	BICF2P667659	40313276	509	-5.462	0.7843	0.0873	-6.964	1.031e-11	0.007	1
2	BICF2P495247	64725161	509	-5.754	0.8263	0.0873	-6.964	1.033e-11	0.007	1
39	BICF2S23444454	5283012	509	5.654	0.8161	0.08648	6.928	1.3e-11	0.007	1
10	BICF2G630487706	42034048	509	-5.756	0.8323	0.08619	-6.915	1.412e-11	0.007	1
19	BICF2G63040602	20457762	509	5.495	0.7947	0.08617	6.914	1.42e-11	0.007	1
1	BICF2P370744	103873619	507	-6.998	1.012	0.08647	-6.914	1.429e-11	0.007	1
6	BICF2P581390	59932352	509	6.668	0.9648	0.08612	6.912	1.441e-11	0.007	1
16	BICF2P209772	33926554	509	7.219	1.045	0.08602	6.908	1.48e-11	0.007	1
35	BICF2P1184619	24119527	505	-5.531	0.8007	0.08663	-6.907	1.5e-11	0.007	1
6	BICF2S23619636	46286303	509	8.438	1.224	0.08567	6.892	1.636e-11	0.007	1
32	BICF2S2316315	21869468	509	5.638	0.8182	0.08564	6.891	1.651e-11	0.007	1
15	BICF2S23537840	62115110	509	5.643	0.8191	0.0856	6.889	1.67e-11	0.007	1
39	BICF2P30938	35753877	509	4.706	0.6831	0.08557	6.888	1.682e-11	0.007	1
9	BICF2P918457	37317951	509	5.166	0.7521	0.08514	6.869	1.9e-11	0.007	1
7	BICF2S23136818	12555023	508	5.52	0.8042	0.08519	6.864	1.96e-11	0.007	1
34	BICF2G630461241	23332756	509	5.546	0.8103	0.0846	6.845	2.214e-11	0.007	1
19	BICF2P252448	54327905	509	5.338	0.7803	0.08451	6.841	2.269e-11	0.007	1
4	BICF2S22918113	60106090	509	5.488	0.8028	0.08439	6.836	2.347e-11	0.007	1
8	BICF2P847360	35490569	509	-5.215	0.7632	0.08434	-6.834	2.384e-11	0.007	1
39	G2036F9S221	70881393	508	5.592	0.8184	0.08448	6.833	2.393e-11	0.007	1
35	BICF2P1277566	29329794	508	-5.948	0.8721	0.08419	-6.82	2.598e-11	0.007	1
12	BICF2P981698	24633935	509	-5.608	0.8231	0.08389	-6.814	2.706e-11	0.007	1
16	BICF2G630114809	36824888	445	-5.761	0.844	0.09515	-6.825	2.901e-11	0.007	1
3	BICF2S23057910	29081821	509	6.944	1.021	0.08357	6.8	2.961e-11	0.007	1
17	BICF2P1359854	8670426	509	7.257	1.071	0.08307	6.777	3.411e-11	0.007	1
17	BICF2G630283839	54849111	509	6.002	0.8873	0.08278	6.765	3.696e-11	0.007	1
30	BICF2G630401918	28775216	509	-5.154	0.7622	0.08273	-6.762	3.752e-11	0.007	1
23	BICF2S233244	14067564	509	-7.065	1.045	0.08268	-6.76	3.812e-11	0.007	1
14	BICF2P843345	33011260	495	-5.522	0.8195	0.08434	-6.738	4.48e-11	0.007	1
17	BICF2S22918418	9710833	507	-6.397	0.9503	0.08235	-6.732	4.557e-11	0.007	1
17	BICF2G630283836	54820320	508	5.935	0.8829	0.08198	6.722	4.838e-11	0.007	1
25	TIGRP2P328303	32659782	509	5.299	0.7883	0.08182	6.722	4.846e-11	0.007	1
16	BICF2P1182475	56302705	508	5.403	0.8046	0.08182	6.715	5.07e-11	0.007	1
20	BICF2P324712	24704914	509	5.619	0.8378	0.08149	6.707	5.319e-11	0.007	1
23	BICF2P925969	23264165	509	5.421	0.8083	0.08149	6.707	5.329e-11	0.007	1
15	BICF2P147858	7172070	509	-7.795	1.163	0.08139	-6.702	5.483e-11	0.007	1
17	BICF2G630202383	51949261	509	-5.924	0.8847	0.08126	-6.696	5.685e-11	0.007	1
7	BICF2G630560985	60396286	508	7.632	1.143	0.08101	6.678	6.373e-11	0.007	1
29	BICF2S23238483	44478368	508	-5.683	0.8511	0.08099	-6.678	6.407e-11	0.007	1
28	BICF2G630274273	16377903	509	5.818	0.8725	0.08063	6.668	6.782e-11	0.007	1
3	BICF2P533355	10115131	508	-7.354	1.104	0.08058	-6.659	7.177e-11	0.007	1
17	BICF2G630202386	51929036	508	-5.92	0.8894	0.08053	-6.657	7.289e-11	0.007	1
4	BICF2P482056	15871477	509	5.598	0.8412	0.08035	6.655	7.347e-11	0.007	1
11	BICF2G630298921	29095243	509	-5.64	0.8484	0.08018	-6.648	7.704e-11	0.007	1
19	BICF2P25720	21325963	509	-5.973	0.9005	0.07985	-6.633	8.447e-11	0.007	1
7	BICF2G630553558	19106546	509	-7.596	1.146	0.07979	-6.63	8.598e-11	0.007	1
29	BICF2S23616238	43773859	509	6.446	0.975	0.07937	6.611	9.68e-11	0.007	1
6	BICF2P1256117	22054070	508	6.595	0.9991	0.07928	6.601	1.034e-10	0.007	1
26	BICF2P600605	5229719	509	5.48	0.8307	0.07904	6.596	1.062e-10	0.007	1
4	BICF2S23153694	45185543	508	5.069	0.7685	0.07919	6.596	1.063e-10	0.007	1
9	BICF2G630834233	33723172	507	-5.484	0.8316	0.07929	-6.595	1.075e-10	0.007	1
12	TIGRP2P160478	24925699	509	-7.629	1.157	0.07897	-6.593	1.083e-10	0.007	1
30	TIGRP2P372241	36194233	509	5.15	0.7843	0.07838	6.567	1.276e-10	0.007	1
7	BICF2P258878	74484828	509	-5.503	0.8391	0.0782	-6.558	1.345e-10	0.007	1
23	TIGRP2P301822	20379700	509	7.12	1.087	0.07795	6.547	1.443e-10	0.007	1
36	BICF2P1302069	16923605	505	7.491	1.146	0.07834	6.538	1.529e-10	0.007	1
15	BICF2P372974	44764629	508	5.432	0.8323	0.07765	6.527	1.635e-10	0.007	1
1	BICF2S24112496	67540915	509	8.235	1.265	0.07718	6.512	1.793e-10	0.007	1
38	BICF2P421972	21375265	509	5.793	0.8902	0.07709	6.507	1.839e-10	0.007	1
32	BICF2G630601052	7342587	509	6.341	0.9776	0.07662	6.486	2.095e-10	0.007	1
13	TIGRP2P174777	32514995	509	-5.273	0.8139	0.07646	-6.479	2.191e-10	0.007	1
30	BICF2P1393181	16674278	509	-5.34	0.8251	0.0763	-6.472	2.29e-10	0.007	1
29	BICF2P884707	24031958	509	6.239	0.9644	0.07627	6.47	2.314e-10	0.007	1
22	BICF2G630329012	38564002	509	7.966	1.236	0.07574	6.446	2.679e-10	0.007	1
1	BICF2G630715720	31373364	509	5.773	0.8973	0.07548	6.434	2.882e-10	0.007	1
8	BICF2P1193152	69854157	509	-5.679	0.8841	0.07527	-6.424	3.062e-10	0.007	1
15	BICF2G630439398	22625186	507	5.729	0.8941	0.07518	6.407	3.397e-10	0.007	1
36	TIGRP2P413160	22266077	509	6.25	0.9806	0.07419	6.374	4.142e-10	0.007	1
6	BICF2P1020096	66996378	509	5.07	0.7969	0.07392	6.362	4.467e-10	0.007	1
8	TIGRP2P114965	49989084	509	-7.477	1.176	0.0739	-6.361	4.488e-10	0.007	1
29	BICF2G630630871	34500305	509	-5.186	0.8166	0.07369	-6.351	4.767e-10	0.007	1
10	BICF2S23516482	39964845	497	4.958	0.7816	0.07516	6.343	5.1e-10	0.007	1
1	BICF2G630723893	43391618	507	-6.336	1.001	0.0735	-6.33	5.43e-10	0.007	1
33	BICF2S23512467	22013201	509	-5.202	0.8253	0.07267	-6.303	6.35e-10	0.007	1
38	BICF2G63067165	25526171	509	4.895	0.7784	0.07236	6.289	6.923e-10	0.007	1
3	BICF2G630342305	60546469	509	-6.7	1.067	0.07214	-6.278	7.356e-10	0.007	1
1	BICF2P1370920	70735589	508	-5.195	0.8276	0.07223	-6.277	7.443e-10	0.007	1
22	BICF2G630318144	14322254	509	5.473	0.8784	0.07113	6.231	9.762e-10	0.007	1
39	BICF2G6307525	102152986	509	-4.402	0.707	0.07102	-6.226	1.005e-09	0.007	1
28	BICF2P1439464	17758978	509	-5.816	0.9342	0.07101	-6.225	1.008e-09	0.007	1
8	BICF2P568648	65872906	502	5.022	0.8092	0.07151	6.205	1.146e-09	0.007	1
30	BICF2P872367	3001266	467	-5.249	0.8455	0.07653	-6.208	1.191e-09	0.007	1
34	BICF2P593408	8584785	509	-4.956	0.8003	0.07032	-6.192	1.225e-09	0.007	1
33	TIGRP2P388328	22063877	509	-5.341	0.8668	0.06968	-6.162	1.462e-09	0.007	1
29	TIGRP2P365055	15478239	509	-6.24	1.014	0.06945	-6.152	1.558e-09	0.007	1
30	BICF2S23513258	3265512	507	-5.19	0.8457	0.0694	-6.137	1.701e-09	0.007	1
3	BICF2P666599	84648887	509	7.446	1.219	0.06857	6.11	1.992e-09	0.007	1
12	BICF2G630122032	59432336	509	-6.289	1.039	0.06741	-6.054	2.754e-09	0.007	1
23	TIGRP2P308005	49481188	509	-5.598	0.9282	0.06694	-6.031	3.145e-09	0.007	1
15	BICF2P194900	29479626	509	-4.847	0.8037	0.06692	-6.03	3.16e-09	0.007	1
39	BICF2G6307504	102163798	508	-4.257	0.7088	0.06654	-6.006	3.636e-09	0.007	1
22	BICF2P483536	20915862	509	-4.824	0.8045	0.06621	-5.996	3.851e-09	0.007	1
18	TIGRP2P240624	20035614	509	-4.944	0.8251	0.06612	-5.991	3.946e-09	0.007	1
13	BICF2P616808	40101896	506	-4.928	0.8229	0.06643	-5.989	4.024e-09	0.007	1
17	BICF2P988305	22830997	509	-5.92	0.991	0.06576	-5.974	4.371e-09	0.007	1
7	BICF2P1360689	44194638	509	5.372	0.901	0.06553	5.963	4.657e-09	0.007	1
31	BICF2S23117383	26251253	508	-5.488	0.9211	0.06556	-5.958	4.781e-09	0.007	1
27	BICF2P1171728	35417981	509	5.231	0.8789	0.06531	5.952	4.955e-09	0.007	1
36	BICF2P1343608	19395625	508	5.784	0.974	0.06515	5.938	5.356e-09	0.007	1
7	BICF2G630554626	31077715	508	5.445	0.9206	0.06467	5.915	6.121e-09	0.007	1
9	BICF2G630471817	54051733	509	-5.543	0.9409	0.06408	-5.892	6.977e-09	0.007	1
19	BICF2P1160663	21143855	509	7.299	1.247	0.06334	5.855	8.564e-09	0.007	1
10	BICF2S23046875	51540995	509	-4.884	0.8354	0.06316	-5.846	9.011e-09	0.007	1
26	BICF2S23018991	34741333	509	6.733	1.158	0.06251	5.815	1.077e-08	0.007	1
13	TIGRP2P182143	57873193	509	4.67	0.8086	0.06173	5.776	1.338e-08	0.007	1
16	TIGRP2P226730	58836125	507	-5.439	0.9442	0.06166	-5.76	1.46e-08	0.007	1
17	BICF2P1066242	4991140	505	4.747	0.8261	0.06161	5.747	1.577e-08	0.007	1
17	BICF2P1003612	5004840	507	4.707	0.8278	0.06017	5.686	2.2e-08	0.007	1
17	BICF2P1077976	4983163	509	4.697	0.8319	0.05916	5.646	2.738e-08	0.007	1
17	BICF2P161592	5023907	509	4.697	0.8319	0.05916	5.646	2.738e-08	0.007	1
13	BICF2G630611050	20483279	508	-4.542	0.8062	0.05903	-5.634	2.925e-08	0.007	1
27	BICF2P398669	34742513	509	4.706	0.8413	0.05813	5.594	3.634e-08	0.007	1
1	BICF2P159502	89372222	509	-4.679	0.8366	0.05811	-5.593	3.659e-08	0.007	1
24	BICF2S23133160	4021146	506	-4.489	0.8152	0.05676	-5.507	5.829e-08	0.007	1
39	BICF2P865382	3917242	508	-5.446	1.012	0.05409	-5.379	1.146e-07	0.007	1
27	BICF2P121111	35399193	508	4.751	0.9166	0.05042	5.183	3.157e-07	0.007	1
27	TIGRP2P357379	5513371	509	-5.057	0.9839	0.04954	-5.14	3.921e-07	0.007	1
34	TIGRP2P392274	3751669	506	-4.348	0.8706	0.04716	-4.995	8.144e-07	0.007	1
35	BICF2P363267	22785967	509	-3.723	0.8912	0.03328	-4.178	3.47e-05	0.007	1
2	BICF2P603503	64017355	509	-8.697	0.8987	0.1559	-9.678	1.929e-20	0.008	0.99
38	BICF2P533906	18928375	509	8.721	0.9163	0.1516	9.518	7.184e-20	0.008	0.994
13	BICF2P1371290	11425908	509	-7.642	0.8122	0.1487	-9.409	1.733e-19	0.008	0.996
2	BICF2P937745	76847874	509	-8.403	0.9043	0.1455	-9.292	4.458e-19	0.008	0.997
13	BICF2P559373	15237521	508	7.772	0.8686	0.1366	8.948	6.856e-18	0.008	0.999
36	BICF2P406309	11492641	509	6.687	0.7796	0.1267	8.576	1.194e-16	0.008	1
34	BICF2S23240318	21242739	509	6.365	0.749	0.1247	8.499	2.153e-16	0.008	1
3	TIGRP2P49463	66131428	509	8.18	0.9695	0.1231	8.437	3.411e-16	0.008	1
31	BICF2P316221	25172166	508	6.58	0.7819	0.1228	8.416	4.033e-16	0.008	1
3	TIGRP2P37817	14882121	509	-6.911	0.8249	0.1216	-8.378	5.307e-16	0.008	1
1	TIGRP2P10883	85571978	509	8.693	1.041	0.1209	8.35	6.543e-16	0.008	1
2	BICF2G630672132	20381004	508	6.164	0.7432	0.1197	8.293	1.004e-15	0.008	1
9	BICF2G630836904	39382795	509	-6.205	0.7532	0.1181	-8.239	1.491e-15	0.008	1
2	BICF2P840757	11542937	509	6.09	0.7397	0.1179	8.233	1.559e-15	0.008	1
[truncated: 7,467 more rows]

## Sheet: body.mass_drop.ears
CHR	SNP	BP	NMISS	BETA	SE	R2	T	P	EMP1	EMP2
1	BICF2P328894	106182973	242	17.36	1.095	0.5114	15.85	3.375e-39	0	0.111
15	BICF2P893982	44226659	242	-12.33	0.8649	0.4584	-14.25	8.24e-34	0	0.185
15	BICF2P971192	44231500	242	-12.33	0.8649	0.4584	-14.25	8.24e-34	0	0.185
15	BICF2P885652	44242609	242	-12.47	0.8974	0.4459	-13.9	1.316e-32	0	0.207
6	BICF2P989329	46724877	242	12.83	0.9637	0.4249	13.32	1.152e-30	0	0.254
14	BICF2S23333040	62998704	242	17.08	1.285	0.4239	13.29	1.438e-30	0	0.257
6	BICF2S23410964	46727686	242	11.85	0.9594	0.3886	12.35	1.89e-27	0	0.411
15	BICF2P1107998	44258017	242	-11.51	0.9383	0.3854	-12.27	3.54e-27	0	0.432
15	BICF2P355319	44267011	242	-11.76	0.9693	0.3803	-12.14	9.627e-27	0	0.457
6	BICF2G630582665	46762916	242	13.29	1.1	0.378	12.08	1.493e-26	0	0.47
25	BICF2G630103316	39263609	242	18.56	1.541	0.3767	12.04	1.94e-26	0	0.476
12	BICF2P148163	9800782	241	14.28	1.201	0.3718	11.89	6.248e-26	0	0.51
13	BICF2S23159477	44070450	242	12.47	1.059	0.366	11.77	1.503e-25	0	0.53
8	TIGRP2P116682	8399821	242	11.47	0.9744	0.3659	11.77	1.533e-25	0	0.531
4	BICF2S23339275	54064976	242	17.14	1.485	0.3571	11.54	8.185e-25	0	0.575
28	BICF2G630272974	19452385	242	11.8	1.023	0.3565	11.53	9.031e-25	0	0.58
39	BICF2P351300	104724717	242	10.54	0.9238	0.3519	11.41	2.167e-24	0	0.613
3	BICF2G630349208	76556394	242	17.02	1.501	0.349	11.34	3.713e-24	0	0.632
22	BICF2P536067	56762591	242	12.25	1.082	0.3485	11.33	4.025e-24	0	0.633
22	BICF2S23057642	56763190	242	12.25	1.082	0.3485	11.33	4.025e-24	0	0.633
37	BICF2S23627844	15513329	242	11.52	1.019	0.3478	11.31	4.567e-24	0	0.638
6	BICF2P783189	46721318	242	11.2	0.9949	0.3456	11.26	6.959e-24	0	0.65
6	BICF2S23410961	46727399	242	11.2	0.9949	0.3456	11.26	6.959e-24	0	0.65
24	BICF2G630507978	16485468	242	11.51	1.026	0.3439	11.22	9.449e-24	0	0.663
15	BICF2G630420349	62130208	242	11.56	1.046	0.3375	11.06	3.053e-23	0	0.699
12	TIGRP2P163478	38507494	242	-10.35	0.9359	0.3374	-11.05	3.135e-23	0	0.701
24	BICF2G630507972	16495422	242	11.35	1.04	0.3316	10.91	9.027e-23	0	0.73
28	BICF2G630272957	19459564	242	12.6	1.162	0.3287	10.84	1.519e-22	0	0.751
28	BICF2G630272958	19459431	240	12.5	1.154	0.3301	10.83	1.77e-22	0	0.759
25	BICF2P1428159	38911551	242	12.53	1.168	0.324	10.73	3.491e-22	0	0.782
24	BICF2P868526	3790314	242	16.49	1.551	0.3204	10.64	6.709e-22	0	0.802
12	BICF2P607500	17775877	242	12.79	1.207	0.3189	10.6	8.782e-22	0	0.811
6	BICF2S23330649	41942601	242	11.3	1.07	0.3172	10.56	1.174e-21	0	0.819
1	BICF2P698281	116217014	242	-10.2	0.9681	0.3163	-10.54	1.395e-21	0	0.825
11	G677F18S269	40328179	242	11.33	1.077	0.3158	10.52	1.526e-21	0	0.829
11	BICF2S23045596	40431947	242	11.33	1.077	0.3158	10.52	1.526e-21	0	0.829
24	BICF2P623103	3836539	242	16.28	1.55	0.315	10.51	1.736e-21	0	0.83
5	BICF2P224450	60751478	242	11.73	1.129	0.3103	10.39	3.974e-21	0	0.849
3	BICF2G630349439	76742406	242	14.67	1.414	0.3098	10.38	4.335e-21	0	0.851
2	BICF2G630676635	11397793	242	10.68	1.032	0.3082	10.34	5.738e-21	0	0.862
4	BICF2P1190083	61100188	242	16.73	1.622	0.3071	10.31	7.046e-21	0	0.867
39	BICF2S23215627	106636562	242	8.876	0.8653	0.3048	10.26	1.046e-20	0	0.879
30	BICF2G630398338	37980496	242	15.94	1.559	0.3034	10.23	1.321e-20	0	0.889
20	BICF2S23554895	29039520	242	12.28	1.203	0.3028	10.21	1.483e-20	0	0.892
2	BICF2P1068161	18146536	242	-10.18	1	0.3015	-10.18	1.838e-20	0	0.895
39	BICF2P182873	106922913	242	8.867	0.8696	0.3022	10.2	1.627e-20	0	0.895
39	BICF2S2323248	106929512	242	8.867	0.8696	0.3022	10.2	1.627e-20	0	0.895
39	BICF2S23239356	106948179	242	8.867	0.8696	0.3022	10.2	1.627e-20	0	0.895
39	BICF2P1216067	106950106	242	8.867	0.8696	0.3022	10.2	1.627e-20	0	0.895
39	BICF2P709109	106970101	242	8.867	0.8696	0.3022	10.2	1.627e-20	0	0.895
39	BICF2S23158878	106983202	242	8.867	0.8696	0.3022	10.2	1.627e-20	0	0.895
39	BICF2P957319	106729702	242	8.818	0.8699	0.2998	10.14	2.489e-20	0	0.899
39	BICF2P380372	106746968	242	8.818	0.8699	0.2998	10.14	2.489e-20	0	0.899
39	BICF2P313111	106768193	242	8.818	0.8699	0.2998	10.14	2.489e-20	0	0.899
39	BICF2P1225049	106788737	242	8.818	0.8699	0.2998	10.14	2.489e-20	0	0.899
39	BICF2P291562	106799235	242	8.818	0.8699	0.2998	10.14	2.489e-20	0	0.899
39	BICF2P1239659	106831544	242	8.818	0.8699	0.2998	10.14	2.489e-20	0	0.899
39	BICF2P551200	106866624	242	8.818	0.8699	0.2998	10.14	2.489e-20	0	0.899
39	BICF2P666855	106962606	242	8.79	0.869	0.2989	10.12	2.89e-20	0	0.901
39	BICF2P1052825	107097172	242	8.79	0.869	0.2989	10.12	2.89e-20	0	0.901
39	BICF2P704951	107118037	242	8.79	0.869	0.2989	10.12	2.89e-20	0	0.901
39	BICF2P1109824	107138685	242	8.79	0.869	0.2989	10.12	2.89e-20	0	0.901
11	BICF2P825657	39795123	242	16.94	1.676	0.2988	10.11	2.976e-20	0	0.902
11	BICF2S23353200	25744875	242	10.65	1.056	0.2977	10.09	3.561e-20	0	0.909
11	BICF2P482675	39819919	241	16.87	1.672	0.2986	10.09	3.649e-20	0	0.912
15	BICF2P67088	44216576	242	9.926	0.9844	0.2976	10.08	3.635e-20	0	0.912
15	BICF2P480445	49761284	242	10.17	1.016	0.2944	10.01	6.328e-20	0	0.917
8	BICF2P1374953	56366669	242	16.14	1.619	0.2927	9.966	8.409e-20	0	0.921
24	BICF2P695277	3847085	241	13.7	1.375	0.2933	9.96	9.055e-20	0	0.924
8	BICF2S23339939	50949344	242	12.05	1.218	0.2898	9.897	1.378e-19	0	0.931
8	BICF2P693450	50973646	242	12.05	1.218	0.2898	9.897	1.378e-19	0	0.931
8	BICF2P471959	51017479	242	12.05	1.218	0.2898	9.897	1.378e-19	0	0.931
7	BICF2G630562721	63147266	242	12.49	1.263	0.2896	9.891	1.437e-19	0	0.932
6	BICF2S23548750	46736825	242	10.08	1.027	0.2862	9.809	2.563e-19	0	0.939
24	BICF2G630507968	16503524	242	11.9	1.213	0.2861	9.806	2.616e-19	0	0.94
4	BICF2P812531	88982055	242	9.786	1.005	0.2833	9.741	4.163e-19	0	0.946
11	BICF2P1282932	39828031	241	16.43	1.69	0.2835	9.725	4.762e-19	0	0.949
8	BICF2P333193	36989765	242	10.23	1.054	0.2819	9.706	5.301e-19	0	0.952
23	BICF2G630380113	25313552	241	12.23	1.26	0.2827	9.706	5.432e-19	0	0.952
8	BICF2P745714	37366872	242	9.775	1.01	0.2807	9.678	6.482e-19	0	0.955
8	BICF2P263248	37382892	242	9.775	1.01	0.2807	9.678	6.482e-19	0	0.955
36	BICF2G630763326	11501040	242	11.69	1.209	0.2804	9.67	6.825e-19	0	0.955
6	BICF2G630578061	51140531	242	9.936	1.03	0.2794	9.647	8.065e-19	0	0.957
11	BICF2S23421031	75095302	242	9.665	1.02	0.2721	9.473	2.727e-18	0	0.973
12	BICF2P263146	26809438	242	10.81	1.142	0.272	9.47	2.774e-18	0	0.974
36	BICF2G630763977	10217584	240	9.329	0.9925	0.2707	9.399	4.76e-18	0	0.977
3	TIGRP2P54297	85304339	242	10.17	1.086	0.2676	9.364	5.804e-18	0	0.979
2	BICF2G630675933	12466472	241	-10.19	1.09	0.2677	-9.346	6.704e-18	0	0.98
7	BICF2P800661	83621419	242	11.57	1.236	0.2673	9.357	6.08e-18	0	0.98
24	BICF2P1175557	3687601	242	14.66	1.566	0.2675	9.361	5.935e-18	0	0.98
11	BICF2S2361531	42854583	242	-9.454	1.014	0.2659	-9.324	7.645e-18	0	0.981
25	BICF2P430780	7840795	242	9.601	1.036	0.2635	9.266	1.144e-17	0	0.983
2	BICF2G630675952	12455245	242	-9.832	1.062	0.2631	-9.256	1.225e-17	0	0.984
1	BICF2P493125	106320198	242	16.12	1.772	0.2564	9.097	3.662e-17	0	0.985
6	BICF2P165280	28741862	242	9.538	1.048	0.2566	9.102	3.536e-17	0	0.985
12	BICF2P979506	37119065	240	8.576	0.9418	0.2584	9.106	3.57e-17	0	0.985
12	BICF2P1077702	38524449	242	-9.027	0.9849	0.2593	-9.166	2.28e-17	0	0.985
15	BICF2P1100250	44273435	242	9.662	1.058	0.2579	9.132	2.864e-17	0	0.985
22	BICF2P1026513	56502393	242	13.47	1.462	0.2612	9.211	1.666e-17	0	0.985
25	BICF2P998344	7845709	242	9.501	1.035	0.26	9.182	2.036e-17	0	0.985
26	BICF2S23215746	40860576	242	11.47	1.24	0.2629	9.251	1.265e-17	0	0.985
2	BICF2G630675929	12468684	242	-9.833	1.088	0.2539	-9.037	5.495e-17	0	0.986
9	BICF2P208510	62837413	242	11.59	1.284	0.2535	9.028	5.847e-17	0	0.986
33	BICF2P787357	13543085	242	13.02	1.446	0.2527	9.008	6.701e-17	0	0.987
8	BICF2P623806	8389485	242	9.883	1.1	0.2516	8.983	7.926e-17	0	0.989
2	BICF2G630673307	18551292	242	10.46	1.167	0.2508	8.963	9.085e-17	0	0.99
1	BICF2P115405	121049834	242	-10.28	1.155	0.2482	-8.9	1.395e-16	0	0.991
9	TIGRP2P124282	26072168	241	9.176	1.025	0.2511	8.953	9.941e-17	0	0.991
1	BICF2P1160787	69064725	242	9.582	1.086	0.2449	8.823	2.352e-16	0	0.992
7	BICF2S23134625	46885883	242	-9.431	1.066	0.2459	-8.847	2.004e-16	0	0.992
9	BICF2G630475115	60230221	242	9.685	1.098	0.2449	8.823	2.344e-16	0	0.992
12	BICF2P825805	37134630	242	8.589	0.9682	0.247	8.872	1.69e-16	0	0.992
21	BICF2G630640201	50718108	242	14.23	1.606	0.2465	8.861	1.816e-16	0	0.992
1	BICF2S23720750	98973511	242	-9.736	1.108	0.2433	-8.786	3.024e-16	0	0.995
11	BICF2P491872	42816114	242	-9.358	1.065	0.2433	-8.784	3.055e-16	0	0.995
27	TIGRP2P354409	36945629	242	-9.442	1.076	0.243	-8.778	3.178e-16	0	0.995
32	BICF2G630598873	12861354	242	9.595	1.092	0.2435	8.79	2.934e-16	0	0.995
32	BICF2G630588510	27092466	242	10.13	1.157	0.2421	8.756	3.695e-16	0	0.995
32	BICF2G630588477	27111198	242	11.64	1.325	0.2433	8.784	3.049e-16	0	0.995
32	BICF2G630588471	27119165	242	11.64	1.325	0.2433	8.784	3.049e-16	0	0.995
32	BICF2G630588457	27130605	242	11.64	1.325	0.2433	8.784	3.049e-16	0	0.995
1	BICF2P1456257	114433620	242	-9.11	1.042	0.2415	-8.742	4.066e-16	0	0.996
2	BICF2G630673290	18566497	242	10.18	1.165	0.2413	8.737	4.201e-16	0	0.996
7	BICF2G630189864	83605950	242	10.82	1.237	0.2417	8.746	3.951e-16	0	0.996
6	BICF2G630578016	51169192	242	9.416	1.093	0.2362	8.615	9.463e-16	0	0.997
12	BICF2P986308	38643843	242	8.864	1.024	0.2379	8.657	7.182e-16	0	0.997
30	BICF2P1031247	3480121	242	-10.02	1.163	0.2361	-8.612	9.67e-16	0	0.997
39	BICF2G630539550	4346598	242	10.65	1.23	0.2379	8.656	7.207e-16	0	0.997
23	TIGRP2P309375	5222367	236	10.4	1.207	0.241	8.62	1.016e-15	0	0.998
25	BICF2G630101269	35980269	242	9.211	1.073	0.2349	8.583	1.173e-15	0	0.998
31	BICF2P486299	30036691	242	9.684	1.127	0.2352	8.592	1.108e-15	0	0.998
8	BICF2S23530651	23329136	242	9.553	1.119	0.233	8.538	1.577e-15	0	0.999
9	TIGRP2P128813	50941304	242	8.972	1.049	0.2335	8.551	1.45e-15	0	0.999
9	BICF2S23741018	50951678	242	8.972	1.049	0.2335	8.551	1.45e-15	0	0.999
11	BICF2S23329243	25727796	242	10.25	1.201	0.2327	8.532	1.647e-15	0	0.999
13	BICF2P1464212	44337393	242	14.2	1.658	0.234	8.563	1.344e-15	0	0.999
21	BICF2P1058785	19475155	242	9.553	1.121	0.2322	8.519	1.793e-15	0	0.999
27	BICF2P927740	36926712	242	-9.178	1.072	0.2339	-8.559	1.375e-15	0	0.999
1	BICF2P725646	69008359	242	9.21	1.104	0.2247	8.339	5.876e-15	0	1
1	BICF2P245291	122798096	242	-8.502	1.15	0.1854	-7.391	2.409e-12	0	1
2	BICF2P1513894	11417020	242	-7.825	1.099	0.1744	-7.121	1.239e-11	0	1
2	BICF2G630676588	11433392	242	-7.991	1.118	0.1755	-7.146	1.063e-11	0	1
2	BICF2P150259	15717603	242	9.33	1.298	0.1771	7.188	8.282e-12	0	1
2	TIGRP2P31892	81651553	242	-8.581	1.305	0.1526	-6.573	3.041e-10	0	1
3	BICF2P686400	28412132	242	7.078	1.198	0.127	5.908	1.178e-08	0	1
3	TIGRP2P41485	37712424	242	6.598	1.24	0.1056	5.323	2.344e-07	0	1
3	BICF2P540899	87298569	242	-9.519	1.152	0.2215	-8.264	9.629e-15	0	1
4	BICF2P1006455	15412022	242	7.816	1.214	0.1472	6.437	6.587e-10	0	1
4	BICF2P627056	18762018	242	8.238	1.306	0.1421	6.306	1.365e-09	0	1
4	BICF2S22940240	18773787	242	10.03	1.365	0.1836	7.347	3.153e-12	0	1
4	BICF2P1042046	40088807	242	8.936	1.493	0.1299	5.985	7.812e-09	0	1
4	BICF2S23057545	47435022	242	8.755	1.192	0.1835	7.345	3.205e-12	0	1
4	BICF2P1014841	52098844	242	-9.318	1.288	0.179	-7.234	6.287e-12	0	1
4	BICF2S22933501	52134901	242	-10.15	1.278	0.2083	-7.946	7.467e-14	0	1
6	BICF2S22949377	30641636	242	-9.396	1.127	0.2247	-8.34	5.837e-15	0	1
6	BICF2P939016	59029995	242	11.56	1.93	0.1299	5.987	7.761e-09	0	1
6	BICF2P851760	61712834	242	-8.629	1.143	0.192	-7.551	8.973e-13	0	1
6	BICF2P1076854	61724158	242	7.923	1.211	0.1513	6.54	3.668e-10	0	1
7	TIGRP2P99523	9478351	242	7.445	1.345	0.1132	5.534	8.168e-08	0	1
7	BICF2S2293959	9488503	242	9.618	1.281	0.1903	7.51	1.156e-12	0	1
7	BICF2P718122	28913197	242	7.756	1.374	0.1172	5.645	4.634e-08	0	1
7	BICF2P319816	28934000	242	10.78	1.474	0.1824	7.317	3.801e-12	0	1
7	BICF2S23249896	43259715	241	-6.892	1.171	0.1265	-5.884	1.346e-08	0	1
7	BICF2S22932862	65433043	242	9.33	2.016	0.0819	4.627	6.072e-06	0	1
7	BICF2G63088618	83538765	242	-7.203	1.259	0.1201	-5.723	3.103e-08	0	1
8	BICF2P644853	35078193	242	8.662	1.424	0.1336	6.083	4.613e-09	0	1
8	BICF2P243299	63646656	242	-9.894	1.213	0.217	-8.155	1.943e-14	0	1
8	BICF2P1409696	67194179	241	10.05	1.244	0.2145	8.078	3.241e-14	0	1
8	BICF2P481494	72968861	242	8.954	1.109	0.2137	8.077	3.235e-14	0	1
9	BICF2P550349	46239022	241	7.252	1.161	0.1403	6.245	1.922e-09	0	1
9	BICF2S23334035	46343464	242	9.162	1.167	0.2043	7.85	1.382e-13	0	1
9	BICF2S23762723	50919127	242	-9.106	1.094	0.2242	-8.327	6.345e-15	0	1
9	BICF2G630474236	58866769	240	9.556	1.651	0.1234	5.787	2.248e-08	0	1
10	BICF2P484831	7987200	242	-8.381	1.332	0.1417	-6.294	1.461e-09	0	1
10	BICF2S23157783	17533939	241	-8.639	1.434	0.1319	-6.026	6.305e-09	0	1
10	BICF2G630492004	58484252	241	11.76	1.567	0.1908	7.507	1.193e-12	0	1
10	BICF2G630492022	58500421	242	12.02	1.573	0.1956	7.64	5.153e-13	0	1
10	BICF2S23134189	69166290	241	-8.122	1.144	0.1742	-7.101	1.41e-11	0	1
11	BICF2P1503169	68821125	242	-7.912	1.163	0.1618	-6.806	7.961e-11	0	1
11	BICF2P581766	71536142	242	14.59	2.017	0.179	7.234	6.29e-12	0	1
12	BICF2P102497	43816456	242	9.313	1.256	0.1864	7.415	2.084e-12	0	1
12	BICF2S23749837	49143136	242	9.516	1.251	0.1942	7.605	6.415e-13	0	1
12	BICF2P719034	50566320	241	-8.898	1.061	0.2274	-8.388	4.324e-15	0	1
12	TIGRP2P172909	73196273	242	-8.606	1.086	0.2073	-7.922	8.72e-14	0	1
14	BICF2P1126418	22936018	242	8.515	1.3	0.1516	6.548	3.518e-10	0	1
14	BICF2G630528984	42128134	242	-8.622	1.093	0.2058	-7.885	1.101e-13	0	1
15	TIGRP2P205001	56145119	242	-8.884	1.237	0.177	-7.184	8.458e-12	0	1
15	BICF2S23537840	62115110	242	9.003	1.103	0.2174	8.165	1.825e-14	0	1
16	BICF2P841182	24211827	239	-9.675	1.273	0.1959	-7.598	6.955e-13	0	1
16	BICF2P1299444	55012998	242	-8.526	1.164	0.1828	-7.327	3.576e-12	0	1
16	BICF2P798485	57337876	242	9.811	1.489	0.1532	6.59	2.759e-10	0	1
16	BICF2G630820131	57341229	242	9.996	1.463	0.1628	6.83	6.902e-11	0	1
17	BICF2G630219370	15043792	242	9.277	1.413	0.1522	6.564	3.21e-10	0	1
17	BICF2P1383857	43585157	242	8.612	1.635	0.1037	5.268	3.06e-07	0	1
17	BICF2P1181417	48614530	242	-9.167	1.364	0.1585	-6.723	1.29e-10	0	1
17	BICF2G630204652	49040331	242	8.31	1.121	0.1863	7.414	2.1e-12	0	1
18	BICF2S23030029	17222023	242	11.23	1.338	0.227	8.394	4.084e-15	0	1
18	BICF2G630689894	57226666	242	9.947	1.175	0.2298	8.463	2.603e-15	0	1
19	BICF2P275439	13236150	241	-7.421	1.152	0.148	-6.442	6.422e-10	0	1
19	BICF2S2316177	13242988	242	-7.864	1.122	0.17	-7.011	2.384e-11	0	1
19	BICF2G63050675	33282952	242	9.618	1.163	0.2217	8.269	9.316e-15	0	1
20	BICF2P305117	33486951	242	9.058	1.564	0.1226	5.792	2.171e-08	0	1
20	BICF2P1119676	52912882	242	11.09	1.806	0.1357	6.14	3.401e-09	0	1
22	BICF2P899685	25397428	242	8.564	1.026	0.2252	8.351	5.426e-15	0	1
22	BICF2G630334471	50499948	242	8.763	1.359	0.1477	6.45	6.104e-10	0	1
22	BICF2P649546	59710245	242	-6.729	1.195	0.1167	-5.631	4.985e-08	0	1
23	BICF2G630393640	3174142	242	-8.295	1.435	0.1222	-5.779	2.318e-08	0	1
23	BICF2G630393637	3239500	242	-8.733	1.424	0.1355	-6.133	3.524e-09	0	1
23	BICF2P1400871	6054487	242	-8.74	1.441	0.1329	-6.066	5.076e-09	0	1
23	BICF2P95203	6615960	242	-9.345	1.134	0.2206	-8.241	1.114e-14	0	1
23	BICF2P1171030	6673149	242	-8.267	1.257	0.1527	-6.578	2.965e-10	0	1
23	BICF2G630392397	8778327	242	-9.136	1.215	0.1906	-7.519	1.098e-12	0	1
23	BICF2G630380173	25200952	242	8.176	1.299	0.1416	6.292	1.47e-09	0	1
24	BICF2G630513180	9768458	242	9.251	1.228	0.1913	7.535	9.915e-13	0	1
24	BICF2P187430	18327929	242	-8.923	1.1	0.215	-8.108	2.634e-14	0	1
24	BICF2S23527494	34008459	242	9.966	1.416	0.171	7.036	2.055e-11	0	1
25	BICF2G630158426	51777960	242	-8.99	1.289	0.1684	-6.972	3.001e-11	0	1
26	TIGRP2P337185	10650362	242	8.481	1.081	0.204	7.843	1.444e-13	0	1
26	BICF2G630804200	15400331	242	-7.973	1.104	0.1785	-7.223	6.72e-12	0	1
27	BICF2P892716	14967900	232	10.49	1.261	0.2311	8.314	8.087e-15	0	1
27	BICF2P392642	27322845	242	8.041	1.075	0.1891	7.48	1.396e-12	0	1
27	BICF2P51189	35746834	242	10.27	1.548	0.1548	6.63	2.203e-10	0	1
29	BICF2P1083594	4717461	242	10.43	1.379	0.1925	7.564	8.313e-13	0	1
29	BICF2P1173030	5397672	242	9.728	1.156	0.2279	8.418	3.5e-15	0	1
29	BICF2P784857	19449789	210	-4.551	0.7488	0.1508	-6.078	5.734e-09	0	1
30	BICF2S23513258	3265512	241	-9.46	1.163	0.2168	-8.134	2.269e-14	0	1
30	BICF2G630405709	24532942	242	8.287	1.23	0.159	6.736	1.194e-10	0	1
30	BICF2G630405637	24613047	237	8.823	1.09	0.2181	8.097	3.049e-14	0	1
30	TIGRP2P371189	30755147	242	-8.843	1.196	0.1856	-7.395	2.347e-12	0	1
31	BICF2P408461	30974002	241	8.55	1.152	0.1872	7.42	2.037e-12	0	1
31	BICF2P1257551	37898527	242	8.78	1.142	0.1976	7.687	3.858e-13	0	1
32	BICF2S2347335	27142241	242	10.08	1.338	0.1913	7.535	9.919e-13	0	1
33	BICF2P751858	18853551	242	-8.035	1.157	0.1674	-6.948	3.472e-11	0	1
33	BICF2P213629	18858972	242	-8.035	1.157	0.1674	-6.948	3.472e-11	0	1
33	TIGRP2P387710	18876477	242	-8.454	1.144	0.1855	-7.392	2.392e-12	0	1
33	BICF2G63075440	32761740	242	-8.438	1.176	0.1766	-7.174	9.014e-12	0	1
34	BICF2P491023	20472773	242	9.032	1.259	0.1766	7.176	8.922e-12	0	1
34	BICF2G630459452	28877292	242	-8.732	1.103	0.207	-7.915	9.1e-14	0	1
35	BICF2P795456	25694962	242	10.34	1.23	0.2275	8.407	3.756e-15	0	1
36	BICF2G630764695	8070375	242	8.79	1.407	0.1398	6.245	1.906e-09	0	1
36	BICF2G630764305	8843835	242	8.964	1.107	0.2145	8.094	2.883e-14	0	1
36	BICF2P133270	11307029	242	8.903	1.095	0.216	8.132	2.268e-14	0	1
37	TIGRP2P423695	9686702	242	11.91	1.706	0.1687	6.98	2.867e-11	0	1
38	BICF2S23151316	3359735	242	-9.899	1.391	0.1742	-7.114	1.289e-11	0	1
38	BICF2P180426	3864627	242	12.63	1.686	0.1894	7.487	1.333e-12	0	1
39	BICF2G630541259	2318455	206	-5.451	0.9727	0.1334	-5.603	6.759e-08	0	1
39	BICF2P173908	116254802	242	5.748	1.187	0.08902	4.843	2.297e-06	0	1
39	BICF2P1200911	125290083	241	-7.356	0.9751	0.1923	-7.544	9.473e-13	0	1
32	BICF2G630590695	24863864	242	20.61	1.271	0.5229	16.22	1.898e-40	0.001	0.107
32	BICF2G630590758	24829149	241	19.9	1.259	0.5109	15.8	5.431e-39	0.001	0.113
5	BICF2G630189633	51520443	242	15.29	0.9985	0.4941	15.31	2.229e-37	0.001	0.132
39	BICF2P208824	105245495	242	10.65	0.7979	0.4259	13.34	9.458e-31	0.001	0.252
23	BICF2G630393442	7362611	242	14.16	1.09	0.4128	12.99	1.429e-29	0.001	0.295
8	BICF2P877157	52214125	242	12.65	1.046	0.3787	12.09	1.314e-26	0.001	0.468
1	BICF2S2341480	96302437	242	12.23	1.017	0.3759	12.02	2.23e-26	0.001	0.481
39	BICF2P528067	105190089	242	9.985	0.8307	0.3758	12.02	2.298e-26	0.001	0.482
39	BICF2P863677	105092232	242	9.963	0.8302	0.375	12	2.679e-26	0.001	0.484
39	BICF2P958442	105094158	242	9.963	0.8302	0.375	12	2.679e-26	0.001	0.484
24	BICF2P463792	3657881	242	14.65	1.221	0.375	12	2.687e-26	0.001	0.485
39	BICF2P614144	104708780	242	9.95	0.8326	0.3731	11.95	3.888e-26	0.001	0.497
39	BICF2P201961	104971619	242	9.926	0.8305	0.3731	11.95	3.846e-26	0.001	0.497
39	BICF2S23227647	104997233	242	9.926	0.8305	0.3731	11.95	3.846e-26	0.001	0.497
12	BICF2S23154278	73170804	242	12.96	1.086	0.3727	11.94	4.196e-26	0.001	0.498
39	G2268F19S160	104934427	242	9.894	0.8289	0.3725	11.94	4.324e-26	0.001	0.499
39	BICF2S23150265	104813634	242	9.891	0.8323	0.3705	11.88	6.401e-26	0.001	0.51
39	BICF2P624695	104826024	242	9.891	0.8323	0.3705	11.88	6.401e-26	0.001	0.51
8	BICF2S23628840	50603255	242	11.93	1.019	0.3636	11.71	2.369e-25	0.001	0.537
25	BICF2P1293832	39055556	241	14.78	1.286	0.356	11.49	1.246e-24	0.001	0.596
1	BICF2P249189	105768879	242	18.7	1.634	0.3533	11.45	1.666e-24	0.001	0.606
39	BICF2S23022432	86171873	242	10.71	0.9473	0.3474	11.3	4.938e-24	0.001	0.64
39	BICF2S23017214	86393321	242	10.71	0.9473	0.3474	11.3	4.938e-24	0.001	0.64
7	TIGRP2P99768	9962428	242	12.23	1.097	0.3408	11.14	1.66e-23	0.001	0.686
5	BICF2P538531	35636542	242	11.82	1.075	0.3352	11	4.671e-23	0.001	0.709
39	BICF2P214013	106707738	242	9.987	0.9183	0.3301	10.88	1.167e-22	0.001	0.744
39	BICF2P239784	105269822	242	9.457	0.8849	0.3224	10.69	4.646e-22	0.001	0.789
39	BICF2P554	105274087	242	9.457	0.8849	0.3224	10.69	4.646e-22	0.001	0.789
39	BICF2S23538919	105312199	242	9.457	0.8849	0.3224	10.69	4.646e-22	0.001	0.789
39	BICF2S23349037	105326056	242	9.457	0.8849	0.3224	10.69	4.646e-22	0.001	0.789
39	BICF2S23222537	105341171	242	9.457	0.8849	0.3224	10.69	4.646e-22	0.001	0.789
39	BICF2P1069723	105354376	242	9.457	0.8849	0.3224	10.69	4.646e-22	0.001	0.789
39	BICF2P1222905	105385154	242	9.457	0.8849	0.3224	10.69	4.646e-22	0.001	0.789
39	BICF2S23528242	105394915	242	9.457	0.8849	0.3224	10.69	4.646e-22	0.001	0.789
39	BICF2P212134	105421740	242	9.457	0.8849	0.3224	10.69	4.646e-22	0.001	0.789
39	BICF2P573833	105442466	242	9.457	0.8849	0.3224	10.69	4.646e-22	0.001	0.789
39	BICF2P318141	105446652	242	9.457	0.8849	0.3224	10.69	4.646e-22	0.001	0.789
39	BICF2P466525	105476864	242	9.457	0.8849	0.3224	10.69	4.646e-22	0.001	0.789
39	BICF2P590619	105484621	242	9.457	0.8849	0.3224	10.69	4.646e-22	0.001	0.789
39	BICF2P308643	105491202	242	9.457	0.8849	0.3224	10.69	4.646e-22	0.001	0.789
39	BICF2P531942	105516440	242	9.457	0.8849	0.3224	10.69	4.646e-22	0.001	0.789
39	BICF2S23217352	105582477	241	9.489	0.8868	0.3239	10.7	4.357e-22	0.001	0.789
39	BICF2P511214	105596399	242	9.457	0.8849	0.3224	10.69	4.646e-22	0.001	0.789
39	BICF2S23759452	105614725	242	9.457	0.8849	0.3224	10.69	4.646e-22	0.001	0.789
39	BICF2S2311443	105666800	242	9.457	0.8849	0.3224	10.69	4.646e-22	0.001	0.789
39	BICF2P1183079	105694504	242	9.457	0.8849	0.3224	10.69	4.646e-22	0.001	0.789
39	BICF2P555827	105701711	242	9.457	0.8849	0.3224	10.69	4.646e-22	0.001	0.789
39	BICF2P91667	105716918	242	9.457	0.8849	0.3224	10.69	4.646e-22	0.001	0.789
39	BICF2P330277	105758379	242	9.457	0.8849	0.3224	10.69	4.646e-22	0.001	0.789
39	BICF2P535220	105777380	242	9.457	0.8849	0.3224	10.69	4.646e-22	0.001	0.789
39	BICF2P125246	105801351	242	9.457	0.8849	0.3224	10.69	4.646e-22	0.001	0.789
39	BICF2P622326	105844129	242	9.457	0.8849	0.3224	10.69	4.646e-22	0.001	0.789
39	BICF2P148965	105877339	241	9.489	0.8868	0.3239	10.7	4.357e-22	0.001	0.789
39	BICF2P429673	105770058	241	9.425	0.8869	0.3209	10.63	7.407e-22	0.001	0.803
1	BICF2G630721833	40737343	242	11.85	1.123	0.3171	10.56	1.21e-21	0.001	0.82
39	BICF2P981905	39864066	240	12.59	1.221	0.3089	10.31	7.369e-21	0.001	0.869
12	BICF2P596212	50563528	242	11.23	1.091	0.3064	10.3	7.963e-21	0.001	0.871
24	BICF2P1086517	3723520	239	11.58	1.136	0.3048	10.19	1.821e-20	0.001	0.895
23	BICF2G630393455	7326539	242	10.5	1.033	0.3009	10.16	2.067e-20	0.001	0.896
39	BICF2P247463	39876923	242	12.36	1.227	0.2971	10.07	3.941e-20	0.001	0.912
39	BICF2P957008	106875265	242	9.257	0.9181	0.2976	10.08	3.664e-20	0.001	0.912
39	BICF2S22943818	107001694	242	9.244	0.9176	0.2972	10.07	3.899e-20	0.001	0.912
32	TIGRP2P383059	32564747	242	10.34	1.038	0.2922	9.955	9.151e-20	0.001	0.924
32	BICF2S23311356	11725958	242	10.09	1.027	0.2869	9.827	2.259e-19	0.001	0.939
39	BICF2P361889	106276347	242	8.441	0.8617	0.2856	9.796	2.822e-19	0.001	0.941
39	BICF2P416543	106306300	242	8.441	0.8617	0.2856	9.796	2.822e-19	0.001	0.941
39	BICF2P246256	106381235	242	8.441	0.8617	0.2856	9.796	2.822e-19	0.001	0.941
39	BICF2P1279209	106423498	242	8.441	0.8617	0.2856	9.796	2.822e-19	0.001	0.941
39	BICF2P417887	106491229	242	8.441	0.8617	0.2856	9.796	2.822e-19	0.001	0.941
39	BICF2P101527	106508937	242	8.441	0.8617	0.2856	9.796	2.822e-19	0.001	0.941
39	BICF2P1279071	106545078	242	8.441	0.8617	0.2856	9.796	2.822e-19	0.001	0.941
39	BICF2P558194	106556584	242	8.441	0.8617	0.2856	9.796	2.822e-19	0.001	0.941
39	BICF2P899757	106614877	242	8.441	0.8617	0.2856	9.796	2.822e-19	0.001	0.941
2	BICF2P511689	63854772	242	9.393	0.974	0.2793	9.644	8.229e-19	0.001	0.957
6	BICF2P533256	46821059	242	9.68	1.01	0.2769	9.587	1.223e-18	0.001	0.962
24	BICF2S2296921	43859690	240	12.51	1.306	0.2783	9.581	1.341e-18	0.001	0.963
1	TIGRP2P1674	39257414	242	-9.901	1.046	0.2717	-9.463	2.919e-18	0.001	0.974
22	BICF2G630335271	51363526	242	12.94	1.366	0.2719	9.467	2.833e-18	0.001	0.974
8	BICF2P1251545	50630233	242	9.43	0.9981	0.2711	9.448	3.232e-18	0.001	0.975
32	BICF2S23735684	29983562	241	11.88	1.263	0.2702	9.408	4.377e-18	0.001	0.976
14	BICF2S23733481	38455194	242	-9.96	1.06	0.269	-9.397	4.6e-18	0.001	0.977
6	BICF2S23410149	41982712	242	-9.349	1.006	0.2646	-9.292	9.546e-18	0.001	0.981
22	BICF2G630335238	51325376	242	12.72	1.368	0.2649	9.3	9.023e-18	0.001	0.981
39	BICF2G6304415	114315976	242	9.003	0.9669	0.2654	9.311	8.367e-18	0.001	0.981
1	BICF2G630723730	43156199	242	10.72	1.158	0.2633	9.26	1.188e-17	0.001	0.983
3	BICF2P640768	66336117	242	-9.157	0.9988	0.2594	-9.168	2.245e-17	0.001	0.985
10	BICF2G630491701	57811335	242	11.44	1.239	0.262	9.231	1.454e-17	0.001	0.985
23	BICF2P705968	7081791	241	10.05	1.091	0.2618	9.208	1.746e-17	0.001	0.985
25	BICF2P1180750	7854901	241	9.202	1.008	0.2584	9.126	3.059e-17	0.001	0.985
36	BICF2G630763373	11463090	242	11.27	1.227	0.2598	9.179	2.082e-17	0.001	0.985
2	BICF2P190075	65287103	242	-9.124	1.004	0.256	-9.088	3.874e-17	0.001	0.986
2	TIGRP2P27550	65336299	242	-9.124	1.004	0.256	-9.088	3.874e-17	0.001	0.986
11	BICF2P551558	40742592	242	15.29	1.684	0.2557	9.081	4.081e-17	0.001	0.986
34	BICF2S2358037	14107783	242	9.609	1.059	0.2553	9.071	4.365e-17	0.001	0.986
3	BICF2G630349427	76718717	242	12.22	1.355	0.2529	9.013	6.47e-17	0.001	0.987
6	BICF2G630584177	34700841	242	9.356	1.04	0.2522	8.996	7.269e-17	0.001	0.987
6	BICF2G630584171	34705790	242	9.356	1.04	0.2522	8.996	7.269e-17	0.001	0.987
24	TIGRP2P310815	12559079	242	11.7	1.309	0.2496	8.935	1.104e-16	0.001	0.991
24	BICF2G630508532	15921674	242	10.24	1.152	0.2478	8.891	1.479e-16	0.001	0.991
3	BICF2G630349127	76409636	242	12.96	1.462	0.2468	8.867	1.744e-16	0.001	0.992
5	BICF2G630182200	33404832	242	12.24	1.38	0.2471	8.875	1.657e-16	0.001	0.992
19	BICF2P578554	49939946	238	11.05	1.253	0.2478	8.817	2.633e-16	0.001	0.992
38	BICF2S23410155	23488847	242	-10.49	1.194	0.2432	-8.781	3.12e-16	0.001	0.995
2	BICF2G630675981	12447058	242	-9.459	1.085	0.2406	-8.72	4.697e-16	0.001	0.996
6	BICF2G630584155	34719660	242	9.126	1.044	0.2415	8.741	4.087e-16	0.001	0.996
23	BICF2G630393472	7302824	242	9.749	1.12	0.2398	8.701	5.333e-16	0.001	0.996
29	BICF2G630622017	5060765	242	-9.078	1.038	0.2416	-8.745	3.976e-16	0.001	0.996
5	BICF2P426639	16945814	242	9.217	1.065	0.238	8.657	7.17e-16	0.001	0.997
35	BICF2G630774610	18502111	242	9.102	1.054	0.2371	8.637	8.158e-16	0.001	0.997
25	TIGRP2P329593	37481496	242	9.611	1.119	0.235	8.586	1.148e-15	0.001	0.998
27	BICF2P771673	35887296	241	11.39	1.327	0.2358	8.587	1.158e-15	0.001	0.998
8	BICF2G630413924	60541338	242	8.814	1.031	0.2334	8.547	1.487e-15	0.001	0.999
12	BICF2P439817	34922699	242	-10.37	1.213	0.2337	-8.554	1.421e-15	0.001	0.999
20	BICF2P26382	33447844	242	9.777	1.149	0.2319	8.512	1.876e-15	0.001	0.999
32	BICF2P782906	33007079	242	9.532	1.114	0.2338	8.558	1.385e-15	0.001	0.999
1	BICF2S22947976	67292299	242	-9.708	1.144	0.2309	-8.489	2.192e-15	0.001	1
1	BICF2S23748263	67299649	242	-7.233	1.139	0.1438	-6.348	1.078e-09	0.001	1
1	BICF2G630791014	87058588	242	6.866	1.217	0.1171	5.641	4.744e-08	0.001	1
1	BICF2S23516204	103158579	242	7.677	1.166	0.153	6.584	2.856e-10	0.001	1
1	BICF2S2359704	103181465	242	7.677	1.166	0.153	6.584	2.856e-10	0.001	1
1	BICF2P921350	119990933	242	9.059	1.11	0.2171	8.157	1.919e-14	0.001	1
2	BICF2P276276	10833782	242	-6.697	1.212	0.1129	-5.527	8.491e-08	0.001	1
2	BICF2P73551	12636310	239	8.164	1.205	0.1622	6.773	9.843e-11	0.001	1
2	BICF2G630675714	12640992	242	8.026	1.187	0.1601	6.764	1.018e-10	0.001	1
2	BICF2S23031164	12709357	242	10.59	1.32	0.2114	8.02	4.653e-14	0.001	1
2	BICF2S23533828	25121020	239	6.641	1.265	0.1042	5.251	3.37e-07	0.001	1
2	BICF2P1027459	71520678	242	-7.813	1.11	0.1712	-7.041	1.997e-11	0.001	1
3	BICF2G630342302	60529664	242	-10.39	1.299	0.2104	-7.998	5.361e-14	0.001	1
3	BICF2S23549679	74724867	242	-6.935	1.242	0.1149	-5.582	6.395e-08	0.001	1
4	BICF2P1145867	45250414	242	9.549	1.142	0.2255	8.36	5.119e-15	0.001	1
4	BICF2S22936174	60140379	242	8.434	1.139	0.186	7.405	2.215e-12	0.001	1
5	BICF2S24311425	59927394	242	11.64	1.619	0.1773	7.191	8.114e-12	0.001	1
5	BICF2S23133417	85569773	242	7.69	1.152	0.1565	6.673	1.723e-10	0.001	1
5	TIGRP2P75210	85580803	240	8.013	1.104	0.1811	7.255	5.628e-12	0.001	1
6	TIGRP2P85385	6455895	242	9.384	1.126	0.2245	8.337	5.974e-15	0.001	1
6	BICF2P310287	6506874	242	9.384	1.126	0.2245	8.337	5.974e-15	0.001	1
6	TIGRP2P85393	6575350	242	9.384	1.126	0.2245	8.337	5.974e-15	0.001	1
6	BICF2G630808010	6603115	241	9.094	1.138	0.2109	7.993	5.612e-14	0.001	1
6	BICF2P685466	6665132	242	9.384	1.126	0.2245	8.337	5.974e-15	0.001	1
6	BICF2P776106	6706961	242	9.384	1.126	0.2245	8.337	5.974e-15	0.001	1
6	BICF2P746431	6737023	242	9.384	1.126	0.2245	8.337	5.974e-15	0.001	1
6	BICF2S23753813	6761771	242	9.384	1.126	0.2245	8.337	5.974e-15	0.001	1
6	BICF2P433079	6787603	238	9.313	1.137	0.2213	8.191	1.64e-14	0.001	1
6	BICF2S23247530	28773876	242	7.902	1.039	0.1943	7.608	6.312e-13	0.001	1
6	BICF2G630584206	34673016	240	-8.274	1.071	0.2006	-7.728	3.044e-13	0.001	1
6	BICF2P1182583	36813933	242	-8.047	1.246	0.148	-6.456	5.906e-10	0.001	1
6	BICF2G630581461	48558150	242	6.824	1.285	0.1051	5.309	2.506e-07	0.001	1
6	BICF2G630580556	49139715	242	7.816	1.22	0.146	6.405	7.865e-10	0.001	1
6	BICF2P754049	58803116	242	12.72	1.976	0.1471	6.434	6.691e-10	0.001	1
6	BICF2P1076861	61722350	241	7.806	1.179	0.155	6.62	2.342e-10	0.001	1
7	BICF2P1017357	26870731	242	7.01	1.193	0.1259	5.878	1.38e-08	0.001	1
7	BICF2P810214	29780253	242	14.09	1.787	0.2058	7.886	1.093e-13	0.001	1
7	BICF2S23313018	41067012	242	8.89	1.104	0.2128	8.056	3.706e-14	0.001	1
7	BICF2P16241	41423893	240	7.594	1.14	0.1572	6.662	1.853e-10	0.001	1
7	BICF2S2373674	70897866	242	12.21	1.492	0.2183	8.187	1.583e-14	0.001	1
7	TIGRP2P104637	79158913	242	13.26	1.666	0.2089	7.961	6.794e-14	0.001	1
8	BICF2P26361	22743711	242	9.185	1.476	0.139	6.224	2.143e-09	0.001	1
8	BICF2P970477	41878654	242	-8.765	1.135	0.1989	-7.72	3.127e-13	0.001	1
8	BICF2P1152909	41884245	242	-8.858	1.135	0.2023	-7.803	1.858e-13	0.001	1
8	BICF2S23050927	50803680	242	8.37	1.195	0.1697	7.005	2.475e-11	0.001	1
8	BICF2P1113565	72919693	242	9.439	1.193	0.207	7.914	9.148e-14	0.001	1
9	BICF2G630838941	42538927	242	10.38	1.375	0.1918	7.547	9.207e-13	0.001	1
9	BICF2P505380	46644882	242	-7.548	1.066	0.1728	-7.081	1.569e-11	0.001	1
10	BICF2P900588	7996352	238	-9.323	1.254	0.1899	-7.437	1.901e-12	0.001	1
10	TIGRP2P141181	52155145	242	-7.299	1.324	0.1124	-5.512	9.142e-08	0.001	1
10	BICF2G630491741	57895083	242	10	1.25	0.2106	8.001	5.251e-14	0.001	1
10	BICF2P302806	59210480	242	9.001	1.427	0.1422	6.308	1.346e-09	0.001	1
10	BICF2S23623994	65418869	242	10.76	1.85	0.1236	5.819	1.886e-08	0.001	1
11	BICF2P421357	17096037	242	6.849	1.22	0.1161	5.613	5.465e-08	0.001	1
11	BICF2P772375	22507136	242	10.91	1.299	0.2271	8.398	3.985e-15	0.001	1
11	BICF2G630296845	25001074	242	-8.649	1.066	0.2153	-8.115	2.53e-14	0.001	1
11	BICF2G630296982	25121723	242	7.928	1.078	0.184	7.356	2.988e-12	0.001	1
11	BICF2G630296983	25125112	242	8	1.072	0.1884	7.463	1.549e-12	0.001	1
11	BICF2S23754200	61033448	242	-8.208	1.22	0.1587	-6.729	1.245e-10	0.001	1
11	BICF2P1201469	77331701	242	-8.486	1.353	0.1408	-6.271	1.651e-09	0.001	1
12	TIGRP2P163210	36134742	242	8.664	1.149	0.1915	7.539	9.672e-13	0.001	1
12	BICF2P526262	38655096	242	10.98	1.418	0.1997	7.739	2.77e-13	0.001	1
12	BICF2S23319147	49165482	241	9.363	1.241	0.1923	7.544	9.482e-13	0.001	1
12	BICF2S23216044	50735931	242	7.901	1.158	0.1624	6.821	7.301e-11	0.001	1
12	BICF2P1048462	50738206	242	7.901	1.158	0.1624	6.821	7.301e-11	0.001	1
13	BICF2P916087	16727996	242	8.645	1.148	0.191	7.527	1.042e-12	0.001	1
13	BICF2P1169385	52101151	242	9.585	1.174	0.2174	8.164	1.837e-14	0.001	1
13	BICF2P1237893	60231217	242	8.882	1.103	0.2128	8.056	3.698e-14	0.001	1
14	BICF2G630526517	35708192	242	8.012	1.118	0.1762	7.165	9.53e-12	0.001	1
14	BICF2S23539444	57358206	242	9.51	1.444	0.1531	6.587	2.817e-10	0.001	1
15	TIGRP2P197424	22829402	242	-6.716	1.247	0.1078	-5.385	1.728e-07	0.001	1
15	BICF2P372974	44764629	241	9.659	1.323	0.1823	7.3	4.245e-12	0.001	1
15	TIGRP2P202678	49874825	242	-7.536	1.287	0.125	-5.857	1.547e-08	0.001	1
15	BICF2G630428640	49875570	242	-7.536	1.287	0.125	-5.857	1.547e-08	0.001	1
15	BICF2P644957	54065407	242	8.866	1.284	0.1658	6.906	4.439e-11	0.001	1
15	BICF2G630426947	54912730	242	12.75	1.57	0.2157	8.124	2.389e-14	0.001	1
16	TIGRP2P215529	40713748	242	-6.041	1.245	0.08929	-4.851	2.212e-06	0.001	1
16	BICF2P1336408	45175998	242	9.17	1.176	0.2021	7.797	1.925e-13	0.001	1
17	BICF2P1082071	32953070	242	-6.227	1.513	0.06593	-4.116	5.305e-05	0.001	1
18	BICF2P645863	8821400	242	10.22	1.215	0.2275	8.408	3.739e-15	0.001	1
18	BICF2P232321	25032224	242	11.48	1.866	0.1362	6.153	3.164e-09	0.001	1
18	TIGRP2P249434	38042219	242	-8.163	1.174	0.1677	-6.955	3.325e-11	0.001	1
18	BICF2G630699136	38185045	242	9.172	1.157	0.2075	7.928	8.374e-14	0.001	1
18	TIGRP2P253720	47370181	242	7.67	1.405	0.1105	5.461	1.181e-07	0.001	1
18	BICF2P787912	50845034	242	9.819	1.33	0.1851	7.384	2.524e-12	0.001	1
19	BICF2S23013141	11016288	242	-6.617	1.218	0.1095	-5.433	1.359e-07	0.001	1
19	BICF2G63045656	26992142	242	-8.897	1.129	0.2055	-7.879	1.148e-13	0.001	1
19	BICF2G63050524	33088917	242	10.24	1.331	0.1979	7.694	3.682e-13	0.001	1
19	BICF2P1325485	45680684	241	-8.61	1.476	0.1246	-5.832	1.766e-08	0.001	1
20	BICF2S23434236	16791014	240	10.14	1.533	0.1552	6.612	2.478e-10	0.001	1
20	TIGRP2P272022	21317234	242	7.964	1.248	0.145	6.38	9.037e-10	0.001	1
21	BICF2G630652388	19964269	242	-7.071	1.113	0.144	-6.353	1.049e-09	0.001	1
21	BICF2P1314593	23948686	242	8.277	1.439	0.1212	5.752	2.675e-08	0.001	1
21	BICF2S22944749	38399129	242	-8.84	1.127	0.204	-7.843	1.439e-13	0.001	1
21	BICF2P1213126	38811753	242	7.512	1.125	0.1566	6.675	1.695e-10	0.001	1
22	BICF2G630324014	25379992	242	-8.619	1.193	0.1786	-7.223	6.713e-12	0.001	1
22	BICF2G630324016	25380618	242	-8.619	1.193	0.1786	-7.223	6.713e-12	0.001	1
22	BICF2G630329012	38564002	242	13.09	1.67	0.2037	7.836	1.503e-13	0.001	1
22	BICF2G63090118	61171918	242	7.148	1.143	0.14	6.252	1.842e-09	0.001	1
23	BICF2P972809	3352654	242	-8.077	1.441	0.1158	-5.606	5.676e-08	0.001	1
23	BICF2G630393631	3363036	242	-8.077	1.441	0.1158	-5.606	5.676e-08	0.001	1
23	BICF2G630393623	3585312	242	-8.334	1.471	0.1179	-5.664	4.214e-08	0.001	1
23	BICF2G630393592	3771652	242	-8.375	1.47	0.1192	-5.698	3.534e-08	0.001	1
23	BICF2G630393584	3992123	242	-8.266	1.456	0.1184	-5.678	3.927e-08	0.001	1
23	BICF2P944491	6969025	240	-6.448	1.241	0.1018	-5.195	4.405e-07	0.001	1
23	BICF2G630393432	7377181	242	10.05	1.247	0.2131	8.061	3.572e-14	0.001	1
23	BICF2G630383078	21068744	242	-8.373	1.51	0.1135	-5.543	7.806e-08	0.001	1
23	BICF2G630379353	26507715	242	8.96	1.119	0.2109	8.009	5.008e-14	0.001	1
23	BICF2S23633940	39686016	242	8.393	1.267	0.1546	6.624	2.271e-10	0.001	1
23	BICF2P237736	39686649	242	8.393	1.267	0.1546	6.624	2.271e-10	0.001	1
23	BICF2P237735	39686666	242	8.393	1.267	0.1546	6.624	2.271e-10	0.001	1
23	BICF2P1494550	44906081	236	9.057	1.142	0.2118	7.93	8.941e-14	0.001	1
23	BICF2P674777	54257188	242	12.28	1.64	0.1894	7.489	1.32e-12	0.001	1
24	BICF2P197191	3907988	242	10.84	1.389	0.2024	7.805	1.834e-13	0.001	1
24	BICF2P407254	10789842	242	10.03	1.748	0.1208	5.741	2.825e-08	0.001	1
24	TIGRP2P310963	13314971	242	-8.27	1.127	0.1832	-7.336	3.377e-12	0.001	1
25	BICF2S23217283	3661895	242	-8.9	1.151	0.1994	-7.73	2.934e-13	0.001	1
25	BICF2S23610498	4903222	242	8.078	1.127	0.1763	7.167	9.411e-12	0.001	1
25	BICF2S23441182	4948469	242	8.472	1.12	0.1924	7.561	8.44e-13	0.001	1
25	BICF2S23413171	4957263	242	8.458	1.117	0.1928	7.57	7.985e-13	0.001	1
25	TIGRP2P335689	5040240	242	11.82	1.397	0.2297	8.459	2.663e-15	0.001	1
25	BICF2S23132653	17528264	242	7.5	1.17	0.1463	6.413	7.524e-10	0.001	1
25	TIGRP2P331122	43014980	242	8.958	1.134	0.2062	7.897	1.025e-13	0.001	1
26	BICF2P940695	8429529	241	7.47	1.115	0.1581	6.7	1.48e-10	0.001	1
26	BICF2P1144851	8476573	242	7.455	1.104	0.1598	6.755	1.07e-10	0.001	1
26	BICF2P499779	8488291	242	7.542	1.101	0.1634	6.847	6.249e-11	0.001	1
26	BICF2P1194961	33175287	241	5.741	1.375	0.06799	4.175	4.17e-05	0.001	1
26	BICF2P1194959	33178305	242	5.743	1.372	0.06803	4.186	3.993e-05	0.001	1
27	BICF2G630149792	26981146	240	-8.184	1.267	0.1491	-6.459	5.897e-10	0.001	1
27	BICF2P1197997	33765987	242	-9.738	1.414	0.1651	-6.888	4.934e-11	0.001	1
28	BICF2P975744	35144543	242	7.822	1.168	0.1575	6.698	1.485e-10	0.001	1
30	BICF2P872367	3001266	242	-8.58	1.237	0.1669	-6.933	3.78e-11	0.001	1
30	TIGRP2P369498	21213468	242	-7.387	1.073	0.1648	-6.882	5.098e-11	0.001	1
31	BICF2P272819	30054832	242	8.965	1.122	0.2102	7.993	5.53e-14	0.001	1
32	BICF2P1232970	11793481	242	7.153	1.225	0.1244	5.839	1.694e-08	0.001	1
34	BICF2P987966	25772144	242	9.708	1.194	0.216	8.132	2.269e-14	0.001	1
34	BICF2G630460045	28132790	242	-8.206	1.09	0.1911	-7.53	1.024e-12	0.001	1
34	BICF2P531587	29219342	242	9.205	1.206	0.1953	7.632	5.425e-13	0.001	1
37	BICF2S23541644	4490854	242	-7.963	1.185	0.1583	-6.719	1.316e-10	0.001	1
37	BICF2P693492	18057165	242	-8.353	1.45	0.1214	-5.759	2.571e-08	0.001	1
37	TIGRP2P419494	18658921	242	-7.333	1.213	0.1322	-6.048	5.596e-09	0.001	1
37	TIGRP2P420336	24430709	236	11.16	1.346	0.227	8.289	8.922e-15	0.001	1
38	BICF2S23511665	12586210	242	10.42	1.855	0.1161	5.615	5.42e-08	0.001	1
39	BICF2G630543275	1045035	242	9.452	1.331	0.1737	7.103	1.375e-11	0.001	1
39	BICF2P1116936	3650735	241	9.467	1.144	0.2227	8.274	9.138e-15	0.001	1
39	BICF2P403340	3863915	242	8.717	1.216	0.1764	7.168	9.315e-12	0.001	1
39	G1891F43S236	58494080	242	10.62	1.302	0.217	8.156	1.938e-14	0.001	1
39	BICF2S2311733	95848411	242	-7.395	1.157	0.1455	-6.393	8.388e-10	0.001	1
39	BICF2G6307525	102152986	242	-6.167	1.048	0.126	-5.882	1.349e-08	0.001	1
39	BICF2G6307504	102163798	242	-6.167	1.048	0.126	-5.882	1.349e-08	0.001	1
39	BICF2S23411488	102316045	242	-6.739	1.108	0.1336	-6.083	4.615e-09	0.001	1
39	BICF2G6306557	103964244	242	-6.302	1.001	0.1417	-6.296	1.445e-09	0.001	1
39	BICF2P852216	107171469	242	7.416	0.9401	0.2059	7.888	1.082e-13	0.001	1
39	BICF2P1072314	107197681	242	7.416	0.9401	0.2059	7.888	1.082e-13	0.001	1
39	BICF2P1058526	107208964	242	7.416	0.9401	0.2059	7.888	1.082e-13	0.001	1
39	BICF2P974450	107235825	242	7.346	0.9389	0.2032	7.824	1.625e-13	0.001	1
39	BICF2P281594	107268901	242	7.346	0.9389	0.2032	7.824	1.625e-13	0.001	1
39	G2323F39S160	117219439	242	-6.894	1.009	0.1629	-6.833	6.808e-11	0.001	1
34	BICF2S23329291	25712417	242	15.95	1.256	0.4018	12.7	1.351e-28	0.002	0.334
7	BICF2S22948665	41110374	242	18.44	1.453	0.4016	12.69	1.403e-28	0.002	0.335
6	BICF2S2348227	28711128	242	17.27	1.377	0.3961	12.55	4.227e-28	0.002	0.366
6	BICF2S2448495	28753894	242	17.27	1.377	0.3961	12.55	4.227e-28	0.002	0.366
5	BICF2S23519156	51509482	242	15.35	1.236	0.3914	12.42	1.069e-27	0.002	0.393
8	BICF2P1129813	56384432	242	17.84	1.458	0.3842	12.24	4.445e-27	0.002	0.439
8	BICF2S23431391	56387855	242	17.84	1.458	0.3842	12.24	4.445e-27	0.002	0.439
8	BICF2P424404	37167446	242	15.76	1.311	0.3761	12.03	2.166e-26	0.002	0.479
15	BICF2S2293203	43716292	242	15.89	1.321	0.3762	12.03	2.11e-26	0.002	0.479
33	BICF2P1405859	5874274	241	14.81	1.303	0.3509	11.37	3.197e-24	0.002	0.627
8	BICF2S22914307	41893835	241	13.26	1.213	0.3335	10.94	7.721e-23	0.002	0.721
2	BICF2S23056970	65610268	241	11.4	1.085	0.3159	10.51	1.788e-21	0.002	0.83
39	BICF2P841928	87186853	240	9.801	0.938	0.3144	10.45	2.813e-21	0.002	0.842
23	BICF2P520552	6934345	242	10.6	1.02	0.3103	10.39	4.017e-21	0.002	0.849
5	BICF2S23626288	35609132	242	11.15	1.095	0.3018	10.19	1.753e-20	0.002	0.895
4	BICF2S23750489	64299166	242	10.36	1.019	0.3009	10.16	2.054e-20	0.002	0.896
1	BICF2P777985	95482778	242	10.31	1.015	0.3007	10.16	2.143e-20	0.002	0.897
4	BICF2P292101	58778298	242	10.24	1.022	0.2949	10.02	5.754e-20	0.002	0.915
39	BICF2P258349	107046056	242	9.139	0.9161	0.2931	9.975	7.905e-20	0.002	0.92
24	BICF2P1164226	3548953	242	15.92	1.606	0.2905	9.912	1.237e-19	0.002	0.929
24	BICF2P788340	5013457	240	15.03	1.525	0.2898	9.854	1.972e-19	0.002	0.937
39	BICF2P259782	54425887	242	12.2	1.249	0.2844	9.766	3.48e-19	0.002	0.944
19	BICF2S23532224	33074639	242	12.39	1.275	0.2825	9.72	4.803e-19	0.002	0.949
39	BICF2P527866	106471524	241	8.307	0.8581	0.2817	9.681	6.512e-19	0.002	0.955
35	BICF2G630772047	10706625	242	15.01	1.56	0.2782	9.618	9.869e-19	0.002	0.96
39	BICF2S23512644	105900884	242	8.345	0.8692	0.2775	9.602	1.105e-18	0.002	0.962
39	BICF2S2332526	105948481	242	8.345	0.8692	0.2775	9.602	1.105e-18	0.002	0.962
21	BICF2S23658669	38070606	242	9.962	1.047	0.2738	9.512	2.073e-18	0.002	0.967
23	TIGRP2P303568	27934261	241	13.16	1.398	0.2704	9.411	4.274e-18	0.002	0.976
12	BICF2S23654100	37273887	242	14.49	1.549	0.2672	9.355	6.161e-18	0.002	0.98
8	BICF2P428766	37352520	242	9.83	1.055	0.2658	9.322	7.781e-18	0.002	0.981
26	TIGRP2P344927	39284089	241	16.64	1.792	0.2653	9.29	9.909e-18	0.002	0.983
17	BICF2S23156660	41859473	242	11.45	1.257	0.257	9.111	3.324e-17	0.002	0.985
15	BICF2P117496	44261048	242	9.311	1.028	0.2547	9.056	4.827e-17	0.002	0.986
19	BICF2P1058689	26331257	242	10.46	1.157	0.254	9.04	5.376e-17	0.002	0.986
19	BICF2P1074376	26339827	242	10.46	1.157	0.254	9.04	5.376e-17	0.002	0.986
1	BICF2P1283805	60560116	241	9.545	1.071	0.2494	8.912	1.315e-16	0.002	0.991
25	BICF2G630157932	52305866	242	10.58	1.188	0.2484	8.907	1.331e-16	0.002	0.991
8	BICF2S23112674	63928672	242	10.5	1.2	0.242	8.754	3.75e-16	0.002	0.995
3	BICF2S23434560	92979889	242	10.14	1.168	0.2391	8.684	5.99e-16	0.002	0.996
6	BICF2P785593	24405526	242	9.264	1.067	0.239	8.682	6.05e-16	0.002	0.996
8	BICF2P403944	63998017	242	8.773	1.007	0.2404	8.715	4.85e-16	0.002	0.996
38	BICF2P750593	7462960	242	-9.091	1.041	0.241	-8.73	4.388e-16	0.002	0.996
12	TIGRP2P164767	43918739	242	9.043	1.047	0.237	8.634	8.33e-16	0.002	0.997
12	BICF2S23251263	43939291	242	9.043	1.045	0.2379	8.655	7.272e-16	0.002	0.997
6	TIGRP2P77831	12050970	241	9.316	1.083	0.2363	8.6	1.065e-15	0.002	0.998
8	BICF2P463308	47026629	242	-9.681	1.128	0.2348	-8.581	1.189e-15	0.002	0.998
9	BICF2P1150053	62833704	242	10.96	1.282	0.2336	8.553	1.431e-15	0.002	0.999
32	BICF2G630601193	7263521	242	-8.621	1.013	0.2319	-8.513	1.871e-15	0.002	0.999
1	BICF2G630720705	39399578	242	-8.999	1.492	0.1316	-6.03	6.144e-09	0.002	1
1	BICF2P1138338	60593810	242	8.552	1.08	0.2071	7.918	8.917e-14	0.002	1
1	BICF2P1362137	92877218	242	9.045	1.085	0.2246	8.339	5.885e-15	0.002	1
1	BICF2P439973	98920410	240	-7.961	1.238	0.148	-6.429	6.951e-10	0.002	1
1	BICF2P1034270	114415629	241	8.788	1.192	0.1852	7.37	2.778e-12	0.002	1
2	BICF2G630786767	6105967	242	-8.016	1.121	0.1757	-7.153	1.021e-11	0.002	1
2	BICF2G630786766	6109679	242	-8.016	1.121	0.1757	-7.153	1.021e-11	0.002	1
2	BICF2S23113454	42936687	242	6.955	1.242	0.1155	5.599	5.889e-08	0.002	1
2	BICF2S2363635	44058108	242	-5.919	1.371	0.07209	-4.318	2.303e-05	0.002	1
2	BICF2P324323	62214897	242	14.02	1.69	0.2227	8.292	8.016e-15	0.002	1
2	BICF2P324322	62215437	242	14.02	1.69	0.2227	8.292	8.016e-15	0.002	1
2	BICF2P969418	74362492	240	12.08	1.478	0.219	8.168	1.842e-14	0.002	1
3	BICF2P901297	50516162	242	-8.348	1.044	0.2105	-7.999	5.328e-14	0.002	1
3	BICF2G630348931	75869864	242	10.87	1.325	0.2191	8.206	1.397e-14	0.002	1
3	TIGRP2P52152	77232016	242	8.213	1.226	0.1575	6.698	1.485e-10	0.002	1
3	BICF2G630350444	78636039	242	7.453	1.103	0.1599	6.759	1.047e-10	0.002	1
3	TIGRP2P54421	85668105	242	12.03	1.872	0.1468	6.426	6.98e-10	0.002	1
3	TIGRP2P54428	85684974	242	11.52	1.836	0.1409	6.274	1.629e-09	0.002	1
4	BICF2P478678	34159419	242	9.713	1.926	0.09579	5.042	9.063e-07	0.002	1
4	BICF2S23050231	45298250	242	7.773	1.187	0.1516	6.549	3.498e-10	0.002	1
4	BICF2P480043	61093673	242	-6.809	1.175	0.1228	-5.796	2.127e-08	0.002	1
4	BICF2P873993	77945165	242	13.78	1.63	0.2294	8.453	2.785e-15	0.002	1
4	BICF2S23438131	84170343	242	-7.369	1.383	0.1058	-5.329	2.274e-07	0.002	1
5	BICF2P731728	36098191	242	9.35	1.366	0.1634	6.845	6.325e-11	0.002	1
5	BICF2P464907	36347068	242	12.78	1.91	0.1572	6.691	1.55e-10	0.002	1
5	BICF2P1041396	59582705	239	14.45	1.792	0.2153	8.064	3.666e-14	0.002	1
5	BICF2G630242095	70043414	242	8.535	1.878	0.07923	4.544	8.741e-06	0.002	1
5	BICF2S23716600	85539925	241	7.483	1.182	0.1435	6.329	1.208e-09	0.002	1
6	BICF2G630165903	17539533	242	7.165	1.37	0.1023	5.231	3.673e-07	0.002	1
6	BICF2S23434971	28786359	242	8.059	1.044	0.199	7.721	3.11e-13	0.002	1
6	BICF2P477185	36834609	242	-7.725	1.312	0.1261	-5.885	1.328e-08	0.002	1
6	TIGRP2P81680	36852583	242	-7.514	1.303	0.1217	-5.767	2.477e-08	0.002	1
6	BICF2P613887	46959061	242	-9.176	1.167	0.2049	-7.865	1.256e-13	0.002	1
6	BICF2G630580671	49076407	242	7.732	1.187	0.1503	6.516	4.217e-10	0.002	1
6	BICF2S232143	63416474	242	-7.595	1.378	0.1123	-5.51	9.218e-08	0.002	1
6	BICF2P552062	69626188	242	8.189	1.049	0.2026	7.809	1.781e-13	0.002	1
6	BICF2P514941	69727722	241	8.875	1.09	0.217	8.138	2.206e-14	0.002	1
6	BICF2S23339408	73494074	242	-6.486	1.341	0.0888	-4.836	2.366e-06	0.002	1
7	BICF2P1258538	9251869	242	7.082	1.135	0.1395	6.237	1.991e-09	0.002	1
7	BICF2P940124	9926753	242	10.25	1.417	0.1789	7.23	6.412e-12	0.002	1
7	BICF2G630551348	14365498	242	9.027	1.285	0.1706	7.027	2.175e-11	0.002	1
7	BICF2S23432912	41682146	242	12.69	1.564	0.2152	8.113	2.558e-14	0.002	1
7	BICF2P1455881	46819369	242	-9.306	1.207	0.1985	-7.709	3.348e-13	0.002	1
7	TIGRP2P103237	75415331	242	8.717	1.156	0.1915	7.539	9.663e-13	0.002	1
7	BICF2P377493	81645958	242	-7.854	1.128	0.168	-6.961	3.204e-11	0.002	1
8	BICF2P153811	15250091	242	-7.408	1.646	0.07785	-4.501	1.053e-05	0.002	1
8	BICF2P1107669	22464783	242	8.416	1.204	0.1692	6.992	2.672e-11	0.002	1
8	BICF2P492391	34365128	242	9.18	1.463	0.141	6.277	1.6e-09	0.002	1
8	BICF2S23336920	37053379	240	-8.133	1.124	0.1803	-7.236	6.31e-12	0.002	1
8	TIGRP2P112391	37064663	242	-7.813	1.166	0.1575	-6.699	1.481e-10	0.002	1
8	BICF2P1226802	41862663	242	-8.324	1.162	0.1763	-7.166	9.432e-12	0.002	1
8	BICF2P782431	52236178	242	-8.493	1.164	0.1814	-7.294	4.368e-12	0.002	1
8	BICF2S23241495	72945834	242	-7.573	1.127	0.1584	-6.721	1.305e-10	0.002	1
9	BICF2P156242	17668971	242	10.19	1.526	0.1567	6.677	1.681e-10	0.002	1
9	BICF2S23439099	29925533	242	-8.756	1.212	0.1785	-7.222	6.747e-12	0.002	1
9	BICF2G630839159	42639862	242	-7.506	1.402	0.1067	-5.355	2.002e-07	0.002	1
9	BICF2P1302170	46962268	242	7.613	1.12	0.1614	6.796	8.444e-11	0.002	1
9	BICF2S23620985	50087156	242	8.739	1.087	0.2121	8.037	4.167e-14	0.002	1
9	BICF2S23416717	56351076	242	9.011	1.113	0.2146	8.098	2.809e-14	0.002	1
9	BICF2G630474528	59365631	242	-6.298	1.248	0.09593	-5.047	8.89e-07	0.002	1
10	BICF2G630492081	58570751	242	-7.002	1.267	0.1129	-5.527	8.489e-08	0.002	1
10	BICF2G630492135	58630360	242	-8.032	1.145	0.1702	-7.017	2.299e-11	0.002	1
10	BICF2G630492187	58667130	242	-7.248	1.212	0.1296	-5.979	8.078e-09	0.002	1
10	BICF2P1429399	58673713	242	-7.248	1.212	0.1296	-5.979	8.078e-09	0.002	1
11	BICF2P1069611	64364460	242	8.698	1.409	0.137	6.173	2.842e-09	0.002	1
11	BICF2G630308196	74589290	242	8.321	1.163	0.1757	7.151	1.032e-11	0.002	1
11	BICF2P3948	77305354	242	-6.225	1.183	0.1035	-5.264	3.133e-07	0.002	1
11	BICF2S23338871	77394920	242	6.946	1.31	0.1048	5.301	2.607e-07	0.002	1
11	BICF2S23322669	77398130	242	6.946	1.31	0.1048	5.301	2.607e-07	0.002	1
12	BICF2P1354926	38182743	242	-7.758	1.055	0.1839	-7.353	3.036e-12	0.002	1
12	BICF2P31117	63900724	242	9.154	1.507	0.1332	6.074	4.861e-09	0.002	1
13	BICF2G630607852	14906091	242	7.652	1.782	0.07135	4.294	2.546e-05	0.002	1
13	BICF2P189340	44035743	240	-8.204	1.085	0.1937	-7.561	8.619e-13	0.002	1
13	BICF2P1169387	52100023	242	9.042	1.188	0.1944	7.609	6.263e-13	0.002	1
14	BICF2S23649380	50848491	242	6.264	1.267	0.09251	4.946	1.423e-06	0.002	1
15	BICF2P588593	44427593	242	-9.418	1.399	0.1589	-6.733	1.214e-10	0.002	1
15	BICF2P1242941	44437773	242	-9.418	1.399	0.1589	-6.733	1.214e-10	0.002	1
15	BICF2S23235044	49786868	242	7.9	1.153	0.1636	6.852	6.081e-11	0.002	1
15	BICF2G630426541	55266873	242	-8.518	1.385	0.1362	-6.151	3.198e-09	0.002	1
15	TIGRP2P206233	61427877	242	-7.265	1.257	0.1222	-5.78	2.305e-08	0.002	1
16	BICF2P238148	10872863	242	-8.776	1.248	0.1709	-7.034	2.076e-11	0.002	1
16	BICF2P499948	10892780	242	-8.776	1.248	0.1709	-7.034	2.076e-11	0.002	1
16	BICF2G630113841	34877132	242	7.351	1.201	0.135	6.119	3.797e-09	0.002	1
16	BICF2P1163482	48970635	242	9.328	1.25	0.1882	7.459	1.584e-12	0.002	1
17	BICF2P144309	5144929	224	-8.878	1.159	0.209	-7.659	5.731e-13	0.002	1
17	BICF2P835	5159653	241	-9.155	1.105	0.2232	-8.287	8.39e-15	0.002	1
17	BICF2G630216130	26441080	242	10.51	1.278	0.22	8.228	1.215e-14	0.002	1
18	BICF2G630692480	45110999	242	9.997	1.51	0.1545	6.621	2.309e-10	0.002	1
18	BICF2P553931	46639068	242	8.25	1.297	0.1444	6.363	9.93e-10	0.002	1
19	BICF2G63036570	13030270	242	9.104	1.103	0.2211	8.254	1.024e-14	0.002	1
19	BICF2G63041019	21408755	242	9.796	1.325	0.1856	7.396	2.347e-12	0.002	1
19	BICF2G630256288	49876170	241	8.599	1.155	0.1883	7.445	1.747e-12	0.002	1
19	BICF2S23026257	53658471	242	7.824	1.388	0.1169	5.636	4.853e-08	0.002	1
20	BICF2G630447950	53834056	242	7.481	1.209	0.1377	6.19	2.587e-09	0.002	1
21	BICF2P1188116	48408949	242	-9.031	1.11	0.2163	-8.138	2.175e-14	0.002	1
21	BICF2S23146586	52250889	242	9.02	1.203	0.1898	7.499	1.243e-12	0.002	1
22	BICF2G630315446	6195579	242	7.655	1.107	0.1662	6.917	4.168e-11	0.002	1
22	BICF2G630315457	6231062	242	7.655	1.107	0.1662	6.917	4.168e-11	0.002	1
22	BICF2P963469	6233045	241	7.656	1.107	0.1669	6.919	4.146e-11	0.002	1
22	BICF2G630315495	6256473	242	7.655	1.107	0.1662	6.917	4.168e-11	0.002	1
22	BICF2G630324555	26370103	240	7.979	1.287	0.1391	6.2	2.468e-09	0.002	1
22	BICF2P416605	44457642	241	10.64	1.509	0.1723	7.053	1.875e-11	0.002	1
22	BICF2G630334462	50487823	242	8.134	1.228	0.1545	6.622	2.3e-10	0.002	1
22	BICF2G630334470	50499669	242	8.296	1.344	0.137	6.173	2.83e-09	0.002	1
23	BICF2G630390047	11814468	242	-8.041	1.142	0.1713	-7.044	1.96e-11	0.002	1
23	BICF2G630389752	12151088	242	8.012	1.265	0.1432	6.335	1.163e-09	0.002	1
23	BICF2P1125306	12156955	242	8.011	1.27	0.1422	6.308	1.348e-09	0.002	1
23	BICF2G630380638	24720606	242	7.391	1.289	0.1204	5.733	2.957e-08	0.002	1
23	BICF2G630373836	34984201	242	14.01	1.815	0.1989	7.719	3.149e-13	0.002	1
23	TIGRP2P306114	42412176	242	-8.833	1.412	0.1402	-6.256	1.795e-09	0.002	1
24	BICF2P1084008	25116493	242	8.794	1.594	0.1125	5.516	8.972e-08	0.002	1
24	TIGRP2P314976	26728024	242	-10.38	1.366	0.1939	-7.599	6.667e-13	0.002	1
24	BICF2P544126	29772193	242	10.37	1.584	0.1514	6.544	3.587e-10	0.002	1
25	BICF2P323490	4692536	241	8.988	1.341	0.1583	6.704	1.447e-10	0.002	1
25	BICF2S23450351	5009967	242	8.235	1.126	0.1824	7.316	3.812e-12	0.002	1
25	BICF2P137430	7790255	242	-8.194	1.111	0.1847	-7.374	2.683e-12	0.002	1
25	BICF2P947597	21520139	242	-7.238	1.226	0.1269	-5.905	1.197e-08	0.002	1
25	BICF2G630102977	38940151	242	10.34	1.223	0.2295	8.456	2.73e-15	0.002	1
26	BICF2G630800244	21884650	242	6.544	1.291	0.09665	5.067	8.057e-07	0.002	1
26	BICF2P4203	22060663	242	-7.136	1.479	0.08843	-4.825	2.488e-06	0.002	1
26	BICF2P1425785	34650278	241	11.67	1.573	0.1871	7.417	2.077e-12	0.002	1
27	TIGRP2P358181	9588592	242	-9.948	1.308	0.1941	-7.602	6.538e-13	0.002	1
27	TIGRP2P348156	13033088	242	-7.675	1.291	0.1283	-5.943	9.776e-09	0.002	1
27	TIGRP2P348196	13116123	242	9.29	1.112	0.2254	8.356	5.262e-15	0.002	1
27	BICF2P1044575	26072074	242	-8.033	1.129	0.1741	-7.114	1.295e-11	0.002	1
27	BICF2G630149956	27421843	242	8.318	1.179	0.1718	7.057	1.82e-11	0.002	1
27	TIGRP2P354092	35811357	242	8.42	1.324	0.1443	6.361	1.006e-09	0.002	1
27	BICF2P706311	36894342	242	-9.323	1.098	0.2309	-8.489	2.189e-15	0.002	1
27	BICF2P887928	36974215	242	7.04	1.452	0.08918	4.848	2.245e-06	0.002	1
27	BICF2S23620457	37342951	242	8.761	1.347	0.1498	6.504	4.505e-10	0.002	1
28	BICF2P874372	5750465	242	7.624	1.185	0.147	6.432	6.75e-10	0.002	1
28	BICF2G630276743	10731718	242	10.02	1.295	0.1995	7.734	2.859e-13	0.002	1
29	BICF2G630622007	5048517	242	-7.883	1.314	0.1305	-6.001	7.184e-09	0.002	1
30	BICF2P110531	3208021	240	-8.132	1.258	0.1494	-6.467	5.637e-10	0.002	1
30	BICF2P1403471	3355581	241	-7.976	1.257	0.1441	-6.343	1.117e-09	0.002	1
30	BICF2P426906	3365429	241	-7.976	1.257	0.1441	-6.343	1.117e-09	0.002	1
30	BICF2P739324	3373938	241	-7.976	1.257	0.1441	-6.343	1.117e-09	0.002	1
30	BICF2G630410871	10676090	242	7.949	1.427	0.1145	5.569	6.833e-08	0.002	1
30	BICF2P512933	16595102	242	7.656	1.071	0.1754	7.146	1.066e-11	0.002	1
30	BICF2G630409749	17268240	242	-7.952	1.325	0.1305	-6.003	7.125e-09	0.002	1
30	BICF2P546947	25878996	242	-8.813	1.147	0.1974	-7.683	3.942e-13	0.002	1
31	BICF2P145206	17299401	242	-7.613	1.199	0.1439	-6.352	1.057e-09	0.002	1
31	BICF2G630735629	21896897	241	-7.861	1.175	0.1577	-6.69	1.567e-10	0.002	1
33	BICF2P1136726	5773355	241	9.131	1.206	0.1933	7.569	8.155e-13	0.002	1
34	BICF2S23126008	25412971	242	-6.406	1.149	0.1147	-5.576	6.617e-08	0.002	1
34	BICF2P364173	28409074	242	7.71	1.33	0.1228	5.796	2.127e-08	0.002	1
34	BICF2P1100621	31605558	242	11.37	1.574	0.1785	7.223	6.721e-12	0.002	1
35	BICF2P236615	4202095	242	-6.169	1.315	0.08402	-4.692	4.545e-06	0.002	1
35	BICF2G630774796	18685676	242	7.438	1.084	0.164	6.861	5.772e-11	0.002	1
35	BICF2G630779336	26099266	242	-7.431	1.17	0.144	-6.354	1.048e-09	0.002	1
36	BICF2S2449649	19951028	242	6.712	1.167	0.1212	5.752	2.671e-08	0.002	1
36	TIGRP2P413303	22879630	242	9.848	1.203	0.2182	8.185	1.603e-14	0.002	1
37	BICF2P54950	4464698	242	-7.979	1.183	0.1594	-6.746	1.127e-10	0.002	1
37	BICF2G630127778	12755269	242	8.857	1.173	0.1919	7.55	9.031e-13	0.002	1
39	BICF2P717027	3634029	242	-8.787	1.047	0.2269	-8.394	4.105e-15	0.002	1
39	BICF2S23232640	26801997	242	10.69	1.532	0.1686	6.976	2.944e-11	0.002	1
39	BICF2G6307617	102000173	242	-6.033	1.085	0.1141	-5.559	7.22e-08	0.002	1
39	BICF2G6307615	102006089	242	-6.033	1.085	0.1141	-5.559	7.22e-08	0.002	1
39	BICF2P938513	102047187	242	-6.033	1.085	0.1141	-5.559	7.22e-08	0.002	1
39	BICF2G6307587	102055769	242	-6.033	1.085	0.1141	-5.559	7.22e-08	0.002	1
39	BICF2G6307320	102402858	220	-6.511	1.085	0.1419	-6.003	7.99e-09	0.002	1
39	BICF2G6306585	103902593	242	-7.401	1.204	0.136	-6.147	3.26e-09	0.002	1
39	BICF2G6305951	109993478	241	-6.448	1.058	0.1346	-6.097	4.296e-09	0.002	1
8	BICF2P752067	64092900	242	16.24	1.267	0.4062	12.81	5.484e-29	0.003	0.318
7	BICF2S22960772	41128240	241	18.35	1.461	0.3974	12.56	4.183e-28	0.003	0.366
8	BICF2P1161612	37203100	242	16.19	1.311	0.3886	12.35	1.879e-27	0.003	0.411
8	TIGRP2P112500	37233202	242	16.19	1.311	0.3886	12.35	1.879e-27	0.003	0.411
8	BICF2P1160195	37239665	242	16.19	1.311	0.3886	12.35	1.879e-27	0.003	0.411
1	BICF2S23613796	96955625	242	14.28	1.196	0.3724	11.93	4.417e-26	0.003	0.5
17	BICF2G630216094	26462500	242	13.21	1.129	0.3631	11.7	2.597e-25	0.003	0.539
8	BICF2S23661044	50591472	242	11.83	1.026	0.3568	11.54	8.6e-25	0.003	0.578
39	G2162F41S109	86321208	242	10.26	0.943	0.3301	10.88	1.167e-22	0.003	0.744
39	BICF2S23912260	86351603	242	10.26	0.943	0.3301	10.88	1.167e-22	0.003	0.744
39	G2163F36S213	86557016	242	10.24	0.9434	0.3294	10.86	1.32e-22	0.003	0.747
39	G2166F58S51	86778572	242	10.24	0.9434	0.3294	10.86	1.32e-22	0.003	0.747
39	G2166F63S202	86781577	242	10.24	0.9434	0.3294	10.86	1.32e-22	0.003	0.747
39	BICF2S2302360	86813164	242	10.24	0.9434	0.3294	10.86	1.32e-22	0.003	0.747
39	G2167F16S96	86854614	242	10.24	0.9434	0.3294	10.86	1.32e-22	0.003	0.747
39	BICF2S23911325	86935680	242	10.24	0.9434	0.3294	10.86	1.32e-22	0.003	0.747
39	G2169F41S56	87015342	242	10.24	0.9434	0.3294	10.86	1.32e-22	0.003	0.747
39	BICF2S2442326	87131681	242	10.24	0.9434	0.3294	10.86	1.32e-22	0.003	0.747
39	G2172F43S36	87161432	242	10.24	0.9434	0.3294	10.86	1.32e-22	0.003	0.747
39	BICF2S23633243	87212923	242	10.24	0.9434	0.3294	10.86	1.32e-22	0.003	0.747
39	BICF2S23046886	87234117	242	10.24	0.9434	0.3294	10.86	1.32e-22	0.003	0.747
39	G2173F50S127	87266715	242	10.24	0.9434	0.3294	10.86	1.32e-22	0.003	0.747
39	G2174F57S151	87334248	242	10.24	0.9434	0.3294	10.86	1.32e-22	0.003	0.747
39	BICF2S23625202	87398845	242	10.24	0.9434	0.3294	10.86	1.32e-22	0.003	0.747
39	BICF2S23643449	87431452	242	10.24	0.9434	0.3294	10.86	1.32e-22	0.003	0.747
39	BICF2S23019449	87444776	242	10.24	0.9434	0.3294	10.86	1.32e-22	0.003	0.747
39	G2161F31S181	86245733	242	10.23	0.9439	0.3287	10.84	1.513e-22	0.003	0.751
39	BICF2S23049330	86461206	241	10.23	0.9467	0.3283	10.81	1.973e-22	0.003	0.762
6	BICF2S23258724	22284618	242	14.16	1.326	0.3223	10.68	4.785e-22	0.003	0.791
12	BICF2P373297	40684737	242	10.75	1.012	0.3198	10.62	7.417e-22	0.003	0.803
39	G2165F26S165	86645846	242	10.39	0.99	0.3147	10.5	1.84e-21	0.003	0.831
19	BICF2P493625	36030373	242	16.71	1.622	0.3065	10.3	7.778e-21	0.003	0.87
19	BICF2P1295580	36066864	242	16.67	1.624	0.3053	10.27	9.639e-21	0.003	0.877
28	BICF2G630270786	22721432	242	14.42	1.409	0.3039	10.24	1.22e-20	0.003	0.885
28	BICF2G630270780	22724577	241	14.45	1.412	0.3047	10.23	1.287e-20	0.003	0.886
26	TIGRP2P344112	35595752	242	12.69	1.251	0.2998	10.14	2.472e-20	0.003	0.899
2	BICF2P784177	77406739	242	9.875	0.9843	0.2954	10.03	5.265e-20	0.003	0.915
35	BICF2G630780717	27262122	242	11.79	1.183	0.2924	9.96	8.82e-20	0.003	0.924
36	BICF2P406309	11492641	242	11.41	1.173	0.2826	9.723	4.703e-19	0.003	0.949
1	BICF2P573696	96316804	242	9.367	0.9714	0.2793	9.643	8.259e-19	0.003	0.957
1	BICF2P686161	96328985	242	9.367	0.9714	0.2793	9.643	8.259e-19	0.003	0.957
1	BICF2P829117	96335577	242	9.367	0.9714	0.2793	9.643	8.259e-19	0.003	0.957
22	BICF2G630326701	29658863	242	12.4	1.289	0.2785	9.624	9.463e-19	0.003	0.96
39	BICF2S23238034	105932059	242	8.578	0.8985	0.2753	9.547	1.619e-18	0.003	0.966
39	BICF2P908520	105988061	242	8.578	0.8985	0.2753	9.547	1.619e-18	0.003	0.966
36	BICF2P848810	9115913	242	12.06	1.266	0.2745	9.53	1.83e-18	0.003	0.967
6	TIGRP2P82670	43185201	241	-10.26	1.08	0.2741	-9.5	2.305e-18	0.003	0.97
34	BICF2P1158018	25762579	242	11.15	1.18	0.2712	9.45	3.202e-18	0.003	0.975
22	BICF2P529756	50924024	242	15.98	1.696	0.2699	9.419	3.951e-18	0.003	0.976
39	BICF2P366197	106033168	242	8.191	0.8744	0.2678	9.368	5.63e-18	0.003	0.979
39	BICF2P582379	106126011	242	8.191	0.8744	0.2678	9.368	5.63e-18	0.003	0.979
2	BICF2P660820	48592714	242	-9.721	1.057	0.2606	-9.198	1.829e-17	0.003	0.985
22	BICF2G630326001	28672264	241	15.24	1.653	0.2623	9.218	1.624e-17	0.003	0.985
39	BICF2P1194725	106563828	237	8.122	0.8916	0.261	9.11	3.72e-17	0.003	0.985
8	BICF2P168514	51997374	242	10.9	1.205	0.2542	9.044	5.252e-17	0.003	0.986
9	BICF2P870540	42484272	242	14.03	1.551	0.2542	9.044	5.238e-17	0.003	0.986
23	BICF2S2363127	44887856	242	10.52	1.167	0.2531	9.017	6.295e-17	0.003	0.986
2	BICF2S23245386	18802541	242	9.799	1.094	0.2506	8.959	9.328e-17	0.003	0.99
39	BICF2G630535194	19532102	242	13.54	1.519	0.2486	8.911	1.293e-16	0.003	0.991
29	BICF2G630622887	14944537	242	11.78	1.343	0.2429	8.774	3.257e-16	0.003	0.995
1	BICF2P1005797	46132469	242	9.096	1.04	0.2417	8.747	3.911e-16	0.003	0.996
19	BICF2S23758714	37454326	242	12.71	1.462	0.2395	8.693	5.626e-16	0.003	0.996
25	BICF2P994403	7806443	242	-8.899	1.024	0.2392	-8.686	5.897e-16	0.003	0.996
30	BICF2S236968	33501440	242	11.22	1.284	0.2415	8.743	4.036e-16	0.003	0.996
33	BICF2P193780	10996783	242	11.42	1.317	0.2386	8.673	6.431e-16	0.003	0.996
3	BICF2G630341496	47033045	242	10.86	1.262	0.236	8.61	9.831e-16	0.003	0.997
6	BICF2P889950	24967981	242	9.065	1.051	0.2368	8.629	8.635e-16	0.003	0.997
34	BICF2S23220895	25384667	242	8.596	0.9984	0.236	8.61	9.821e-16	0.003	0.997
8	BICF2P91073	63988788	242	8.555	0.9998	0.2338	8.557	1.396e-15	0.003	0.999
1	BICF2G630717784	34910451	242	-11	1.596	0.1652	-6.892	4.804e-11	0.003	1
1	BICF2S2341044	45822424	242	10.05	1.555	0.1483	6.465	5.6e-10	0.003	1
1	BICF2P1349950	46105437	242	8.285	1.067	0.2008	7.764	2.367e-13	0.003	1
1	TIGRP2P6549	68940625	242	-8.399	1.167	0.1775	-7.196	7.868e-12	0.003	1
1	BICF2P601122	75654085	242	8.053	1.161	0.1671	6.938	3.666e-11	0.003	1
1	BICF2P1313281	96133591	239	-8.885	1.076	0.2234	-8.258	1.046e-14	0.003	1
1	BICF2P299103	96150820	242	-8.782	1.078	0.2165	-8.144	2.088e-14	0.003	1
1	BICF2P1321847	96159259	242	-8.782	1.078	0.2165	-8.144	2.088e-14	0.003	1
1	BICF2S24110291	105632945	242	-7.565	1.215	0.139	-6.226	2.126e-09	0.003	1
2	BICF2P395119	23485997	242	-6.733	1.235	0.1102	-5.452	1.234e-07	0.003	1
2	BICF2P1085063	64452036	242	-6.379	1.13	0.1172	-5.644	4.679e-08	0.003	1
2	BICF2P1433164	65248033	242	-8.668	1.046	0.2223	-8.283	8.458e-15	0.003	1
2	TIGRP2P29430	73079135	242	-8.821	1.069	0.2211	-8.255	1.018e-14	0.003	1
3	BICF2P864287	16043247	242	-10.2	1.348	0.1928	-7.572	7.92e-13	0.003	1
3	BICF2P350462	16083428	242	-7.859	1.311	0.1303	-5.996	7.397e-09	0.003	1
3	BICF2P818390	48903088	242	-6.609	1.135	0.1238	-5.822	1.853e-08	0.003	1
3	BICF2G630352723	80962990	242	-9.617	1.189	0.2141	-8.086	3.041e-14	0.003	1
3	BICF2P459737	85312835	242	9.165	1.129	0.2156	8.121	2.429e-14	0.003	1
3	BICF2G630356326	89388259	242	7.63	1.192	0.1458	6.4	8.093e-10	0.003	1
4	BICF2P17755	51670124	241	-8.787	1.166	0.1919	-7.533	1.015e-12	0.003	1
4	BICF2P1489016	52164742	242	-7.391	1.233	0.1302	-5.995	7.435e-09	0.003	1
4	BICF2P794512	77843561	242	13.72	1.763	0.2015	7.782	2.125e-13	0.003	1
4	BICF2P1282145	77884006	242	13.72	1.763	0.2015	7.782	2.125e-13	0.003	1
4	BICF2P31502	77898476	242	13.72	1.763	0.2015	7.782	2.125e-13	0.003	1
4	BICF2P1126997	77957326	242	13.83	1.636	0.2293	8.45	2.824e-15	0.003	1
4	BICF2P1237041	77962993	242	9.82	1.403	0.1696	7.001	2.532e-11	0.003	1
5	BICF2P217461	24178013	242	7.896	1.145	0.1655	6.898	4.646e-11	0.003	1
5	BICF2P1135026	24184498	242	-8.362	1.177	0.1736	-7.102	1.39e-11	0.003	1
5	BICF2P1231219	55150726	242	-7.109	1.121	0.1434	-6.339	1.133e-09	0.003	1
6	TIGRP2P78967	15162337	242	7.622	1.469	0.1009	5.189	4.499e-07	0.003	1
6	BICF2G630585084	33885598	241	7.849	1.248	0.142	6.289	1.511e-09	0.003	1
6	BICF2S23159009	35723291	241	-8.892	1.29	0.1657	-6.891	4.894e-11	0.003	1
6	BICF2P1062513	73249458	242	-7.561	1.198	0.1424	-6.314	1.308e-09	0.003	1
6	BICF2P913284	77925621	242	8.191	1.479	0.1133	5.539	7.978e-08	0.003	1
7	BICF2G630550421	10914877	242	6.729	1.124	0.1299	5.986	7.794e-09	0.003	1
7	BICF2P865831	12016417	242	10.38	1.265	0.2191	8.206	1.398e-14	0.003	1
7	BICF2S23297	12494544	241	-7.691	1.628	0.08541	-4.724	3.943e-06	0.003	1
7	BICF2S23349154	13181198	242	8.847	1.122	0.2058	7.887	1.088e-13	0.003	1
7	BICF2G630551474	14618896	242	6.906	1.213	0.1189	5.692	3.646e-08	0.003	1
7	BICF2G630551873	16078513	242	-7.645	1.127	0.1608	-6.782	9.173e-11	0.003	1
7	BICF2P940810	26946683	241	8.269	1.218	0.1616	6.786	9.002e-11	0.003	1
7	BICF2P319814	28933401	241	8.684	1.396	0.1394	6.223	2.171e-09	0.003	1
7	BICF2P229173	47040749	242	9.918	1.213	0.2178	8.176	1.705e-14	0.003	1
7	TIGRP2P97177	47226818	242	-8.418	1.518	0.1136	-5.546	7.705e-08	0.003	1
7	BICF2P279034	55969216	242	7.484	1.14	0.1522	6.565	3.187e-10	0.003	1
7	BICF2P251954	83634780	242	9.918	1.477	0.1582	6.715	1.347e-10	0.003	1
8	BICF2P1113462	8464475	242	8.511	1.095	0.201	7.771	2.269e-13	0.003	1
8	BICF2P1155402	34375799	242	8.674	1.452	0.1295	5.975	8.255e-09	0.003	1
8	TIGRP2P112382	37047005	242	-8.064	1.102	0.1825	-7.319	3.753e-12	0.003	1
8	BICF2P946840	50466558	242	-7.869	1.147	0.1639	-6.859	5.828e-11	0.003	1
8	BICF2G630413419	60077109	241	6.763	1.129	0.1306	5.992	7.59e-09	0.003	1
8	BICF2P562824	67905258	242	9.631	1.157	0.2242	8.327	6.338e-15	0.003	1
9	BICF2P517678	29792987	242	9.179	1.306	0.1707	7.028	2.154e-11	0.003	1
9	BICF2S22930410	45520019	242	-7.056	1.146	0.1364	-6.156	3.107e-09	0.003	1
9	BICF2G630472687	55498890	242	5.755	1.509	0.05716	3.815	0.0001736	0.003	1
9	BICF2G630474527	59361628	242	-6.275	1.242	0.09615	-5.053	8.628e-07	0.003	1
9	BICF2P668937	61859907	242	9.214	1.127	0.2177	8.172	1.742e-14	0.003	1
11	BICF2G630292801	15909365	242	9.463	1.941	0.09008	4.874	1.987e-06	0.003	1
11	BICF2S23249318	23859108	242	-8.271	1.094	0.1922	-7.558	8.639e-13	0.003	1
11	BICF2P1086291	66736486	242	9.75	1.271	0.197	7.673	4.206e-13	0.003	1
12	BICF2P1109149	27063361	242	-7.324	1.2	0.1344	-6.103	4.144e-09	0.003	1
12	BICF2P1328885	36085992	242	7.278	1.295	0.1164	5.621	5.24e-08	0.003	1
12	TIGRP2P163194	36099692	242	7.278	1.295	0.1164	5.621	5.24e-08	0.003	1
12	TIGRP2P163481	38530165	242	-8.446	1	0.229	-8.443	2.965e-15	0.003	1
12	BICF2P83823	50612015	242	8.322	1.096	0.1936	7.591	7.028e-13	0.003	1
12	BICF2G630121935	59544461	240	8.953	1.081	0.2239	8.286	8.58e-15	0.003	1
13	BICF2P23129	15211017	229	8.266	1.772	0.08745	4.664	5.294e-06	0.003	1
13	BICF2P298415	60115185	242	-7.346	1.174	0.1403	-6.259	1.768e-09	0.003	1
13	BICF2G630748126	62815331	242	10.75	1.355	0.2078	7.934	8.079e-14	0.003	1
14	BICF2P336567	29552285	242	7.897	1.133	0.1684	6.972	3.009e-11	0.003	1
14	BICF2P804323	46793896	242	7.161	1.302	0.112	5.501	9.663e-08	0.003	1
14	BICF2P90893	55015339	240	8.603	1.234	0.1697	6.974	3.027e-11	0.003	1
14	BICF2S2319439	56523567	242	-8.522	1.366	0.1395	-6.238	1.982e-09	0.003	1
16	BICF2S23338739	5668157	242	8.842	1.074	0.2202	8.231	1.187e-14	0.003	1
16	BICF2P1077837	5670094	242	8.842	1.074	0.2202	8.231	1.187e-14	0.003	1
16	BICF2P662262	5686338	242	8.842	1.074	0.2202	8.231	1.187e-14	0.003	1
16	BICF2P449576	5694270	242	8.842	1.074	0.2202	8.231	1.187e-14	0.003	1
16	BICF2S23318469	5704143	242	8.842	1.074	0.2202	8.231	1.187e-14	0.003	1
16	BICF2P840640	48981508	242	9.195	1.145	0.2118	8.031	4.351e-14	0.003	1
16	BICF2G630817024	52492214	242	-7.919	1.809	0.07392	-4.377	1.797e-05	0.003	1
17	BICF2P1445648	22811952	242	-7.608	1.291	0.1263	-5.891	1.292e-08	0.003	1
17	BICF2G630205523	48092910	242	-7.386	1.221	0.1324	-6.051	5.494e-09	0.003	1
17	BICF2P136207	48414746	242	-6.111	1.331	0.08078	-4.592	7.076e-06	0.003	1
17	BICF2P133613	50057542	242	-9.337	1.66	0.1164	-5.623	5.188e-08	0.003	1
17	TIGRP2P233819	51332685	242	8.751	1.251	0.1693	6.993	2.661e-11	0.003	1
18	BICF2S23230550	11583651	242	-6.798	1.3	0.1023	-5.23	3.69e-07	0.003	1
18	BICF2P177213	17517246	240	8.293	1.387	0.1306	5.979	8.164e-09	0.003	1
18	BICF2P171590	48303402	242	-8.045	1.838	0.07392	-4.377	1.798e-05	0.003	1
18	BICF2P1294375	48312105	242	-8.034	1.846	0.07317	-4.353	1.991e-05	0.003	1
18	BICF2P665659	48324027	242	-8.034	1.846	0.07317	-4.353	1.991e-05	0.003	1
19	BICF2S23049926	10980441	242	-7.377	1.171	0.1419	-6.299	1.417e-09	0.003	1
19	BICF2S2303452	11031247	242	-8.004	1.209	0.1543	-6.618	2.358e-10	0.003	1
19	BICF2S23516089	13870389	242	8.276	1.249	0.1547	6.627	2.238e-10	0.003	1
19	BICF2S22928346	53565364	242	8.9	1.34	0.1554	6.644	2.026e-10	0.003	1
20	BICF2P111858	48441860	242	7.697	1.219	0.1425	6.315	1.297e-09	0.003	1
21	BICF2G630658153	10484257	242	-8.162	1.153	0.1728	-7.081	1.576e-11	0.003	1
21	BICF2P1181483	15293712	242	-8.161	1.015	0.2123	-8.044	3.999e-14	0.003	1
21	BICF2G630649128	28638873	242	8.159	1.079	0.1923	7.559	8.567e-13	0.003	1
22	BICF2G630323305	24450050	242	-7.622	1.272	0.1302	-5.993	7.516e-09	0.003	1
22	BICF2G630327004	30276438	242	-9.469	1.58	0.1302	-5.994	7.453e-09	0.003	1
22	BICF2G630329351	39042613	242	11.24	1.379	0.2168	8.152	1.991e-14	0.003	1
22	BICF2G630334011	49742516	242	-7.67	1.311	0.1249	-5.852	1.582e-08	0.003	1
22	BICF2P305027	56781108	242	9.754	1.149	0.2309	8.488	2.196e-15	0.003	1
22	BICF2S23119401	59816794	242	7.11	1.269	0.1157	5.605	5.705e-08	0.003	1
23	BICF2G630393551	4482611	242	-7.928	1.365	0.1233	-5.809	1.981e-08	0.003	1
23	BICF2S23517905	7344899	242	9.376	1.243	0.1915	7.54	9.601e-13	0.003	1
23	BICF2S23512631	7825838	242	9.681	1.19	0.2161	8.133	2.243e-14	0.003	1
23	BICF2G630390652	10987027	242	-6.984	1.233	0.1179	-5.664	4.206e-08	0.003	1
23	BICF2P748632	47419076	242	-7.885	1.118	0.1718	-7.055	1.837e-11	0.003	1
23	BICF2G630367095	49844062	242	9.172	1.303	0.1712	7.041	1.992e-11	0.003	1
24	BICF2G630513169	9775018	242	7.322	1.18	0.1383	6.206	2.372e-09	0.003	1
24	BICF2P1103362	31239196	242	8.078	1.2	0.1589	6.733	1.218e-10	0.003	1
25	BICF2P946231	4600671	242	8.85	1.248	0.1732	7.091	1.48e-11	0.003	1
25	BICF2S23448384	4771639	241	8.818	1.233	0.1762	7.149	1.056e-11	0.003	1
25	BICF2G630103313	39254947	242	10.41	1.528	0.1621	6.814	7.612e-11	0.003	1
26	BICF2G630805430	14062656	242	8.126	1.076	0.1919	7.549	9.11e-13	0.003	1
26	TIGRP2P338211	16680014	242	-9.179	1.1	0.2248	-8.343	5.742e-15	0.003	1
26	BICF2P88952	17250504	219	8.645	1.388	0.1517	6.229	2.399e-09	0.003	1
26	TIGRP2P338331	17265273	242	13.24	1.799	0.184	7.357	2.965e-12	0.003	1
26	BICF2P145556	27706597	241	10.35	1.269	0.218	8.162	1.893e-14	0.003	1
26	BICF2G630195149	39407111	242	6.325	1.195	0.1045	5.293	2.713e-07	0.003	1
27	BICF2P1423845	35802241	242	10.47	1.418	0.1852	7.386	2.488e-12	0.003	1
27	BICF2P798128	35845396	241	9.789	1.269	0.1993	7.712	3.338e-13	0.003	1
27	BICF2P24813	36917995	242	-9.583	1.18	0.2156	-8.122	2.407e-14	0.003	1
28	BICF2P297637	28836713	242	10.83	1.3	0.2244	8.332	6.158e-15	0.003	1
28	BICF2P1355699	30739952	242	-7.531	1.15	0.1516	-6.547	3.521e-10	0.003	1
28	BICF2P1070875	38373735	242	-8.609	1.061	0.2152	-8.112	2.579e-14	0.003	1
29	BICF2G630622904	14968458	242	11.07	1.335	0.2227	8.293	7.931e-15	0.003	1
30	BICF2G630409930	12073328	242	8.683	1.151	0.1918	7.547	9.205e-13	0.003	1
30	BICF2S23218789	40015193	242	10.42	1.251	0.2243	8.33	6.235e-15	0.003	1
31	BICF2S23210577	33676902	242	-6.807	1.159	0.1257	-5.873	1.418e-08	0.003	1
31	BICF2S22913770	33698296	242	-6.807	1.159	0.1257	-5.873	1.418e-08	0.003	1
31	BICF2P1374641	34370386	242	12.1	1.83	0.1542	6.614	2.417e-10	0.003	1
31	BICF2G630741681	34421141	242	12.1	1.83	0.1542	6.614	2.417e-10	0.003	1
32	BICF2S2374215	6478968	242	10.37	1.246	0.224	8.323	6.516e-15	0.003	1
32	BICF2G630596518	18520742	242	8.905	1.256	0.1731	7.087	1.514e-11	0.003	1
33	BICF2G63075612	32596139	242	-7.447	1.234	0.1318	-6.036	5.95e-09	0.003	1
33	TIGRP2P390747	34238372	240	-8.045	1.169	0.1661	-6.884	5.129e-11	0.003	1
34	BICF2G630454581	33875571	242	-6.775	1.113	0.1337	-6.086	4.559e-09	0.003	1
34	BICF2G630452357	36320782	242	7.769	1.365	0.119	5.693	3.635e-08	0.003	1
34	BICF2P1364111	44013721	242	9.522	1.151	0.2219	8.272	9.108e-15	0.003	1
35	BICF2S23423226	18386322	242	8.157	1.125	0.1798	7.252	5.619e-12	0.003	1
36	BICF2G630764219	8951130	242	-8.328	1.19	0.1695	-6.999	2.555e-11	0.003	1
36	BICF2G630759937	22765247	242	-7.331	1.077	0.1619	-6.81	7.792e-11	0.003	1
36	BICF2G630759882	22795069	242	-7.285	1.082	0.1589	-6.732	1.22e-10	0.003	1
36	BICF2G630759850	22812622	242	-7.285	1.082	0.1589	-6.732	1.22e-10	0.003	1
36	BICF2G630759840	22817754	242	-7.285	1.082	0.1589	-6.732	1.22e-10	0.003	1
37	BICF2P568152	4414820	242	-8.137	1.188	0.1635	-6.85	6.152e-11	0.003	1
37	BICF2P453122	17445545	242	8.801	1.08	0.2168	8.15	2.01e-14	0.003	1
37	BICF2P126358	18070508	241	-8.26	1.441	0.1208	-5.731	2.995e-08	0.003	1
38	BICF2P361260	13755228	242	-7.646	1.135	0.1591	-6.739	1.174e-10	0.003	1
38	BICF2P463062	20065513	242	10.91	1.54	0.1728	7.082	1.566e-11	0.003	1
39	TIGRP2P132477	1060207	242	8.333	1.53	0.11	5.446	1.272e-07	0.003	1
39	BICF2G630535180	19912287	242	11.39	1.399	0.2166	8.147	2.052e-14	0.003	1
39	BICF2P281195	32328670	242	-7.504	1.237	0.1329	-6.065	5.094e-09	0.003	1
39	BICF2G6307312	102416118	241	-5.823	1.08	0.1085	-5.393	1.662e-07	0.003	1
39	BICF2G6307310	102419736	242	-5.951	1.087	0.111	-5.473	1.111e-07	0.003	1
39	BICF2G6306598	103893472	242	-7.39	1.216	0.1333	-6.075	4.816e-09	0.003	1
39	BICF2S23754124	103941412	242	9.861	1.21	0.2168	8.15	2.019e-14	0.003	1
23	BICF2P472654	35135710	241	15.97	1.148	0.4475	13.91	1.251e-32	0.004	0.207
39	BICF2P1017453	2993891	242	13.44	1.13	0.3711	11.9	5.722e-26	0.004	0.509
6	BICF2S23449922	24875516	242	12.26	1.041	0.3663	11.78	1.426e-25	0.004	0.53
3	BICF2G630348620	75271134	242	17.48	1.542	0.3485	11.33	4.03e-24	0.004	0.633
10	BICF2G630491721	57835151	242	14.92	1.39	0.3243	10.73	3.336e-22	0.004	0.781
10	BICF2G630491731	57865340	242	14.92	1.39	0.3243	10.73	3.336e-22	0.004	0.781
10	BICF2G630491746	57923830	242	14.92	1.39	0.3243	10.73	3.336e-22	0.004	0.781
39	BICF2S23046300	95878730	242	14.82	1.415	0.3138	10.48	2.167e-21	0.004	0.84
39	BICF2P475415	104299307	242	9.119	0.8778	0.3102	10.39	4.072e-21	0.004	0.849
37	BICF2P1203931	17625237	242	10.85	1.046	0.3098	10.38	4.378e-21	0.004	0.851
39	BICF2G6306422	106757013	242	10.3	1.003	0.3051	10.27	9.848e-21	0.004	0.877
27	BICF2P368499	11132252	242	12.2	1.193	0.3035	10.23	1.315e-20	0.004	0.889
39	BICF2S23552391	3904248	242	16.15	1.581	0.3029	10.21	1.441e-20	0.004	0.89
16	BICF2P545061	48936010	242	11.24	1.109	0.2997	10.13	2.523e-20	0.004	0.899
1	BICF2P1456899	105787628	241	10.79	1.074	0.2972	10.05	4.691e-20	0.004	0.912
39	BICF2P112403	89573778	239	10.48	1.043	0.2986	10.05	5.197e-20	0.004	0.915
3	BICF2S2363134	60083608	242	13.31	1.343	0.2905	9.912	1.24e-19	0.004	0.929
39	BICF2G6306373	107913833	242	10.33	1.043	0.2903	9.909	1.267e-19	0.004	0.929
17	BICF2S23039217	61501740	242	12.89	1.307	0.2882	9.858	1.82e-19	0.004	0.937
2	BICF2P212065	77482903	242	-9.343	0.9571	0.2842	-9.761	3.594e-19	0.004	0.944
19	BICF2G63044782	26008583	242	11.31	1.179	0.2772	9.593	1.178e-18	0.004	0.962
6	BICF2P470796	41030604	242	-11.09	1.161	0.2752	-9.547	1.621e-18	0.004	0.966
6	BICF2P333846	41131038	242	-10.36	1.102	0.2693	-9.406	4.331e-18	0.004	0.976
19	BICF2P1113246	27533357	242	9.905	1.056	0.2684	9.383	5.098e-18	0.004	0.978
39	BICF2P172270	106042368	242	8.384	0.903	0.2643	9.285	1.005e-17	0.004	0.983
39	BICF2P143111	106067605	242	8.384	0.903	0.2643	9.285	1.005e-17	0.004	0.983
39	BICF2P852426	106106151	242	8.384	0.903	0.2643	9.285	1.005e-17	0.004	0.983
1	BICF2S23333581	106103435	242	10.47	1.143	0.259	9.16	2.372e-17	0.004	0.985
12	TIGRP2P159585	21728163	242	9.875	1.068	0.2626	9.245	1.321e-17	0.004	0.985
2	BICF2P767199	30899353	242	9.636	1.062	0.2554	9.073	4.288e-17	0.004	0.986
10	BICF2P185453	35241357	242	10.66	1.175	0.2553	9.07	4.38e-17	0.004	0.986
29	BICF2S23241117	13728341	242	9.506	1.06	0.2511	8.97	8.685e-17	0.004	0.989
7	BICF2S2361791	47058098	242	9.501	1.062	0.2502	8.95	9.938e-17	0.004	0.991
4	BICF2P1014948	58985240	242	8.884	1.04	0.2331	8.541	1.552e-15	0.004	0.999
19	BICF2P1068463	33710909	242	-8.787	1.026	0.2342	-8.568	1.294e-15	0.004	0.999
23	BICF2G630387091	15636409	242	9.268	1.082	0.2341	8.564	1.329e-15	0.004	0.999
37	BICF2P245386	11639878	241	9.128	1.071	0.2332	8.524	1.76e-15	0.004	0.999
1	BICF2S23639269	28601915	242	11.67	2.044	0.1195	5.708	3.358e-08	0.004	1
1	BICF2P1334861	35824072	242	-11.54	1.52	0.1937	-7.594	6.884e-13	0.004	1
1	BICF2G630719866	38009680	242	-8.415	1.249	0.159	-6.736	1.194e-10	0.004	1
1	BICF2P1443989	57725736	241	-7.792	1.233	0.1433	-6.322	1.256e-09	0.004	1
1	BICF2S23624423	84533494	242	7.438	1.125	0.1541	6.612	2.438e-10	0.004	1
1	BICF2P1250699	92517939	242	6.754	1.15	0.1256	5.872	1.423e-08	0.004	1
1	BICF2P650872	92863159	242	-7.137	1.157	0.1368	-6.167	2.928e-09	0.004	1
1	BICF2P72964	100116609	242	8.8	1.095	0.2121	8.038	4.145e-14	0.004	1
1	BICF2P1122799	101711498	242	7.917	1.166	0.1613	6.793	8.598e-11	0.004	1
1	BICF2P481742	105113603	242	7.491	1.141	0.1521	6.563	3.23e-10	0.004	1
2	BICF2P688559	6916282	242	-6.94	1.22	0.1188	-5.689	3.713e-08	0.004	1
2	BICF2P113553	86091077	242	10.8	1.336	0.2138	8.079	3.179e-14	0.004	1
3	BICF2P643809	16066704	242	-7.568	1.331	0.1187	-5.684	3.796e-08	0.004	1
3	BICF2P830671	27972664	242	11.63	1.621	0.1766	7.174	8.992e-12	0.004	1
3	BICF2G630706066	33426570	242	7.384	1.154	0.1457	6.399	8.147e-10	0.004	1
3	BICF2G630706092	33431598	242	7.612	1.157	0.1527	6.576	2.987e-10	0.004	1
3	BICF2P1121544	50508105	242	8.355	1.043	0.2109	8.008	5.015e-14	0.004	1
3	BICF2P54257	52820643	242	-8.313	1.193	0.1682	-6.966	3.113e-11	0.004	1
3	BICF2P1135353	52947122	242	-6.701	1.488	0.07795	-4.504	1.04e-05	0.004	1
3	BICF2S22917428	84571107	242	10.88	1.406	0.1995	7.735	2.853e-13	0.004	1
3	BICF2G630358096	90767797	238	9.079	1.187	0.1987	7.65	5.081e-13	0.004	1
3	BICF2G630361616	93878015	242	-7.574	1.083	0.1694	-6.996	2.615e-11	0.004	1
4	BICF2P537798	22722539	241	9.903	1.503	0.1537	6.589	2.803e-10	0.004	1
4	BICF2P1154729	22728636	242	10.14	1.51	0.1581	6.714	1.359e-10	0.004	1
4	BICF2P1220553	31569454	242	9.981	1.454	0.1641	6.864	5.671e-11	0.004	1
4	BICF2P304405	60114558	242	7.778	1.197	0.1496	6.497	4.678e-10	0.004	1
4	BICF2P1093396	61125363	242	12.15	1.454	0.2253	8.354	5.341e-15	0.004	1
4	TIGRP2P67564	87527963	242	10.74	1.79	0.1303	5.997	7.343e-09	0.004	1
4	BICF2P812485	87682663	242	-7.463	1.104	0.16	-6.761	1.034e-10	0.004	1
5	BICF2S23647232	33555229	241	-6.886	1.182	0.1244	-5.828	1.806e-08	0.004	1
5	BICF2S23721356	60708612	242	8.013	1.217	0.1529	6.582	2.891e-10	0.004	1
5	BICF2P838630	67461998	242	9.144	1.207	0.193	7.576	7.702e-13	0.004	1
5	BICF2S2459240	85083653	242	8.61	1.202	0.1762	7.165	9.529e-12	0.004	1
5	BICF2P23488	85534135	242	7.182	1.193	0.1312	6.02	6.484e-09	0.004	1
6	BICF2P147888	36802109	238	-6.936	1.188	0.1262	-5.839	1.724e-08	0.004	1
6	BICF2P70172	36824093	242	-8.006	1.272	0.1417	-6.294	1.459e-09	0.004	1
6	BICF2G630580536	49151401	242	7.801	1.235	0.1426	6.317	1.28e-09	0.004	1
6	BICF2P1186238	61707171	242	7.082	1.203	0.1262	5.888	1.309e-08	0.004	1
7	BICF2S23149773	8891958	241	9.022	1.472	0.1359	6.131	3.577e-09	0.004	1
7	BICF2P865842	12019890	242	10.68	1.272	0.227	8.394	4.082e-15	0.004	1
7	BICF2P938223	46058227	242	-7.761	1.124	0.1657	-6.905	4.459e-11	0.004	1
7	BICF2P1313465	46072215	242	-7.761	1.124	0.1657	-6.905	4.459e-11	0.004	1
7	BICF2P854625	46081461	242	-7.761	1.124	0.1657	-6.905	4.459e-11	0.004	1
7	BICF2P1127297	46118317	242	-7.761	1.124	0.1657	-6.905	4.459e-11	0.004	1
7	BICF2P1238917	46954045	242	10.23	1.736	0.1264	5.892	1.285e-08	0.004	1
7	BICF2P296677	46960492	242	10.23	1.736	0.1264	5.892	1.285e-08	0.004	1
8	BICF2P859685	23556086	242	-8.811	1.108	0.2087	-7.955	7.046e-14	0.004	1
8	BICF2S23632684	37951480	242	10.54	1.245	0.2299	8.465	2.568e-15	0.004	1
8	BICF2P876872	41917911	242	-8.32	1.033	0.2126	-8.05	3.828e-14	0.004	1
8	BICF2P1009244	46198836	242	6.816	1.151	0.1274	5.92	1.108e-08	0.004	1
8	BICF2S2449608	51493907	242	10.16	1.336	0.1942	7.605	6.416e-13	0.004	1
8	BICF2P416219	63756716	241	-7.425	1.173	0.1435	-6.328	1.213e-09	0.004	1
8	BICF2P403956	67402530	242	10.13	1.278	0.2076	7.929	8.348e-14	0.004	1
9	BICF2G630838837	42446534	241	9.205	1.394	0.1543	6.603	2.589e-10	0.004	1
9	BICF2P1426690	44246638	242	-7.732	1.218	0.1437	-6.346	1.09e-09	0.004	1
9	BICF2S23335630	50700064	242	-7.866	1.157	0.1614	-6.797	8.4e-11	0.004	1
9	BICF2S23651869	63506784	237	9.383	1.175	0.2135	7.987	6.159e-14	0.004	1
10	BICF2P395308	8019967	242	-8.839	1.219	0.1797	-7.251	5.674e-12	0.004	1
10	BICF2G630492151	58635986	242	-6.7	1.196	0.1157	-5.604	5.724e-08	0.004	1
11	BICF2S23118223	56377400	242	-7.819	1.121	0.1685	-6.974	2.965e-11	0.004	1
11	BICF2P453433	58245601	242	-8.187	1.09	0.1904	-7.513	1.136e-12	0.004	1
12	TIGRP2P157987	17125402	242	8.411	1.168	0.1776	7.199	7.757e-12	0.004	1
12	BICF2P68907	19885906	242	-10.22	1.945	0.1031	-5.253	3.297e-07	0.004	1
12	BICF2S23023749	37710073	242	-8.557	1.015	0.2284	-8.428	3.265e-15	0.004	1
12	BICF2S23043206	37733597	242	-8.557	1.015	0.2284	-8.428	3.265e-15	0.004	1
12	BICF2P1072339	46266618	242	8.785	1.495	0.1259	5.878	1.379e-08	0.004	1
12	BICF2P580645	53141856	241	7.458	1.217	0.1359	6.131	3.586e-09	0.004	1
12	BICF2G630122054	59410420	242	-8.136	1.293	0.1416	-6.293	1.467e-09	0.004	1
12	TIGRP2P170313	63750937	242	8.792	1.103	0.2094	7.973	6.304e-14	0.004	1
12	TIGRP2P170779	65709185	242	-8.386	1.387	0.1321	-6.044	5.69e-09	0.004	1
13	BICF2S23621394	18976617	242	6.863	1.365	0.09527	5.027	9.743e-07	0.004	1
13	BICF2P443367	55561822	241	-6.406	1.156	0.1138	-5.541	7.924e-08	0.004	1
14	BICF2G630524985	31610023	242	-8.278	1.461	0.1179	-5.665	4.203e-08	0.004	1
14	BICF2P410797	40966774	242	8.88	1.358	0.1512	6.538	3.723e-10	0.004	1
15	BICF2P903087	43629212	242	-8.63	1.304	0.1543	-6.617	2.363e-10	0.004	1
15	BICF2G630425610	56155234	242	-8.245	1.286	0.1463	-6.414	7.494e-10	0.004	1
15	BICF2P1020158	61444304	241	-7.491	1.239	0.1327	-6.048	5.605e-09	0.004	1
16	G924F11S138	24234982	242	-8.384	1.209	0.167	-6.937	3.686e-11	0.004	1
16	BICF2P535414	38911042	236	-7.337	1.073	0.1665	-6.838	6.925e-11	0.004	1
16	BICF2P318463	44549580	242	-6.832	1.253	0.1102	-5.451	1.242e-07	0.004	1
16	TIGRP2P218869	52466961	242	7.919	1.158	0.163	6.837	6.657e-11	0.004	1
16	TIGRP2P221993	54998536	242	-8.329	1.105	0.1915	-7.54	9.636e-13	0.004	1
17	BICF2G630219278	15213546	242	9.533	1.861	0.09858	5.123	6.175e-07	0.004	1
17	BICF2G630219274	15216243	242	9.796	1.871	0.1025	5.236	3.585e-07	0.004	1
17	BICF2G630210479	35717101	242	7.195	1.13	0.1445	6.366	9.759e-10	0.004	1
17	BICF2S23322009	66769828	242	7.322	1.348	0.1095	5.431	1.371e-07	0.004	1
18	BICF2G630699221	38139289	242	-9.28	1.099	0.2289	-8.442	2.994e-15	0.004	1
18	BICF2P1357215	38314572	242	8.815	1.046	0.2283	8.427	3.304e-15	0.004	1
18	BICF2P560336	38386507	242	-8.808	1.204	0.1824	-7.316	3.813e-12	0.004	1
18	BICF2P761535	48384253	242	-8.139	1.851	0.07451	-4.396	1.659e-05	0.004	1
18	TIGRP2P255278	49034554	242	-7.825	1.172	0.1567	-6.679	1.657e-10	0.004	1
19	BICF2P543952	14699766	240	12.13	1.769	0.1649	6.856	6.024e-11	0.004	1
19	BICF2G63046137	27384021	242	8.728	1.101	0.2075	7.927	8.445e-14	0.004	1
19	BICF2G63048174	30042001	242	-8.225	1.155	0.1745	-7.122	1.232e-11	0.004	1
19	BICF2P142808	37103512	242	-8.439	1.098	0.1974	-7.683	3.948e-13	0.004	1
19	BICF2P738497	38651214	242	8.64	1.571	0.112	5.501	9.639e-08	0.004	1
19	BICF2S22935293	53800692	242	9.699	2.046	0.08558	4.739	3.673e-06	0.004	1
20	BICF2P259042	20474773	242	8.581	1.594	0.1077	5.383	1.74e-07	0.004	1
20	BICF2S23350738	37971184	242	12.94	1.62	0.2102	7.992	5.565e-14	0.004	1
20	BICF2P380516	52250363	242	7.296	1.108	0.153	6.584	2.852e-10	0.004	1
21	BICF2S2371678	6694993	242	7.59	1.077	0.1714	7.045	1.947e-11	0.004	1
21	BICF2G630659384	6728673	242	7.59	1.077	0.1714	7.045	1.947e-11	0.004	1
21	BICF2G630658143	10505873	242	-8.084	1.155	0.1695	-6.999	2.561e-11	0.004	1
21	BICF2G630654926	14994289	242	-7.716	1.079	0.1758	-7.154	1.017e-11	0.004	1
21	BICF2P519741	40670543	242	7.812	1.174	0.1558	6.655	1.909e-10	0.004	1
22	BICF2G630319072	16489569	241	7.121	1.209	0.1268	5.891	1.295e-08	0.004	1
22	BICF2G630322826	23490792	242	-8.843	1.263	0.1695	-6.999	2.558e-11	0.004	1
22	TIGRP2P291081	25346307	242	9.845	1.286	0.1962	7.654	4.737e-13	0.004	1
22	BICF2G630324579	26394274	242	7.775	1.28	0.1333	6.075	4.821e-09	0.004	1
23	BICF2S23141564	21526392	240	-7.113	1.221	0.1249	-5.828	1.818e-08	0.004	1
23	BICF2S24510251	28639957	242	8.528	1.462	0.1242	5.833	1.753e-08	0.004	1
23	BICF2G630373797	34999197	242	12.83	1.851	0.1668	6.931	3.836e-11	0.004	1
23	TIGRP2P305616	40192846	242	7.823	1.163	0.1587	6.73	1.24e-10	0.004	1
23	BICF2S23350534	42171390	241	7.699	1.115	0.1664	6.906	4.469e-11	0.004	1
23	BICF2P894422	42619672	242	10.2	1.466	0.1678	6.956	3.304e-11	0.004	1
23	BICF2G630367177	49772883	242	-8.33	1.109	0.1904	-7.514	1.132e-12	0.004	1
24	BICF2G630509328	15010001	241	12.91	1.76	0.1837	7.333	3.467e-12	0.004	1
24	BICF2P1376804	15324767	242	-8.176	1.172	0.1687	-6.978	2.907e-11	0.004	1
25	BICF2P977066	7898575	242	-7.699	1.09	0.172	-7.062	1.764e-11	0.004	1
25	BICF2P1300419	7905160	242	-7.699	1.09	0.172	-7.062	1.764e-11	0.004	1
25	BICF2P845784	7913730	242	-7.699	1.09	0.172	-7.062	1.764e-11	0.004	1
25	BICF2G630102683	38484601	242	8.738	1.157	0.1922	7.556	8.741e-13	0.004	1
26	TIGRP2P346245	6443066	242	-8.705	1.319	0.1536	-6.6	2.604e-10	0.004	1
26	BICF2P97048	27727244	242	11.15	1.37	0.2165	8.143	2.113e-14	0.004	1
26	BICF2S23239800	35468929	242	10.02	1.728	0.1229	5.798	2.1e-08	0.004	1
27	BICF2P680179	10125237	242	7.885	1.079	0.182	7.306	4.046e-12	0.004	1
27	BICF2S2329220	10975097	242	8.539	1.09	0.2035	7.831	1.557e-13	0.004	1
27	BICF2P534436	13253440	242	10.78	1.761	0.135	6.12	3.778e-09	0.004	1
27	BICF2G630145758	18861228	242	-7.385	1.179	0.1405	-6.263	1.733e-09	0.004	1
27	BICF2P960695	28086550	242	4.622	1.347	0.04676	3.431	0.0007073	0.004	1
27	BICF2P1300930	34145569	242	8.663	1.109	0.2027	7.811	1.766e-13	0.004	1
28	BICF2P657531	5738761	242	7.984	1.182	0.1597	6.753	1.083e-10	0.004	1
29	BICF2P18014	4686809	241	9.22	1.451	0.1444	6.352	1.062e-09	0.004	1
29	BICF2P430969	12415380	242	10.08	1.274	0.2067	7.907	9.586e-14	0.004	1
29	BICF2P387279	14593141	242	8.756	1.195	0.1828	7.326	3.579e-12	0.004	1
30	BICF2S2377335	31491566	242	5.774	1.438	0.06293	4.015	7.96e-05	0.004	1
30	BICF2P923158	38094333	241	-6.263	1.15	0.1104	-5.445	1.285e-07	0.004	1
31	BICF2P1467525	18248984	242	8.436	1.649	0.09829	5.115	6.428e-07	0.004	1
32	BICF2P1092139	15135880	242	-7.773	1.526	0.0976	-5.095	7.07e-07	0.004	1
33	BICF2P347460	5756773	242	-8.309	1.184	0.1703	-7.018	2.289e-11	0.004	1
33	BICF2G630249721	13405929	242	-8.261	1.396	0.1273	-5.918	1.119e-08	0.004	1
33	BICF2G63074791	33718493	241	13.14	1.959	0.1583	6.704	1.45e-10	0.004	1
34	BICF2P905389	8886773	242	-4.985	1.298	0.0579	-3.841	0.0001572	0.004	1
34	BICF2P157083	8902519	242	-7.865	1.545	0.0974	-5.089	7.269e-07	0.004	1
34	BICF2P592103	19611187	242	-8.235	1.099	0.1895	-7.492	1.295e-12	0.004	1
34	BICF2P284190	25751561	242	9.661	1.294	0.1886	7.469	1.497e-12	0.004	1
34	BICF2G630460012	28378047	242	-8.001	1.101	0.1804	-7.267	5.131e-12	0.004	1
34	BICF2G630458512	30261216	242	12.34	1.534	0.2124	8.045	3.954e-14	0.004	1
34	BICF2G630451517	37502898	242	-7.957	1.46	0.1102	-5.451	1.244e-07	0.004	1
35	BICF2P216851	16061102	203	-7.194	1.821	0.07206	-3.951	0.0001078	0.004	1
35	TIGRP2P407369	17246448	242	8.991	1.169	0.1979	7.695	3.674e-13	0.004	1
35	BICF2S23736573	28048266	242	-9.511	1.696	0.1159	-5.609	5.599e-08	0.004	1
36	BICF2S23715595	25926242	242	-7.998	1.104	0.1794	-7.245	5.883e-12	0.004	1
37	BICF2P613803	33790733	242	7.371	1.134	0.1497	6.501	4.569e-10	0.004	1
39	BICF2G630539759	4198342	242	8.11	1.192	0.1618	6.806	7.983e-11	0.004	1
39	BICF2G630535710	16625201	241	7.381	1.231	0.1308	5.998	7.346e-09	0.004	1
39	BICF2G630535175	19925613	242	7.892	1.124	0.1703	7.019	2.279e-11	0.004	1
39	BICF2G630535171	19930837	242	7.892	1.124	0.1703	7.019	2.279e-11	0.004	1
39	BICF2G6307362	102345745	242	-5.925	1.118	0.1048	-5.3	2.629e-07	0.004	1
39	BICF2P1027413	107724416	242	-6.388	1.068	0.1297	-5.98	8.034e-09	0.004	1
39	BICF2P722354	107746728	242	-6.388	1.068	0.1297	-5.98	8.034e-09	0.004	1
39	BICF2P432983	107751615	242	-6.405	1.073	0.1292	-5.968	8.571e-09	0.004	1
39	BICF2P425155	107777737	242	-6.475	1.071	0.1321	-6.043	5.727e-09	0.004	1
39	BICF2G6304081	114912834	241	7.848	1.183	0.1555	6.634	2.159e-10	0.004	1
7	BICF2P403596	46541547	203	16.39	1.403	0.4044	11.68	2.107e-24	0.005	0.612
1	BICF2P519512	120201121	242	12.13	1.073	0.3475	11.31	4.825e-24	0.005	0.639
2	BICF2G630673247	18683177	242	15.31	1.365	0.3438	11.21	9.7e-24	0.005	0.665
31	TIGRP2P375942	25715119	242	13.46	1.235	0.3312	10.9	9.592e-23	0.005	0.733
5	BICF2S23134807	57783220	242	12.24	1.127	0.3298	10.87	1.231e-22	0.005	0.745
12	BICF2S23242450	37480959	242	-10.23	0.9698	0.3168	-10.55	1.266e-21	0.005	0.821
22	BICF2P536069	56764430	242	11.62	1.103	0.3164	10.54	1.352e-21	0.005	0.822
14	BICF2P497430	46365748	242	11.2	1.07	0.3134	10.47	2.303e-21	0.005	0.84
9	BICF2P1251030	19129572	242	10.71	1.041	0.306	10.29	8.431e-21	0.005	0.872
24	BICF2P920222	3599242	242	12.93	1.262	0.3045	10.25	1.091e-20	0.005	0.881
39	BICF2G6306391	107487856	242	10.21	1.037	0.288	9.853	1.882e-19	0.005	0.937
39	BICF2G6306390	107497361	242	10.21	1.037	0.288	9.853	1.882e-19	0.005	0.937
39	BICF2G6306389	107505549	242	10.21	1.037	0.288	9.853	1.882e-19	0.005	0.937
39	BICF2G6306382	107743416	242	10.21	1.037	0.2876	9.843	2.019e-19	0.005	0.937
10	BICF2G630491727	57850227	242	13.48	1.403	0.2777	9.606	1.072e-18	0.005	0.961
10	BICF2G630491736	57879171	242	13.48	1.403	0.2777	9.606	1.072e-18	0.005	0.961
8	BICF2P437860	63973893	242	12.37	1.291	0.2769	9.587	1.225e-18	0.005	0.962
37	BICF2G630126817	11033989	242	13.63	1.426	0.2757	9.557	1.512e-18	0.005	0.966
39	BICF2S23229257	99546365	242	10.06	1.072	0.2684	9.384	5.054e-18	0.005	0.978
26	BICF2G630196069	38839203	242	15.64	1.685	0.2641	9.281	1.029e-17	0.005	0.983
39	G2157F49S75	85742771	242	9.099	1	0.2564	9.098	3.634e-17	0.005	0.985
30	BICF2S23313618	40159024	242	9.673	1.069	0.2544	9.049	5.06e-17	0.005	0.986
6	BICF2S23722765	25754349	242	9.4	1.072	0.2426	8.767	3.417e-16	0.005	0.995
6	BICF2G630586152	32760070	242	9.709	1.116	0.2398	8.7	5.359e-16	0.005	0.996
11	BICF2G630308106	74542838	242	8.793	1.007	0.241	8.731	4.375e-16	0.005	0.996
12	BICF2P956560	31952304	242	10.3	1.185	0.2391	8.685	5.931e-16	0.005	0.996
26	BICF2P368701	27758293	242	12.52	1.437	0.2402	8.711	5.003e-16	0.005	0.996
8	BICF2S2334067	64068565	241	9.045	1.044	0.2389	8.66	7.133e-16	0.005	0.997
8	BICF2S23736553	39445726	242	13.77	1.607	0.2344	8.572	1.259e-15	0.005	0.998
13	BICF2G630661722	36265969	242	-8.844	1.032	0.2343	-8.571	1.273e-15	0.005	0.999
30	BICF2G630404730	25856375	241	12.46	1.461	0.2334	8.531	1.688e-15	0.005	0.999
30	BICF2S23340903	38030637	242	14.63	1.714	0.233	8.54	1.565e-15	0.005	0.999
1	BICF2P534512	28600214	242	9.407	1.877	0.09472	5.011	1.051e-06	0.005	1
1	BICF2P1117753	38003925	242	-7.818	1.213	0.1475	-6.444	6.3e-10	0.005	1
1	BICF2G630719881	38022028	242	-8.441	1.274	0.1546	-6.625	2.263e-10	0.005	1
1	BICF2P1180616	62678413	242	8.015	1.326	0.1322	6.046	5.652e-09	0.005	1
1	TIGRP2P5330	62695559	240	7.758	1.304	0.1295	5.95	9.519e-09	0.005	1
1	TIGRP2P5336	62703625	238	7.495	1.28	0.1268	5.854	1.597e-08	0.005	1
1	BICF2P824747	62710116	242	8.015	1.326	0.1322	6.046	5.652e-09	0.005	1
1	TIGRP2P5340	62722220	242	8.015	1.326	0.1322	6.046	5.652e-09	0.005	1
1	BICF2P933012	68984568	242	8.062	1.13	0.1749	7.132	1.16e-11	0.005	1
1	BICF2P542446	84359257	242	-9.15	1.416	0.1482	-6.462	5.699e-10	0.005	1
1	BICF2P1081247	84366112	241	-9.201	1.42	0.1493	-6.477	5.274e-10	0.005	1
1	TIGRP2P13462	106259262	242	11.4	1.907	0.1296	5.977	8.165e-09	0.005	1
1	BICF2P345667	121564932	242	7.232	1.25	0.1224	5.785	2.255e-08	0.005	1
2	BICF2G630676512	11593388	242	8.588	1.175	0.1819	7.306	4.051e-12	0.005	1
2	BICF2P1270229	20761016	242	-8.928	1.106	0.2134	-8.07	3.381e-14	0.005	1
2	BICF2P556838	20774923	242	-8.885	1.111	0.2103	-7.995	5.477e-14	0.005	1
2	BICF2P979323	29501889	242	8.561	1.107	0.1995	7.735	2.855e-13	0.005	1
2	BICF2P269975	53897666	241	8.589	1.5	0.1207	5.727	3.062e-08	0.005	1
2	BICF2P799338	53954096	242	8.346	1.189	0.1704	7.021	2.245e-11	0.005	1
2	BICF2S23045378	61543639	242	-6.873	1.418	0.08912	-4.846	2.266e-06	0.005	1
2	TIGRP2P27598	65549023	242	7.638	1.094	0.1689	6.985	2.789e-11	0.005	1
2	TIGRP2P28282	68140245	242	-8.586	1.041	0.2208	-8.248	1.068e-14	0.005	1
3	BICF2G630339236	41961282	242	5.588	1.21	0.08155	4.616	6.365e-06	0.005	1
3	BICF2S23419889	48557713	241	8.03	1.14	0.1719	7.044	1.976e-11	0.005	1
3	BICF2P512949	67036555	242	-6.897	1.107	0.1393	-6.233	2.044e-09	0.005	1
4	BICF2S23441090	77491198	242	11.39	1.972	0.122	5.774	2.386e-08	0.005	1
4	BICF2P1125423	77519858	242	11.39	1.972	0.122	5.774	2.386e-08	0.005	1
4	BICF2P507875	77593500	242	11.39	1.972	0.122	5.774	2.386e-08	0.005	1
4	BICF2P107927	77869489	242	13.63	1.757	0.2005	7.758	2.46e-13	0.005	1
4	BICF2G630170093	77972286	242	8.238	1.434	0.1208	5.743	2.796e-08	0.005	1
5	BICF2S2311440	12211740	242	7.571	1.109	0.1626	6.825	7.111e-11	0.005	1
5	BICF2P715466	12561460	242	8.649	1.118	0.1995	7.735	2.858e-13	0.005	1
5	BICF2P255110	78425016	242	-7.345	1.326	0.1133	-5.537	8.039e-08	0.005	1
6	BICF2S2343483	25875949	242	8.915	1.17	0.1948	7.619	5.902e-13	0.005	1
6	BICF2P1289134	34690173	242	-7.964	1.086	0.183	-7.331	3.472e-12	0.005	1
6	BICF2P37868	41224881	242	-8.166	1.077	0.1933	-7.584	7.343e-13	0.005	1
6	BICF2S23419786	50794847	242	-7.141	1.555	0.08077	-4.592	7.087e-06	0.005	1
7	BICF2S23741980	28709098	242	10.01	1.503	0.156	6.661	1.845e-10	0.005	1
7	BICF2P2188	46104782	241	-7.791	1.129	0.1661	-6.898	4.673e-11	0.005	1
7	BICF2P608167	55972074	242	7.311	1.135	0.1473	6.439	6.489e-10	0.005	1
7	BICF2P285213	66201541	242	7.601	1.193	0.1446	6.37	9.539e-10	0.005	1
7	BICF2S23526737	79400693	241	8.273	1.226	0.1601	6.749	1.115e-10	0.005	1
7	BICF2P277917	82648417	242	-7.273	1.192	0.1342	-6.1	4.222e-09	0.005	1
7	BICF2P1386774	83657985	242	8.977	1.135	0.2068	7.911	9.343e-14	0.005	1
8	BICF2P1023738	25778226	241	7.986	1.206	0.1551	6.623	2.3e-10	0.005	1
8	BICF2P1231072	27752107	242	8.03	1.251	0.1464	6.417	7.365e-10	0.005	1
8	BICF2S22961659	41604792	241	8.029	1.232	0.1509	6.516	4.234e-10	0.005	1
8	BICF2P571608	45413225	242	-8.494	1.178	0.1781	-7.211	7.223e-12	0.005	1
8	BICF2S2317845	50775767	242	8.474	1.077	0.2049	7.865	1.25e-13	0.005	1
8	BICF2P101269	58091289	242	7.12	1.13	0.1419	6.3	1.409e-09	0.005	1
9	BICF2S2327014	31741984	242	-7.175	1.094	0.152	-6.558	3.321e-10	0.005	1
9	BICF2P690332	47859309	242	12.18	1.653	0.1845	7.369	2.76e-12	0.005	1
9	BICF2P915257	58692284	242	-7.325	1.233	0.1282	-5.941	9.884e-09	0.005	1
10	BICF2S23326440	13422512	242	6.029	1.198	0.0954	5.031	9.569e-07	0.005	1
10	BICF2G630487458	41771467	240	12.98	1.71	0.1948	7.589	7.254e-13	0.005	1
10	BICF2G630487551	41902162	242	-7.718	1.169	0.1536	-6.599	2.624e-10	0.005	1
10	BICF2P1180852	58588953	242	-6.958	1.142	0.134	-6.095	4.341e-09	0.005	1
10	BICF2G630492116	58620835	240	-7.076	1.178	0.1316	-6.007	7.032e-09	0.005	1
11	BICF2P496829	24991882	242	-8.163	1.106	0.185	-7.382	2.549e-12	0.005	1
11	BICF2S23260716	56427282	242	-9.242	1.561	0.1274	-5.92	1.108e-08	0.005	1
11	BICF2G630304371	63254350	242	8.643	1.636	0.1042	5.285	2.824e-07	0.005	1
11	TIGRP2P151198	66187010	242	7.313	1.365	0.1068	5.357	1.977e-07	0.005	1
11	TIGRP2P151468	66902955	242	8.397	1.189	0.1721	7.064	1.745e-11	0.005	1
11	BICF2P890187	67865078	242	-7.75	1.191	0.15	-6.509	4.386e-10	0.005	1
11	BICF2P1039227	77408959	242	-7.481	1.296	0.122	-5.774	2.384e-08	0.005	1
12	BICF2P915912	26387093	241	6.328	1.218	0.1015	5.196	4.363e-07	0.005	1
12	BICF2P1102647	29712450	241	10.59	1.481	0.1763	7.151	1.041e-11	0.005	1
12	BICF2P592772	32789400	241	9.289	1.527	0.1341	6.084	4.617e-09	0.005	1
12	BICF2P863704	37921890	242	6.571	1.085	0.1325	6.055	5.378e-09	0.005	1
12	BICF2P274166	39551279	242	11.53	1.37	0.2277	8.412	3.636e-15	0.005	1
12	BICF2S23352379	39866303	242	-8.308	1.18	0.1713	-7.043	1.977e-11	0.005	1
12	BICF2P1030972	40089828	242	9.423	1.633	0.1219	5.771	2.424e-08	0.005	1
12	BICF2P883717	50606253	242	7.777	1.247	0.1395	6.237	1.999e-09	0.005	1
12	BICF2P564286	50652688	242	-8.547	1.103	0.2002	-7.75	2.594e-13	0.005	1
12	BICF2G630121959	59530207	240	11.43	1.441	0.209	7.931	8.466e-14	0.005	1
12	TIGRP2P171623	68909415	242	-6.859	1.753	0.05997	-3.913	0.0001188	0.005	1
13	BICF2S23444219	23039341	236	-6.809	1.209	0.1194	-5.633	5.069e-08	0.005	1
13	BICF2P326708	47338522	242	9.949	1.974	0.09571	5.04	9.165e-07	0.005	1
13	BICF2P1302089	60107421	242	-7.241	1.165	0.1387	-6.217	2.229e-09	0.005	1
13	TIGRP2P185293	65163877	242	-8.329	1.11	0.19	-7.502	1.217e-12	0.005	1
14	TIGRP2P188918	25554210	242	8.377	1.067	0.2042	7.848	1.398e-13	0.005	1
14	BICF2G630527353	36698424	242	10.71	1.4	0.196	7.649	4.877e-13	0.005	1
15	BICF2G630420946	60708853	242	7.819	1.354	0.122	5.775	2.366e-08	0.005	1
16	BICF2G630109998	30695399	242	8.496	1.17	0.1803	7.265	5.211e-12	0.005	1
[truncated: 8,424 more rows]

## Sheet: body.mass_intermediate.ears
CHR	SNP	BP	NMISS	BETA	SE	R2	T	P	EMP1	EMP2
[truncated: 7,302 more rows]

## Sheet: body.mass_prick.ears
CHR	SNP	BP	NMISS	BETA	SE	R2	T	P	EMP1	EMP2
[truncated: 8,522 more rows]
