# Supplementary material for: Linked genetic variants on chromosome 10 control ear morphology and body mass among dog breeds
Source: BMC Genomics. 2015 Jun 23;16(1):474. doi: 10.1186/s12864-015-1702-2 (PMC4477608; doi:10.1186/s12864-015-1702-2)
Supplement: Additional file 3: Table S2. — Patterns of segregation and SNP genotype calls from resequencing data in 11 pools of dog samples. Allele counts in each pool from Table 2 are shown. Candidate SNPs for each trait from the SC pools and concordance with the WGS pools are marked. Correspondence with conservation tracks annotated to the dog canFam2.0 genome sequence and human genes mapped to this sequence are shown. SNPs selected for further genotyping are also marked. [file 12864_2015_1702_MOESM3_ESM.xlsx]

## Sheet: NEWfullcalls99.txt
canFam2	canFam3	ref	tot.cov	MAF	BT.small	BT.geno	JR.small	JR.geno	ELK.large	ELK.geno	GS.large	GS.geno	WEI.drop	WEI.geno	ESS.drop	ESS.geno	pool1.wolf	pool1.geno	pool2.mix	pool2.geno	pool3.drop	pool3.geno	pool4.drop	pool4.geno	pool5.large	pool5.geno	pool6.mix	pool6.geno	segregation	candidate	wolf_good	wolf_bad	wolf_inc	pool_good	pool_bad	pool_inc	conservation	gene	INCLUDED IN GENOTYPE PANEL?
9501739	6514163	G	28503	0.107813	G	G:7533	GC	G:4979,C:597	N	NA	G	G:6744,A:1,T:1	GC	G:4070,C:926,T:4,A:1	GC	G:2097,C:1550	G	G:10	G	G:12	G	G:8	G	G:7	G	G:8	G	G:7			0	0	0	0	0	0			0
9505836	6518260	T	20219	0.110688	T	T:4639	TA	T:4512,A:1143,C:1	N	NA	T	T:5987	TA	T:2466,A:716	TA	T:375,A:379,C:1	T	T:4	T	T:4	TA	T:2,A:1	TA	T:3,A:2	N	T:1	T	T:4			0	0	0	0	0	0			0
9506695	6519119	A	13639	0.331916	G	A:1,G:2704	GA	A:2297,G:1900	N	NA	G	A:1,G:3010	GA	A:1259,G:1465	GA	A:969,G:33	G	A:0,G:2	A	A:8	GA	A:3,G:1	GA	A:14,G:1	GA	A:4,G:1	N	NA			0	0	0	0	0	0			0
9513139	6525959	T	13270	0.140015	TC	T:2438,C:389	TC	T:2015,C:641	T	T:1781	TC	T:2395,C:505	TC	T:2198,C:323	T	T:584,G:1	T	T:7	T	T:9	T	T:8	T	T:7	T	T:7	T	T:9			0	0	0	0	0	0			0
9520322	6533142	C	2068	0.320116	CG	C:365,G:24	C	C:356,G:1	N	NA	CG	C:326,G:9	C	C:302,T:1	CG	C:56,G:628	C	C:8,T:1	C	C:7	C	C:4,T:1	C	C:10,T:1	C	C:11,T:1	C	C:9,T:1			0	0	0	0	0	0			0
9523742	6536562	G	16016	0.105207	GA	G:2317,A:1194	GA	G:3513,A:491	N	NA	G	G:4255	G	G:3705	G	G:541	G	G:12	G	G:9	G	G:7	G	G:12	G	G:7	G	G:9			0	0	0	0	0	0			0
9523895	6536715	T	17621	0.149651	T	T:3033	TC	T:3496,C:962	T	T:1783	T	T:4781	TC	T:1634,C:698	TC	T:251,C:977,G:6	T	T:12	T	T:13	T	T:3	TC	T:16,C:3	TC	T:9,C:3	T	T:10			0	0	0	0	0	0			0
9523998	6536818	T	11322	0.15492	TC	T:1717,C:419	TC	T:1471,C:492	T	T:2205,C:8	TC	T:1823,C:544	TC	T:1282,C:291	T	T:1070	T	T:5	T	T:9	T	T:6	T	T:8	T	T:14	T	T:11			0	0	0	0	0	0			0
9525547	6538367	G	29402	0.193694	T	G:0,T:7154,C:1	TG	G:3358,T:4198	N	NA	T	G:0,T:7659,C:1	TG	G:1284,T:4415	TG	G:1053,T:279	TG	G:1,T:15	G	G:7	TG	G:3,T:4	TG	G:9,T:4	TG	G:5,T:2	TG	G:1,T:10			0	0	0	0	0	0			0
9526454	6539274	G	10949	0.129875	GT	G:2585,T:359	GT	G:2604,T:394,A:1	N	NA	GT	G:2162,T:405	GT	G:1618,T:263,A:1	G	G:554,C:2,T:1	G	G:13	G	G:9	G	G:8	G	G:13	G	G:12	G	G:6			0	0	0	0	0	0			0
9528244	6541064	G	16960	0.477358	T	G:0,T:2050	GT	G:2155,T:1932,C:1	G	G:4553	T	G:0,T:2230,C:1	GT	G:1056,T:1605	GT	G:1098,T:279	N	NA	G	G:4	N	G:1	G	G:8	G	G:2	G	G:3			0	0	0	0	0	0	phastcons	NM_000985,++,RPL17 60S ribosomal protein L17 isoform a	0
9528425	6541245	G	13745	0.150164	G	G:2048	G	G:2598	GT	G:1882,T:2064,C:1	G	G:2612	G	G:2270	G	G:270	G	G:7	G	G:7	G	G:7	G	G:14	G	G:13	G	G:10			0	0	0	0	0	0	phastcons	NM_000985,++,RPL17 60S ribosomal protein L17 isoform a	0
9532197	6545017	G	14158	0.384306	A	G:0,A:2755	GA	G:2162,A:1947	N	NA	GA	G:3868,A:228	GA	G:2157,A:476	GA	G:530,A:35	G	G:2	GA	G:9,A:1	GA	G:5,A:1	G	G:11	GA	G:3,A:3	GA	G:6,A:4			0	0	0	0	0	0			0
9532345	6545165	C	2419	0.413807	A	C:0,A:330	AC	C:619,A:391	N	NA	A	C:0,A:576	AC	C:214,A:108	AC	C:168,A:12,T:1	N	C:1	C	C:5	N	NA	AC	C:4,A:1	C	C:3	C	C:3			0	0	0	0	0	0			0
9532904	6545724	T	12711	0.293211	C	T:0,C:2581	CT	T:2281,C:1954	T	T:236	C	T:0,C:2861	CT	T:790,C:1550	CT	T:420,C:38	T	T:8	CT	T:9,C:1	CT	T:3,C:6	CT	T:13,C:2	T	T:7	CT	T:5,C:6			0	0	0	0	0	0			0
9537372	6550192	C	25295	0.222099	T	C:0,T:6146	TC	C:2722,T:3244	N	NA	T	C:0,T:6221	TC	C:1631,T:3379	TC	C:1265,T:687	C	C:7	C	C:8	TC	C:2,T:2	TC	C:8,T:1	TC	C:10,T:1	TC	C:1,T:7			0	0	0	0	0	0			0
9537511	6550331	G	19595	0.200612	T	G:0,T:4996	TG	G:2042,T:2623	N	NA	T	G:0,T:5204	TG	G:1331,T:2682,A:1	TG	G:558,T:158	T	G:0,T:3	TG	G:2,T:2	TG	G:1,T:4	TG	G:4,T:2	TG	G:5,T:3	TG	G:2,T:5			0	0	0	0	0	0			0
9537944	6550764	C	12544	0.184471	CG	C:2002,G:526	CG	C:2484,G:486	N	NA	CG	C:3073,G:715	CG	C:1680,G:586	C	C:989,T:2,G:1	C	C:14	C	C:14	C	C:8	C	C:12	C	C:12	C	C:11			0	0	0	0	0	0			0
9541694	6554514	T	6185	0.387874	A	T:2,A:1126,G:1	AT	T:1437,A:698	N	NA	A	T:1,A:1121,G:1	AT	T:582,A:723	AT	T:377,A:116	T	T:9	T	T:4	T	T:4	T	T:6	T	T:11	T	T:3			0	0	0	0	0	0			0
9542402	6555222	A	12850	0.155409	G	A:0,G:3365	GA	A:1182,G:1756,C:1	N	NA	G	A:5,G:3433	GA	A:537,G:1938	GA	A:273,G:360	A	A:12	GA	A:8,G:1	GA	A:1,G:7	GA	A:8,G:3	GA	A:7,G:2	GA	A:2,G:11			0	0	0	0	0	0			0
9542698	6555518	C	4677	0.283943	T	C:1,T:773	TC	C:909,T:908	N	NA	T	C:0,T:1142	TC	C:418,T:526	N	NA	N	C:0,T:1	C	C:4	TC	C:1,T:1	C	C:4	C	C:6	N	C:1			0	0	0	0	0	0			0
9542800	6555620	C	1985	0.122418	N	NA	CT	C:1145,T:132	N	NA	CT	C:11,T:105	CT	C:586,T:6	N	NA	N	NA	N	C:1	N	NA	N	C:1	N	C:1	N	NA			0	0	0	0	0	0			0
9543846	6556666	T	5700	0.465263	A	T:0,A:649,C:1	AT	T:1813,A:819	A	T:0,A:380	A	T:0,A:782,G:2	AT	T:508,A:335,G:5	AT	T:331,A:75	N	NA	T	T:11	T	T:2	T	T:5	AT	T:5,A:1	A	T:0,A:2			0	0	0	0	0	0			0
9544252	6557072	T	10907	0.196296	C	T:0,C:2461,A:1	CT	T:1284,C:2120	N	NA	C	T:0,C:2346	CT	T:468,C:1666	CT	T:389,C:171,G:1	C	T:0,C:4	CT	T:5,C:1	C	T:0,C:3	CT	T:2,C:2	CT	T:6,C:1	CT	T:1,C:8			0	0	0	0	0	0			0
9544642	6557462	C	9520	0.484454	T	C:0,T:1261	CT	C:1295,T:986,G:1	C	C:2239,A:1	T	C:1,T:1247	CT	C:729,T:1040	CT	C:642,T:78	CT	C:2,T:1	C	C:5	N	C:1	C	C:7	C	C:7	C	C:3			0	0	0	0	0	0			0
9544696	6557516	A	9735	0.429584	T	A:0,T:1132	TA	A:708,T:970	TA	A:2232,T:1033,C:6	T	A:0,T:1280	TA	A:365,T:952	TA	A:877,T:180	T	A:0,T:2	A	A:7	TA	A:1,T:3	A	A:5	A	A:6	N	NA			0	0	0	0	0	0			0
9544727	6557547	A	3886	0.446989	G	A:0,G:279	AG	A:729,G:346,T:1	G	A:0,G:409	G	A:0,G:345	AG	A:396,G:312	AG	A:1023,G:46	N	A:0,G:1	N	NA	N	NA	A	A:3	A	A:2	N	A:1			0	0	0	0	0	0			0
9544735	6557555	C	7490	0.117891	C	C:1033,T:1	C	C:1774,T:1	A	C:1,A:883	C	C:1322	C	C:1513,T:1	C	C:961	C	C:6	N	NA	C	C:2	C	C:6	C	C:2	N	NA	no_hets		0	0	0	0	0	0			0
9545785	6558605	G	3957	0.420268	A	G:2,A:693	AG	G:698,A:285	N	NA	A	G:0,A:604	AG	G:662,A:689	AG	G:301,A:23	G	G:6	G	G:10	G	G:2	G	G:7	G	G:6	N	G:1			0	0	0	0	0	0			0
9546956	6559776	A	18136	0.249614	T	A:0,T:4132,G:1	TA	A:2350,T:2329	N	NA	T	A:0,T:3731,C:1	TA	A:1335,T:3183	TA	A:842,T:231,C:1	A	A:8	TA	A:5,T:1	N	A:1	A	A:6	TA	A:4,T:1	N	A:1			0	0	0	0	0	0	phastcons	NM_000984,+-,RPL23A 60S ribosomal protein L23a	0
9547807	6560627	A	13005	0.340946	G	A:1,G:2455	GA	A:2234,G:1678	N	NA	G	A:0,G:2827	GA	A:1427,G:1250	GA	A:772,G:361	A	A:4	A	A:5	N	NA	A	A:8	A	A:5	GA	A:3,G:1			0	0	0	0	0	0			0
9548400	6561220	C	12286	0.198681	T	C:1,T:2852	TC	C:1430,T:2113	N	NA	T	C:1,T:3204	TC	C:844,T:1354	TC	C:165,T:322	TC	C:12,T:2	C	C:10	TC	C:3,T:3	C	C:9	TC	C:7,T:2	TC	C:2,T:4			0	0	0	0	0	0			0
9548437	6561257	T	13583	0.202901	C	T:0,C:3449,G:1	CT	T:1778,C:2228,G:1	N	NA	C	T:1,C:3518	CT	T:567,C:1241	CT	T:410,C:389	T	T:6	T	T:4	N	NA	T	T:5	T	T:5	N	T:0,C:1			0	0	0	0	0	0			0
9548496	6561316	C	8202	0.364179	T	C:1,T:1704	TC	C:2215,T:1057	N	NA	T	C:2,T:1652	TC	C:375,T:678	TC	C:394,T:124	TC	C:3,T:1	N	C:1	N	NA	TC	C:2,T:1	C	C:4	TC	C:1,T:1			0	0	0	0	0	0			0
9548789	6561609	A	22960	0.283929	G	A:0,G:4796	GA	A:2727,G:2889	A	A:1290	G	A:0,G:5639	GA	A:1003,G:3002	GA	A:1499,G:115	GA	A:5,G:1	GA	A:10,G:1	GA	A:2,G:1	GA	A:7,G:2	GA	A:10,G:2	GA	A:3,G:4			0	0	0	0	0	0			0
9549456	6562276	G	675	0.128889	A	G:0,A:130	AG	G:87,A:294	N	NA	A	G:0,A:164	N	NA	N	NA	N	G:1	N	NA	N	G:1	N	G:1	N	G:1	G	G:2			0	0	0	0	0	0			0
9549509	6562329	C	542	0.381919	N	NA	TC	C:102,T:161	N	NA	T	C:0,T:145	N	NA	TC	C:105,T:29	N	NA	N	NA	N	NA	N	C:1	C	C:2	C	C:2			0	0	0	0	0	0			0
9549748	6562568	A	10371	0.180407	C	A:0,C:1965	CA	A:1334,C:1651,G:1	C	A:0,C:2023	C	A:0,C:1964	CA	A:418,C:874	CA	A:119,C:22	N	A:0,C:1	A	A:6	N	NA	CA	A:3,C:1	CA	A:3,C:1	CA	A:2,C:2			0	0	0	0	0	0			0
9549809	6562629	T	3947	0.323537	A	T:0,A:400,G:2	TA	T:1580,A:236	N	NA	A	T:0,A:397,G:1	TA	T:883,A:201,C:1,G:1	TA	T:202,A:43	N	NA	T	T:14	N	T:1	T	T:8	T	T:14	T	T:6			0	0	0	0	0	0			0
9549824	6562644	A	10127	0.257529	G	A:2,G:2123	GA	A:1590,G:1637,C:1	N	NA	G	A:0,G:2589	GA	A:826,G:898	GA	A:190,G:271	A	A:7	GA	A:11,G:1	GA	A:2,G:2	GA	A:6,G:1	A	A:13	GA	A:7,G:8			0	0	0	0	0	0			0
9549877	6562697	A	6895	0.367368	T	A:0,T:809	TA	A:1473,T:714	T	A:0,T:1149	T	A:0,T:1167,C:1	TA	A:804,T:364	TA	A:256,T:157,G:1	A	A:8	A	A:7	N	A:1	A	A:5	A	A:8	A	A:6			0	0	0	0	0	0			0
9551011	6563831	G	9782	0.359845	A	G:0,A:1800	AG	G:2272,A:1137	N	NA	A	G:0,A:1737	AG	G:879,A:1527	AG	G:369,A:60,C:1	G	G:7	G	G:9	G	G:2	G	G:9	AG	G:12,A:1	G	G:5			0	0	0	0	0	0			0
9551120	6563940	G	4802	0.406081	A	G:0,A:378	GA	G:2252,A:544	N	NA	A	G:0,A:848	GA	G:411,A:145,T:1	GA	G:188,A:35	G	G:2	G	G:2	N	NA	G	G:2	N	NA	N	NA			0	0	0	0	0	0			0
9551829	6564649	C	9966	0.364941	T	C:4,T:2037	TC	C:1739,T:1108	N	NA	T	C:0,T:2001	TC	C:979,T:1042	TC	C:915,T:136,A:5	C	C:11	C	C:6	TC	C:6,T:1	C	C:6	C	C:7	TC	C:1,T:1			0	0	0	0	0	0			0
9552407	6565227	C	23508	0.243066	T	C:0,T:4704	TC	C:2821,T:3362	N	NA	T	C:0,T:6319	TC	C:1552,T:3116	TC	C:1341,T:290,G:3	TC	C:12,A:1,T:1	TC	C:6,T:1	T	C:0,T:4	C	C:7	TC	C:7,T:1	TC	C:2,T:3			0	0	0	0	0	0			0
9552459	6565279	G	21800	0.268486	A	G:0,A:3840	AG	G:2727,A:3409,C:1	N	NA	A	G:0,A:5467	AG	G:1964,A:3148	AG	G:1162,A:82	AG	G:3,A:1	G	G:11	AG	G:1,A:2	G	G:6	G	G:3	AG	G:1,A:6			0	0	0	0	0	0			0
9552503	6565323	G	25758	0.255105	A	G:0,A:4501	AG	G:3068,A:4161	N	NA	A	G:1,A:5897	AG	G:2217,A:4459	AG	G:1285,A:169	G	G:5	G	G:7	N	G:0,A:1	AG	G:4,A:1	AG	G:3,A:2	AG	G:2,A:6			0	0	0	0	0	0			0
9552745	6565565	C	25611	0.225919	T	C:0,T:5183	TC	C:2897,T:3540	N	NA	T	C:0,T:6795,G:1	TC	C:1724,T:3992	TC	C:1165,T:311,G:3	TC	C:6,T:4	TC	C:11,T:1	TC	C:2,T:5	TC	C:10,T:2	TC	C:8,T:2	TC	C:2,T:3			0	0	0	0	0	0			0
9558415	6571235	A	19867	0.30981	A	A:5323,G:1	AG	A:4327,G:501	A	A:1203	AG	A:478,G:3911	AG	A:2003,G:1742	A	A:378	A	A:11	A	A:9	AG	A:6,G:2	A	A:5	A	A:17	AG	A:9,G:3			0	0	0	0	0	0			0
9559390	6572210	A	3853	0.136517	T	A:1,T:151	AT	A:2053,T:127	N	NA	T	A:0,T:142,C:1	AT	A:766,T:86	AT	A:506,T:20	A	A:3	A	A:10	A	A:3	A	A:6	A	A:4	A	A:2			0	0	0	0	0	0			0
9559425	6572245	C	13288	0.26031	T	C:0,T:2551	TC	C:2062,T:2648	N	NA	T	C:0,T:2855	TC	C:749,T:986	TC	C:648,T:786,G:2,A:1	TC	C:7,T:4	TC	C:5,T:1	TC	C:2,T:2	TC	C:8,T:1	TC	C:12,T:1	TC	C:2,T:8			0	0	0	0	0	0			0
9562134	6574954	G	1744	0.360092	A	G:0,A:299	AG	G:257,A:206,T:1	N	NA	A	G:0,A:336	AG	G:14,A:272	G	G:357,A:2	G	G:2	N	G:1	G	G:4	N	G:1	N	G:1	G	G:2			0	0	0	0	0	0			0
9562191	6575011	A	3661	0.260038	GA	A:10,G:844	GA	A:452,G:460	N	NA	G	A:0,G:977,C:1	GA	A:68,G:424	A	A:422,G:2,C:1	GA	A:1,G:1	A	A:3	GA	A:1,G:4	N	NA	GA	A:4,G:1	GA	A:2,G:5			0	0	0	0	0	0			0
9563100	6575920	C	23975	0.218519	A	C:0,A:5009	AC	C:2764,A:3448	N	NA	A	C:0,A:5806,G:1	AC	C:1096,A:4083	AC	C:1379,A:388,T:1	A	C:0,A:11	C	C:10	AC	C:2,A:3	C	C:8	AC	C:6,A:2	AC	C:2,A:8			0	0	0	0	0	0			0
9563607	6576427	T	13913	0.325379	A	T:0,A:2281	AT	T:2576,A:1860	N	NA	A	T:0,A:3148,G:3	AT	T:1639,A:1962	AT	T:312,A:132	AT	T:3,A:1	T	T:6	AT	T:1,A:2	T	T:5	T	T:6	T	T:4			0	0	0	0	0	0			0
9563850	6576670	C	11864	0.213924	T	C:1,T:2083	TC	C:1898,T:2715	N	NA	T	C:0,T:2535	TC	C:289,T:1933	TC	C:350,T:60	TC	C:1,T:4	TC	C:6,T:1	TC	C:3,T:5	C	C:6	TC	C:8,T:1	N	C:0,T:1			0	0	0	0	0	0			0
9564210	6577030	C	22877	0.220134	T	C:0,T:4789	TC	C:2827,T:3646	N	NA	T	C:2,T:5374,A:1	TC	C:1891,T:3558	TC	C:316,T:444,A:29	TC	C:2,T:4	TC	C:10,T:1	TC	C:5,T:5	TC	C:11,T:2	TC	C:7,T:1	TC	C:6,T:6			0	0	0	0	0	0			0
9564296	6577116	T	19100	0.225236	C	T:1,C:4440,A:1	CT	T:2533,C:3145	N	NA	C	T:2,C:4589	CT	T:1388,C:2323	CT	T:378,C:300	CT	T:3,C:7	T	T:11	CT	T:1,C:2	CT	T:13,C:2	CT	T:9,C:2	CT	T:3,C:5			0	0	0	0	0	0			0
9564542	6577362	G	17787	0.435599	A	G:0,A:2861	AG	G:3359,A:1656	G	G:1672	A	G:1,A:2947	AG	G:1802,A:2487	AG	G:914,A:87,C:1	N	G:1	G	G:6	N	NA	G	G:3	G	G:3	G	G:2			0	0	0	0	0	0			0
9564697	6577517	G	24371	0.193139	A	G:0,A:5718,T:2	AG	G:2403,A:3871,C:1	N	NA	A	G:0,A:5960	AG	G:1141,A:3732	AG	G:1163,A:378,T:2	AG	G:1,A:6	AG	G:12,A:1	AG	G:4,A:3	AG	G:9,A:1	AG	G:8,A:2	A	G:0,A:7			0	0	0	0	0	0			0
9564848	6577668	A	24281	0.184712	C	A:0,C:4299	CA	A:2055,C:3844,G:1	C	A:0,C:844,G:1	C	A:0,C:6110,T:1	CA	A:1066,C:4151,T:1	CA	A:1364,C:541,G:3	C	A:0,C:6	CA	A:10,C:2	CA	A:1,C:3	A	A:16	CA	A:3,C:2	CA	A:1,C:4			0	0	0	0	0	0			0
9565054	6577874	C	19001	0.446924	T	C:1,T:2169	CT	C:3258,T:1426,G:1	C	C:1937	T	C:2,T:2811,G:2	CT	C:1844,T:1807	CT	C:3463,T:279,G:1	N	NA	C	C:7	N	NA	C	C:4	C	C:5	CT	C:2,T:1			0	0	0	0	0	0			0
9565115	6577935	T	19409	0.453552	C	T:1,C:3039	CT	T:3082,C:1782	T	T:1963	C	T:0,C:3297	CT	T:1469,C:1989	CT	T:2288,C:497,A:1,G:1	N	NA	T	T:6	T	T:3	CT	T:11,C:1	T	T:7	CT	T:2,C:1			0	0	0	0	0	0			0
9565177	6577997	C	22211	0.343028	G	C:0,G:4456,A:2	GC	C:2576,G:2385,T:1	C	C:1982	G	C:0,G:4364	GC	C:1346,G:2733,T:1	GC	C:1715,G:650	N	C:1	C	C:5	N	C:0,G:1	C	C:5	C	C:3	N	NA			0	0	0	0	0	0			0
9565350	6578170	G	2067	0.397194	AG	G:8,A:253	AG	G:176,A:310	N	NA	AG	G:21,A:386	AG	G:179,A:256	AG	G:437,A:41	G	G:2	N	G:1	N	G:1	N	G:1	G	G:3	G	G:2			0	0	0	0	0	0			0
9565375	6578195	C	1199	0.376147	CT	C:12,T:143	CT	C:167,T:103	N	NA	T	C:0,T:149	CT	C:142,T:35,G:1	CT	C:426,T:21	C	C:2	C	C:2	C	C:3	C	C:3	C	C:2	C	C:3			0	0	0	0	0	0			0
9565381	6578201	C	1172	0.341297	N	NA	CG	C:174,G:141,A:1	N	NA	G	C:0,G:185	CG	C:151,G:36	CG	C:446,G:38	C	C:2	C	C:2	N	C:1	C	C:3	C	C:2	C	C:4			0	0	0	0	0	0			0
9565384	6578204	A	1248	0.404647	G	A:0,G:104	AG	A:165,G:135	N	NA	G	A:0,G:173	AG	A:142,G:34	AG	A:436,G:59	A	A:2	A	A:2	N	A:1	A	A:2	A	A:2	A	A:4			0	0	0	0	0	0			0
9565390	6578210	C	1312	0.407012	CT	C:13,T:117	CT	C:185,T:146	N	NA	T	C:0,T:195	CT	C:146,T:33	CT	C:434,T:43	C	C:2	N	C:1	N	C:0,T:1	C	C:2	N	NA	CT	C:2,T:1			0	0	0	0	0	0			0
9565395	6578215	G	1109	0.295762	N	NA	GA	G:193,A:135	N	NA	A	G:0,A:154	GA	G:146,A:36	G	G:441,A:3,T:1	N	G:1	N	G:1	N	G:1	G	G:2	N	G:1	G	G:4			0	0	0	0	0	0			0
9565408	6578228	T	866	0.252887	N	NA	TG	T:153,G:69	N	NA	G	T:0,G:105	TG	T:66,G:44	T	T:428,G:1	N	T:1	N	NA	N	T:1	N	T:1	N	T:1	N	NA			0	0	0	0	0	0			0
9566012	6578832	C	26590	0.189921	T	C:2,T:6702	TC	C:2288,T:3446,A:3	T	C:0,T:1546,G:3	T	C:0,T:6163	TC	C:1879,T:3225	TC	C:881,T:452	TC	C:5,T:10	C	C:6	TC	C:2,T:5	C	C:8	TC	C:5,T:2	TC	C:3,T:2			0	0	0	0	0	0			0
9566419	6579239	A	13787	0.263872	C	A:0,C:2725	CA	A:2155,C:1859,G:1	C	A:0,C:1068	C	A:0,C:2841	CA	A:1038,C:1567	CA	A:445,C:87,G:1	CA	A:2,C:1	A	A:9	A	A:3	A	A:6	A	A:9	A	A:5			0	0	0	0	0	0			0
9566740	6579560	C	1736	0.361175	T	C:0,T:386	TC	C:165,T:241	N	NA	TC	C:43,T:421	TC	C:109,T:60	C	C:310,T:1	C	C:10	C	C:2	TC	C:3,T:1	TC	C:1,T:1	C	C:4	C	C:3			0	0	0	0	0	0			0
9566955	6579775	G	23887	0.342236	A	G:0,A:4673	AG	G:1963,A:3331	G	G:4258	A	G:0,A:4557,C:1	AG	G:720,A:2668	AG	G:1234,A:480,T:1,C:1	AG	G:3,A:7	G	G:11	AG	G:5,A:2	AG	G:7,A:2	AG	G:8,A:3	AG	G:2,A:10			0	0	0	0	0	0			0
9567756	6580576	A	19862	0.456248	A	A:4087,T:1	AG	A:4068,G:410	N	NA	G	A:0,G:5236	AG	A:1335,G:2974	AG	A:1309,G:442	AG	A:1,G:5	AG	A:11,G:1	AG	A:2,G:1	AG	A:9,G:5	A	A:8	AG	A:5,G:9			0	0	0	0	0	0			0
9570561	6583381	G	14221	0.215526	A	G:0,A:2773	AG	G:2248,A:2642	N	NA	A	G:0,A:3922	AG	G:714,A:1663	AG	G:103,A:156	AG	G:5,A:4	G	G:5	AG	G:3,A:2	G	G:6	AG	G:1,A:2	AG	G:1,A:4			0	0	0	0	0	0			0
9571439	6584259	C	17721	0.446927	T	C:0,T:2691	CT	C:1926,T:1507	N	NA	CT	C:561,T:2418	CT	C:3342,T:1203	CT	C:3970,T:101,A:1,G:1	CT	C:2,T:1	C	C:5	CT	C:2,T:1	CT	C:5,T:1	C	C:4	C	C:5			0	0	0	0	0	0			0
9571912	6584732	A	16655	0.302732	A	A:4777	AG	A:3576,G:443	N	NA	AG	A:300,G:3531	AG	A:1869,G:994	AG	A:1091,G:74	A	A:12	A	A:10	AG	A:7,G:2	AG	A:8,G:2	A	A:11	AG	A:7,G:1			0	0	0	0	0	0			0
9572003	6584823	C	17903	0.22108	T	C:1,T:2176	CT	C:2551,T:1091,A:15	N	NA	CT	C:5356,T:137	CT	C:4981,T:550	C	C:1041,T:4	CT	C:14,T:1	C	C:2	C	C:4	C	C:11	C	C:6	CT	C:10,T:1			0	0	0	0	0	0			0
9572455	6585275	G	20924	0.3842	A	G:0,A:4229	GA	G:2196,A:2063	N	NA	GA	G:5673,A:441,T:1	GA	G:3766,A:1260	GA	G:1249,A:46	G	G:9	G	G:5	GA	G:2,A:1	G	G:10	GA	G:10,A:1	GA	G:6,A:2			0	0	0	0	0	0			0
9572461	6585281	G	21057	0.390939	A	G:0,A:4457	GA	G:2320,A:2094	N	NA	GA	G:5571,A:416	GA	G:3680,A:1217,T:2	GA	G:1251,A:48,T:1	G	G:9	G	G:5	GA	G:1,A:2	G	G:11	GA	G:6,A:1	GA	G:7,A:2			0	0	0	0	0	0			0
9572610	6585430	A	14979	0.299019	G	A:3,G:354	GA	A:1534,G:949	N	NA	G	A:0,G:6055	GA	A:1930,G:2874,T:1	GA	A:1012,G:266,C:1	G	A:0,G:9	A	A:5	A	A:2	A	A:8	GA	A:4,G:1	GA	A:4,G:6			0	0	0	0	0	0			0
9572964	6585784	T	24385	0.250359	C	T:0,C:3219	TC	T:3595,C:1403	C	T:1,C:231	TC	T:7079,C:228,A:1	TC	T:5452,C:917	TC	T:2152,C:107	T	T:7	N	T:1	TC	T:1,C:1	T	T:7	T	T:8	T	T:7			0	0	0	0	0	0			0
9573547	6586367	G	681	0.162996	N	NA	GA	G:195,A:83	N	NA	GA	G:276,A:10	GA	G:99,A:18	N	NA	G	G:4	G	G:2	G	G:3	G	G:7	G	G:4	G	G:5			0	0	0	0	0	0			0
9573755	6586575	A	17632	0.416799	A	A:4119	AG	A:3908,G:404	N	NA	AG	A:364,G:4845	AG	A:1209,G:1757	AG	A:683,G:343	AG	A:2,G:5	A	A:10	AG	A:1,G:2	AG	A:5,G:2	A	A:11	AG	A:6,G:2			0	0	0	0	0	0			0
9574006	6586826	T	9212	0.177052	C	T:2,C:1589	CT	T:946,C:1058	C	T:0,C:1812	C	T:0,C:2150	CT	T:343,C:838	CT	T:340,C:134	T	T:5	CT	T:2,C:1	CT	T:2,C:3	CT	T:5,C:1	CT	T:3,C:1	CT	T:1,C:4			0	0	0	0	0	0			0
9574014	6586834	G	10136	0.100039	G	G:1803,A:1	G	G:2170,A:1	GT	G:819,T:1014	G	G:2332	G	G:1356,C:2	G	G:638	G	G:5	G	G:5	G	G:5	G	G:6	G	G:6	G	G:5			0	0	0	0	0	0			0
9574120	6586940	T	24697	0.407823	C	T:0,C:4596	TC	T:2313,C:2166	TC	T:3432,C:1843	TC	T:4777,C:327	TC	T:2664,C:677	TC	T:1439,C:463	T	T:10	TC	T:7,C:6	TC	T:9,C:2	T	T:9	TC	T:8,C:3	TC	T:6,C:3			0	0	0	0	0	0			0
9574196	6587016	T	13603	0.191722	C	T:0,C:3227,A:1	CT	T:1158,C:2188	N	NA	C	T:0,C:3380	CT	T:1015,C:1916	CT	T:435,C:283	CT	T:1,C:5	CT	T:5,C:3	CT	T:1,C:4	T	T:13	CT	T:6,C:5	CT	T:4,C:7			0	0	0	0	0	0			0
9574253	6587073	G	17127	0.452969	A	G:0,A:2922	AG	G:1460,A:2125,T:1	G	G:5175,T:1,C:1	A	G:0,A:2654	AG	G:603,A:1512	AG	G:520,A:152,C:1	AG	G:1,A:2	G	G:6	AG	G:1,A:1	AG	G:9,A:2	AG	G:5,A:9	AG	G:6,A:14			0	0	0	0	0	0			0
9574812	6587632	G	15498	0.207059	A	G:1,A:1854	GA	G:2238,A:797	N	NA	GA	G:5145,A:246	GA	G:3872,A:289	GA	G:1033,A:23	G	G:10	GA	G:4,A:1	G	G:2	G	G:9	G	G:3	G	G:2			0	0	0	0	0	0			0
9575846	6588666	A	18588	0.32946	A	A:4385,G:1	AG	A:3955,G:262,C:1	A	A:1669,G:1	AG	A:467,G:4274	AG	A:1389,G:1499	AG	A:597,G:87,C:1	A	A:9	A	A:8	AG	A:4,G:1	AG	A:6,G:1	A	A:8	AG	A:5,G:2			0	0	0	0	0	0			0
9576417	6589237	G	24083	0.336918	A	G:0,A:4550	GA	G:3467,A:2481	N	NA	GA	G:6739,A:510	GA	G:4550,A:528,T:1,C:1	GA	G:1211,A:45	G	G:13	G	G:9	GA	G:7,A:1	G	G:12	G	G:5	G	G:12			0	0	0	0	0	0			0
9576579	6589399	T	19470	0.246893	C	T:1,C:2374	TC	T:3553,C:1349	N	NA	TC	T:6508,C:301	TC	T:3707,C:779	T	T:894,C:4	TC	T:9,C:1	TC	T:9,C:1	T	T:6	T	T:10	T	T:10	T	T:9			0	0	0	0	0	0			0
9576878	6589698	A	13911	0.205377	G	A:1,G:2856	GA	A:1969,G:2440,T:1,C:1	N	NA	G	A:0,G:3621	GA	A:721,G:2099	GA	A:166,G:36	GA	A:2,G:4	GA	A:7,G:2	GA	A:2,G:1	GA	A:5,G:1	GA	A:12,G:2	GA	A:7,G:6			0	0	0	0	0	0			0
9577391	6590211	G	29151	0.373401	G	G:7130,T:1	GA	G:6744,A:936	GA	G:1121,A:1299,T:1	GA	G:821,A:6308,T:2	GA	G:1686,A:2151	GA	G:760,A:191	GA	G:3,A:3	G	G:5	GA	G:3,A:1	GA	G:9,A:1	G	G:5	GA	G:6,A:1			0	0	0	0	0	0			0
9577513	6590333	G	14135	0.284825	A	G:0,A:2157	GA	G:2913,A:1368	N	NA	GA	G:4785,A:256	GA	G:2095,A:245	G	G:315,C:1	G	G:11	GA	G:5,A:1	GA	G:5,A:1	G	G:4	G	G:8	GA	G:3,A:1			0	0	0	0	0	0			0
9577544	6590364	T	17498	0.366328	T	T:4185	TA	T:5148,A:597	N	NA	TA	T:454,A:4678	TA	T:1038,A:1110	TA	T:262,A:25,C:1	TA	T:6,A:5	T	T:9	TA	T:6,A:2	TA	T:7,A:2	T	T:7	TA	T:12,A:4			0	0	0	0	0	0			0
9577706	6590526	T	4382	0.419671	C	T:0,C:747	CT	T:1327,C:598	N	NA	C	T:4,C:945	CT	T:275,C:231	CT	T:233,C:22	CT	T:1,C:2	T	T:3	T	T:2	T	T:15	T	T:10	CT	T:3,C:2			0	0	0	0	0	0			0
9577907	6590727	A	8346	0.300743	G	A:0,G:1463	AG	A:1740,G:774	N	NA	AG	A:2473,G:104	AG	A:1179,G:166,C:1	A	A:442,G:3,C:1	AG	A:12,G:1	A	A:8	A	A:6	A	A:10	A	A:10	A	A:5			0	0	0	0	0	0			0
9577909	6590729	G	9937	0.344571	G	G:2343	GT	G:2855,T:279	N	NA	GT	G:174,T:2380	GT	G:799,T:696	GT	G:342,T:69	GT	G:8,T:7	G	G:8	GT	G:5,T:4	GT	G:8,T:1	G	G:12	GT	G:6,T:2			0	0	0	0	0	0			0
9578077	6590897	A	8227	0.161906	C	A:0,C:670	AC	A:1941,C:406	N	NA	AC	A:2829,C:71	AC	A:1906,C:141	AC	A:219,C:44	N	A:1	A	A:2	N	NA	A	A:5	A	A:6	A	A:5			0	0	0	0	0	0			0
9578247	6591067	C	13891	0.392412	C	C:3057	CT	C:3654,T:540	N	NA	CT	C:365,T:3608	CT	C:949,T:1242	CT	C:415,T:61	CT	C:8,T:5	C	C:8	CT	C:2,T:6	CT	C:8,T:2	C	C:12	CT	C:10,T:3			0	0	0	0	0	0			0
9578322	6591142	T	10295	0.318698	C	T:1,C:2717,G:1	CT	T:2018,C:2038	N	NA	C	T:1,C:1339	CT	T:857,C:835	CT	T:404,C:84	N	T:1	CT	T:5,C:2	CT	T:2,C:2	T	T:5	CT	T:4,C:3	CT	T:2,C:1			0	0	0	0	0	0			0
9578414	6591234	A	17666	0.411865	G	A:5,G:2760	AG	A:3047,G:2245,C:1	G	A:0,G:1379,C:1	AG	A:4225,G:390	AG	A:2393,G:471	AG	A:717,G:31,T:1	AG	A:5,G:2	AG	A:5,G:3	A	A:3	A	A:5	AG	A:6,G:2	AG	A:5,G:1			0	0	0	0	0	0			0
9578690	6591510	C	725	0.108966	C	C:194	C	C:407	N	NA	CT	C:45,T:79	N	NA	N	NA	CT	C:1,T:1	C	C:8	C	C:10	C	C:6	C	C:18	C	C:2			0	0	0	0	0	0			0
9578695	6591515	C	1024	0.331055	C	C:197	CT	C:436,T:22	N	NA	CT	C:52,T:317	N	NA	N	NA	CT	C:1,T:3	CT	C:6,T:1	CT	C:8,T:1	C	C:8	C	C:19	CT	C:2,T:3			0	0	0	0	0	0			0
9578823	6591643	G	6451	0.331576	T	G:0,T:991	GT	G:927,T:723	N	NA	GT	G:1560,T:146	GT	G:805,T:216	GT	G:1020,T:63	G	G:10	G	G:7	N	G:1	G	G:12	G	G:11	G	G:11			0	0	0	0	0	0			0
9578865	6591685	A	13815	0.340934	A	A:2732	AG	A:3279,G:182	N	NA	AG	A:408,G:2957	AG	A:1264,G:967	AG	A:1422,G:604	AG	A:7,G:5	AG	A:12,G:1	A	A:3	AG	A:9,G:2	A	A:17	AG	A:4,G:3			0	0	0	0	0	0			0
9578918	6591738	C	18660	0.230868	C	C:4669,A:22,T:1	CG	C:4509,G:118,A:6	N	NA	CG	C:691,G:3058,T:1	CG	C:2280,G:625	CG	C:2171,G:507,A:2	N	C:1	C	C:7	CG	C:3,G:1	CG	C:1,G:1	C	C:4	C	C:7			0	0	0	0	0	0			0
9579279	6592099	C	1576	0.134518	C	C:307	CT	C:525,T:7	N	NA	CT	C:36,T:157	CT	C:302,T:29	CT	C:194,T:19	N	NA	C	C:6	C	C:4	C	C:8	C	C:5	C	C:4			0	0	0	0	0	0			0
9580033	6592853	A	1515	0.409241	A	A:112	GA	A:438,G:94	N	NA	GA	A:21,G:518	GA	A:49,G:283	N	NA	GA	A:1,G:8	GA	A:7,G:1	GA	A:4,G:3	GA	A:12,G:2	A	A:7	GA	A:9,G:5			0	0	0	0	0	0			0
9580074	6592894	T	902	0.203991	N	NA	CT	T:174,C:189	N	NA	C	T:0,C:357	CT	T:10,C:172	N	NA	CT	T:3,C:6	CT	T:1,C:5	CT	T:2,C:6	T	T:10	CT	T:4,C:4	CT	T:3,C:7			0	0	0	0	0	0			0
9580342	6593162	C	111	0.108108	N	NA	N	NA	N	NA	CT	C:99,T:12	N	NA	N	NA	C	C:9	CT	C:5,T:3	CT	C:4,T:3	C	C:11	CT	C:7,T:2	CT	C:8,T:4			0	0	0	0	0	0			0
9580644	6593464	A	15198	0.358205	A	A:3330,G:1	AG	A:4405,G:531	N	NA	AG	A:418,G:3499	AG	A:843,G:1226	AG	A:758,G:187	AG	A:4,G:4	A	A:7	A	A:4	AG	A:9,G:2	A	A:11	AG	A:8,G:2			0	0	0	0	0	0			0
9581160	6593980	G	1245	0.219277	G	G:278	GA	G:295,A:9	N	NA	GA	G:26,A:233	GA	G:105,A:13	GA	G:267,A:18,C:1	N	G:1	G	G:4	G	G:2	G	G:4	G	G:4	G	G:4			0	0	0	0	0	0			0
9581416	6594236	A	828	0.318841	A	A:210	AG	A:173,G:22	N	NA	AG	A:79,G:148	AG	A:102,G:94	N	NA	A	A:13	A	A:10	AG	A:17,G:1	A	A:9	A	A:5	A	A:6			0	0	0	0	0	0			0
9582514	6595334	A	22445	0.338784	G	A:3,G:3878	AG	A:2677,G:2462	N	NA	AG	A:6365,G:373	AG	A:4110,G:790	AG	A:1686,G:101	A	A:10	A	A:4	A	A:8	A	A:7	N	NA	A	A:2			0	0	0	0	0	0			0
9582912	6595732	T	30309	0.339899	A	T:0,A:5680,G:2	TA	T:2876,A:2730,G:1	N	NA	TA	T:6862,A:503	TA	T:5300,A:1200	TA	T:4964,A:189,C:1,G:1	TA	T:6,A:1	T	T:2	T	T:3	T	T:6	T	T:4	TA	T:2,A:1			0	0	0	0	0	0			0
9583149	6595969	G	17355	0.263037	G	G:4545	GT	G:4796,T:274	N	NA	GT	G:461,T:2969	GT	G:2188,T:1289	GT	G:800,T:33	GT	G:1,T:1	G	G:11	G	G:2	G	G:8	G	G:17	G	G:9			0	0	0	0	0	0			0
9583166	6595986	A	18766	0.259725	A	A:4957	AT	A:4996,T:266	N	NA	AT	A:478,T:3308,C:1	AT	A:2340,T:1198	AT	A:1120,T:102	A	A:7	A	A:12	A	A:3	A	A:9	A	A:18	A	A:10			0	0	0	0	0	0			0
9583310	6596130	T	28826	0.401374	A	T:0,A:5982	TA	T:2686,A:3415	N	NA	TA	T:6861,A:732,C:2	TA	T:6214,A:1440,C:2	T	T:1483,G:7,A:1,C:1	TA	T:6,A:3	TA	T:7,A:1	TA	T:5,A:2	T	T:11	TA	T:11,A:2	TA	T:5,A:2			0	0	0	0	0	0			0
9583582	6596402	A	28398	0.251602	A	A:6969,G:7	AG	A:5929,G:263	A	A:3110,T:2	AG	A:601,G:4599,T:1	AG	A:3621,G:2139	AG	A:1020,G:137	A	A:2	A	A:3	A	A:2	AG	A:2,G:1	A	A:3	N	NA			0	0	0	0	0	0			0
9583591	6596411	C	28139	0.304986	A	C:0,A:6720	AC	C:2088,A:3896,G:1	C	C:3378	A	C:0,A:5049	AC	C:1959,A:3752	AC	C:1157,A:138,T:1	A	C:0,A:2	C	C:3	C	C:2	C	C:2	AC	C:1,A:1	AC	C:1,A:1			0	0	0	0	0	0			0
9584265	6597085	A	20667	0.233319	A	A:6581,T:19	AT	A:4565,T:340,G:1	N	NA	AT	A:583,T:2961	AT	A:3223,T:1472	AT	A:891,T:30,G:1	A	A:9	AT	A:8,T:1	AT	A:6,T:1	A	A:15	A	A:14	A	A:5			0	0	0	0	0	0			0
9585333	6598153	G	19807	0.280254	A	G:7,A:4099	AG	G:2428,A:2320,T:1,C:1	A	G:0,A:933	A	G:2,A:3943	AG	G:1575,A:2436	AG	G:1539,A:519,T:3,C:1	G	G:6	G	G:10	G	G:3	G	G:11	G	G:3	AG	G:2,A:1			0	0	0	0	0	0			0
9585453	6598273	G	29135	0.339729	G	G:6288,A:2	GT	G:5981,T:483	G	G:1608	GT	G:580,T:6027,C:2	GT	G:2913,T:2751,C:1	GT	G:1860,T:637,A:2	G	G:8	G	G:6	GT	G:6,T:3	G	G:6	G	G:8	GT	G:7,T:1			0	0	0	0	0	0			0
9585741	6598561	G	28038	0.364826	G	G:7476,A:10	GA	G:5562,A:420,T:1	N	NA	GA	G:625,A:6348,T:1	GA	G:3146,A:2936	GA	G:996,A:515,T:2	G	G:9	G	G:6	GA	G:5,A:1	GA	G:1,A:2	G	G:8	GA	G:5,A:6			0	0	0	0	0	0			0
9586005	6598825	A	30594	0.217003	G	A:2,G:7308	GA	A:1892,G:4156,T:1	N	NA	G	A:0,G:6968,C:1	GA	A:2537,G:4786,T:3	GA	A:2208,G:729,T:3	G	A:0,G:4	GA	A:8,G:3	G	A:0,G:3	GA	A:8,G:2	GA	A:12,G:6	GA	A:3,G:5			0	0	0	0	0	0			0
9586083	6598903	A	19204	0.279369	G	A:16,G:3273	AG	A:2029,G:1124	N	NA	AG	A:5167,G:290	AG	A:3860,G:601	AG	A:2767,G:77	A	A:3	A	A:2	A	A:5	A	A:5	A	A:4	A	A:7			0	0	0	0	0	0			0
9586421	6599241	A	15341	0.266606	A	A:4116	AG	A:4340,G:241	N	NA	AG	A:428,G:2524	AG	A:1772,G:1301	AG	A:595,G:24	A	A:6	A	A:6	A	A:3	A	A:6	A	A:9	AG	A:3,G:3			0	0	0	0	0	0			0
9586469	6599289	C	19753	0.254949	C	C:5468	CT	C:5745,T:324	N	NA	CT	C:572,T:2863	CT	C:2270,T:1823	CT	C:662,T:26	C	C:13	C	C:7	C	C:3	C	C:6	C	C:12	C	C:4			0	0	0	0	0	0			0
9586518	6599338	T	14199	0.312698	C	T:0,C:2471,G:1	TC	T:2727,C:1172	N	NA	TC	T:3522,C:189	TC	T:3066,C:579	TC	T:442,C:29,A:1	T	T:9	T	T:3	TC	T:3,C:1	T	T:7	T	T:8	TC	T:3,C:1			0	0	0	0	0	0	phastcons		0
9586686	6599506	G	23488	0.283719	G	G:6273	GA	G:5907,A:524	N	NA	GA	G:705,A:4009	GA	G:2950,A:2108	GA	G:989,A:23	G	G:3	G	G:8	G	G:2	GA	G:5,A:1	G	G:11	GA	G:2,A:1			0	0	0	0	0	0			0
9586755	6599575	T	23120	0.13737	T	T:7474	TC	T:6545,C:369,G:1	N	NA	TC	T:749,C:1752,G:1	TC	T:4038,C:1024	TC	T:1135,C:31,G:1	T	T:8	T	T:10	T	T:5	T	T:12	T	T:8	T	T:6			0	0	0	0	0	0			0
9587164	6599984	C	28834	0.181175	C	C:7618,A:37	CT	C:6921,T:288	C	C:1258	CT	C:607,T:3053	CT	C:3503,T:1688,G:1	CT	C:3663,T:195,G:2	C	C:8	C	C:6	C	C:6	C	C:8	C	C:14	C	C:7			0	0	0	0	0	0			0
9587348	6600168	A	9408	0.191008	G	A:0,G:2050	GA	A:915,G:1641	N	NA	G	A:1,G:1977	GA	A:319,G:1845	GA	A:562,G:98	GA	A:10,G:2	GA	A:5,G:5	GA	A:1,G:4	GA	A:7,G:2	GA	A:4,G:4	GA	A:1,G:5			0	0	0	0	0	0			0
9587438	6600258	G	1508	0.145889	GT	G:16,T:103	GT	G:616,T:74	N	NA	N	NA	GT	G:503,T:43	G	G:153	GT	G:1,T:1	N	NA	G	G:2	N	G:1	G	G:2	N	NA			0	0	0	0	0	0			0
9587461	6600281	A	2125	0.162824	AC	A:45,C:75,T:1	AC	A:795,C:93	N	NA	AC	A:12,C:124	AC	A:507,C:51	A	A:419,C:3	A	A:3	A	A:2	N	A:1	A	A:2	A	A:4	N	NA			0	0	0	0	0	0			0
9587932	6600752	C	23497	0.261693	T	C:2,T:3433,G:1	CT	C:2669,T:1585	C	C:1123	CT	C:6146,T:331	CT	C:5167,T:699	CT	C:2238,T:101,A:1,G:1	CT	C:5,T:1	C	C:8	C	C:9	C	C:9	C	C:4	C	C:5			0	0	0	0	0	0			0
9588022	6600842	T	18748	0.41055	C	T:0,C:4396	TC	T:1504,C:1983	N	NA	TC	T:4822,C:362	TC	T:3071,C:852	TC	T:1653,C:104,G:1	TC	T:2,C:1	N	T:0,C:1	T	T:2	T	T:4	T	T:2	TC	T:2,C:2			0	0	0	0	0	0			0
9588431	6601251	C	27080	0.375886	T	C:1,T:4889	CT	C:1861,T:2808	N	NA	CT	C:4614,T:454	CT	C:3833,T:1373,G:1	CT	C:6590,T:655,G:1	CT	C:8,T:1	CT	C:3,T:1	C	C:6	C	C:4	CT	C:3,T:3	CT	C:1,T:5			0	0	0	0	0	0			0
9588624	6601444	T	20816	0.367266	T	T:5032	TA	T:3797,A:427	N	NA	TA	T:343,A:4518,C:1	TA	T:2291,A:2208	TA	T:1706,A:492,C:1	T	T:9	T	T:10	T	T:4	TA	T:4,A:4	T	T:15	TA	T:11,A:3			0	0	0	0	0	0			0
9589048	6601868	T	4024	0.285785	T	T:595	TC	T:858,C:109	N	NA	TC	T:49,C:508	TC	T:250,C:421	TC	T:1118,C:112,G:3,A:1	T	T:11	T	T:2	T	T:3	T	T:6	T	T:3	TC	T:7,C:1			0	0	0	0	0	0			0
9589405	6602225	T	6986	0.344546	T	T:1802	TC	T:1970,C:107	N	NA	TC	T:123,C:1912	TC	T:554,C:379	TC	T:129,C:9,G:1	T	T:8	T	T:7	T	T:3	TC	T:4,C:1	TC	T:9,C:1	TC	T:5,C:2			0	0	0	0	0	0			0
9589501	6602321	T	9355	0.27675	G	T:0,G:1404,A:1	TG	T:1609,G:939,C:1	N	NA	TG	T:2449,G:135,C:1	TG	T:1427,G:51	TG	T:1278,G:60	T	T:7	T	T:9	T	T:5	T	T:9	TG	T:14,G:1	T	T:4			0	0	0	0	0	0			0
9589505	6602325	T	10567	0.172991	T	T:3098,C:1	TG	T:3192,G:76,C:1	N	NA	TG	T:283,G:1060	TG	T:823,G:577	TG	T:1334,G:115,A:7	T	T:6	T	T:11	N	NA	TG	T:8,G:1	T	T:13	T	T:5			0	0	0	0	0	0			0
9589564	6602384	C	17650	0.177677	C	C:5471	CT	C:4998,T:184	N	NA	CT	C:444,T:2000	CT	C:2031,T:774	CT	C:1569,T:178,G:1	C	C:8	C	C:6	CT	C:2,T:1	C	C:9	C	C:4	C	C:4			0	0	0	0	0	0			0
9589806	6602626	G	8363	0.309458	A	G:0,A:1718	AG	G:1040,A:1106	N	NA	A	G:0,A:1736	AG	G:519,A:1099	AG	G:1029,A:116	AG	G:4,A:3	AG	G:6,A:2	AG	G:1,A:3	AG	G:16,A:2	AG	G:9,A:5	AG	G:3,A:7			0	0	0	0	0	0			0
9590039	6602859	G	2983	0.278914	G	G:743	GA	G:988,A:146	N	NA	GA	G:83,A:593	GA	G:337,A:93	N	NA	G	G:3	G	G:5	G	G:2	G	G:2	G	G:2	G	G:2			0	0	0	0	0	0			0
9590486	6603306	C	17490	0.167181	C	C:3946	CT	C:6359,T:305	N	NA	CT	C:503,T:2055	CT	C:2082,T:459	CT	C:1675,T:105,A:1	C	C:6	C	C:12	C	C:3	C	C:9	C	C:8	C	C:4			0	0	0	0	0	0			0
9590671	6603491	G	23828	0.349715	G	G:5731,C:1	GA	G:5973,A:466	G	G:734,T:1	GA	G:610,A:5719	GA	G:1960,A:2037	GA	G:484,A:111,C:1	G	G:4	G	G:9	GA	G:2,A:2	G	G:7	G	G:8	GA	G:4,A:5			0	0	0	0	0	0			0
9590693	6603513	G	9141	0.412646	T	G:0,T:1485	TG	G:2471,T:1099	T	G:0,T:160	T	G:0,T:1851,C:1	TG	G:1078,T:772	G	G:223,T:1	G	G:7	G	G:8	N	G:1	G	G:10	G	G:10	G	G:3			0	0	0	0	0	0			0
9591351	6604171	A	19286	0.196412	A	A:5184	AG	A:5478,G:196	N	NA	AG	A:710,G:2454,T:1,C:1	AG	A:2588,G:925	AG	A:1535,G:213,C:1	A	A:11	A	A:5	AG	A:4,G:1	A	A:10	A	A:13	A	A:9			0	0	0	0	0	0			0
9591500	6604320	G	27341	0.350463	A	G:1,A:4299	GA	G:3947,A:2614	GA	G:2834,A:908	GA	G:5943,A:471	GA	G:3829,A:1211	GA	G:1204,A:79,C:1	GA	G:11,A:1	GA	G:8,A:1	GA	G:3,A:2	G	G:9	GA	G:6,A:2	GA	G:6,A:3			0	0	0	0	0	0			0
9591622	6604442	T	20631	0.370801	T	T:4192,C:1	TC	T:4832,C:357	N	NA	TC	T:614,C:5077	TC	T:2552,C:2103	TC	T:791,C:112	T	T:10	T	T:9	TC	T:5,C:2	TC	T:5,C:1	T	T:11	TC	T:1,C:2			0	0	0	0	0	0			0
9591844	6604664	T	16638	0.276115	T	T:4277	TC	T:4640,C:316,A:1	N	NA	TC	T:485,C:2896	TC	T:1714,C:1049	TC	T:924,C:333,G:2,A:1	T	T:8	T	T:5	T	T:7	TC	T:12,C:2	T	T:12	T	T:7			0	0	0	0	0	0			0
9591944	6604764	A	21441	0.388508	A	A:4326	AG	A:5778,G:774	N	NA	AG	A:630,G:5331	AG	A:2309,G:2160,T:1	AG	A:67,G:65	A	A:5	A	A:8	AG	A:4,G:3	A	A:9	A	A:23	AG	A:9,G:6			0	0	0	0	0	0			0
9592264	6605084	G	21811	0.2518	C	G:0,C:4228,T:1	CG	G:3063,C:3713	N	NA	C	G:0,C:4944,A:2,T:1	CG	G:1475,C:3225,T:1	CG	G:954,C:204	CG	G:5,C:2	CG	G:5,C:2	CG	G:1,C:1	CG	G:3,C:1	CG	G:5,C:1	CG	G:3,C:2			0	0	0	0	0	0			0
9592333	6605153	T	12783	0.324337	G	T:0,G:2151,A:1	GT	T:2339,G:2183,C:1	N	NA	G	T:0,G:2538,C:1	GT	T:1121,G:1745	GT	T:686,G:17	T	T:7	T	T:4	GT	T:3,G:1	GT	T:2,G:1	T	T:9	GT	T:3,G:1			0	0	0	0	0	0			0
9592395	6605215	T	21226	0.171158	A	T:0,A:4724,G:1	AT	T:1982,A:4150,G:1	N	NA	A	T:0,A:5379,G:1	AT	T:826,A:3031	AT	T:825,A:304,G:2	AT	T:4,A:2	AT	T:5,A:1	AT	T:2,A:5	AT	T:9,A:3	AT	T:3,A:5	A	T:0,A:8			0	0	0	0	0	0			0
9592623	6605443	T	20095	0.196765	TG	T:3549,G:955,C:1	TG	T:3750,G:1187,A:1	T	T:1725,A:1,G:1	TG	T:3799,G:1115	TG	T:2619,G:696	T	T:696	T	T:11	T	T:8	T	T:6,C:1	T	T:6	T	T:11	T	T:13			0	0	0	0	0	0			0
9593013	6605833	G	15561	0.300816	C	G:0,C:2848	GC	G:2051,C:1287	N	NA	GC	G:4951,C:146	GC	G:3376,C:371,T:1	GC	G:501,C:29	C	G:0,C:2	G	G:5	GC	G:1,C:1	G	G:7	GC	G:5,C:1	GC	G:6,C:2			0	0	0	0	0	0			0
9593503	6606323	C	25680	0.405062	T	C:0,T:5397	CT	C:2579,T:3726	C	C:814	CT	C:6924,T:476,A:1	CT	C:3832,T:803	C	C:1128	T	C:0,T:3	C	C:4	CT	C:1,T:1	C	C:3	CT	C:6,T:2	CT	C:5,T:2			0	0	0	0	0	0			0
9593557	6606377	T	33329	0.359297	C	T:0,C:6291	TC	T:3649,C:3795	T	T:3378	TC	T:7128,C:629	TC	T:5432,C:1260	T	T:1766,A:1	TC	T:12,C:4	TC	T:11,C:2	TC	T:1,C:4	T	T:14	TC	T:12,C:1	TC	T:9,C:2			0	0	0	0	0	0			0
9593624	6606444	G	33877	0.377926	A	G:3,A:7099	GA	G:3715,A:3696,T:1,C:1	G	G:2552,A:1	GA	G:6826,A:505	GA	G:5784,A:1501	G	G:2192,A:1	G	G:16	GA	G:9,A:1	GA	G:1,A:1	G	G:11	GA	G:9,A:1	GA	G:8,A:3			0	0	0	0	0	0			0
9594513	6607333	G	31175	0.473745	A	G:0,A:7471	GA	G:3660,A:3352	A	G:9,A:1821	GA	G:6293,A:724	GA	G:4274,A:1401	G	G:2168,T:1,C:1	G	G:13	GA	G:8,A:1	GA	G:9,A:2	G	G:11	G	G:7	GA	G:6,A:3			0	0	0	0	0	0			0
9595059	6607879	A	12210	0.111138	C	A:4,C:712,T:2	AC	A:2632,C:467	N	NA	AC	A:5051,C:83,G:1	AC	A:2532,C:95	A	A:631	A	A:3	A	A:5	A	A:7	A	A:11	A	A:7	AC	A:10,C:1			0	0	0	0	0	0			0
9595304	6608124	T	20740	0.123481	C	T:0,C:3896	CT	T:1590,C:3393	C	T:0,C:4065	C	T:0,C:4703	CT	T:572,C:1987	CT	T:399,C:135	C	T:0,C:6	CT	T:3,C:1	CT	T:1,C:4	CT	T:5,C:2	CT	T:4,C:4	CT	T:5,C:4			0	0	0	0	0	0			0
9595405	6608225	A	24741	0.170971	A	A:5490	AG	A:5083,G:519,C:1	A	A:4218	AG	A:583,G:2962,C:2	AG	A:1511,G:568	AG	A:3622,G:181,C:1	A	A:2	A	A:7	N	A:1	A	A:13	AG	A:7,G:1	A	A:8			0	0	0	0	0	0			0
9596037	6608857	C	4715	0.439024	T	C:0,T:1042	CT	C:720,T:765	N	NA	CT	C:1306,T:151,A:1	CT	C:460,T:111	C	C:158,T:1	C	C:7	CT	C:2,T:2	CT	C:7,T:3	C	C:11	CT	C:7,T:2	CT	C:4,T:1			0	0	0	0	0	0			0
9596076	6608896	C	5646	0.411087	A	C:0,A:1172	CA	C:829,A:815,G:1	N	NA	CA	C:1448,A:148	CA	C:688,A:186	C	C:359	C	C:7	CA	C:3,A:1	C	C:8	C	C:7	CA	C:7,A:1	CA	C:1,A:1			0	0	0	0	0	0			0
9596140	6608960	A	8344	0.14082	C	A:0,C:546	AC	A:1916,C:364,G:1	N	NA	AC	A:2893,C:64,G:1	AC	A:1403,C:201	A	A:955	N	NA	N	A:0,C:1	N	NA	N	A:1	A	A:2	A	A:2			0	0	0	0	0	0			0
9596460	6609280	T	19382	0.393716	A	T:0,A:3798	TA	T:3438,A:2516	N	NA	TA	T:5062,A:493	TA	T:2726,A:824	T	T:525	T	T:6	TA	T:7,A:3	TA	T:5,A:2	T	T:10	TA	T:6,A:4	TA	T:7,A:3			0	0	0	0	0	0			0
9596987	6609807	A	5630	0.419538	G	A:0,G:1238	AG	A:822,G:702	N	NA	AG	A:1797,G:186	AG	A:520,G:236	A	A:129	A	A:3	AG	A:3,G:1	AG	A:1,G:2	A	A:3	A	A:4	AG	A:3,G:4			0	0	0	0	0	0			0
9597201	6610021	A	13159	0.214606	G	A:1,G:1399	AG	A:3318,G:1071,C:1	N	NA	AG	A:4947,G:155	AG	A:1639,G:198	A	A:428,T:1,G:1	A	A:5	A	A:4	N	A:1	A	A:11	A	A:10	AG	A:9,G:1			0	0	0	0	0	0			0
9597256	6610076	A	9020	0.215299	G	A:0,G:1005	AG	A:2069,G:688	N	NA	AG	A:3471,G:95	AG	A:1297,G:152	A	A:241,G:2	A	A:4	AG	A:2,G:1	A	A:2	A	A:9	A	A:9	A	A:4			0	0	0	0	0	0			0
9597283	6610103	T	8414	0.233183	A	T:0,A:1015,G:1	TA	T:1798,A:664	N	NA	TA	T:3055,A:111	TA	T:1167,A:172	T	T:430,G:1	TA	T:3,A:1	T	T:5	N	NA	T	T:14	TA	T:11,A:1	T	T:7			0	0	0	0	0	0			0
9597504	6610324	A	7013	0.401825	G	A:0,G:1473	AG	A:1046,G:831	N	NA	AG	A:1953,G:123	AG	A:731,G:391	A	A:465	A	A:8	AG	A:4,G:4	AG	A:7,G:4	A	A:9	AG	A:4,G:1	AG	A:3,G:6			0	0	0	0	0	0			0
9597568	6610388	C	6772	0.34554	G	C:0,G:1221,T:1	CG	C:1088,G:765	N	NA	CG	C:1852,G:110	CG	C:954,G:244	C	C:537	C	C:6	CG	C:2,G:1	CG	C:4,G:1	C	C:8	C	C:3	C	C:2			0	0	0	0	0	0			0
9597708	6610528	A	8154	0.115771	G	A:0,G:375,C:1	AG	A:2467,G:510	N	NA	AG	A:2847,G:31	AG	A:1290,G:28	A	A:605	AG	A:6,G:1	AG	A:10,G:1	N	A:1	A	A:11	A	A:10	A	A:7			0	0	0	0	0	0			0
9597769	6610589	G	8012	0.179481	A	G:0,A:702	GA	G:2189,A:608,T:1	N	NA	GA	G:2742,A:49	GA	G:1082,A:79	G	G:559,T:1	G	G:3	G	G:3	G	G:2	G	G:5	G	G:10	G	G:5			0	0	0	0	0	0			0
9597827	6610647	C	7076	0.311617	T	C:0,T:892	CT	C:1775,T:1136	N	NA	CT	C:1851,T:67	CT	C:1022,T:110	C	C:223	CT	C:1,T:1	C	C:5	C	C:2	C	C:7	C	C:7	CT	C:2,T:2			0	0	0	0	0	0			0
9598102	6610922	G	6102	0.166175	A	G:0,A:543	GA	G:1479,A:334	N	NA	G	G:2441,A:14	GA	G:1025,A:123	G	G:143	G	G:10	GA	G:12,A:1	G	G:3	G	G:13	GA	G:8,A:1	G	G:7			0	0	0	0	0	0			0
9598412	6611232	C	23291	0.475763	A	C:0,A:3682,T:1	AC	C:2840,A:2016,T:1	AC	C:1512,A:4886	AC	C:4040,A:473	AC	C:2424,A:1151	C	C:265	AC	C:6,A:2	AC	C:2,A:2	AC	C:5,A:3	C	C:11	AC	C:9,A:1	AC	C:7,A:5			0	0	0	0	0	0			0
9598446	6611266	C	19314	0.445739	A	C:0,A:2231	CA	C:2719,A:1220	A	C:0,A:4482	CA	C:4348,A:259	CA	C:2766,A:416,G:1	C	C:871,A:1	C	C:7	C	C:5	C	C:6	C	C:7	C	C:5	C	C:5			0	0	0	0	0	0			0
9598927	6611747	C	14191	0.38616	T	C:0,T:2471	CT	C:1661,T:1914	N	NA	CT	C:2671,T:278,A:2	CT	C:3045,T:817,A:27	C	C:1304,G:1	T	C:0,T:6	T	C:0,T:2	C	C:3	C	C:8	CT	C:4,T:3	CT	C:4,T:1			0	0	0	0	0	0			0
9599040	6611860	C	20819	0.327489	C	C:5078	CG	C:4589,G:448,A:4	N	NA	CG	C:450,G:3345,A:2	CG	C:2492,G:2626,A:1	CG	C:1385,G:399	C	C:9	C	C:15	C	C:6	CG	C:5,G:1	C	C:18	CG	C:4,G:3			0	0	0	0	0	0			0
9599174	6611994	A	21372	0.339229	G	A:0,G:3928,T:1	AG	A:2340,G:1870	N	NA	AG	A:3905,G:407	AG	A:4342,G:1043	A	A:3534,G:2	A	A:4	AG	A:1,G:1	N	A:1	A	A:2	AG	A:5,G:1	AG	A:4,G:1			0	0	0	0	0	0			0
9599474	6612294	A	1442	0.466019	G	A:0,G:265	AG	A:175,G:209	N	NA	AG	A:438,G:35	AG	A:157,G:163	N	NA	N	A:1	A	A:3	AG	A:2,G:3	A	A:3	AG	A:4,G:3	N	A:1			0	0	0	0	0	0			0
9600285	6613105	C	25270	0.308073	C	C:5738,A:1	CA	C:3390,A:498	C	C:1631	CA	C:514,A:4278	CA	C:3752,A:2732,T:1	CA	C:2456,A:276,G:2,T:1	C	C:6	CA	C:11,A:1	CA	C:3,A:1	C	C:12	C	C:12	CA	C:3,A:3			0	0	0	0	0	0			0
9600991	6613811	A	25399	0.356313	A	A:5248	AG	A:6561,G:899	N	NA	AG	A:500,G:5531	AG	A:1805,G:2449	AG	A:2235,G:171	A	A:18	A	A:8	AG	A:3,G:2	A	A:8	A	A:10	AG	A:4,G:3			0	0	0	0	0	0			0
9601374	6614194	G	16495	0.160473	G	G:4836	GA	G:5781,A:205	N	NA	GA	G:573,A:1905	GA	G:2333,A:531	GA	G:325,A:6	G	G:4	G	G:3	N	G:1	G	G:4	G	G:7	N	G:1			0	0	0	0	0	0			0
9602433	6615253	A	21100	0.344692	A	A:5100	AC	A:4978,C:983,G:2	N	NA	AC	A:688,C:4506	AC	A:1777,C:1766	AC	A:1281,C:18,G:1	C	A:0,C:12	AC	A:7,C:2	AC	A:2,C:3	A	A:9	AC	A:7,C:1	AC	A:7,C:4			0	0	0	0	0	0			0
9602849	6615669	A	694	0.149856	A	A:184	AG	A:141,G:6	N	NA	AG	A:167,G:14	AG	A:98,G:84	N	NA	A	A:2	N	A:1	N	A:1	A	A:4	A	A:2	N	A:1			0	0	0	0	0	0			0
9603139	6615959	A	644	0.343168	AT	A:184,T:89	AT	A:203,T:7	N	NA	N	NA	AT	A:36,T:125	N	NA	A	A:6	A	A:4	A	A:5	A	A:6	A	A:6	A	A:9			0	0	0	0	0	0			0
9603278	6616098	T	103	0.184466	TC	T:84,C:19	N	NA	N	NA	N	NA	N	NA	N	NA	N	NA	N	NA	N	NA	N	T:1	N	T:1	N	T:1			0	0	0	0	0	0			0
9610372	6623192	A	20020	0.411788	G	A:1,G:5623,T:1	AG	A:1988,G:1942	N	NA	A	A:4710	AG	A:2681,G:679	A	A:2393,T:1,C:1	A	A:4	AG	A:6,G:2	AG	A:5,G:1	A	A:6	A	A:6	AG	A:4,G:1			0	0	0	0	0	0			0
9610472	6623292	T	31974	0.37837	A	T:2,A:7367,G:1	TA	T:2921,A:2582	N	NA	TA	T:6504,A:545	TA	T:4422,A:1604,G:2	T	T:6018,C:3,G:3	T	T:3	T	T:5	T	T:5	T	T:5	TA	T:5,A:1	T	T:3			0	0	0	0	0	0			0
9613897	6626717	A	4471	0.32476	A	A:1354	AG	A:810,G:162	N	NA	AG	A:64,G:924	AG	A:566,G:365	A	A:225,G:1	AG	A:2,G:4	AG	A:7,G:2	AG	A:7,G:2	AG	A:5,G:1	AG	A:4,G:1	A	A:2			0	0	0	0	0	0			0
9614488	6627308	T	27684	0.328132	T	T:7652,C:1,G:1	TC	T:4814,C:787	N	NA	TC	T:513,C:5455,A:1	TC	T:2924,C:2566	TC	T:2690,C:275,G:4,A:1	TC	T:1,C:1	TC	T:2,C:1	T	T:2	N	T:0,C:1	N	NA	N	T:1			0	0	0	0	0	0			0
9614827	6627647	G	32419	0.37296	G	G:7762,C:2	GT	G:5714,T:1194,A:1	N	NA	GT	G:713,T:6777,A:1,C:1	GT	G:3582,T:3405,A:1	GT	G:2550,T:715,C:1	GT	G:2,T:3	GT	G:8,T:1	G	G:7	GT	G:9,T:2	GT	G:8,T:3	GT	G:6,T:2			0	0	0	0	0	0			0
9614860	6627680	A	30880	0.383323	A	A:7656	AG	A:6163,G:1190	N	NA	AG	A:723,G:6580	AG	A:2697,G:3577	AG	A:1804,G:490	AG	A:2,G:6	AG	A:5,G:4	AG	A:4,G:1	AG	A:9,G:3	AG	A:6,G:3	AG	A:9,G:4			0	0	0	0	0	0			0
9615472	6628292	T	2350	0.294894	T	T:369,C:1	TC	T:259,C:32	N	NA	TC	T:43,C:308	TC	T:129,C:146	TC	T:857,C:206	N	NA	N	NA	N	NA	N	NA	N	NA	N	NA			0	0	0	0	0	0			0
9615694	6628514	G	7466	0.11318	GC	G:1533,C:263	GC	G:1552,C:109	N	NA	GC	G:1798,C:254,A:2	GC	G:931,C:200	GC	G:805,C:19	G	G:6	G	G:14	G	G:8	G	G:7	G	G:8	G	G:9			0	0	0	0	0	0			0
9616790	6629610	T	35180	0.345907	T	T:7680,C:1	TC	T:6105,C:1238	TC	T:2764,C:1314	TC	T:657,C:6398,A:1	TC	T:3215,C:2814,A:6	TC	T:2582,C:404,G:1	T	T:10	T	T:8	TC	T:7,C:2	T	T:10	TC	T:5,C:4	TC	T:5,C:4			0	0	0	0	0	0			0
9618163	6630983	A	21868	0.300302	A	A:6600,G:2	AG	A:4084,G:845	A	A:1200	AG	A:439,G:3571	AG	A:2500,G:2061,C:1	AG	A:477,G:88	AG	A:3,G:2	AG	A:6,G:1	AG	A:2,G:3	A	A:5	A	A:3	AG	A:4,G:2			0	0	0	0	0	0		NM_014254,++,TMEM5 transmembrane protein 5	0
9620276	6633096	C	2084	0.360365	C	C:628	CT	C:524,T:100	N	NA	CT	C:52,T:411	CT	C:15,T:101	CT	C:93,T:139,A:21	C	C:2	C	C:3	C	C:4	C	C:5	C	C:2	C	C:3			0	0	0	0	0	0		NM_014254,++,TMEM5 transmembrane protein 5	0
9621029	6633849	T	10435	0.244082	TC	T:1669,C:713	TC	T:1421,C:727	T	T:639,C:3	TC	T:1509,C:655	TC	T:908,C:449,G:1	T	T:1741	T	T:4	T	T:2	T	T:3	T	T:2	T	T:6	T	T:4			0	0	0	0	0	0		NM_014254,++,TMEM5 transmembrane protein 5	0
9621339	6634159	G	22527	0.323168	G	G:5480,A:6	GA	G:5329,A:443	N	NA	GA	G:718,A:5247	GA	G:2422,A:1480,T:2	GA	G:1296,A:104	G	G:4	G	G:3	GA	G:4,A:2	GA	G:6,A:1	G	G:9	GA	G:5,A:1			0	0	0	0	0	0		NM_014254,++,TMEM5 transmembrane protein 5	0
9621662	6634482	C	8362	0.324324	C	C:2410,A:1	CT	C:1871,T:168	N	NA	CT	C:225,T:1812	CT	C:626,T:623	CT	C:517,T:109	C	C:4	CT	C:2,T:1	T	C:0,T:4	C	C:5	C	C:2	C	C:5			0	0	0	0	0	0		NM_014254,++,TMEM5 transmembrane protein 5	0
9624706	6637526	G	23249	0.142071	G	G:5364	GT	G:3535,T:1667,A:1,C:1	G	G:2678	G	G:5548	GT	G:2546,T:929	GT	G:272,T:707,A:1	G	G:6	G	G:11	GT	G:6,T:2	GT	G:8,T:6	GT	G:10,T:2	GT	G:12,T:2			0	0	0	0	0	0		NM_014254,++,TMEM5 transmembrane protein 5	0
9626106	6638926	A	13077	0.151029	AC	A:2337,C:560	AC	A:1639,C:317	N	NA	AC	A:2150,C:500	AC	A:2637,C:593	A	A:2337,C:5,G:2	A	A:11	A	A:9	A	A:10	A	A:9	A	A:9	A	A:15			0	0	0	0	0	0		NM_014254,++,TMEM5 transmembrane protein 5	0
9626164	6638984	T	21749	0.235275	T	T:5579	TC	T:2887,C:523	T	T:3201,G:1	TC	T:416,C:2791	TC	T:2998,C:1523	TC	T:1550,C:280	T	T:9	T	T:9	T	T:4	T	T:7	T	T:10	T	T:4			0	0	0	0	0	0		NM_014254,++,TMEM5 transmembrane protein 5	0
9628172	6640992	C	21144	0.387202	C	C:4216	CT	C:3410,T:868,A:8	C	C:527	CT	C:597,T:4885,A:1	CT	C:2657,T:2133	CT	C:1540,T:301,A:1	T	C:0,T:8	CT	C:8,T:1	CT	C:5,T:1	CT	C:8,T:4	CT	C:6,T:3	CT	C:4,T:2			0	0	0	0	0	0		NM_014254,++,TMEM5 transmembrane protein 5	0
9628651	6641471	G	24046	0.353905	G	G:6603	GA	G:5265,A:1438	G	G:1448	GA	G:661,A:5908,T:1	GA	G:1294,A:1163	G	G:264,A:1	GA	G:1,A:11	GA	G:9,A:2	GA	G:6,A:4	GA	G:8,A:3	GA	G:9,A:2	GA	G:6,A:6			0	0	0	0	0	0	pi,phastcons	NM_014254,++,TMEM5 transmembrane protein 5	0
9628721	6641541	G	17922	0.366923	G	G:4702	GC	G:4738,C:1022	N	NA	GC	G:571,C:4721,A:2	GC	G:849,C:578	GC	G:484,C:255	GC	G:1,C:8	GC	G:13,C:2	GC	G:5,C:4	G	G:7	GC	G:7,C:2	GC	G:4,C:5			0	0	0	0	0	0	omega,pi,phastcons	NM_014254,++,TMEM5 transmembrane protein 5	0
9628763	6641583	T	18533	0.338909	T	T:4439,C:1	TG	T:4956,G:922,A:1,C:1	N	NA	TG	T:531,G:4129	TG	T:1220,G:927	TG	T:1103,G:303	G	T:0,G:5	TG	T:8,G:1	TG	T:4,G:5	TG	T:12,G:1	TG	T:12,G:4	TG	T:4,G:4			0	0	0	0	0	0		NM_014254,++,TMEM5 transmembrane protein 5	0
9629020	6641840	T	2735	0.257404	T	T:696	TC	T:868,C:102,A:1	N	NA	TC	T:90,C:512	TC	T:232,C:90	T	T:144	C	T:0,C:2	T	T:3	T	T:3	T	T:6	T	T:4	N	T:1			0	0	0	0	0	0		NM_014254,++,TMEM5 transmembrane protein 5	0
9629111	6641931	A	8763	0.363916	A	A:1691,G:1	AG	A:1784,G:454	N	NA	AG	A:196,G:1973	AG	A:559,G:478	AG	A:1344,G:283	AG	A:2,G:8	A	A:5	AG	A:3,G:1	A	A:7	AG	A:9,G:1	AG	A:7,G:1			0	0	0	0	0	0		NM_014254,++,TMEM5 transmembrane protein 5	0
9629430	6642250	T	16532	0.360815	T	T:3726,C:1	TA	T:4300,A:729	N	NA	TA	T:381,A:3846	TA	T:1914,A:1344	TA	T:244,A:46,G:1	TA	T:1,A:1	T	T:9	T	T:6	T	T:6	TA	T:3,A:2	TA	T:6,A:1			0	0	0	0	0	0		NM_014254,++,TMEM5 transmembrane protein 5	0
9629840	6642660	C	25509	0.355169	C	C:5060,T:2	CT	C:4686,T:950,A:1	C	C:2901,T:1	CT	C:622,T:5380	CT	C:2227,T:2667	CT	C:952,T:60	CT	C:1,T:11	C	C:9	CT	C:9,T:2	CT	C:8,T:1	CT	C:8,T:2	CT	C:5,T:1			0	0	0	0	0	0		NM_014254,++,TMEM5 transmembrane protein 5	0
9630515	6643335	T	2369	0.100886	T	T:452	TA	T:558,A:113	N	NA	T	T:481	T	T:508	TA	T:130,A:126,G:1	T	T:3	T	T:2	T	T:2	T	T:2	T	T:4	T	T:2			0	0	0	0	0	0		NM_014254,++,TMEM5 transmembrane protein 5	0
9630828	6643648	G	16704	0.351233	G	G:4290,C:1	GC	G:4077,C:1036	N	NA	GC	G:292,C:3489	GC	G:1670,C:1212	GC	G:508,C:129	G	G:7	G	G:12	G	G:3	G	G:6	GC	G:6,C:2	G	G:4			0	0	0	0	0	0		NM_014254,++,TMEM5 transmembrane protein 5	0
9631049	6643869	T	19993	0.340519	C	T:0,C:3589,A:2	TC	T:2894,C:1981	N	NA	TC	T:5382,C:433	TC	T:4080,C:805	T	T:827	T	T:9	T	T:8	T	T:10	T	T:7	T	T:4	TC	T:7,C:3			0	0	0	0	0	0		NM_014254,++,TMEM5 transmembrane protein 5	0
9631240	6644060	C	24709	0.387065	C	C:6337,A:1,G:1	CT	C:5016,T:1149	T	C:0,T:695	CT	C:471,T:5831	CT	C:2058,T:1738	CT	C:1260,T:151,G:1	CT	C:4,T:3	CT	C:8,T:2	CT	C:7,T:1	CT	C:6,T:1	CT	C:3,T:3	CT	C:6,T:5			0	0	0	0	0	0	omega,pi,phastcons	NM_014254,++,TMEM5 transmembrane protein 5	0
9631511	6644331	C	24190	0.265234	C	C:6531,T:1	CT	C:6302,T:782,G:1	N	NA	CT	C:699,T:3722,A:1	CT	C:2209,T:1509,G:1	CT	C:2028,T:402,A:2	CT	C:5,T:2	C	C:2	C	C:7	C	C:9	CT	C:7,T:1	CT	C:4,T:1			0	0	0	0	0	0		NM_014254,++,TMEM5 transmembrane protein 5	0
9632405	6645225	G	22621	0.169489	G	G:6671	GA	G:6133,A:431	N	NA	GA	G:504,A:2308	GA	G:3171,A:1066	GA	G:2308,A:29	GA	G:1,A:1	G	G:7	G	G:5	GA	G:8,A:1	G	G:5	GA	G:2,A:2			0	0	0	0	0	0		NM_014254,++,TMEM5 transmembrane protein 5	0
9632505	6645325	C	31017	0.365348	C	C:7713,A:1,T:1	CT	C:5487,T:972	N	NA	CT	C:631,T:6774,A:3	CT	C:3540,T:2896	CT	C:2310,T:689	CT	C:4,T:2	C	C:5	CT	C:4,T:2	CT	C:12,T:1	C	C:4	CT	C:2,T:7			0	0	0	0	0	0		NM_014254,++,TMEM5 transmembrane protein 5	0
9632616	6645436	A	31031	0.391189	A	A:7741,G:1	AG	A:4747,G:1318	N	NA	AG	A:642,G:6692	AG	A:3723,G:3330	AG	A:2038,G:798,C:1	AG	A:1,G:6	A	A:8	AG	A:10,G:1	AG	A:11,G:2	AG	A:4,G:3	AG	A:7,G:1			0	0	0	0	0	0		NM_014254,++,TMEM5 transmembrane protein 5	0
9632798	6645618	T	23154	0.171633	T	T:7576,C:1	TC	T:4106,C:294	N	NA	TC	T:719,C:2282	TC	T:3841,C:1014,A:1	TC	T:2935,C:383,G:2	N	T:1	T	T:8	T	T:7	T	T:8	T	T:6	T	T:3			0	0	0	0	0	0		NM_014254,++,TMEM5 transmembrane protein 5	0
9632845	6645665	A	29060	0.354577	A	A:7578	AG	A:3550,G:1039	N	NA	AG	A:540,G:5680	AG	A:4294,G:2934	AG	A:2792,G:651,T:1,C:1	AG	A:2,G:4	A	A:6	A	A:8	AG	A:8,G:1	A	A:3	A	A:4			0	0	0	0	0	0		NM_014254,++,TMEM5 transmembrane protein 5	0
9633456	6646276	A	1113	0.428571	A	A:119,G:1	A	A:176	N	NA	AG	A:158,G:5	AG	A:149,G:2	AG	A:34,G:469	N	NA	N	A:1	N	A:1	A	A:5	A	A:3	A	A:4			0	0	0	0	0	0		NM_014254,++,TMEM5 transmembrane protein 5	0
9633475	6646295	A	611	0.425532	A	A:116	AG	A:162,G:19	N	NA	AG	A:22,G:133	AG	A:51,G:108	N	NA	N	A:0,G:1	N	A:1	N	NA	A	A:4	A	A:4	A	A:2			0	0	0	0	0	0		NM_014254,++,TMEM5 transmembrane protein 5	0
9633631	6646451	G	908	0.132159	G	G:352	GA	G:162,A:24	N	NA	GA	G:97,A:61	GA	G:177,A:35	N	NA	G	G:2	G	G:3	G	G:2	G	G:2	N	NA	G	G:4			0	0	0	0	0	0		NM_014254,++,TMEM5 transmembrane protein 5	0
9633666	6646486	T	6976	0.225774	T	T:1583	TC	T:1511,C:170	T	T:1034	TC	T:229,C:976,A:1	TC	T:670,C:389	TC	T:373,C:40	TC	T:1,C:3	T	T:4	N	T:1	TC	T:10,C:1	TC	T:5,C:1	T	T:6			0	0	0	0	0	0		NM_014254,++,TMEM5 transmembrane protein 5	0
9634903	6647723	A	5861	0.253028	AG	A:1103,G:331	AG	A:983,G:347	N	NA	AG	A:898,G:441	AG	A:982,G:364	A	A:412	A	A:3	A	A:3	A	A:3	A	A:3	A	A:3	A	A:6			0	0	0	0	0	0		NM_014254,++,TMEM5 transmembrane protein 5	0
9635590	6648410	A	22192	0.315744	A	A:4408,G:1	AC	A:4567,C:855	AC	A:3321,C:838	AC	A:343,C:3900	AC	A:1613,C:1207,T:1	AC	A:931,C:207	C	A:0,C:6	AC	A:5,C:3	AC	A:4,C:3	A	A:11	AC	A:9,C:2	AC	A:3,C:1			0	0	0	0	0	0	omega,pi		0
9635638	6648458	A	17884	0.122232	A	A:5225	AC	A:4673,C:315	A	A:1361,C:1	AC	A:414,C:1458	AC	A:1835,C:345	AC	A:2190,C:67	N	A:1	A	A:8	A	A:2	AC	A:8,C:1	AC	A:7,C:1	AC	A:2,C:1,G:1			0	0	0	0	0	0			0
9636397	6649217	G	17169	0.192731	G	G:5201,A:1	GC	G:4558,C:401	N	NA	GC	G:562,C:1977,T:1	GC	G:1526,C:566,T:1	GC	G:2010,C:365	GC	G:3,C:1	G	G:9	G	G:5	G	G:13	G	G:6	G	G:7			0	0	0	0	0	0			0
9636804	6649624	C	4787	0.276791	C	C:1407	CG	C:1014,G:121	N	NA	CG	C:133,G:864	CG	C:675,G:327	CG	C:233,G:13	C	C:4	C	C:2	N	NA	C	C:2	C	C:7	CG	C:2,G:2			0	0	0	0	0	0			0
9638494	6651314	T	3662	0.199345	T	T:956	TC	T:830,C:141	T	T:150	TC	T:88,C:447	TC	T:521,C:131	TC	T:386,C:11,G:1	N	T:1	T	T:2	T	T:3	T	T:5	N	T:1	T	T:2			0	0	0	0	0	0			0
9642476	6655296	A	19886	0.184502	A	A:6159,T:1	AG	A:5293,G:427,T:1	N	NA	AG	A:628,G:2156	AG	A:2409,G:1039,T:1	AG	A:1723,G:47,T:1,C:1	N	A:1	A	A:8	A	A:2	A	A:4	A	A:7	A	A:5			0	0	0	0	0	0			0
9642557	6655377	C	22525	0.204617	C	C:6800,A:2	CA	C:5242,A:474	N	NA	CA	C:779,A:2762,G:2	CA	C:2695,A:1292	CA	C:2396,A:79,G:2	CA	C:3,A:1	C	C:10	C	C:2	C	C:9	C	C:10	CA	C:6,A:1			0	0	0	0	0	0			0
9642595	6655415	C	26753	0.229544	C	C:7737,A:15	CT	C:5941,T:515	N	NA	CT	C:890,T:3569	CT	C:3481,T:1884	CT	C:2529,T:173,A:19	CT	C:5,T:1	C	C:5	C	C:4	C	C:10	CT	C:8,T:3	CT	C:5,T:1			0	0	0	0	0	0			0
9642900	6655720	C	1106	0.103978	C	C:290	C	C:353	N	NA	C	C:117	C	C:207	CA	C:24,A:115	C	C:5	C	C:6	C	C:6	C	C:8	C	C:4	C	C:7			0	0	0	0	0	0			0
9644062	6656882	A	2920	0.341781	A	A:536	AG	A:500,G:77	N	NA	AG	A:60,G:550	AG	A:247,G:136	AG	A:579,G:235	N	A:0,G:1	A	A:2	N	NA	N	A:1	A	A:2	N	A:1			0	0	0	0	0	0			0
9647220	6660040	A	17922	0.400402	A	A:4020	AG	A:4101,G:951,T:1	N	NA	AG	A:390,G:4078	AG	A:1842,G:2079	AG	A:391,G:68,C:1	AG	A:6,G:2	AG	A:7,G:5	AG	A:8,G:5	A	A:7	AG	A:8,G:3	AG	A:10,G:3			0	0	0	0	0	0			0
9647599	6660419	A	28746	0.29138	A	A:7256	AG	A:4939,G:794	A	A:1692	AG	A:706,G:4185	AG	A:2999,G:2802	AG	A:2778,G:595	AG	A:3,G:1	AG	A:4,G:1	AG	A:3,G:3	AG	A:5,G:1	AG	A:11,G:2	AG	A:3,G:1			0	0	0	0	0	0			0
9647606	6660426	G	27219	0.299203	G	G:6955,T:2	GA	G:4889,A:805	G	G:1022,A:1	GA	G:685,A:4129	GA	G:2857,A:2705	GA	G:2664,A:504,C:1	GA	G:3,A:1	GA	G:6,A:1	GA	G:3,A:3	GA	G:6,A:3	GA	G:12,A:3	GA	G:3,A:2			0	0	0	0	0	0			0
9648757	6661577	T	29553	0.37607	T	T:6981	TC	T:5593,C:2072	N	NA	TC	T:555,C:6807	TC	T:3287,C:1696,G:1	TC	T:2022,C:539	T	T:2	TC	T:1,C:2	N	T:1	T	T:2	N	T:1	TC	T:1,C:2			0	0	0	0	0	0			0
9650169	6662989	C	1653	0.214761	G	C:1,G:167	CG	C:334,G:105	N	NA	CG	C:307,G:22	CG	C:360,G:61	C	C:296	C	C:2	C	C:3	C	C:2	C	C:3	C	C:3	C	C:3			0	0	0	0	0	0			0
9650239	6663059	G	1382	0.290883	G	G:336	GA	G:349,A:76	N	NA	GA	G:31,A:207	GA	G:50,A:68	GA	G:214,A:51	N	G:1	N	NA	N	NA	N	G:1	N	NA	N	NA			0	0	0	0	0	0			0
9650299	6663119	C	3671	0.360937	T	C:1,T:852	CT	C:412,T:399	N	NA	CT	C:571,T:33	CT	C:399,T:35	C	C:963,T:6	N	NA	C	C:3	N	C:1	C	C:4	CT	C:2,T:1	N	NA			0	0	0	0	0	0			0
9650301	6663121	C	3752	0.302505	C	C:1006	CT	C:688,T:158	N	NA	CT	C:38,T:495	CT	C:237,T:200	CT	C:643,T:282,G:5	N	NA	C	C:3	C	C:2	C	C:4	C	C:3	N	NA			0	0	0	0	0	0			0
9651384	6664204	T	21527	0.109351	TG	T:3375,G:567	TG	T:3821,G:585,A:1	N	NA	TG	T:4940,G:565	TG	T:3585,G:619,C:1	T	T:3450,G:18	T	T:7	T	T:4	T	T:5	T	T:9	T	T:12	T	T:7			0	0	0	0	0	0			0
9651826	6664646	T	18541	0.239469	TG	T:3064,G:1158	TG	T:3895,G:1255	TG	T:285,G:25	TG	T:3752,G:1249,A:1	TG	T:2235,G:745	T	T:868,G:8,C:1	T	T:10	T	T:6	T	T:8	T	T:14	T	T:9	T	T:10			0	0	0	0	0	0			0
9652626	6665446	A	14393	0.22775	A	A:2879,G:2	AG	A:2826,G:403	G	A:0,G:2872	A	A:3134,G:1	A	A:1566	A	A:682,T:28	A	A:8	A	A:5	A	A:6	A	A:7	AG	A:11,G:2	AG	A:10,G:1			0	0	0	0	0	0			0
9654550	6667370	G	29428	0.114143	G	G:5974,A:9	G	G:5626,A:1,T:1	GA	G:1003,A:3347	G	G:6333,C:2,A:1	G	G:5614,A:1	G	G:1515,C:1	G	G:3	GA	G:11,A:1	G	G:11	G	G:10	G	G:11	G	G:12			0	0	0	0	0	0			0
9661087	6673907	T	7302	0.193509	TG	T:878,G:329	TG	T:1087,G:353,C:1	N	NA	TG	T:1078,G:373,A:2	TG	T:1089,G:343,C:1	T	T:1745,G:15,A:7,C:1	T	T:11	T	T:7	T	T:5	T	T:7	T	T:8	T	T:8			0	0	0	0	0	0			0
9663107	6675927	G	30591	0.323232	G	G:5883	GA	G:5647,A:731	G	G:1627	GA	G:479,A:5044	GA	G:2997,A:3093,C:1	GA	G:4069,A:1020	G	G:3	G	G:6	G	G:4	GA	G:5,A:1	G	G:4	GA	G:5,A:2			0	0	0	0	0	0			0
9667280	6680100	A	5708	0.298003	AC	A:391,C:593	AC	A:653,C:452	N	NA	AC	A:1436,C:155	AC	A:654,C:423,T:1	AC	A:872,C:78	N	A:0,C:1	N	A:1	N	A:1	A	A:2	C	A:0,C:3	N	NA			0	0	0	0	0	0		NM_020762,++,SRGAP1 SLIT-ROBO Rho GTPase-activating protein 1	0
9668072	6680892	G	18471	0.101673	GA	G:1814,A:927	GA	G:3846,A:597	N	NA	GA	G:5788,A:139	GA	G:4006,A:215	G	G:1138,T:1	G	G:9	G	G:7	G	G:9	G	G:4	G	G:3	G	G:10			0	0	0	0	0	0		NM_020762,++,SRGAP1 SLIT-ROBO Rho GTPase-activating protein 1	0
9668245	6681065	A	7817	0.212102	AT	A:511,T:839	AT	A:1151,T:423	N	NA	AT	A:2442,T:132	AT	A:1702,T:264	A	A:353	A	A:3	N	NA	N	A:1	A	A:3	A	A:4	A	A:4			0	0	0	0	0	0		NM_020762,++,SRGAP1 SLIT-ROBO Rho GTPase-activating protein 1	0
9671060	6683880	C	18152	0.345637	CT	C:2033,T:2468	CT	C:2883,T:2520	N	NA	CT	C:4258,T:366	CT	C:1866,T:919	C	C:837,T:1,G:1	C	C:5	C	C:5	C	C:3	C	C:8	CT	C:3,T:1	CT	C:5,T:1			0	0	0	0	0	0		NM_020762,++,SRGAP1 SLIT-ROBO Rho GTPase-activating protein 1	0
9671334	6684154	G	4219	0.167338	GA	G:397,A:295	GA	G:1048,A:275	N	NA	GA	G:1165,A:54	GA	G:618,A:82	G	G:285	G	G:7	G	G:4	G	G:4	G	G:9	N	G:1	G	G:3			0	0	0	0	0	0		NM_020762,++,SRGAP1 SLIT-ROBO Rho GTPase-activating protein 1	0
9672192	6685012	C	5592	0.350501	C	C:747,T:1	CT	C:807,T:57	T	C:0,T:1812	C	C:789	CT	C:341,T:90	C	C:926,A:22	C	C:3	N	NA	N	C:1	C	C:3	N	C:1	C	C:5			0	0	0	0	0	0		NM_020762,++,SRGAP1 SLIT-ROBO Rho GTPase-activating protein 1	0
9672864	6685684	G	6534	0.199112	GA	G:536,A:622	GA	G:862,A:471	N	NA	GA	G:845,A:88	GA	G:1303,A:120	G	G:1685,T:2	G	G:3	G	G:2	G	G:5	N	G:1	GA	G:2,A:1	G	G:2			0	0	0	0	0	0		NM_020762,++,SRGAP1 SLIT-ROBO Rho GTPase-activating protein 1	0
9673114	6685934	G	1686	0.187426	GA	G:118,A:140	GA	G:148,A:128	N	NA	GA	G:208,A:22	GA	G:207,A:26	G	G:689	N	NA	N	NA	N	NA	N	NA	N	NA	N	NA			0	0	0	0	0	0		NM_020762,++,SRGAP1 SLIT-ROBO Rho GTPase-activating protein 1	0
9673137	6685957	G	1227	0.149959	G	G:132,C:6	G	G:209	N	NA	G	G:143	G	G:137	GA	G:416,A:184	N	NA	N	NA	N	NA	N	NA	N	NA	N	NA			0	0	0	0	0	0		NM_020762,++,SRGAP1 SLIT-ROBO Rho GTPase-activating protein 1	0
9673164	6685984	G	1049	0.195424	GA	G:72,A:76,T:4	GA	G:125,A:120,C:1	N	NA	GA	G:265,A:8	N	NA	G	G:368,C:9,A:1	N	NA	N	NA	N	G:1	N	NA	N	NA	N	NA			0	0	0	0	0	0		NM_020762,++,SRGAP1 SLIT-ROBO Rho GTPase-activating protein 1	0
9673307	6686127	G	7233	0.205447	GA	G:893,A:682	GA	G:1528,A:682	N	NA	GA	G:2281,A:99	GA	G:876,A:23	G	G:169	N	G:1	G	G:3	G	G:4	G	G:5	N	G:1	G	G:5			0	0	0	0	0	0		NM_020762,++,SRGAP1 SLIT-ROBO Rho GTPase-activating protein 1	0
9673759	6686579	T	5472	0.372259	TC	T:366,C:575	TC	T:774,C:843	N	NA	TC	T:1496,C:121	TC	T:490,C:498	T	T:308,G:1	C	T:0,C:2	TC	T:1,C:2	TC	T:6,C:1	T	T:10	TC	T:2,C:7	T	T:5			0	0	0	0	0	0		NM_020762,++,SRGAP1 SLIT-ROBO Rho GTPase-activating protein 1	0
9673867	6686687	T	14748	0.225386	TA	T:1334,A:1552	TA	T:2581,A:1350,G:2	T	T:862	TA	T:3484,A:277,C:1	TA	T:2454,A:145	T	T:705,C:1	T	T:3	TA	T:2,A:2	N	T:1	T	T:7	T	T:9	TA	T:3,A:1			0	0	0	0	0	0		NM_020762,++,SRGAP1 SLIT-ROBO Rho GTPase-activating protein 1	0
9674804	6687624	C	2110	0.226066	CG	C:178,G:200	CG	C:433,G:166	N	NA	CG	C:409,G:53	CG	C:399,G:58	C	C:214	N	C:1	N	C:1	C	C:2	C	C:8	C	C:3	N	C:1			0	0	0	0	0	0		NM_020762,++,SRGAP1 SLIT-ROBO Rho GTPase-activating protein 1	0
9675482	6688302	A	9642	0.203277	AG	A:852,G:1007	AG	A:1134,G:631	A	A:1455	AG	A:1664,G:110	AG	A:2277,G:212	A	A:300	A	A:3	A	A:2	A	A:2	A	A:2	AG	A:3,G:1	A	A:4			0	0	0	0	0	0		NM_020762,++,SRGAP1 SLIT-ROBO Rho GTPase-activating protein 1	0
9675680	6688500	T	24323	0.216873	TC	T:2115,C:3309,G:1	TC	T:2944,C:1331	T	T:4090	TC	T:4039,C:288	TC	T:4949,C:347	T	T:909,G:1	TC	T:8,C:1	TC	T:10,C:1	TC	T:9,C:1	T	T:15	T	T:6	T	T:8			0	0	0	0	0	0		NM_020762,++,SRGAP1 SLIT-ROBO Rho GTPase-activating protein 1	0
9676777	6689597	A	690	0.104348	N	NA	A	A:205	N	NA	A	A:138	A	A:134	AT	A:140,T:72,C:1	N	NA	N	NA	N	NA	N	NA	N	NA	N	NA			0	0	0	0	0	0		NM_020762,++,SRGAP1 SLIT-ROBO Rho GTPase-activating protein 1	0
9676786	6689606	C	695	0.103597	N	NA	C	C:213	N	NA	C	C:165	C	C:146	CT	C:99,T:72	N	NA	N	NA	N	NA	N	NA	N	NA	N	NA			0	0	0	0	0	0		NM_020762,++,SRGAP1 SLIT-ROBO Rho GTPase-activating protein 1	0
9676789	6689609	A	690	0.104348	N	NA	A	A:205	N	NA	A	A:170	A	A:144	AG	A:99,G:72	N	NA	N	NA	N	NA	N	NA	N	NA	N	NA			0	0	0	0	0	0		NM_020762,++,SRGAP1 SLIT-ROBO Rho GTPase-activating protein 1	0
9677769	6690589	A	30623	0.32727	AC	A:3020,C:4145,T:2,G:1	AC	A:4061,C:2532	C	A:0,C:1633,T:1	AC	A:6516,C:634,G:1	AC	A:5550,C:1078,G:1	A	A:1447,T:1	AC	A:4,C:2	AC	A:2,C:1	N	A:1	A	A:3	A	A:3	A	A:2			0	0	0	0	0	0		NM_020762,++,SRGAP1 SLIT-ROBO Rho GTPase-activating protein 1	0
9678189	6691009	C	7467	0.191911	CT	C:789,T:665	CT	C:1691,T:633	N	NA	CT	C:1735,T:39	CT	C:1600,T:95	C	C:219,T:1	N	NA	C	C:2	N	C:1	C	C:4	C	C:6	C	C:3			0	0	0	0	0	0		NM_020762,++,SRGAP1 SLIT-ROBO Rho GTPase-activating protein 1	0
9678519	6691339	A	9730	0.198664	AC	A:821,C:730,T:1	AC	A:2682,C:821	N	NA	AC	A:2243,C:150	AC	A:1728,C:232	A	A:322	A	A:3	A	A:3	A	A:2	A	A:11	A	A:3	A	A:4			0	0	0	0	0	0		NM_020762,++,SRGAP1 SLIT-ROBO Rho GTPase-activating protein 1	0
9678540	6691360	G	12063	0.186604	GA	G:1118,A:889	GA	G:2961,A:890	N	NA	GA	G:2668,A:182	GA	G:2579,A:290	G	G:486	G	G:7	G	G:3	N	G:1	G	G:9	GA	G:2,A:1	G	G:3			0	0	0	0	0	0		NM_020762,++,SRGAP1 SLIT-ROBO Rho GTPase-activating protein 1	0
9678560	6691380	A	10765	0.110265	AG	A:1196,G:198,C:2	AG	A:2584,G:511,C:1	N	NA	AG	A:2985,G:67,T:1	AG	A:2382,G:411	A	A:426,C:1	AG	A:3,G:1	A	A:3	A	A:2	A	A:6	AG	A:1,G:1	A	A:5			0	0	0	0	0	0		NM_020762,++,SRGAP1 SLIT-ROBO Rho GTPase-activating protein 1	0
9678646	6691466	T	13083	0.188947	TC	T:1520,C:866	TC	T:2896,C:1230	N	NA	TC	T:3093,C:156	TC	T:2339,C:220	T	T:763	T	T:11	T	T:8	TC	T:4,C:2	T	T:5	TC	T:8,C:3	T	T:13			0	0	0	0	0	0		NM_020762,++,SRGAP1 SLIT-ROBO Rho GTPase-activating protein 1	0
9681444	6694264	C	19401	0.16927	CA	C:1790,A:1598	CA	C:2832,A:926	N	NA	CA	C:5184,A:381	CA	C:3718,A:379	C	C:2592,G:1	C	C:5	C	C:6	C	C:9	C	C:12	C	C:8	C	C:9			0	0	0	0	0	0		NM_020762,++,SRGAP1 SLIT-ROBO Rho GTPase-activating protein 1	0
9682254	6695074	C	27806	0.327447	CT	C:2305,T:4082	CT	C:4326,T:2538,G:1	T	C:0,T:1391	CT	C:6103,T:655,A:2,G:2	CT	C:5180,T:439	C	C:781,A:1	CT	C:3,T:4	C	C:8	CT	C:9,T:1	C	C:11	CT	C:6,T:7	C	C:8			0	0	0	0	0	0		NM_020762,++,SRGAP1 SLIT-ROBO Rho GTPase-activating protein 1	0
9683694	6696514	G	15530	0.499807	G	G:3679	AG	G:2686,A:1600	A	G:0,A:124	AG	G:410,A:3645	AG	G:811,A:1909,C:1	AG	G:176,A:488,C:1	AG	G:1,A:2	G	G:5	N	G:1	AG	G:3,A:1	AG	G:1,A:6	AG	G:7,A:1			0	0	0	0	0	0		NM_020762,++,SRGAP1 SLIT-ROBO Rho GTPase-activating protein 1	0
9685200	6698020	A	32064	0.274732	AG	A:2896,G:4380	AG	A:4694,G:2925	N	NA	AG	A:7154,G:591	AG	A:6373,G:913	A	A:2136,T:1,C:1	A	A:7	A	A:12	A	A:6	A	A:9	A	A:7	A	A:6			0	0	0	0	0	0		NM_020762,++,SRGAP1 SLIT-ROBO Rho GTPase-activating protein 1	0
9686015	6698835	A	20941	0.213409	AG	A:2351,G:1809	AG	A:2747,G:1575	N	NA	AG	A:6029,G:269	AG	A:3943,G:816	A	A:1402	N	NA	N	A:1	A	A:3	A	A:7	N	NA	A	A:6			0	0	0	0	0	0		NM_020762,++,SRGAP1 SLIT-ROBO Rho GTPase-activating protein 1	0
9686350	6699170	A	29962	0.269408	AG	A:2717,G:4261	AG	A:4195,G:2437	N	NA	AG	A:6770,G:599	AG	A:6011,G:773	A	A:2194,C:3,G:2	A	A:11	A	A:10	AG	A:10,G:1	A	A:10	AG	A:7,G:4	A	A:2			0	0	0	0	0	0		NM_020762,++,SRGAP1 SLIT-ROBO Rho GTPase-activating protein 1	0
9686474	6699294	C	19904	0.327422	CT	C:1480,T:2506,A:1	CT	C:2805,T:2221	N	NA	CT	C:5417,T:472,G:1	CT	C:2949,T:1318	C	C:734	C	C:6	CT	C:3,T:3	N	C:1	C	C:6	CT	C:3,T:4	CT	C:8,T:1			0	0	0	0	0	0		NM_020762,++,SRGAP1 SLIT-ROBO Rho GTPase-activating protein 1	0
9686539	6699359	A	16268	0.182321	AG	A:1268,G:1752	AG	A:2832,G:921	N	NA	AG	A:4947,G:233,T:1	AG	A:2878,G:60	A	A:1376	A	A:5	A	A:3	N	A:1	A	A:7	A	A:3	A	A:4			0	0	0	0	0	0		NM_020762,++,SRGAP1 SLIT-ROBO Rho GTPase-activating protein 1	0
9686729	6699549	G	21138	0.246097	GA	G:2071,A:2602	GA	G:3108,A:1910	N	NA	GA	G:4909,A:219	GA	G:4062,A:471	G	G:1786	G	G:8	G	G:4	GA	G:5,A:2	G	G:6	G	G:7	G	G:6			0	0	0	0	0	0		NM_020762,++,SRGAP1 SLIT-ROBO Rho GTPase-activating protein 1	0
9687260	6700080	G	11841	0.258424	GA	G:1322,A:1520	GA	G:1468,A:775	N	NA	GA	G:3033,A:246	GA	G:1925,A:519	G	G:1033	G	G:4	G	G:8	N	NA	G	G:3	GA	G:8,A:2	G	G:10			0	0	0	0	0	0		NM_020762,++,SRGAP1 SLIT-ROBO Rho GTPase-activating protein 1	0
9687386	6700206	A	15359	0.227033	AG	A:1470,G:1802	AG	A:2470,G:1130	N	NA	AG	A:3423,G:200	AG	A:2888,G:355	A	A:1620,C:1	A	A:11	A	A:14	A	A:11	A	A:4	A	A:7	A	A:10			0	0	0	0	0	0		NM_020762,++,SRGAP1 SLIT-ROBO Rho GTPase-activating protein 1	0
9688314	6701134	T	17264	0.26031	TG	T:1849,G:2428	TG	T:3140,G:1401,C:1	N	NA	TG	T:4684,G:471,C:1	TG	T:2706,G:194,C:1	T	T:388	N	T:0,G:1	N	T:1	T	T:2	T	T:4	T	T:2	N	T:1			0	0	0	0	0	0		NM_020762,++,SRGAP1 SLIT-ROBO Rho GTPase-activating protein 1	0
9688849	6701669	G	29619	0.429387	GA	G:2699,A:3152	GA	G:3021,A:2729,T:1	A	G:3,A:4248	GA	G:5931,A:439	GA	G:3625,A:2150	G	G:1620,C:1	G	G:3	G	G:7	GA	G:2,A:1	G	G:8	GA	G:5,A:5	G	G:8			0	0	0	0	0	0		NM_020762,++,SRGAP1 SLIT-ROBO Rho GTPase-activating protein 1	0
9689302	6702122	T	22387	0.265288	TC	T:2099,C:2578	TC	T:3726,C:2242	T	T:1021,G:1	TC	T:5177,C:519	TC	T:3255,C:600	T	T:1169	TC	T:8,C:3	T	T:9	T	T:5	T	T:8	TC	T:5,C:1	T	T:11			0	0	0	0	0	0		NM_020762,++,SRGAP1 SLIT-ROBO Rho GTPase-activating protein 1	0
9690027	6702847	C	20230	0.283243	CA	C:2433,A:2726,G:2	CA	C:2830,A:1925	N	NA	CA	C:4706,A:406	CA	C:3429,A:673	C	C:1099,G:1	C	C:14	C	C:13	C	C:5	C	C:14	CA	C:14,A:1	C	C:8			0	0	0	0	0	0		NM_020762,++,SRGAP1 SLIT-ROBO Rho GTPase-activating protein 1	0
9690544	6703364	T	3665	0.284857	TC	T:319,C:415	TC	T:463,C:429	N	NA	TC	T:736,C:65	TC	T:302,C:135	T	T:800,G:1	T	T:2	TC	T:2,C:2	T	T:2	T	T:9	TC	T:3,C:2	T	T:4			0	0	0	0	0	0		NM_020762,++,SRGAP1 SLIT-ROBO Rho GTPase-activating protein 1	0
9690589	6703409	T	5411	0.213454	TC	T:459,C:579	TC	T:643,C:408	N	NA	TC	T:1051,C:66	TC	T:575,C:102	T	T:1528	T	T:7	T	T:2	T	T:4	T	T:4	T	T:4	T	T:5			0	0	0	0	0	0		NM_020762,++,SRGAP1 SLIT-ROBO Rho GTPase-activating protein 1	0
9691521	6704341	G	20566	0.311777	GT	G:2192,T:2441	GT	G:3053,T:2203	N	NA	GT	G:5926,T:307	GT	G:2483,T:1461	G	G:500	GT	G:3,T:4	GT	G:5,T:4	GT	G:5,T:2	G	G:7	GT	G:5,T:6	GT	G:8,T:4			0	0	0	0	0	0	omega,pi	NM_020762,++,SRGAP1 SLIT-ROBO Rho GTPase-activating protein 1	0
9691565	6704385	G	18824	0.233532	GC	G:1861,C:2268	GC	G:2964,C:1567,A:1	N	NA	GC	G:5626,C:325,A:2	GC	G:3522,C:236,A:1	G	G:451	GC	G:8,C:2	G	G:5	G	G:4	G	G:9	GC	G:8,C:3	G	G:8			0	0	0	0	0	0		NM_020762,++,SRGAP1 SLIT-ROBO Rho GTPase-activating protein 1	0
9691871	6704691	G	13247	0.130747	GT	G:1547,T:670	GT	G:2712,T:711	N	NA	GT	G:4109,T:121,A:1	GT	G:1851,T:230	G	G:1294,C:1	G	G:8	G	G:5	G	G:4	G	G:10	G	G:4	G	G:11			0	0	0	0	0	0		NM_020762,++,SRGAP1 SLIT-ROBO Rho GTPase-activating protein 1	0
9691895	6704715	A	11610	0.155297	AG	A:2056,G:411,T:1	AG	A:2773,G:589	N	NA	AG	A:2924,G:542	AG	A:1410,G:261	A	A:643	A	A:6	A	A:2	A	A:2	A	A:5	A	A:6	A	A:10			0	0	0	0	0	0		NM_020762,++,SRGAP1 SLIT-ROBO Rho GTPase-activating protein 1	0
9692344	6705164	G	22003	0.275053	GA	G:1988,A:2729	GA	G:4225,A:2328	N	NA	GA	G:5504,A:441	GA	G:2910,A:554	G	G:1324	G	G:7	G	G:7	G	G:4	G	G:9	GA	G:10,A:3	G	G:2			0	0	0	0	0	0		NM_020762,++,SRGAP1 SLIT-ROBO Rho GTPase-activating protein 1	0
9692568	6705388	A	29198	0.284095	AT	A:3329,T:3876,C:4	AT	A:4501,T:3087,G:1	N	NA	AT	A:6879,T:574	AT	A:4806,T:757	A	A:1383,T:1	AT	A:7,T:1	A	A:5	N	NA	A	A:2	A	A:6	A	A:10			0	0	0	0	0	0		NM_020762,++,SRGAP1 SLIT-ROBO Rho GTPase-activating protein 1	0
9692820	6705640	G	25658	0.230026	GA	G:2680,A:2777	GA	G:3395,A:2178	N	NA	GA	G:5765,A:570	GA	G:5077,A:377,T:1,C:1	G	G:2834,T:2,C:1	GA	G:7,A:2	GA	G:5,A:2	GA	G:4,A:1	G	G:11	GA	G:7,A:1	GA	G:8,A:1			0	0	0	0	0	0		NM_020762,++,SRGAP1 SLIT-ROBO Rho GTPase-activating protein 1	0
9692917	6705737	G	18235	0.228462	GA	G:1438,A:2124	GA	G:2179,A:1429	N	NA	GA	G:4524,A:371	GA	G:3698,A:242	G	G:2229,T:1	GA	G:8,A:2	G	G:15	GA	G:9,A:1	G	G:12	GA	G:7,A:1	G	G:14			0	0	0	0	0	0		NM_020762,++,SRGAP1 SLIT-ROBO Rho GTPase-activating protein 1	0
9693108	6705928	G	12861	0.131483	GA	G:1121,A:920	GA	G:2349,A:628,C:1	G	G:1391	GA	G:3153,A:49,T:1	GA	G:2220,A:94,T:1	G	G:933	G	G:2	N	G:1	N	G:1	G	G:3	G	G:2	N	G:1			0	0	0	0	0	0		NM_020762,++,SRGAP1 SLIT-ROBO Rho GTPase-activating protein 1	0
9693171	6705991	C	15934	0.229258	CT	C:1554,T:2150	CT	C:2655,T:1139	C	C:1264	CT	C:3424,T:232	CT	C:2830,T:132	C	C:554	C	C:7	C	C:10	C	C:4	C	C:12	CT	C:6,T:1	C	C:6			0	0	0	0	0	0		NM_020762,++,SRGAP1 SLIT-ROBO Rho GTPase-activating protein 1	0
9694045	6706865	A	21250	0.190353	AG	A:1566,G:2209,C:1	AG	A:2257,G:1307	A	A:4159	AG	A:3966,G:285	AG	A:4039,G:244	A	A:1217	AG	A:10,G:2	AG	A:12,G:1	A	A:7	A	A:8	AG	A:9,G:1	A	A:12			0	0	0	0	0	0		NM_020762,++,SRGAP1 SLIT-ROBO Rho GTPase-activating protein 1	0
9694643	6707463	C	16904	0.111039	CT	C:2270,T:887	CT	C:3848,T:731	N	NA	CT	C:5182,T:154	CT	C:2970,T:105,G:1	C	C:755,A:1	C	C:6	C	C:8	C	C:7	C	C:14	CT	C:9,T:1	C	C:10			0	0	0	0	0	0		NM_020762,++,SRGAP1 SLIT-ROBO Rho GTPase-activating protein 1	0
9695826	6708646	C	22183	0.31425	CT	C:2191,T:2812	CT	C:3494,T:3009	N	NA	CT	C:5606,T:349	CT	C:3314,T:801	C	C:605,G:2	C	C:13	CT	C:7,T:2	CT	C:8,T:1	C	C:9	CT	C:4,T:7	CT	C:11,T:1			0	0	0	0	0	0		NM_020762,++,SRGAP1 SLIT-ROBO Rho GTPase-activating protein 1	0
9696560	6709380	C	6627	0.162517	CT	C:739,T:433	CT	C:1376,T:535	N	NA	CT	C:1598,T:67	CT	C:1438,T:42	C	C:399	C	C:6	C	C:7	C	C:4	C	C:7	C	C:3	C	C:3			0	0	0	0	0	0		NM_020762,++,SRGAP1 SLIT-ROBO Rho GTPase-activating protein 1	0
9697116	6709936	T	572	0.167832	T	T:146	T	T:141,C:1	N	NA	N	NA	T	T:139	TC	T:50,C:95	T	T:3	T	T:5	T	T:5	T	T:4	T	T:10	T	T:3			0	0	0	0	0	0		NM_020762,++,SRGAP1 SLIT-ROBO Rho GTPase-activating protein 1	0
9697788	6710608	A	32553	0.22554	AT	A:3090,T:3545,G:1	AT	A:3226,T:2696	N	NA	AT	A:6433,T:604,G:3	AT	A:4921,T:497	A	A:7528,G:8,C:1	A	A:11	A	A:4	AT	A:11,T:1	A	A:7	AT	A:6,T:4	A	A:5			0	0	0	0	0	0		NM_020762,++,SRGAP1 SLIT-ROBO Rho GTPase-activating protein 1	0
9697802	6710622	T	36189	0.206472	TC	T:3054,C:3560	TC	T:3518,C:2826	T	T:3167	TC	T:6526,C:543	TC	T:5148,C:543,G:1	T	T:7303	TC	T:5,C:2	T	T:3	TC	T:7,C:1	T	T:5	TC	T:5,C:3	T	T:7			0	0	0	0	0	0		NM_020762,++,SRGAP1 SLIT-ROBO Rho GTPase-activating protein 1	0
9698397	6711217	G	23030	0.326183	GA	G:1774,A:3723,T:1	GA	G:2555,A:2509,T:1	N	NA	GA	G:5280,A:602,T:5	GA	G:4232,A:678,T:1	G	G:1669	GA	G:3,A:2	N	G:1	G	G:4	G	G:2	N	NA	G	G:3			0	0	0	0	0	0		NM_020762,++,SRGAP1 SLIT-ROBO Rho GTPase-activating protein 1	0
9698822	6711642	A	19146	0.323148	AC	A:1737,C:2581	AC	A:2937,C:2934	N	NA	AC	A:4644,C:432,G:1	AC	A:3336,C:240,G:1	A	A:303	A	A:6	A	A:10	A	A:4	A	A:8	AC	A:3,C:5	AC	A:5,C:2			0	0	0	0	0	0		NM_020762,++,SRGAP1 SLIT-ROBO Rho GTPase-activating protein 1	0
9698893	6711713	A	18533	0.283117	AC	A:1422,C:2409,G:1	AC	A:2616,C:2166,G:1	N	NA	AC	A:4888,C:427	AC	A:4092,C:245	A	A:266	A	A:2	A	A:6	A	A:4	A	A:5	AC	A:3,C:2	A	A:6			0	0	0	0	0	0		NM_020762,++,SRGAP1 SLIT-ROBO Rho GTPase-activating protein 1	0
9698988	6711808	G	26489	0.274944	GA	G:2340,A:3331,T:1	GA	G:3718,A:3050,C:1	N	NA	GA	G:6670,A:553	GA	G:5276,A:349	G	G:1200	G	G:5	G	G:6	G	G:4	G	G:6	GA	G:1,A:6	G	G:5			0	0	0	0	0	0		NM_020762,++,SRGAP1 SLIT-ROBO Rho GTPase-activating protein 1	0
9699384	6712204	A	14407	0.28146	AG	A:1380,G:1773	AG	A:2394,G:1727	N	NA	AG	A:3572,G:261	AG	A:2492,G:294	A	A:514	AG	A:8,G:2	A	A:6	A	A:11	A	A:8	AG	A:1,G:3	A	A:11			0	0	0	0	0	0		NM_020762,++,SRGAP1 SLIT-ROBO Rho GTPase-activating protein 1	0
9699584	6712404	C	11780	0.186842	CT	C:1383,T:560,A:2	CT	C:1844,T:507	C	C:1437	CT	C:1841,T:588	CT	C:1574,T:545	C	C:1497,A:1,T:1	C	C:8	C	C:10	C	C:5	C	C:15	C	C:6	C	C:6			0	0	0	0	0	0		NM_020762,++,SRGAP1 SLIT-ROBO Rho GTPase-activating protein 1	0
9700997	6713817	G	34847	0.232014	GA	G:3479,A:4001	GA	G:4036,A:2702,T:1	G	G:3935,A:1,T:1	GA	G:6787,A:512,T:1	GA	G:6430,A:869,T:1	G	G:2091	G	G:5	G	G:6	G	G:2	G	G:8	GA	G:6,A:1	G	G:6			0	0	0	0	0	0		NM_020762,++,SRGAP1 SLIT-ROBO Rho GTPase-activating protein 1	0
9701396	6714216	G	29865	0.294124	GA	G:3173,A:3884,T:1,C:1	GA	G:3249,A:2905	N	NA	GA	G:7159,A:549	GA	G:6017,A:1446	G	G:1481	GA	G:8,A:1	G	G:5	G	G:2	G	G:13	GA	G:3,A:1	G	G:12			0	0	0	0	0	0		NM_020762,++,SRGAP1 SLIT-ROBO Rho GTPase-activating protein 1	0
9702144	6714964	T	40742	0.177655	TC	T:2927,C:3677,A:3	TC	T:3775,C:2665	T	T:7181,C:2	TC	T:6274,C:399,G:2,A:1	TC	T:5961,C:495,G:2	T	T:7377,G:1	N	NA	T	T:2	N	T:1	T	T:3	T	T:3	T	T:2			0	0	0	0	0	0		NM_020762,++,SRGAP1 SLIT-ROBO Rho GTPase-activating protein 1	0
9702186	6715006	G	42221	0.19784	GC	G:2812,C:4019	GC	G:3980,C:3116	G	G:7919,C:2,A:1	GC	G:6458,C:491	GC	G:5314,C:725,A:9	G	G:7375	GC	G:4,C:1	G	G:3	G	G:2	G	G:5	N	G:1	G	G:3			0	0	0	0	0	0		NM_020762,++,SRGAP1 SLIT-ROBO Rho GTPase-activating protein 1	0
9704787	6717607	T	22385	0.190261	TC	T:3337,C:1090	TC	T:2452,C:866	N	NA	TC	T:3045,C:1399	TC	T:2631,C:899	T	T:6659,C:5,A:1,G:1	T	T:8	T	T:4	T	T:10	T	T:12	T	T:4	T	T:7			0	0	0	0	0	0		NM_020762,++,SRGAP1 SLIT-ROBO Rho GTPase-activating protein 1	0
9705243	6718063	G	21814	0.256853	GC	G:1870,C:2295	GC	G:2961,C:1920,T:1	C	G:0,C:504	GC	G:5649,C:462,A:3,T:1	GC	G:4173,C:422,A:2,T:1	G	G:1549,T:1	GC	G:7,C:1	GC	G:12,C:2	G	G:7	G	G:7	GC	G:2,C:2	GC	G:7,C:1			0	0	0	0	0	0		NM_020762,++,SRGAP1 SLIT-ROBO Rho GTPase-activating protein 1	0
9706990	6719810	G	25770	0.259721	GA	G:2330,A:3639	GA	G:3409,A:1847	N	NA	GA	G:6727,A:448	GA	G:5546,A:758,C:1	G	G:1064,A:1	GA	G:7,A:4	G	G:8	G	G:10	G	G:11	GA	G:9,A:1	G	G:15			0	0	0	0	0	0		NM_020762,++,SRGAP1 SLIT-ROBO Rho GTPase-activating protein 1	0
9706997	6719817	C	21170	0.111053	CT	C:2180,T:1345,G:1	CT	C:3393,T:697	N	NA	CT	C:6670,T:93,A:1	CT	C:5471,T:216	C	C:1103	C	C:8	C	C:8	C	C:11	C	C:11	C	C:11	C	C:14			0	0	0	0	0	0		NM_020762,++,SRGAP1 SLIT-ROBO Rho GTPase-activating protein 1	0
9707358	6720178	A	25265	0.179695	AG	A:2558,G:2176	AG	A:2927,G:1369	N	NA	AG	A:5570,G:475	AG	A:4948,G:518	A	A:4722,G:2	AG	A:4,G:1	A	A:2	A	A:5	A	A:4	AG	A:2,G:1	A	A:3			0	0	0	0	0	0		NM_020762,++,SRGAP1 SLIT-ROBO Rho GTPase-activating protein 1	0
9708558	6721378	T	26497	0.25735	TG	T:2507,G:3244,C:22,A:1	TG	T:2872,G:2320	T	T:977	TG	T:6668,G:573	TG	T:5454,G:682,C:1	T	T:1176	TG	T:5,G:2	T	T:11	T	T:9	T	T:8	TG	T:5,G:7	TG	T:8,G:1			0	0	0	0	0	0		NM_020762,++,SRGAP1 SLIT-ROBO Rho GTPase-activating protein 1	0
9708589	6721409	T	33329	0.222989	TG	T:2474,G:3823	TG	T:3081,G:2431	T	T:5482,C:1	TG	T:7072,G:514	TG	T:6749,G:664	T	T:1037,A:1	T	T:8	T	T:10	T	T:6	T	T:9	T	T:3	T	T:7			0	0	0	0	0	0		NM_020762,++,SRGAP1 SLIT-ROBO Rho GTPase-activating protein 1	0
9708720	6721540	G	26399	0.173113	GA	G:2705,A:2674,T:1	GA	G:2527,A:1189	N	NA	GA	G:6348,A:312	GA	G:6386,A:395	G	G:3859,C:2,T:1	GA	G:7,A:1	G	G:6	G	G:7	G	G:5	GA	G:4,A:1	G	G:7			0	0	0	0	0	0		NM_020762,++,SRGAP1 SLIT-ROBO Rho GTPase-activating protein 1	0
9709063	6721883	G	33828	0.370255	GA	G:3193,A:4135	GA	G:4291,A:3147,C:1	A	G:1,A:4360,T:1	GA	G:7280,A:452	GA	G:4976,A:431	G	G:1560	GA	G:5,A:6	GA	G:6,A:1	GA	G:15,A:2	G	G:15	GA	G:8,A:11	GA	G:13,A:2			0	0	0	0	0	0		NM_020762,++,SRGAP1 SLIT-ROBO Rho GTPase-activating protein 1	0
9709459	6722279	T	31984	0.323193	TG	T:2880,G:4108	TG	T:3889,G:2923,C:1	G	T:0,G:1605	TG	T:6155,G:721	TG	T:5191,G:978	T	T:3531,G:2	TG	T:5,G:3	T	T:6	TG	T:5,G:1	T	T:11	TG	T:7,G:5	TG	T:6,G:1			0	0	0	0	0	0		NM_020762,++,SRGAP1 SLIT-ROBO Rho GTPase-activating protein 1	0
9710263	6723083	G	11724	0.105084	GT	G:2563,T:355	GT	G:2370,T:246	N	NA	GT	G:3398,T:404,A:1,C:1	GT	G:1593,T:205	GT	G:566,T:22	G	G:6	G	G:8	G	G:4	G	G:5	G	G:9	G	G:4			0	0	0	0	0	0	pi	NM_020762,++,SRGAP1 SLIT-ROBO Rho GTPase-activating protein 1	0
9710575	6723395	A	29022	0.248708	AG	A:3074,G:4066	AG	A:4252,G:2434,C:1	A	A:1198	AG	A:6266,G:409	AG	A:5918,G:308	A	A:1095,G:1	A	A:2	A	A:5	A	A:4	A	A:9	AG	A:7,G:3	A	A:4			0	0	0	0	0	0		NM_020762,++,SRGAP1 SLIT-ROBO Rho GTPase-activating protein 1	0
9710912	6723732	A	22536	0.174876	AG	A:2674,G:1878	AG	A:3622,G:890	G	A:0,G:668	AG	A:6057,G:240	AG	A:4931,G:265	A	A:1311	A	A:12	A	A:9	A	A:6	A	A:9	A	A:5	A	A:10			0	0	0	0	0	0	omega,pi	NM_020762,++,SRGAP1 SLIT-ROBO Rho GTPase-activating protein 1	0
9711686	6724506	C	1598	0.208385	CT	C:138,T:153	CT	C:244,T:121	N	NA	CT	C:432,T:42	CT	C:344,T:17	C	C:107	C	C:4	C	C:2	C	C:4	N	C:1	N	C:1	N	C:1			0	0	0	0	0	0		NM_020762,++,SRGAP1 SLIT-ROBO Rho GTPase-activating protein 1	0
9711926	6724746	T	937	0.266809	TC	T:66,C:85	TC	T:167,C:137	N	NA	TC	T:186,C:28	T	T:114	T	T:154	TC	T:2,C:1	TC	T:1,C:1	T	T:4	T	T:2	TC	T:4,C:1	T	T:4			0	0	0	0	0	0		NM_020762,++,SRGAP1 SLIT-ROBO Rho GTPase-activating protein 1	0
9712191	6725011	T	25780	0.279209	TA	T:2192,A:3384,C:1	TA	T:3869,A:2751	N	NA	TA	T:6556,A:535,C:1	TA	T:4547,A:527,C:1	T	T:1414,A:1,G:1	T	T:7	T	T:8	TA	T:4,A:1	T	T:12	TA	T:7,A:7	TA	T:7,A:4			0	0	0	0	0	0		NM_020762,++,SRGAP1 SLIT-ROBO Rho GTPase-activating protein 1	0
9712325	6725145	G	19832	0.274758	GC	G:1955,C:2318,A:11	GC	G:3468,C:2421,A:1	N	NA	GC	G:4669,C:320	GC	G:3406,C:387	G	G:873,C:3	GC	G:7,C:1	G	G:6	G	G:4	G	G:6	GC	G:4,C:1	GC	G:9,C:1			0	0	0	0	0	0		NM_020762,++,SRGAP1 SLIT-ROBO Rho GTPase-activating protein 1	0
9712328	6725148	C	20360	0.271218	CT	C:2028,T:2375	CT	C:3554,T:2441	N	NA	CT	C:4807,T:316	CT	C:3567,T:390	C	C:882	CT	C:7,T:1	CT	C:9,T:1	C	C:5	C	C:7	C	C:4	CT	C:10,T:1			0	0	0	0	0	0		NM_020762,++,SRGAP1 SLIT-ROBO Rho GTPase-activating protein 1	0
9712430	6725250	A	16856	0.184445	AG	A:1815,G:1341,T:1	AG	A:3122,G:1450,T:1,C:1	N	NA	AG	A:4471,G:174	AG	A:3322,G:144	A	A:1013,C:1	A	A:5	A	A:9	A	A:4	A	A:4	AG	A:1,G:2	A	A:6			0	0	0	0	0	0		NM_020762,++,SRGAP1 SLIT-ROBO Rho GTPase-activating protein 1	0
9713167	6725987	T	19823	0.307622	TC	T:2018,C:2648,G:1	TC	T:2776,C:2417	N	NA	TC	T:4483,C:456	TC	T:3875,C:577	T	T:572	TC	T:6,C:1	T	T:13	T	T:3	T	T:11	TC	T:5,C:5	TC	T:9,C:1			0	0	0	0	0	0		NM_020762,++,SRGAP1 SLIT-ROBO Rho GTPase-activating protein 1	0
9713607	6726427	C	33110	0.24485	CA	C:2658,A:3957,T:1	CA	C:3661,A:2907	C	C:3782	CA	C:6864,A:562,T:1	CA	C:6198,A:681,T:2	C	C:1836	C	C:2	C	C:2	C	C:2	C	C:4	CA	C:2,A:2	N	C:1			0	0	0	0	0	0		NM_020762,++,SRGAP1 SLIT-ROBO Rho GTPase-activating protein 1	0
9713960	6726780	C	25270	0.226474	AC	C:2629,A:2114,T:3	AC	C:719,A:4773	N	NA	A	C:0,A:6952	AC	C:2037,A:3961,G:1	AC	C:338,A:1742,G:1	A	C:0,A:4	C	C:12	AC	C:3,A:3	AC	C:2,A:10	AC	C:1,A:1	AC	C:1,A:11			0	0	0	0	0	0		NM_020762,++,SRGAP1 SLIT-ROBO Rho GTPase-activating protein 1	0
9714349	6727169	C	29732	0.454931	C	C:6236	CA	C:5398,A:2214,G:1	N	NA	CA	C:591,A:6298	CA	C:3128,A:2987	CA	C:851,A:2027,T:1	CA	C:5,A:1	C	C:9	CA	C:6,A:4	CA	C:4,A:4	C	C:7	CA	C:3,A:3			0	0	0	0	0	0		NM_020762,++,SRGAP1 SLIT-ROBO Rho GTPase-activating protein 1	0
9715106	6727926	T	4740	0.266878	TC	T:573,C:294	TC	T:888,C:407	N	NA	TC	T:808,C:286	TC	T:737,C:278	T	T:469	T	T:6	T	T:4	T	T:2	T	T:5	T	T:5	T	T:9			0	0	0	0	0	0		NM_020762,++,SRGAP1 SLIT-ROBO Rho GTPase-activating protein 1	0
9715117	6727937	C	2936	0.141008	CT	C:431,T:100	CT	C:501,T:136	N	NA	CT	C:637,T:103	CT	C:434,T:75	C	C:519	C	C:3	C	C:7	N	C:1	C	C:4	C	C:4	C	C:8			0	0	0	0	0	0		NM_020762,++,SRGAP1 SLIT-ROBO Rho GTPase-activating protein 1	0
9716214	6729034	C	3110	0.432797	C	C:667	CT	C:417,T:98	N	NA	CT	C:78,T:529	CT	C:212,T:142	CT	C:390,T:577	C	C:3	N	NA	N	NA	CT	C:1,T:1	N	C:1	N	C:1			0	0	0	0	0	0		NM_020762,++,SRGAP1 SLIT-ROBO Rho GTPase-activating protein 1	0
9717357	6730177	T	33163	0.469228	CT	T:4674,C:1612,G:1	CT	T:2794,C:2917	CT	T:4397,C:2327	CT	T:658,C:4457,G:1	CT	T:3038,C:2618,G:2	C	T:0,C:3662,A:3,G:2	T	T:4	CT	T:6,C:1	T	T:3	N	NA	T	T:5	T	T:2			0	0	0	0	0	0		NM_020762,++,SRGAP1 SLIT-ROBO Rho GTPase-activating protein 1	0
9719054	6731874	A	20608	0.140043	AG	A:2252,G:1501,C:1	AG	A:3177,G:1065	A	A:2982	A	A:5625	AG	A:3088,G:273	AG	A:597,G:47	AG	A:1,G:4	AG	A:3,G:1	N	A:1	AG	A:5,G:2	AG	A:8,G:7	AG	A:3,G:5			0	0	0	0	0	0		NM_020762,++,SRGAP1 SLIT-ROBO Rho GTPase-activating protein 1	0
9719190	6732010	C	10500	0.172762	CT	C:1513,T:763	CT	C:1679,T:897	N	NA	C	C:3080	CT	C:2198,T:150	CT	C:216,T:4	CT	C:5,T:3	C	C:8	CT	C:4,T:1	C	C:4	CT	C:5,T:2	CT	C:6,T:2			0	0	0	0	0	0		NM_020762,++,SRGAP1 SLIT-ROBO Rho GTPase-activating protein 1	0
9720264	6733084	A	21655	0.420411	A	A:5611,G:1	AG	A:2873,G:1194	A	A:702	AG	A:358,G:4300,T:1	AG	A:2776,G:2389,T:1	AG	A:229,G:1220	A	A:10	A	A:9	AG	A:3,G:5	AG	A:3,G:3	A	A:6	AG	A:4,G:3			0	0	0	0	0	0		NM_020762,++,SRGAP1 SLIT-ROBO Rho GTPase-activating protein 1	0
9720467	6733287	T	3340	0.120359	TG	T:531,G:255	TG	T:672,G:114	N	NA	T	T:997,C:1	TG	T:737,G:33	N	NA	N	NA	TG	T:4,G:1	T	T:3	N	T:1	TG	T:4,G:1	T	T:3			0	0	0	0	0	0		NM_020762,++,SRGAP1 SLIT-ROBO Rho GTPase-activating protein 1	0
9720588	6733408	G	11058	0.176072	GA	G:1761,A:768	GA	G:1894,A:638	N	NA	G	G:2150	GA	G:2471,A:170	GA	G:835,A:371	GA	G:6,A:3	GA	G:4,A:1	GA	G:5,A:3	GA	G:3,A:1	GA	G:4,A:3	GA	G:5,A:4			0	0	0	0	0	0		NM_020762,++,SRGAP1 SLIT-ROBO Rho GTPase-activating protein 1	0
9720617	6733437	C	19987	0.12283	CA	C:2705,A:1177	CA	C:3337,A:759	C	C:2608,A:1,G:1	C	C:3854	CA	C:4154,A:115	CA	C:873,A:403	CA	C:5,A:1	CA	C:3,A:2	C	C:3	CA	C:8,A:3	CA	C:8,A:1	CA	C:3,A:1			0	0	0	0	0	0		NM_020762,++,SRGAP1 SLIT-ROBO Rho GTPase-activating protein 1	0
9720672	6733492	T	26125	0.154526	TC	T:3614,C:2025,A:1	TC	T:3852,C:1332	T	T:2588	T	T:5521	TC	T:5592,C:454	TC	T:920,C:226	TC	T:3,C:1	TC	T:5,C:3	TC	T:7,C:2	T	T:9	TC	T:5,C:4	TC	T:2,C:5			0	0	0	0	0	0		NM_020762,++,SRGAP1 SLIT-ROBO Rho GTPase-activating protein 1	0
9722718	6735538	G	24765	0.265496	AG	G:2621,A:3349	AG	G:1466,A:3661	N	NA	A	G:1,A:6344	AG	G:2152,A:3478,C:2	AG	G:335,A:1356	AG	G:4,A:1	G	G:4	AG	G:1,A:1	AG	G:2,A:6	AG	G:4,A:2	AG	G:2,A:6			0	0	0	0	0	0		NM_020762,++,SRGAP1 SLIT-ROBO Rho GTPase-activating protein 1	0
9723527	6736347	T	18456	0.226756	CT	T:1948,C:2342	CT	T:1253,C:4210	C	T:0,C:702,G:1	C	T:1,C:4606	CT	T:957,C:1914	CT	T:26,C:495,G:1	CT	T:3,C:7	T	T:8	CT	T:2,C:3	CT	T:2,C:7	CT	T:9,C:4	CT	T:2,C:9			0	0	0	0	0	0		NM_020762,++,SRGAP1 SLIT-ROBO Rho GTPase-activating protein 1	0
9723858	6736678	G	2192	0.114051	G	G:878	GA	G:550,A:48	N	NA	GA	G:124,A:147	GA	G:390,A:55	N	NA	G	G:3	N	G:1	G	G:2	N	G:1	G	G:2	N	NA			0	0	0	0	0	0		NM_020762,++,SRGAP1 SLIT-ROBO Rho GTPase-activating protein 1	0
9723860	6736680	G	2399	0.237182	G	G:822	GT	G:542,T:137	N	NA	GT	G:124,T:350	GT	G:337,T:82,A:5	N	NA	G	G:3	N	G:1	G	G:2	N	G:1	G	G:2	N	NA			0	0	0	0	0	0		NM_020762,++,SRGAP1 SLIT-ROBO Rho GTPase-activating protein 1	0
9723933	6736753	G	1714	0.186114	GC	G:162,C:148,A:1	GC	G:294,C:95	N	NA	GC	G:352,C:27	GC	G:395,C:49	G	G:191	G	G:4	G	G:5	G	G:7	G	G:3	G	G:3	G	G:2			0	0	0	0	0	0		NM_020762,++,SRGAP1 SLIT-ROBO Rho GTPase-activating protein 1	0
9723954	6736774	C	1545	0.276375	TC	C:196,T:160	TC	C:92,T:342	N	NA	T	C:0,T:331	TC	C:110,T:214	TC	C:29,T:71	C	C:4	C	C:6	C	C:5	TC	C:4,T:1	C	C:3	C	C:3			0	0	0	0	0	0		NM_020762,++,SRGAP1 SLIT-ROBO Rho GTPase-activating protein 1	0
9724211	6737031	A	12593	0.2661	CA	A:1232,C:1694,T:1	CA	A:817,C:1641,T:1	N	NA	C	A:1,C:2832	CA	A:890,C:2177	CA	A:411,C:896	CA	A:5,C:5	A	A:7	CA	A:7,C:5	CA	A:5,C:9,G:1	CA	A:6,C:4	CA	A:3,C:6			0	0	0	0	0	0		NM_020762,++,SRGAP1 SLIT-ROBO Rho GTPase-activating protein 1	0
9724562	6737382	T	15577	0.11992	C	T:0,C:2889,A:1	CT	T:463,C:2758	C	T:0,C:2107	C	T:0,C:3264	CT	T:1404,C:2019	C	T:1,C:670,G:1	CT	T:1,C:1	T	T:5	T	T:2	N	T:1	T	T:3	CT	T:1,C:1			0	0	0	0	0	0		NM_020762,++,SRGAP1 SLIT-ROBO Rho GTPase-activating protein 1	0
9725873	6738693	C	27412	0.184335	TC	C:2295,T:3497	TC	C:635,T:5136,G:1	N	NA	T	C:2,T:5814,G:1	TC	C:1669,T:4278,G:1	TC	C:452,T:3630,G:1	T	C:0,T:7	C	C:3	TC	C:5,T:1	TC	C:1,T:6	TC	C:1,T:1	TC	C:1,T:3			0	0	0	0	0	0		NM_020762,++,SRGAP1 SLIT-ROBO Rho GTPase-activating protein 1	0
9726293	6739113	A	20291	0.490612	A	A:5428,G:2,T:1	GA	A:1986,G:1380	G	A:0,G:313	GA	A:437,G:4010,C:1	GA	A:2011,G:3441,T:1	GA	A:93,G:1186,T:1	GA	A:2,G:1	A	A:6	GA	A:2,G:1	GA	A:1,G:6	GA	A:5,G:2	G	A:0,G:3			0	0	0	0	0	0		NM_020762,++,SRGAP1 SLIT-ROBO Rho GTPase-activating protein 1	0
9726470	6739290	A	3230	0.206811	AT	A:1858,T:140,C:1	AT	A:402,T:112	N	NA	AT	A:2,T:189,C:1	T	A:0,T:216	AT	A:296,T:11,C:1,G:1	N	NA	A	A:4	N	NA	N	A:1	N	NA	N	A:0,T:1			0	0	0	0	0	0		NM_020762,++,SRGAP1 SLIT-ROBO Rho GTPase-activating protein 1	0
9726873	6739693	G	27391	0.34285	G	G:5265	GA	G:4125,A:1525	G	G:5778,T:1	GA	G:484,A:4405	GA	G:2156,A:2669	GA	G:191,A:792	G	G:9	G	G:11	GA	G:9,A:1	GA	G:1,A:3	G	G:10	GA	G:4,A:5			0	0	0	0	0	0		NM_020762,++,SRGAP1 SLIT-ROBO Rho GTPase-activating protein 1	0
9726969	6739789	C	27292	0.252162	TC	C:2869,T:3984	TC	C:1127,T:4558	T	C:0,T:1887	T	C:1,T:6117	TC	C:2585,T:2944	TC	C:300,T:919,G:1	TC	C:1,T:8	TC	C:6,T:3	TC	C:4,T:4	TC	C:4,T:3	TC	C:3,T:8	TC	C:7,T:10			0	0	0	0	0	0		NM_020762,++,SRGAP1 SLIT-ROBO Rho GTPase-activating protein 1	0
9729707	6742527	G	23607	0.23743	CG	G:1745,C:2969	CG	G:623,C:4517	CG	G:1336,C:1303	C	G:0,C:4946,A:7	CG	G:1697,C:2730	CG	G:204,C:1486,A:44	C	G:0,C:3	CG	G:4,C:2	CG	G:6,C:4	CG	G:1,C:11	CG	G:2,C:1	C	G:0,C:9			0	0	0	0	0	0		NM_020762,++,SRGAP1 SLIT-ROBO Rho GTPase-activating protein 1	0
9729910	6742730	C	22504	0.104604	C	C:3729,G:1	CT	C:4326,T:297,G:1	CT	C:2065,T:1487	C	C:4034	CT	C:2921,T:287	CT	C:3072,T:283,G:1	C	C:9	C	C:10	CT	C:3,T:1	CT	C:3,T:1	CT	C:4,T:2	CT	C:5,T:2			0	0	0	0	0	0		NM_020762,++,SRGAP1 SLIT-ROBO Rho GTPase-activating protein 1	0
9729999	6742819	G	14917	0.169672	GT	G:1328,T:1299,A:1	GT	G:2273,T:806,C:1	G	G:1265	GT	G:3219,T:143,A:1	GT	G:3103,T:185	GT	G:1195,T:98	G	G:2	N	G:1	G	G:2	G	G:4	G	G:2	G	G:4			0	0	0	0	0	0		NM_020762,++,SRGAP1 SLIT-ROBO Rho GTPase-activating protein 1	0
9730885	6743705	C	11815	0.225053	CG	C:1791,G:1416	CG	C:2271,G:618	N	NA	C	C:3097,T:1	CG	C:1591,G:541,T:1	CG	C:404,G:84	C	C:11	CG	C:8,G:1	CG	C:9,G:3	CG	C:10,G:1	CG	C:3,G:3	C	C:10			0	0	0	0	0	0		NM_020762,++,SRGAP1 SLIT-ROBO Rho GTPase-activating protein 1	0
9732110	6744930	C	25320	0.306556	CT	C:2164,T:3723	CT	C:2705,T:1946	C	C:2671,T:1	CT	C:5438,T:538,G:1	CT	C:3861,T:1554	C	C:718	CT	C:8,T:2	C	C:8	C	C:6	C	C:10	C	C:7	CT	C:4,T:3			0	0	0	0	0	0		NM_020762,++,SRGAP1 SLIT-ROBO Rho GTPase-activating protein 1	0
9732465	6745285	C	32161	0.463076	C	C:6095	GC	C:4476,G:2150,T:1	G	C:2,G:2578	GC	C:661,G:6038,A:1	GC	C:2952,G:3674,A:1	GC	C:707,G:2824,A:1	GC	C:6,G:4	C	C:6	GC	C:8,G:1	GC	C:3,G:4	C	C:10	GC	C:2,G:3			0	0	0	0	0	0		NM_020762,++,SRGAP1 SLIT-ROBO Rho GTPase-activating protein 1	0
9732974	6745794	T	3588	0.299331	TC	T:232,C:407	TC	T:614,C:399	N	NA	TC	T:964,C:64	TC	T:539,C:204	T	T:165	TC	T:6,C:1	TC	T:6,C:2	TC	T:7,C:1	T	T:6	TC	T:4,C:3	TC	T:4,C:5			0	0	0	0	0	0		NM_020762,++,SRGAP1 SLIT-ROBO Rho GTPase-activating protein 1	0
9733528	6746348	C	30532	0.333912	CG	C:3025,G:2919	CG	C:3749,G:2304,A:2,T:1	G	C:0,G:3511	CG	C:6781,G:509	CG	C:4345,G:952,A:1	C	C:2433	C	C:8	CG	C:9,G:1	C	C:9	C	C:13	CG	C:4,G:3	CG	C:6,G:2			0	0	0	0	0	0		NM_020762,++,SRGAP1 SLIT-ROBO Rho GTPase-activating protein 1	0
9733601	6746421	C	8316	0.143098	CA	C:1377,A:295,T:2	CA	C:858,A:275	N	NA	CA	C:1085,A:302,T:1	CA	C:1323,A:267,T:1	CA	C:2477,A:51,T:2	C	C:7	C	C:7	C	C:8	C	C:4	C	C:12	C	C:6			0	0	0	0	0	0		NM_020762,++,SRGAP1 SLIT-ROBO Rho GTPase-activating protein 1	0
9733714	6746534	C	21763	0.147039	CT	C:2587,T:1653	CT	C:2880,T:948	N	NA	CT	C:5832,T:199,G:1	CT	C:4598,T:399	C	C:2588,A:77,T:1	C	C:5	C	C:6	C	C:6	C	C:11	CT	C:7,T:1	C	C:6			0	0	0	0	0	0		NM_020762,++,SRGAP1 SLIT-ROBO Rho GTPase-activating protein 1	0
9734922	6747742	C	11354	0.358112	C	C:2691	CA	C:2455,A:1041	N	NA	CA	C:242,A:1693,T:1	CA	C:1490,A:1010	CA	C:408,A:322,T:1	CA	C:2,A:4	CA	C:3,A:2	CA	C:2,A:1	CA	C:2,A:5	CA	C:8,A:3	CA	C:2,A:3			0	0	0	0	0	0		NM_020762,++,SRGAP1 SLIT-ROBO Rho GTPase-activating protein 1	0
9735059	6747879	T	20494	0.415243	T	T:5448,A:1,C:1	TC	T:4192,C:1435	N	NA	TC	T:391,C:4019	TC	T:1921,C:2136	TC	T:31,C:919	TC	T:6,C:4	T	T:9	TC	T:3,C:1	TC	T:3,C:4	T	T:14	TC	T:11,C:7			0	0	0	0	0	0		NM_020762,++,SRGAP1 SLIT-ROBO Rho GTPase-activating protein 1	0
9735278	6748098	T	24945	0.339146	T	T:7560,C:1	TC	T:3961,C:1171	N	NA	TC	T:609,C:4049	TC	T:3403,C:2184	TC	T:951,C:1055,A:1	T	T:2	T	T:2	T	T:2	T	T:4	T	T:10	T	T:5			0	0	0	0	0	0		NM_020762,++,SRGAP1 SLIT-ROBO Rho GTPase-activating protein 1	0
9735286	6748106	T	22476	0.264682	T	T:7412	TG	T:4019,G:854,A:1,C:1	N	NA	TG	T:634,G:2815,A:1,C:1	TG	T:3508,G:1483	TG	T:948,G:797,A:2	N	T:1	T	T:3	TG	T:2,G:1	T	T:4	T	T:10	T	T:5			0	0	0	0	0	0		NM_020762,++,SRGAP1 SLIT-ROBO Rho GTPase-activating protein 1	0
9736200	6749020	A	859	0.300349	CA	A:103,C:128	CA	A:155,C:219	N	NA	C	A:0,C:254	N	NA	N	NA	CA	A:7,C:5	A	A:12	CA	A:9,C:1	CA	A:8,C:3	CA	A:9,C:1	CA	A:4,C:3			0	0	0	0	0	0		NM_020762,++,SRGAP1 SLIT-ROBO Rho GTPase-activating protein 1	0
9738187	6751007	A	12465	0.464741	GA	A:2321,G:1305	GA	A:1955,G:1578	N	NA	GA	A:437,G:2011	GA	A:896,G:1117	GA	A:184,G:660,C:1	GA	A:4,G:1	A	A:2	GA	A:2,G:1	G	A:0,G:2	GA	A:7,G:1	GA	A:4,G:1			0	0	0	0	0	0		NM_020762,++,SRGAP1 SLIT-ROBO Rho GTPase-activating protein 1	0
9738201	6751021	C	12091	0.244066	CT	C:2311,T:804	CT	C:2298,T:846	N	NA	CT	C:1801,T:726	CT	C:1299,T:573	C	C:1431,T:2	C	C:9	C	C:6	C	C:8	C	C:6	C	C:11	C	C:13			0	0	0	0	0	0		NM_020762,++,SRGAP1 SLIT-ROBO Rho GTPase-activating protein 1	0
9738211	6751031	A	12186	0.103315	AT	A:2755,T:363	AT	A:2582,T:325,C:1,G:1	N	NA	AT	A:2350,T:314	AT	A:1768,T:256	A	A:1469,T:1,G:1	A	A:9	A	A:6	A	A:9	A	A:7	A	A:9	A	A:14			0	0	0	0	0	0		NM_020762,++,SRGAP1 SLIT-ROBO Rho GTPase-activating protein 1	0
9738598	6751418	C	25462	0.495012	C	C:6957,A:36,T:2	AC	C:2977,A:2340,G:2	N	NA	A	C:0,A:5860	AC	C:2238,A:3721	AC	C:432,A:895,G:2	AC	C:2,A:11	AC	C:8,A:2	AC	C:2,A:4	AC	C:2,A:7	AC	C:1,A:7	A	C:0,A:6			0	0	0	0	0	0	omega	NM_020762,++,SRGAP1 SLIT-ROBO Rho GTPase-activating protein 1	0
9738746	6751566	G	20001	0.381931	AG	G:2963,A:2357,C:1	AG	G:1264,A:2313	N	NA	A	G:3,A:3594	AG	G:2581,A:2422	AG	G:828,A:1671,C:4	AG	G:1,A:2	G	G:4	AG	G:2,A:1	AG	G:2,A:3	AG	G:4,A:1	AG	G:1,A:1			0	0	0	0	0	0		NM_020762,++,SRGAP1 SLIT-ROBO Rho GTPase-activating protein 1	0
9739562	6752382	A	28363	0.296266	CA	A:2478,C:2976	CA	A:1747,C:4247,T:1	CA	A:1507,C:1167,G:1	CA	A:798,C:5600,T:2	CA	A:1283,C:2955	CA	A:590,C:3008,T:2,G:1	CA	A:5,C:2	CA	A:10,C:1	CA	A:2,C:4	CA	A:1,C:3	CA	A:6,C:1	CA	A:3,C:6			0	0	0	0	0	0		NM_020762,++,SRGAP1 SLIT-ROBO Rho GTPase-activating protein 1	0
9743245	6756065	A	7798	0.441908	CA	A:1548,C:863	CA	A:878,C:1118	N	NA	C	A:0,C:1370	CA	A:889,C:765,T:1	CA	A:131,C:235	A	A:2	A	A:4	N	NA	N	A:1	A	A:7	N	NA			0	0	0	0	0	0		NM_020762,++,SRGAP1 SLIT-ROBO Rho GTPase-activating protein 1	0
9743737	6756557	G	25232	0.126665	GA	G:3433,A:2318	GA	G:6925,A:764	N	NA	G	G:6678	G	G:4188,A:1	GA	G:812,A:113	G	G:12	G	G:5	GA	G:9,A:3	G	G:9	G	G:12	G	G:7			0	0	0	0	0	0		NM_020762,++,SRGAP1 SLIT-ROBO Rho GTPase-activating protein 1	0
9744282	6757102	C	12860	0.41804	CT	C:3430,T:904	CT	C:1561,T:1289,G:1	N	NA	T	C:0,T:1636,A:1	CT	C:1971,T:1204,A:1	CT	C:515,T:343,G:3,A:1	CT	C:2,T:1	C	C:6	N	C:1	CT	C:2,T:1	CT	C:2,T:1	N	C:1			0	0	0	0	0	0		NM_020762,++,SRGAP1 SLIT-ROBO Rho GTPase-activating protein 1	0
9744373	6757193	C	33322	0.292569	TC	C:3018,T:4334,G:2	TC	C:2325,T:5276	C	C:1659,G:2	TC	C:600,T:6881,A:1	TC	C:1638,T:4825	TC	C:509,T:2252	TC	C:4,T:4	C	C:4	TC	C:6,T:2	TC	C:1,T:4	TC	C:3,T:1	TC	C:1,T:1			0	0	0	0	0	0		NM_020762,++,SRGAP1 SLIT-ROBO Rho GTPase-activating protein 1	0
9744554	6757374	T	20916	0.218302	CT	T:2127,C:2965	CT	T:1161,C:4383	N	NA	C	T:0,C:5675	CT	T:1088,C:2053,A:1	CT	T:190,C:1273	CT	T:1,C:1	CT	T:7,C:3	CT	T:5,C:6	CT	T:1,C:7	CT	T:3,C:3	CT	T:2,C:3			0	0	0	0	0	0		NM_020762,++,SRGAP1 SLIT-ROBO Rho GTPase-activating protein 1	0
9745716	6758536	G	6044	0.293514	AG	G:603,A:897	AG	G:486,A:715	N	NA	AG	G:116,A:1221	AG	G:390,A:1042	AG	G:179,A:395	A	G:0,A:3	G	G:2	N	G:1	AG	G:1,A:2	G	G:3	A	G:0,A:2			0	0	0	0	0	0		NM_020762,++,SRGAP1 SLIT-ROBO Rho GTPase-activating protein 1	0
9745879	6758699	A	23923	0.293065	GA	A:2319,G:3424	GA	A:1490,G:2777	N	NA	GA	A:570,G:5044,C:1	GA	A:1909,G:3501	GA	A:723,G:2164,T:1	GA	A:3,G:9	GA	A:10,G:1	GA	A:2,G:2	GA	A:2,G:5	GA	A:8,G:1	A	A:3			0	0	0	0	0	0		NM_020762,++,SRGAP1 SLIT-ROBO Rho GTPase-activating protein 1	0
9746489	6759309	A	8918	0.339874	GA	A:1602,G:1021	GA	A:628,G:1684,T:1	N	NA	G	A:5,G:1970,T:1	GA	A:761,G:1012	GA	A:35,G:197,C:1	GA	A:2,G:1	A	A:9	N	A:1	A	A:3	A	A:6	A	A:4			0	0	0	0	0	0		NM_020762,++,SRGAP1 SLIT-ROBO Rho GTPase-activating protein 1	0
9746618	6759438	T	12167	0.295307	AT	T:1226,A:1330	AT	T:1391,A:2590	N	NA	AT	T:321,A:2820	AT	T:526,A:1641,G:1	AT	T:129,A:191,G:1	AT	T:3,A:4	AT	T:6,A:1	AT	T:1,A:1	AT	T:4,A:5	T	T:12	AT	T:3,A:5			0	0	0	0	0	0		NM_020762,++,SRGAP1 SLIT-ROBO Rho GTPase-activating protein 1	0
9746964	6759784	T	6835	0.243745	TG	T:1746,G:351	TG	T:1822,G:391	N	NA	TG	T:409,G:499	TG	T:767,G:337,A:1,C:1	TG	T:423,G:88	T	T:4	T	T:8	T	T:4	T	T:2	T	T:7	T	T:5			0	0	0	0	0	0		NM_020762,++,SRGAP1 SLIT-ROBO Rho GTPase-activating protein 1	0
9746986	6759806	A	10261	0.44713	GA	A:1629,G:912	GA	A:1660,G:1565	N	NA	GA	A:396,G:1462	GA	A:728,G:1548	GA	A:175,G:186	GA	A:2,G:3	A	A:10	A	A:3	GA	A:2,G:2	A	A:6	GA	A:3,G:4			0	0	0	0	0	0	omega	NM_020762,++,SRGAP1 SLIT-ROBO Rho GTPase-activating protein 1	0
9747186	6760006	T	20730	0.135842	TG	T:2772,G:1846,C:1	TG	T:3540,G:907	N	NA	T	T:5337,C:2	T	T:4265	TG	T:1997,G:63	T	T:7	TG	T:15,G:1	TG	T:3,G:2	T	T:8	TG	T:13,G:1	T	T:5			0	0	0	0	0	0		NM_020762,++,SRGAP1 SLIT-ROBO Rho GTPase-activating protein 1	0
9748801	6761621	A	21934	0.205845	GA	A:1709,G:2723	GA	A:1031,G:3641	N	NA	G	A:0,G:5887,C:1	GA	A:1309,G:4075	GA	A:466,G:1091,T:1	GA	A:2,G:6	GA	A:2,G:6	GA	A:3,G:9	GA	A:4,G:8	GA	A:4,G:6	GA	A:2,G:7			0	0	0	0	0	0		NM_020762,++,SRGAP1 SLIT-ROBO Rho GTPase-activating protein 1	0
9749180	6762000	A	3482	0.315336	AG	A:1094,G:196	AG	A:546,G:236	N	NA	G	A:0,G:246	AG	A:465,G:258	AG	A:279,G:162	N	NA	A	A:2	A	A:2	N	A:1	A	A:3	N	A:0,G:1			0	0	0	0	0	0		NM_020762,++,SRGAP1 SLIT-ROBO Rho GTPase-activating protein 1	0
9749699	6762519	A	3149	0.488091	T	A:0,T:419	TA	A:532,T:358,G:1	N	NA	T	A:0,T:490,C:1	TA	A:1005,T:343	N	NA	N	NA	N	A:1	TA	A:2,T:1	A	A:2	TA	A:4,T:2	N	NA			0	0	0	0	0	0	omega,pi	NM_020762,++,SRGAP1 SLIT-ROBO Rho GTPase-activating protein 1	0
9749770	6762590	G	8841	0.420201	GT	G:2077,T:750	GT	G:1586,T:677	N	NA	T	G:1,T:1165	GT	G:1320,T:1065	GT	G:118,T:58,C:24	G	G:7	G	G:9	G	G:3	GT	G:2,T:2	G	G:11	GT	G:5,T:1			0	0	0	0	0	0	pi,phastcons	NM_020762,++,SRGAP1 SLIT-ROBO Rho GTPase-activating protein 1	0
9749880	6762700	T	20917	0.231295	GT	T:2429,G:2777	GT	T:781,G:3442	G	T:1,G:736	G	T:0,G:4951,C:1	GT	T:1499,G:3551	GT	T:128,G:620,C:1	GT	T:2,G:5	GT	T:7,G:1	GT	T:3,G:3	GT	T:2,G:1	GT	T:4,G:1	G	T:0,G:5			0	0	0	0	0	0		NM_020762,++,SRGAP1 SLIT-ROBO Rho GTPase-activating protein 1	0
9750071	6762891	G	26844	0.477164	G	G:5988,A:21,T:1	GA	G:3280,A:1364	N	NA	A	G:1,A:5695	GA	G:2962,A:2649	GA	G:1801,A:3080,C:2	G	G:6	N	G:1	G	G:3	A	G:0,A:5	G	G:9	GA	G:3,A:2			0	0	0	0	0	0		NM_020762,++,SRGAP1 SLIT-ROBO Rho GTPase-activating protein 1	0
9750614	6763434	A	9863	0.438812	AG	A:2381,G:947	AG	A:1401,G:935	A	A:306	G	A:0,G:1363,T:1	AG	A:933,G:721	AG	A:511,G:362,T:2	A	A:3	A	A:6	N	A:1	A	A:3	A	A:7	A	A:2			0	0	0	0	0	0		NM_020762,++,SRGAP1 SLIT-ROBO Rho GTPase-activating protein 1	0
9750799	6763619	G	22865	0.28642	AG	G:2079,A:3324	AG	G:1169,A:3934	G	G:2223,T:1	A	G:1,A:5995	AG	G:1023,A:2629	AG	G:54,A:433	AG	G:1,A:5	AG	G:7,A:4	AG	G:6,A:5	AG	G:4,A:5	AG	G:4,A:8	AG	G:1,A:5			0	0	0	0	0	0		NM_020762,++,SRGAP1 SLIT-ROBO Rho GTPase-activating protein 1	0
9751771	6764591	G	19716	0.11478	G	G:3809	G	G:3274	T	G:1,T:2262,A:2,C:1	G	G:3773	G	G:4765	G	G:1827,T:1,C:1	G	G:11	G	G:12	G	G:7	G	G:8	G	G:18	G	G:10	no_hets		0	0	0	0	0	0		NM_020762,++,SRGAP1 SLIT-ROBO Rho GTPase-activating protein 1	0
9753129	6765949	C	26816	0.116647	CT	C:3666,T:2135	CT	C:6260,T:598,A:1	N	NA	C	C:7425,T:1	C	C:5811,A:3	CT	C:521,T:394,G:1	CT	C:11,T:1	CT	C:13,T:3	C	C:5	C	C:6	C	C:5	CT	C:3,T:1			0	0	0	0	0	0		NM_020762,++,SRGAP1 SLIT-ROBO Rho GTPase-activating protein 1	0
9754053	6766873	A	13525	0.114455	AG	A:1862,G:917	AG	A:3367,G:613,C:1	N	NA	A	A:3364	A	A:2998	AG	A:385,G:18	A	A:13	AG	A:13,G:2	AG	A:10,G:1	A	A:9	A	A:8	A	A:17			0	0	0	0	0	0		NM_020762,++,SRGAP1 SLIT-ROBO Rho GTPase-activating protein 1	0
9754276	6767096	C	36901	0.361074	TC	C:2536,T:4373,G:1	TC	C:2165,T:4233,G:1	C	C:4713	T	C:0,T:7084	TC	C:2152,T:5001	TC	C:1758,T:2881,A:2,G:1	TC	C:2,T:3	TC	C:9,T:1	TC	C:4,T:1	TC	C:5,T:5	TC	C:9,T:1	TC	C:1,T:3			0	0	0	0	0	0		NM_020762,++,SRGAP1 SLIT-ROBO Rho GTPase-activating protein 1	0
9754377	6767197	T	35707	0.1761	TC	T:4036,C:3095	TC	T:4761,C:1289	TC	T:2622,C:1085,A:2	T	T:7327	T	T:7361,A:1	TC	T:3309,C:819	TC	T:6,C:1	T	T:6	TC	T:3,C:1	T	T:11	T	T:7	T	T:6			0	0	0	0	0	0		NM_020762,++,SRGAP1 SLIT-ROBO Rho GTPase-activating protein 1	0
9754410	6767230	A	35285	0.173275	AT	A:3909,T:3181,C:3,G:2	AT	A:4509,T:1220	AT	A:2547,T:897	A	A:6761	A	A:7639,G:2	AT	A:3796,T:816,G:3	A	A:2	A	A:2	AT	A:2,T:2	A	A:5	AT	A:5,T:1	A	A:7			0	0	0	0	0	0		NM_020762,++,SRGAP1 SLIT-ROBO Rho GTPase-activating protein 1	0
9754870	6767690	G	12431	0.459657	GA	G:681,A:765	GA	G:922,A:1266,T:1	G	G:3955	A	G:1,A:1844	GA	G:966,A:1305	GA	G:191,A:534	N	NA	N	G:0,A:1	G	G:3	N	G:0,A:1	G	G:6	N	G:1			0	0	0	0	0	0		NM_020762,++,SRGAP1 SLIT-ROBO Rho GTPase-activating protein 1	0
9754887	6767707	T	684	0.239766	N	NA	TG	T:167,G:35	TG	T:80,G:43	T	T:131	TG	T:142,G:86	N	NA	N	NA	N	NA	N	NA	N	NA	N	NA	N	NA			0	0	0	0	0	0		NM_020762,++,SRGAP1 SLIT-ROBO Rho GTPase-activating protein 1	0
9755117	6767937	C	24165	0.137968	CG	C:3195,G:2050	CG	C:6035,G:789,T:1	N	NA	C	C:6725,T:1	C	C:3986	CG	C:888,G:495	C	C:12	CG	C:8,G:2	CG	C:12,G:1	C	C:9	C	C:10	C	C:7			0	0	0	0	0	0		NM_020762,++,SRGAP1 SLIT-ROBO Rho GTPase-activating protein 1	0
9755183	6768003	G	27826	0.425214	G	G:6986,A:1,C:1	GA	G:5168,A:1833,C:1	N	NA	A	G:0,A:6698	GA	G:3205,A:2057	GA	G:633,A:1243	G	G:9	G	G:6	GA	G:8,A:3	GA	G:2,A:7	GA	G:3,A:1	GA	G:6,A:7			0	0	0	0	0	0		NM_020762,++,SRGAP1 SLIT-ROBO Rho GTPase-activating protein 1	0
9755321	6768141	C	25421	0.11636	CT	C:2761,T:1670,A:1	CT	C:4687,T:595	C	C:4092	C	C:5107,A:10	C	C:3970	CT	C:1833,T:693,A:2	C	C:3	CT	C:3,T:1	CT	C:4,T:3	C	C:7	C	C:4	C	C:5			0	0	0	0	0	0		NM_020762,++,SRGAP1 SLIT-ROBO Rho GTPase-activating protein 1	0
9755571	6768391	C	31193	0.123874	CT	C:4262,T:2873,G:1	CT	C:5929,T:663	N	NA	C	C:7562,A:15,T:3	C	C:7620,T:5,G:1	CT	C:1936,T:320,G:2,A:1	C	C:5	C	C:6	CT	C:6,T:1	C	C:14	CT	C:6,T:1	C	C:7			0	0	0	0	0	0		NM_020762,++,SRGAP1 SLIT-ROBO Rho GTPase-activating protein 1	0
9756275	6769095	G	29401	0.140539	GA	G:3000,A:1867	GA	G:3923,A:496	G	G:3322	G	G:5115,A:1	G	G:4361,A:1	GA	G:5547,A:1767,T:1	G	G:3	G	G:5	N	G:1	G	G:8	G	G:3	N	NA			0	0	0	0	0	0		NM_020762,++,SRGAP1 SLIT-ROBO Rho GTPase-activating protein 1	0
9756396	6769216	C	5211	0.191518	CA	C:283,A:386	CA	C:419,A:54	N	NA	C	C:956	C	C:1019,A:1	CA	C:1536,A:557	N	NA	N	NA	N	NA	N	C:1	CA	C:1,A:1	N	NA			0	0	0	0	0	0		NM_020762,++,SRGAP1 SLIT-ROBO Rho GTPase-activating protein 1	0
9756758	6769578	T	15227	0.216786	TG	T:2692,G:912	TG	T:1788,G:608	N	NA	TG	T:2165,G:847	TG	T:2626,G:932	T	T:2655,G:2	T	T:3	T	T:2	N	T:1	T	T:2	N	NA	N	T:1			0	0	0	0	0	0		NM_020762,++,SRGAP1 SLIT-ROBO Rho GTPase-activating protein 1	0
9757156	6769976	G	32665	0.151538	GA	G:4046,A:3214,T:1	GA	G:5122,A:587,T:1	N	NA	G	G:6808	G	G:7055,A:20,C:1	GA	G:4678,A:1129,T:2,C:1	GA	G:7,A:1	GA	G:5,A:1	G	G:10	G	G:14	G	G:6	G	G:5			0	0	0	0	0	0		NM_020762,++,SRGAP1 SLIT-ROBO Rho GTPase-activating protein 1	0
9757471	6770291	T	28512	0.14885	CT	T:3003,C:3507,A:1,G:1	CT	T:728,C:5147,A:1	N	NA	C	T:0,C:6778	C	T:0,C:6515	CT	T:513,C:2316,A:1,G:1	C	T:0,C:4	CT	T:4,C:2	CT	T:3,C:7	CT	T:2,C:3	CT	T:1,C:6	C	T:0,C:4			0	0	0	0	0	0		NM_020762,++,SRGAP1 SLIT-ROBO Rho GTPase-activating protein 1	0
9757835	6770655	G	15792	0.135258	AG	G:1683,A:2197	AG	G:378,A:2705	N	NA	A	G:0,A:3861,C:2	A	G:0,A:3429	AG	G:75,A:1462	AG	G:1,A:3	AG	G:5,A:2	AG	G:2,A:1	AG	G:3,A:4	AG	G:2,A:6	AG	G:2,A:4			0	0	0	0	0	0		NM_020762,++,SRGAP1 SLIT-ROBO Rho GTPase-activating protein 1	0
9757882	6770702	T	10158	0.165387	AT	T:1338,A:1137	AT	T:270,A:1685,C:1	N	NA	A	T:0,A:2464,G:1	A	T:0,A:2332,G:1	AT	T:72,A:857	A	T:0,A:6	AT	T:4,A:2	AT	T:4,A:8	A	T:0,A:15	AT	T:3,A:7	AT	T:1,A:7			0	0	0	0	0	0		NM_020762,++,SRGAP1 SLIT-ROBO Rho GTPase-activating protein 1	0
9758107	6770927	A	23178	0.192985	GA	A:3003,G:3523	GA	A:734,G:4011,C:1	N	NA	G	A:1,G:5488	G	A:0,G:3871	GA	A:735,G:1810,C:1	G	A:0,G:7	GA	A:7,G:2	GA	A:5,G:2	GA	A:3,G:5	GA	A:1,G:3	GA	A:1,G:6			0	0	0	0	0	0		NM_020762,++,SRGAP1 SLIT-ROBO Rho GTPase-activating protein 1	0
9758339	6771159	G	26051	0.155311	CG	G:3015,C:3649	CG	G:740,C:5300,A:2	N	NA	C	G:0,C:5876	C	G:0,C:5810	CG	G:291,C:1367,A:1	C	G:0,C:4	CG	G:3,C:3	CG	G:2,C:5	CG	G:1,C:4	CG	G:1,C:4	CG	G:1,C:5			0	0	0	0	0	0		NM_020762,++,SRGAP1 SLIT-ROBO Rho GTPase-activating protein 1	0
9758400	6771220	G	26239	0.149739	AG	G:3040,A:4037	AG	G:624,A:4786	N	NA	A	G:0,A:5991	A	G:0,A:6523	AG	G:265,A:973	AG	G:2,A:9	AG	G:6,A:4	AG	G:9,A:5	AG	G:2,A:9	AG	G:3,A:7	AG	G:2,A:5			0	0	0	0	0	0		NM_020762,++,SRGAP1 SLIT-ROBO Rho GTPase-activating protein 1	0
9758792	6771612	G	20076	0.162184	AG	G:2500,A:2860,T:3	AG	G:617,A:4323	N	NA	A	G:0,A:4712	A	G:1,A:4330	AG	G:138,A:592	A	G:0,A:3	AG	G:6,A:4	AG	G:1,A:1	A	G:0,A:6	A	G:0,A:9	A	G:0,A:10			0	0	0	0	0	0		NM_020762,++,SRGAP1 SLIT-ROBO Rho GTPase-activating protein 1	0
9759337	6772157	T	26134	0.128186	TC	T:2408,C:1866	TC	T:3626,C:733,A:1	T	T:923	T	T:7662,A:1,C:1	TC	T:5070,C:747	T	T:3092,C:3,G:1	T	T:5	T	T:9	T	T:4	T	T:4	T	T:5	T	T:8			0	0	0	0	0	0	omega	NM_020762,++,SRGAP1 SLIT-ROBO Rho GTPase-activating protein 1	0
9759936	6772756	T	19194	0.263832	CT	T:1889,C:2480	CT	T:1387,C:3008	N	NA	C	T:0,C:4755	CT	T:1671,C:3518	CT	T:117,C:369	CT	T:2,C:6	CT	T:13,C:1	CT	T:1,C:2	CT	T:4,C:8	CT	T:14,C:6	CT	T:9,C:8			0	0	0	0	0	0		NM_020762,++,SRGAP1 SLIT-ROBO Rho GTPase-activating protein 1	0
9761041	6773861	C	25175	0.190427	TC	C:2653,T:3821	TC	C:552,T:3970	N	NA	T	C:1,T:5892	TC	C:910,T:5204	TC	C:678,T:1493,G:1	T	C:0,T:6	TC	C:4,T:1	TC	C:4,T:3	TC	C:3,T:8	TC	C:2,T:3	TC	C:3,T:5			0	0	0	0	0	0		NM_020762,++,SRGAP1 SLIT-ROBO Rho GTPase-activating protein 1	0
9762525	6775345	C	17598	0.284805	TC	C:1883,T:2752,A:1	TC	C:1485,T:3038	N	NA	T	C:0,T:4594	TC	C:1475,T:1380	TC	C:169,T:821	TC	C:3,T:3	C	C:8	TC	C:2,T:1	T	C:0,T:5	TC	C:5,T:2	TC	C:5,T:5			0	0	0	0	0	0		NM_020762,++,SRGAP1 SLIT-ROBO Rho GTPase-activating protein 1	0
9762540	6775360	G	13628	0.207	G	G:4933,A:5,T:1	GA	G:3775,A:447	N	NA	A	G:0,A:1753	GA	G:1906,A:445	GA	G:192,A:171	G	G:11	G	G:7	G	G:2	N	G:1	G	G:11	GA	G:7,A:1			0	0	0	0	0	0		NM_020762,++,SRGAP1 SLIT-ROBO Rho GTPase-activating protein 1	0
9762629	6775449	G	20157	0.19998	AG	G:2345,A:3166	AG	G:794,A:4430	N	NA	A	G:0,A:4921	AG	G:759,A:2937	AG	G:133,A:672	A	G:0,A:8	AG	G:4,A:2	AG	G:4,A:4	AG	G:3,A:8	A	G:0,A:6	AG	G:5,A:6			0	0	0	0	0	0		NM_020762,++,SRGAP1 SLIT-ROBO Rho GTPase-activating protein 1	0
9762762	6775582	T	32016	0.323432	CT	T:2829,C:3628,A:1	CT	T:1879,C:4516	CT	T:3536,C:2598	C	T:6,C:6075	CT	T:1775,C:3107	CT	T:330,C:1734,G:2	CT	T:3,C:4	T	T:7	CT	T:3,C:3	CT	T:6,C:8	CT	T:10,C:2	CT	T:9,C:4			0	0	0	0	0	0		NM_020762,++,SRGAP1 SLIT-ROBO Rho GTPase-activating protein 1	0
9766632	6779452	T	14599	0.108501	T	T:3178,C:2	TC	T:3381,C:935	N	NA	T	T:3839	TC	T:2028,C:647	T	T:589	N	NA	N	NA	N	NA	N	NA	N	T:0,C:1	N	T:1			0	0	0	0	0	0		NM_020762,++,SRGAP1 SLIT-ROBO Rho GTPase-activating protein 1	0
9769391	6782211	T	22974	0.168495	TG	T:3651,G:1093	TG	T:3596,G:928,C:2	N	NA	TG	T:3961,G:1067,C:1	TG	T:4088,G:778,C:1	T	T:3802,G:5,C:1	T	T:12	T	T:10	T	T:8	T	T:11	T	T:15	T	T:10			0	0	0	0	0	0		NM_020762,++,SRGAP1 SLIT-ROBO Rho GTPase-activating protein 1	0
9771066	6783886	T	18709	0.104442	TG	T:3544,G:440	TG	T:3741,G:401,C:1	N	NA	TG	T:3638,G:597	TG	T:3437,G:515	T	T:2393,A:1,G:1	T	T:10	T	T:14	T	T:10	T	T:7	T	T:12	T	T:8			0	0	0	0	0	0		NM_020762,++,SRGAP1 SLIT-ROBO Rho GTPase-activating protein 1	0
9772475	6785295	A	23520	0.389626	A	A:5568,G:1	AG	A:3759,G:1334,C:1	A	A:2678	G	A:0,G:5213	AG	A:1803,G:1430	AG	A:544,G:1186,C:3	A	A:5	AG	A:11,G:1	A	A:4	G	A:0,G:6	AG	A:9,G:3	A	A:9			0	0	0	0	0	0		NM_020762,++,SRGAP1 SLIT-ROBO Rho GTPase-activating protein 1	0
9782355	6795175	G	5385	0.499536	G	G:1118	CG	G:833,C:472	N	NA	C	G:3,C:1232	CG	G:592,C:677	CG	G:144,C:314	G	G:5	G	G:6	CG	G:2,C:1	C	G:0,C:3	CG	G:7,C:2	G	G:5			0	0	0	0	0	0		NM_020762,++,SRGAP1 SLIT-ROBO Rho GTPase-activating protein 1	0
9784689	6797509	A	20401	0.104211	AG	A:2758,G:481	AG	A:2441,G:537	A	A:492	AG	A:2637,G:603	AG	A:2925,G:505	A	A:7019,C:3	A	A:12	A	A:2	A	A:5	A	A:6	A	A:2	A	A:4			0	0	0	0	0	0	omega,pi,phastcons	NM_020762,++,SRGAP1 SLIT-ROBO Rho GTPase-activating protein 1	0
9790066	6802886	A	19273	0.329788	A	A:4011,G:1	AG	A:5242,G:1178,C:1	N	NA	AG	A:473,G:4052	AG	A:2443,G:1125	A	A:746,C:1	G	A:0,G:5	AG	A:3,G:1	AG	A:3,G:2	A	A:4	AG	A:1,G:8	AG	A:4,G:3			0	0	0	0	0	0		NM_020762,++,SRGAP1 SLIT-ROBO Rho GTPase-activating protein 1	0
9790165	6802985	G	14338	0.107128	G	G:3542	G	G:4467	N	NA	GA	G:374,A:1535	G	G:3858,A:1	G	G:561	G	G:6	G	G:7	G	G:6	G	G:14	G	G:8	G	G:3			0	0	0	0	0	0		NM_020762,++,SRGAP1 SLIT-ROBO Rho GTPase-activating protein 1	0
9791783	6804603	G	6888	0.163182	G	G:776	G	G:897	N	NA	GA	G:231,A:1123	G	G:1090	G	G:2769,A:1,C:1	G	G:2	G	G:2	G	G:2	G	G:2	G	G:2	G	G:4			0	0	0	0	0	0		NM_020762,++,SRGAP1 SLIT-ROBO Rho GTPase-activating protein 1	0
9794296	6807116	A	24105	0.115536	AG	A:3315,G:2048	AG	A:5859,G:728	N	NA	A	A:6601,T:1	A	A:4709	AG	A:835,G:9	AG	A:5,G:1	A	A:3	AG	A:5,G:1	A	A:8	A	A:14	A	A:7			0	0	0	0	0	0		NM_020762,++,SRGAP1 SLIT-ROBO Rho GTPase-activating protein 1	0
9795728	6808548	A	27898	0.125278	AC	A:3972,C:1589,T:1	AC	A:5167,C:267	C	A:1,C:1372	A	A:6837	A	A:6680	AC	A:1743,C:267,G:2	A	A:8	AC	A:7,C:1	A	A:9	A	A:16	A	A:10	A	A:8			0	0	0	0	0	0		NM_020762,++,SRGAP1 SLIT-ROBO Rho GTPase-activating protein 1	0
9795836	6808656	G	22960	0.104268	GA	G:3933,A:589	GA	G:2417,A:533,C:1	G	G:5174,C:1	GA	G:4373,A:725,T:1	GA	G:3086,A:547	G	G:1579,C:1	G	G:9	G	G:14	G	G:14	G	G:19	G	G:12	G	G:9			0	0	0	0	0	0		NM_020762,++,SRGAP1 SLIT-ROBO Rho GTPase-activating protein 1	0
9796497	6809317	C	13561	0.136494	C	C:3131,A:2,T:1	CG	C:2325,G:663	N	NA	C	C:3605,T:1	CG	C:1934,G:1188	C	C:710,T:1	C	C:4	CG	C:13,G:1	CG	C:7,G:2	C	C:15	CG	C:3,G:11	C	C:6			0	0	0	0	0	0		NM_020762,++,SRGAP1 SLIT-ROBO Rho GTPase-activating protein 1	0
9796909	6809729	G	26675	0.117226	GA	G:3464,A:2241,C:2	GA	G:6551,A:780,T:1	N	NA	G	G:7123	G	G:5853,T:1,C:1	GA	G:552,A:106	G	G:8	GA	G:11,A:1	GA	G:8,A:1	G	G:16	G	G:10	G	G:12			0	0	0	0	0	0		NM_020762,++,SRGAP1 SLIT-ROBO Rho GTPase-activating protein 1	0
9802000	6814820	A	26747	0.171197	GA	A:2648,G:3249,C:1	GA	A:938,G:5349	G	A:3,G:2809	G	A:13,G:6057	GA	A:659,G:3974	GA	A:318,G:729	GA	A:1,G:6	GA	A:2,G:1	GA	A:2,G:4	G	A:0,G:8	GA	A:1,G:5	GA	A:2,G:4			0	0	0	0	0	0		NM_020762,++,SRGAP1 SLIT-ROBO Rho GTPase-activating protein 1	0
9802270	6815090	C	10020	0.386028	TC	C:2319,T:836	TC	C:699,T:1242,A:2	T	C:0,T:862	T	C:1,T:1812	TC	C:744,T:1073	TC	C:105,T:324,G:1	N	NA	C	C:3	C	C:2	N	NA	T	C:0,T:2	C	C:3			0	0	0	0	0	0		NM_020762,++,SRGAP1 SLIT-ROBO Rho GTPase-activating protein 1	0
9803515	6816335	T	17824	0.133191	CT	T:1819,C:2661	CT	T:494,C:3663,A:1	N	NA	C	T:0,C:4619	C	T:0,C:4179	CT	T:61,C:327	C	T:0,C:5	CT	T:6,C:1	T	T:7	C	T:0,C:6	C	T:0,C:7	C	T:0,C:5			0	0	0	0	0	0		NM_020762,++,SRGAP1 SLIT-ROBO Rho GTPase-activating protein 1	0
9803743	6816563	A	8864	0.42509	GA	A:1336,G:992,T:133	GA	A:965,G:1216,T:224	N	NA	G	A:1,G:1084,T:172	GA	A:1441,G:662,T:83	GA	A:25,G:512,T:18	GA	A:5,G:5	A	A:8	GA	A:2,G:1	G	A:0,G:4	GA	A:3,G:1	GA	A:3,G:1			0	0	0	0	0	0		NM_020762,++,SRGAP1 SLIT-ROBO Rho GTPase-activating protein 1	0
9803822	6816642	G	8177	0.158738	G	G:1921	GA	G:1830,A:422	N	NA	G	G:1545,A:1,T:1	GA	G:893,A:875	G	G:689	G	G:9	G	G:12	G	G:5	G	G:7	GA	G:3,A:3	G	G:10			0	0	0	0	0	0		NM_020762,++,SRGAP1 SLIT-ROBO Rho GTPase-activating protein 1	0
9804970	6817790	A	27541	0.196325	A	A:7034	AG	A:4847,G:1639	N	NA	AG	A:6484,G:540	AG	A:2993,G:2136	AG	A:775,G:1092,C:1	AG	A:7,G:2	AG	A:6,G:2	AG	A:5,G:2	G	A:0,G:5	AG	A:11,G:1	AG	A:7,G:3			0	0	0	0	0	0		NM_020762,++,SRGAP1 SLIT-ROBO Rho GTPase-activating protein 1	0
9805054	6817874	T	22871	0.120371	T	T:6082,C:1	TG	T:4291,G:849,C:1	N	NA	TG	T:5800,G:247	TG	T:2914,G:1228	TG	T:1028,G:429,C:1	TG	T:8,G:1	T	T:6	TG	T:3,G:3	G	T:0,G:2	T	T:9	T	T:8			0	0	0	0	0	0	pi	NM_020762,++,SRGAP1 SLIT-ROBO Rho GTPase-activating protein 1	0
9805155	6817975	G	24057	0.167976	G	G:5792	GT	G:3770,T:871	GT	G:671,T:578	GT	G:5733,T:213,C:1	GT	G:3923,T:1932,A:1,C:1	GT	G:124,T:447	G	G:2	G	G:6	G	G:3	T	G:0,T:2	G	G:2	GT	G:5,T:1			0	0	0	0	0	0		NM_020762,++,SRGAP1 SLIT-ROBO Rho GTPase-activating protein 1	0
9805304	6818124	G	19772	0.138226	G	G:4971,T:1	GA	G:3563,A:741,C:1	N	NA	GA	G:5569,A:173	GA	G:2800,A:1363	GA	G:134,A:456	G	G:14	GA	G:11,A:1	GA	G:3,A:2	A	G:0,A:8	G	G:12	GA	G:8,A:5			0	0	0	0	0	0	omega,pi	NM_020762,++,SRGAP1 SLIT-ROBO Rho GTPase-activating protein 1	0
9808628	6821448	A	21522	0.147291	GA	A:2111,G:3225	GA	A:735,G:5557	N	NA	G	A:0,G:5513	GA	A:242,G:3111	GA	A:82,G:943,C:2,T:1	GA	A:1,G:3	A	A:2	GA	A:2,G:2	G	A:0,G:6	G	A:0,G:3	GA	A:4,G:1			0	0	0	0	0	0		NM_020762,++,SRGAP1 SLIT-ROBO Rho GTPase-activating protein 1	0
9808751	6821571	G	25009	0.208005	G	G:5896,A:1	GA	G:4708,A:2129,T:1	A	G:0,A:303	GA	G:6511,A:535,T:2	GA	G:2386,A:1914	GA	G:303,A:320	G	G:11	G	G:7	GA	G:5,A:5	A	G:0,A:9	G	G:7	GA	G:10,A:2			0	0	0	0	0	0		NM_020762,++,SRGAP1 SLIT-ROBO Rho GTPase-activating protein 1	0
9811418	6824238	A	19179	0.433026	GA	A:1779,G:2485	GA	A:2885,G:2608	N	NA	GA	A:538,G:4556,T:2	GA	A:2250,G:1191	GA	A:853,G:31,T:1	GA	A:2,G:3	A	A:8	GA	A:3,G:1	A	A:7	G	A:0,G:7	GA	A:5,G:2			0	0	0	0	0	0	omega,pi,phastcons	NM_020762,++,SRGAP1 SLIT-ROBO Rho GTPase-activating protein 1	0
9811550	6824370	G	12276	0.149804	GA	G:2096,A:547	GA	G:3116,A:537,C:1	N	NA	GA	G:2705,A:508	GA	G:1837,A:247,T:1	G	G:679,C:2	G	G:6	G	G:8	N	G:1	G	G:7	G	G:6	G	G:10			0	0	0	0	0	0		NM_020762,++,SRGAP1 SLIT-ROBO Rho GTPase-activating protein 1	0
9812216	6825036	A	1870	0.102674	AG	A:247,G:40	AG	A:541,G:30,C:1	N	NA	AG	A:179,G:102	A	A:585	AG	A:125,G:20	A	A:9	A	A:11	A	A:11	A	A:13	A	A:15	A	A:13			0	0	0	0	0	0		NM_020762,++,SRGAP1 SLIT-ROBO Rho GTPase-activating protein 1	0
9812243	6825063	A	2997	0.179513	AC	A:318,C:139	AC	A:820,C:85	N	NA	AC	A:172,C:267	A	A:942	AC	A:206,C:47,T:1	A	A:9	A	A:12	A	A:11	A	A:12	A	A:15	A	A:13			0	0	0	0	0	0		NM_020762,++,SRGAP1 SLIT-ROBO Rho GTPase-activating protein 1	0
9812255	6825075	G	2251	0.136384	G	G:403	GC	G:516,C:189	N	NA	GC	G:96,C:30	GC	G:929,C:88	N	NA	G	G:8	G	G:6	G	G:7	G	G:4	G	G:10	G	G:11			0	0	0	0	0	0		NM_020762,++,SRGAP1 SLIT-ROBO Rho GTPase-activating protein 1	0
9812407	6825227	C	18367	0.156095	C	C:4539,T:1	CT	C:3613,T:889,A:1	N	NA	CT	C:4831,T:241,A:6	CT	C:2397,T:1312	CT	C:113,T:424	C	C:7	C	C:9	C	C:3	N	NA	C	C:7	C	C:12			0	0	0	0	0	0		NM_020762,++,SRGAP1 SLIT-ROBO Rho GTPase-activating protein 1	0
9813419	6826239	A	12080	0.408361	AC	A:1269,C:916	AC	A:2402,C:986	C	A:0,C:630	AC	A:390,C:1809	AC	A:2334,C:570	AC	A:752,C:22	N	NA	A	A:2	N	A:1	A	A:2	A	A:5	N	A:1			0	0	0	0	0	0		NM_020762,++,SRGAP1 SLIT-ROBO Rho GTPase-activating protein 1	0
9815665	6828485	G	8309	0.311831	AG	G:1669,A:711	AG	G:570,A:1317	N	NA	A	G:0,A:1871	AG	G:329,A:1565	AG	G:23,A:254	AG	G:2,A:2	N	G:1	G	G:3	N	NA	N	G:0,A:1	N	NA			0	0	0	0	0	0		NM_020762,++,SRGAP1 SLIT-ROBO Rho GTPase-activating protein 1	0
9816691	6829511	T	5978	0.201405	TA	T:2242,A:287,C:1	TA	T:1037,A:359	N	NA	TA	T:691,A:368	TA	T:555,A:188	T	T:248,A:2	N	T:0,A:1	TA	T:10,A:1	T	T:3	TA	T:6,A:1	T	T:3	T	T:8			0	0	0	0	0	0		NM_020762,++,SRGAP1 SLIT-ROBO Rho GTPase-activating protein 1	0
9817001	6829821	G	2178	0.355831	GA	G:254,A:327	GA	G:442,A:225	A	G:1,A:223	G	G:504	G	G:202	N	NA	N	NA	G	G:2	N	G:1	G	G:3	G	G:2	G	G:3			0	0	0	0	0	0		NM_020762,++,SRGAP1 SLIT-ROBO Rho GTPase-activating protein 1	0
9817583	6830403	A	26117	0.450971	AG	A:1982,G:3779	AG	A:3384,G:1732	N	NA	AG	A:754,G:5731,C:1	A	A:6786,T:1	AG	A:1431,G:536	A	A:7	AG	A:7,G:2	A	A:13	A	A:9	A	A:8	A	A:6			0	0	0	0	0	0		NM_020762,++,SRGAP1 SLIT-ROBO Rho GTPase-activating protein 1	0
9817917	6830737	G	22438	0.108031	GA	G:3044,A:1820	GA	G:5499,A:507	N	NA	G	G:6212,A:3	G	G:4151	GA	G:1108,A:94	G	G:9	G	G:9	GA	G:10,A:2	G	G:7	G	G:4	G	G:12			0	0	0	0	0	0		NM_020762,++,SRGAP1 SLIT-ROBO Rho GTPase-activating protein 1	0
9818874	6831694	A	15301	0.362591	AG	A:1685,G:1204	AG	A:2184,G:1217	N	NA	AG	A:575,G:2287	AG	A:3712,G:744	AG	A:1595,G:96,T:2	AG	A:9,G:1	A	A:8	A	A:8	A	A:13	AG	A:3,G:1	A	A:5			0	0	0	0	0	0		NM_020762,++,SRGAP1 SLIT-ROBO Rho GTPase-activating protein 1	0
9818929	6831749	G	23743	0.431706	GC	G:1961,C:2621	GC	G:2828,C:2233,A:1	C	G:0,C:438	GC	G:638,C:4449,T:1	G	G:6573	GC	G:1491,C:509	GC	G:4,C:2	G	G:15	G	G:8	G	G:13	G	G:15	GC	G:7,C:2			0	0	0	0	0	0	pi	NM_020762,++,SRGAP1 SLIT-ROBO Rho GTPase-activating protein 1	0
9818952	6831772	C	15578	0.479073	CT	C:2174,T:110,G:1	CT	C:689,T:1977	C	C:3907,T:17	T	C:0,T:862	CT	C:1115,T:3327	CT	C:227,T:1170,G:2	CT	C:3,T:4	CT	C:15,T:3	CT	C:4,T:5	T	C:0,T:12	CT	C:3,T:1	CT	C:3,T:3			0	0	0	0	0	0		NM_020762,++,SRGAP1 SLIT-ROBO Rho GTPase-activating protein 1	0
9819187	6832007	T	11252	0.149396	CT	T:856,C:1313	CT	T:327,C:3044	N	NA	C	T:0,C:2732	CT	T:407,C:2352	CT	T:91,C:130	N	NA	N	T:1	N	NA	N	T:0,C:1	N	NA	N	NA			0	0	0	0	0	0		NM_020762,++,SRGAP1 SLIT-ROBO Rho GTPase-activating protein 1	0
9819205	6832025	G	5761	0.23798	AG	G:801,A:667	AG	G:328,A:1310	N	NA	A	G:0,A:1299	AG	G:239,A:984	AG	G:3,A:130	N	NA	N	G:1	N	NA	N	NA	N	NA	N	G:1			0	0	0	0	0	0		NM_020762,++,SRGAP1 SLIT-ROBO Rho GTPase-activating protein 1	0
9819453	6832273	A	7000	0.380571	TA	A:1756,T:799	TA	A:790,T:1208	T	A:0,T:242	T	A:1,T:1404,C:1	TA	A:113,T:576,C:1	TA	A:4,T:105	A	A:2	A	A:7	TA	A:4,T:3	T	A:0,T:2	N	A:0,T:1	A	A:4			0	0	0	0	0	0		NM_020762,++,SRGAP1 SLIT-ROBO Rho GTPase-activating protein 1	0
9819633	6832453	A	25384	0.139064	CA	A:2306,C:3839	CA	A:697,C:5322	N	NA	C	A:1,C:6452	CA	A:506,C:5456	CA	A:20,C:785	CA	A:2,C:2	A	A:5	N	A:0,C:1	C	A:0,C:7	CA	A:1,C:8	C	A:0,C:2			0	0	0	0	0	0		NM_020762,++,SRGAP1 SLIT-ROBO Rho GTPase-activating protein 1	0
9819840	6832660	A	25108	0.160905	GA	A:2390,G:3284	GA	A:771,G:6490,C:1	N	NA	G	A:0,G:6028	GA	A:855,G:4222,C:1	GA	A:24,G:1042	GA	A:5,G:6	A	A:12	G	A:0,G:3	G	A:0,G:3	GA	A:3,G:6	GA	A:2,G:5			0	0	0	0	0	0		NM_020762,++,SRGAP1 SLIT-ROBO Rho GTPase-activating protein 1	0
9820246	6833066	A	1276	0.128527	GA	A:87,G:150	GA	A:48,G:376	N	NA	G	A:0,G:307	GA	A:29,G:146	G	A:0,G:133	A	A:4	A	A:7	A	A:4	GA	A:3,G:5	GA	A:4,G:6	GA	A:7,G:3			0	0	0	0	0	0		NM_020762,++,SRGAP1 SLIT-ROBO Rho GTPase-activating protein 1	0
9820982	6833802	C	28495	0.44471	CA	C:2952,A:3546	CA	C:3449,A:3132	C	C:1390	CA	C:645,A:5955	C	C:5295	CA	C:2092,A:39	CA	C:2,A:1	C	C:2	C	C:2	C	C:3	N	C:1	CA	C:3,A:1			0	0	0	0	0	0		NM_020762,++,SRGAP1 SLIT-ROBO Rho GTPase-activating protein 1	0
9820996	6833816	G	27244	0.212781	AG	G:2916,A:3374	AG	G:827,A:5684,C:1	G	G:719	A	G:0,A:6522,T:1,C:1	AG	G:1115,A:4027	AG	G:220,A:1837	N	G:0,A:1	G	G:2	AG	G:1,A:2	N	G:0,A:1	N	NA	AG	G:2,A:1			0	0	0	0	0	0		NM_020762,++,SRGAP1 SLIT-ROBO Rho GTPase-activating protein 1	0
9821020	6833840	A	29703	0.186277	GA	A:2935,G:3377	GA	A:765,G:6016	GA	A:666,G:2597,T:1	G	A:0,G:6457	GA	A:913,G:3875,C:1	GA	A:254,G:1845,C:1	N	A:0,G:1	GA	A:2,G:1	GA	A:3,G:3	G	A:0,G:5	N	A:0,G:1	GA	A:7,G:4			0	0	0	0	0	0		NM_020762,++,SRGAP1 SLIT-ROBO Rho GTPase-activating protein 1	0
9821080	6833900	G	31626	0.263486	G	G:7461	GA	G:4690,A:1639	GA	G:1882,A:2320,C:1	GA	G:6084,A:567,C:1	GA	G:2865,A:2408	GA	G:309,A:1399	GA	G:10,A:2	GA	G:11,A:1	GA	G:6,A:3	A	G:0,A:12	GA	G:3,A:1	G	G:12			0	0	0	0	0	0		NM_020762,++,SRGAP1 SLIT-ROBO Rho GTPase-activating protein 1	0
9821281	6834101	C	4815	0.235722	CA	C:2060,A:125,T:1	CA	C:764,A:205	A	C:2,A:423,T:1	A	C:0,A:248	CA	C:852,A:134	N	NA	C	C:4	C	C:4	C	C:4	N	NA	N	C:1	C	C:6			0	0	0	0	0	0		NM_020762,++,SRGAP1 SLIT-ROBO Rho GTPase-activating protein 1	0
9821283	6834103	G	5390	0.272356	GC	G:2107,C:173,A:1	GC	G:820,C:262	C	G:0,C:487,A:1	C	G:0,C:327,T:2	GC	G:863,C:178,T:1	GC	G:127,C:41	G	G:4	G	G:5	G	G:5	N	NA	N	G:1	G	G:7			0	0	0	0	0	0		NM_020762,++,SRGAP1 SLIT-ROBO Rho GTPase-activating protein 1	0
9821297	6834117	T	23059	0.161932	CT	T:1964,C:2673	CT	T:836,C:5264	C	T:1,C:1773	C	T:1,C:5650	CT	T:828,C:3073	CT	T:104,C:892	CT	T:2,C:2	T	T:8	CT	T:3,C:2	C	T:0,C:3	CT	T:1,C:1	CT	T:7,C:3			0	0	0	0	0	0		NM_020762,++,SRGAP1 SLIT-ROBO Rho GTPase-activating protein 1	0
9821560	6834380	A	18089	0.21643	GA	A:1734,G:1936	GA	A:943,G:3125,C:2	G	A:0,G:1283,T:1	G	A:5,G:3121	GA	A:987,G:3355	GA	A:246,G:1350,C:1	A	A:3	A	A:7	N	NA	N	NA	GA	A:2,G:2	A	A:3			0	0	0	0	0	0		NM_020762,++,SRGAP1 SLIT-ROBO Rho GTPase-activating protein 1	0
9821714	6834534	C	18410	0.170071	TC	C:1768,T:1964,G:4	TC	C:519,T:3492,G:11	T	C:0,T:548,G:1	T	C:1,T:3996,G:13	TC	C:576,T:3859,G:12	TC	C:267,T:1377,G:2	TC	C:4,T:3	TC	C:7,T:1	TC	C:5,T:8	T	C:0,T:11	T	C:0,T:11	TC	C:4,T:4			0	0	0	0	0	0		NM_020762,++,SRGAP1 SLIT-ROBO Rho GTPase-activating protein 1	0
9821849	6834669	G	14348	0.180792	AG	G:1677,A:1527	AG	G:498,A:3786	N	NA	A	G:0,A:3766	AG	G:386,A:2133	AG	G:33,A:542	AG	G:2,A:3	AG	G:2,A:2	N	NA	A	G:0,A:3	AG	G:2,A:2	AG	G:2,A:1			0	0	0	0	0	0		NM_020762,++,SRGAP1 SLIT-ROBO Rho GTPase-activating protein 1	0
9822594	6835414	T	14743	0.201655	GT	T:1891,G:2099	GT	T:636,G:3396	N	NA	G	T:0,G:3470	GT	T:398,G:2603,A:1	GT	T:48,G:201	GT	T:6,G:5	GT	T:13,G:1	GT	T:2,G:4	G	T:0,G:7	GT	T:2,G:1	GT	T:4,G:4			0	0	0	0	0	0		NM_020762,++,SRGAP1 SLIT-ROBO Rho GTPase-activating protein 1	0
9822628	6835448	C	13751	0.204203	TC	C:1850,T:1973,A:1	TC	C:578,T:3159	N	NA	T	C:0,T:3151	TC	C:331,T:2312	TC	C:49,T:346,A:1	TC	C:1,T:4	TC	C:6,T:4	TC	C:2,T:1	N	C:0,T:1	T	C:0,T:3	TC	C:3,T:1			0	0	0	0	0	0		NM_020762,++,SRGAP1 SLIT-ROBO Rho GTPase-activating protein 1	0
9822900	6835720	C	4211	0.220613	C	C:1770,A:4	CA	C:750,A:323	N	NA	CA	C:71,A:277	CA	C:629,A:262	CA	C:62,A:63	C	C:2	C	C:3	C	C:2	N	NA	N	NA	C	C:2			0	0	0	0	0	0		NM_020762,++,SRGAP1 SLIT-ROBO Rho GTPase-activating protein 1	0
9823428	6836248	T	23350	0.181456	CT	T:2418,C:2864	CT	T:735,C:4904,A:1	N	NA	C	T:1,C:6565	CT	T:774,C:3038,A:1,G:1	CT	T:309,C:1737,A:1,G:1	CT	T:4,C:6	CT	T:6,C:2	CT	T:1,C:9	C	T:0,C:9	CT	T:3,C:6	CT	T:4,C:6			0	0	0	0	0	0		NM_020762,++,SRGAP1 SLIT-ROBO Rho GTPase-activating protein 1	0
9823485	6836305	C	18616	0.201654	TC	C:2114,T:1993	TC	C:579,T:3833,G:1	N	NA	T	C:0,T:5066	TC	C:836,T:2805	TC	C:225,T:1164	TC	C:4,T:5	C	C:8	TC	C:2,T:1	T	C:0,T:9	TC	C:3,T:8	TC	C:5,T:3			0	0	0	0	0	0		NM_020762,++,SRGAP1 SLIT-ROBO Rho GTPase-activating protein 1	0
9823495	6836315	T	13029	0.237777	TC	T:2071,C:798	TC	T:2450,C:753	N	NA	TC	T:546,C:1506	T	T:3619,G:1	TC	T:1244,C:41	TC	T:6,C:1	T	T:7	T	T:3	T	T:12	T	T:10	TC	T:8,C:1			0	0	0	0	0	0		NM_020762,++,SRGAP1 SLIT-ROBO Rho GTPase-activating protein 1	0
9824024	6836844	A	16893	0.23489	AG	A:1641,G:2054,C:1	AG	A:2860,G:1914	N	NA	A	A:4808	A	A:3030	A	A:585	A	A:2	N	NA	N	NA	A	A:2	N	A:1	A	A:3			0	0	0	0	0	0		NM_020762,++,SRGAP1 SLIT-ROBO Rho GTPase-activating protein 1	0
9824985	6837805	C	33966	0.391656	C	C:7790	CT	C:4276,T:3236,A:1	N	NA	CT	C:7007,T:763,A:1	CT	C:972,T:6281	CT	C:612,T:3023,G:4	CT	C:6,T:1	C	C:6	CT	C:4,T:2	T	C:0,T:2	CT	C:2,T:9	CT	C:5,T:3			0	0	0	0	0	0		NM_020762,++,SRGAP1 SLIT-ROBO Rho GTPase-activating protein 1	0
9825061	6837881	C	23701	0.171681	C	C:5954	CT	C:4187,T:1103	N	NA	CT	C:5771,T:307	CT	C:3312,T:1317	CT	C:408,T:1342	C	C:7	C	C:12	C	C:3	T	C:0,T:2	C	C:17	C	C:4			0	0	0	0	0	0		NM_020762,++,SRGAP1 SLIT-ROBO Rho GTPase-activating protein 1	0
9825648	6838468	C	28814	0.453356	T	C:0,T:5895	TC	C:2322,T:3759	N	NA	TC	C:671,T:5829,A:1,G:1	C	C:6048	TC	C:4022,T:263,G:3	TC	C:3,T:6	TC	C:1,T:1	TC	C:6,T:4	C	C:7	C	C:6	TC	C:2,T:1			0	0	0	0	0	0		NM_020762,++,SRGAP1 SLIT-ROBO Rho GTPase-activating protein 1	0
9825797	6838617	G	9670	0.264426	N	NA	A	G:1,A:2252	G	G:1967,T:1	A	G:1,A:609	AG	G:588,A:3672	A	G:0,A:579	AG	G:1,A:3	AG	G:9,A:1	A	G:0,A:3	A	G:0,A:3	A	G:0,A:7	AG	G:7,A:1			0	0	0	0	0	0		NM_020762,++,SRGAP1 SLIT-ROBO Rho GTPase-activating protein 1	0
9825807	6838627	C	20687	0.386958	T	C:1,T:4582	TC	C:2377,T:3388	N	NA	TC	C:539,T:4644	C	C:4273	TC	C:815,T:68	TC	C:4,T:2	C	C:10	C	C:5	C	C:4	C	C:9	TC	C:7,T:2			0	0	0	0	0	0		NM_020762,++,SRGAP1 SLIT-ROBO Rho GTPase-activating protein 1	0
9828639	6841459	C	13327	0.107376	C	C:2987	CA	C:4065,A:362	N	NA	C	C:3222	CA	C:1277,A:1041	CA	C:345,A:28	C	C:7	C	C:2	C	C:4	N	C:1	CA	C:3,A:6	C	C:2			0	0	0	0	0	0		NM_020762,++,SRGAP1 SLIT-ROBO Rho GTPase-activating protein 1	0
9829826	6842646	G	21327	0.454588	T	G:34,T:4085	TG	G:1978,T:3153,C:1	G	G:2908	TG	G:425,T:4264,C:1	G	G:3413	TG	G:937,T:128	TG	G:2,T:3	TG	G:4,T:1	T	G:0,T:3	G	G:6	G	G:9	TG	G:2,T:2			0	0	0	0	0	0		NM_020762,++,SRGAP1 SLIT-ROBO Rho GTPase-activating protein 1	0
9830882	6843702	A	5444	0.107641	G	A:1,G:962	G	A:1,G:948	G	A:0,G:1109,T:1	G	A:0,G:996,C:1	GA	A:584,G:646,C:1	G	A:0,G:193,C:1	GA	A:3,G:1	A	A:11	N	A:0,G:1	N	NA	A	A:3	A	A:6			0	0	0	0	0	0		NM_020762,++,SRGAP1 SLIT-ROBO Rho GTPase-activating protein 1	0
9831500	6844320	T	5494	0.117765	C	T:0,C:1362	C	T:0,C:921,A:1	N	NA	C	T:3,C:1134,A:1	CT	T:644,C:1070,A:1	C	T:0,C:355,A:1,G:1	T	T:2	T	T:6	N	NA	N	NA	T	T:3	T	T:5			0	0	0	0	0	0		NM_020762,++,SRGAP1 SLIT-ROBO Rho GTPase-activating protein 1	0
9831846	6844666	C	4084	0.137365	T	C:0,T:523	T	C:0,T:874	T	C:0,T:422	T	C:1,T:916,G:1	TC	C:559,T:615	T	C:1,T:172	N	C:1	C	C:5	N	C:0,T:1	N	C:0,T:1	TC	C:1,T:1	TC	C:5,T:1			0	0	0	0	0	0		NM_020762,++,SRGAP1 SLIT-ROBO Rho GTPase-activating protein 1	0
9832421	6845241	G	23395	0.162	G	G:6666,T:1	GA	G:4113,A:918	N	NA	GA	G:6075,A:233	GA	G:2576,A:1892,T:1	GA	G:173,A:747	G	G:4	G	G:8	N	G:1	N	G:0,A:1	G	G:9	G	G:9			0	0	0	0	0	0		NM_020762,++,SRGAP1 SLIT-ROBO Rho GTPase-activating protein 1	0
9832970	6845790	G	17175	0.469287	A	G:0,A:3019	GA	G:2402,A:2259,T:1,C:1	N	NA	GA	G:415,A:2674	G	G:4718	GA	G:1577,A:108,C:1	GA	G:4,A:1	G	G:9	G	G:5	G	G:4	G	G:8	G	G:9			0	0	0	0	0	0		NM_020762,++,SRGAP1 SLIT-ROBO Rho GTPase-activating protein 1	0
9835128	6847948	T	15185	0.163846	C	T:0,C:2720	CT	T:439,C:3818	N	NA	C	T:0,C:3463	CT	T:2046,C:1676	C	T:3,C:1019,A:1	CT	T:2,C:5	CT	T:8,C:2	C	T:0,C:8	C	T:0,C:4	T	T:14	CT	T:8,C:6			0	0	0	0	0	0		NM_020762,++,SRGAP1 SLIT-ROBO Rho GTPase-activating protein 1	0
9838352	6851172	G	32994	0.187792	G	G:6783,A:2,C:1	GT	G:4619,T:1724,C:2	G	G:4362,T:1,C:1	GT	G:7057,T:668	GT	G:3348,T:2867	GT	G:623,T:936	G	G:17	GT	G:9,T:2	GT	G:4,T:3	T	G:0,T:11	GT	G:9,T:4	GT	G:3,T:1			0	0	0	0	0	0		NM_020762,++,SRGAP1 SLIT-ROBO Rho GTPase-activating protein 1	0
9838468	6851288	T	5482	0.135717	C	T:1,C:1014	C	T:0,C:1447	N	NA	C	T:2,C:1461	CT	T:710,C:636	CT	T:31,C:176,A:3,G:1	N	NA	CT	T:5,C:1	N	NA	N	NA	T	T:2	T	T:7			0	0	0	0	0	0		NM_020762,++,SRGAP1 SLIT-ROBO Rho GTPase-activating protein 1	0
9838602	6851422	A	21871	0.152576	A	A:4304	AG	A:4133,G:1570	A	A:3245	AG	A:5627,G:433	AG	A:1184,G:968	AG	A:41,G:366	AG	A:11,G:1	A	A:7	A	A:5	G	A:0,G:5	A	A:7	AG	A:6,G:2			0	0	0	0	0	0		NM_020762,++,SRGAP1 SLIT-ROBO Rho GTPase-activating protein 1	0
9839045	6851865	T	7083	0.272625	T	T:1463	TG	T:1880,G:681	G	T:1,G:506	TG	T:1335,G:70	TG	T:472,G:451	G	T:1,G:223	TG	T:4,G:1	T	T:5	N	T:1	G	T:0,G:3	T	T:9	T	T:3			0	0	0	0	0	0		NM_020762,++,SRGAP1 SLIT-ROBO Rho GTPase-activating protein 1	0
9839253	6852073	T	2011	0.426156	T	T:263,G:2	TC	T:336,C:221	N	NA	TC	T:492,C:57,G:4	TC	T:54,C:55,G:1	C	T:0,C:524,G:2	T	T:4	N	T:1	N	T:1	T	T:2	T	T:5	T	T:4			0	0	0	0	0	0		NM_020762,++,SRGAP1 SLIT-ROBO Rho GTPase-activating protein 1	0
9839420	6852240	T	30592	0.23346	T	T:6910	TC	T:4813,C:1897	T	T:1014	TC	T:6862,C:796	TC	T:3433,C:3055	TC	T:418,C:1394	TC	T:2,C:1	N	T:1	TC	T:1,C:1	C	T:0,C:7	N	T:1	TC	T:1,C:3			0	0	0	0	0	0	pi,phastcons	NM_020762,++,SRGAP1 SLIT-ROBO Rho GTPase-activating protein 1	0
9840838	6853658	T	23792	0.212424	T	T:5684,C:1	TA	T:4296,A:1698,C:1	N	NA	TA	T:5726,A:442,C:3	TA	T:2913,A:2541,G:2	TA	T:112,A:373	TA	T:5,A:1	T	T:10	TA	T:4,A:6	A	T:0,A:12	TA	T:18,A:1	TA	T:8,A:4			0	0	0	0	0	0	pi	NM_020762,++,SRGAP1 SLIT-ROBO Rho GTPase-activating protein 1	0
9841062	6853882	A	6384	0.221021	A	A:1306	AG	A:879,G:183	N	NA	AG	A:1493,G:28	AG	A:634,G:321	AG	A:647,G:879,T:14	A	A:2	N	NA	N	NA	N	NA	A	A:5	N	A:1			0	0	0	0	0	0		NM_020762,++,SRGAP1 SLIT-ROBO Rho GTPase-activating protein 1	0
9841135	6853955	C	14684	0.396214	C	C:2374,T:1	CG	C:1441,G:470	N	NA	CG	C:2558,G:138	CG	C:1039,G:1178	CG	C:1453,G:4032	C	C:2	CG	C:3,G:1	CG	C:4,G:1	G	C:0,G:2	C	C:8	C	C:4			0	0	0	0	0	0		NM_020762,++,SRGAP1 SLIT-ROBO Rho GTPase-activating protein 1	0
9841145	6853965	G	12669	0.289052	G	G:2605	GT	G:1541,T:314	N	NA	GT	G:2776,T:100	GT	G:1058,T:711	GT	G:1024,T:2537,C:3	GT	G:1,T:1	G	G:4	G	G:7	N	NA	G	G:8	G	G:5			0	0	0	0	0	0		NM_020762,++,SRGAP1 SLIT-ROBO Rho GTPase-activating protein 1	0
9841871	6854691	G	25537	0.265458	G	G:5111,A:1	GA	G:3838,A:2038	G	G:850	GA	G:5595,A:620	GA	G:2932,A:2767	GA	G:431,A:1353,C:1	GA	G:9,A:2	GA	G:8,A:2	GA	G:6,A:6	A	G:0,A:9	GA	G:6,A:2	GA	G:12,A:2			0	0	0	0	0	0		NM_020762,++,SRGAP1 SLIT-ROBO Rho GTPase-activating protein 1	0
9843293	6856113	A	1483	0.232637	AC	A:144,C:55	AC	A:154,C:90	N	NA	AC	A:200,C:130	AC	A:225,C:70	A	A:415	A	A:2	A	A:3	A	A:3	A	A:8	A	A:8	A	A:11			0	0	0	0	0	0		NM_020762,++,SRGAP1 SLIT-ROBO Rho GTPase-activating protein 1	0
9843355	6856175	T	1023	0.455523	C	T:0,C:130	TC	T:169,C:131	N	NA	TC	T:38,C:152	TC	T:215,C:45	TC	T:135,C:8	TC	T:5,C:1	T	T:6	N	T:0,C:1	T	T:7	TC	T:1,C:1	T	T:3			0	0	0	0	0	0		NM_020762,++,SRGAP1 SLIT-ROBO Rho GTPase-activating protein 1	0
9843379	6856199	C	381	0.120735	N	NA	CT	C:129,T:26	N	NA	N	NA	CT	C:206,T:20	N	NA	C	C:5	C	C:5	C	C:4	C	C:8	C	C:2	CT	C:4,T:1			0	0	0	0	0	0		NM_020762,++,SRGAP1 SLIT-ROBO Rho GTPase-activating protein 1	0
9843405	6856225	T	1224	0.188725	T	T:319	TC	T:254,C:61	N	NA	TC	T:349,C:29	TC	T:71,C:141	N	NA	T	T:8	T	T:8	T	T:6	T	T:3	TC	T:4,C:1	T	T:9			0	0	0	0	0	0		NM_020762,++,SRGAP1 SLIT-ROBO Rho GTPase-activating protein 1	0
9843544	6856364	A	3512	0.356777	G	A:0,G:737	AG	A:445,G:429	N	NA	A	A:885,G:1	A	A:646	AG	A:283,G:86	A	A:14	AG	A:7,G:2	AG	A:6,G:4	A	A:9	AG	A:7,G:1	A	A:9			0	0	0	0	0	0		NM_020762,++,SRGAP1 SLIT-ROBO Rho GTPase-activating protein 1	0
9843604	6856424	G	12781	0.215554	G	G:2853	GA	G:2320,A:996	N	NA	GA	G:2967,A:250	GA	G:1696,A:1098	GA	G:190,A:411	GA	G:15,A:1	G	G:14	GA	G:1,A:7	A	G:0,A:15	GA	G:7,A:1	GA	G:6,A:3			0	0	0	0	0	0		NM_020762,++,SRGAP1 SLIT-ROBO Rho GTPase-activating protein 1	0
9844365	6857185	T	30933	0.232761	T	T:7619,A:1,C:1	TC	T:4790,C:1579	N	NA	TC	T:6975,C:553,A:1	TC	T:3847,C:3139	TC	T:500,C:1928	TC	T:7,C:2	T	T:4	TC	T:4,C:1	C	T:0,C:11	TC	T:6,C:1	TC	T:3,C:1			0	0	0	0	0	0		NM_020762,++,SRGAP1 SLIT-ROBO Rho GTPase-activating protein 1	0
9844454	6857274	G	27879	0.258474	G	G:6165,C:2	GT	G:4116,T:1949	N	NA	GT	G:6592,T:525,A:1	GT	G:3110,T:2446,A:1,C:1	GT	G:685,T:2286	G	G:8	GT	G:3,T:1	GT	G:4,T:2	T	G:0,T:4	GT	G:8,T:1	GT	G:8,T:1			0	0	0	0	0	0		NM_020762,++,SRGAP1 SLIT-ROBO Rho GTPase-activating protein 1	0
9844861	6857681	A	29242	0.216572	A	A:6125,T:1,G:1	AG	A:3038,G:1329,T:1	A	A:4442	AG	A:6203,G:652	AG	A:2671,G:2111	AG	A:427,G:2240,C:1	A	A:10	A	A:7	AG	A:5,G:1	G	A:0,G:6	A	A:10	AG	A:8,G:2			0	0	0	0	0	0		NM_020762,++,SRGAP1 SLIT-ROBO Rho GTPase-activating protein 1	0
9845009	6857829	C	34362	0.212997	C	C:7428	CT	C:4845,T:2063	C	C:3543	CT	C:6813,T:473	CT	C:3699,T:2786,A:3	CT	C:712,T:1997	CT	C:7,T:1	CT	C:7,T:1	CT	C:5,T:4	T	C:0,T:10	C	C:7	C	C:4			0	0	0	0	0	0		NM_020762,++,SRGAP1 SLIT-ROBO Rho GTPase-activating protein 1	0
9845588	6858408	C	24747	0.150442	C	C:7514,T:3,A:1	CT	C:3070,T:823	N	NA	CT	C:6528,T:399	CT	C:2895,T:1563	CT	C:1014,T:935,G:2	CT	C:5,T:1	C	C:4	C	C:5	T	C:0,T:2	C	C:7	C	C:3			0	0	0	0	0	0		NM_020762,++,SRGAP1 SLIT-ROBO Rho GTPase-activating protein 1	0
9846249	6859069	C	18525	0.188232	C	C:4459	CT	C:3902,T:1151	N	NA	CT	C:4749,T:294,A:1	CT	C:1921,T:1620	CT	C:5,T:422,G:1	C	C:6	C	C:8	CT	C:10,T:2	T	C:0,T:12	C	C:6	C	C:4			0	0	0	0	0	0		NM_020762,++,SRGAP1 SLIT-ROBO Rho GTPase-activating protein 1	0
9846931	6859751	C	10782	0.200334	C	C:2488	CA	C:2675,A:1115	N	NA	CA	C:2781,A:218	CA	C:659,A:740	CA	C:18,A:87,G:1	N	C:1	C	C:3	C	C:2	A	C:0,A:5	C	C:7	CA	C:7,A:1			0	0	0	0	0	0		NM_020762,++,SRGAP1 SLIT-ROBO Rho GTPase-activating protein 1	0
9848190	6861010	A	22714	0.220393	A	A:5108	AG	A:4451,G:1586	N	NA	AG	A:5617,G:451	AG	A:2006,G:1330	AG	A:526,G:1639	A	A:5	A	A:6	AG	A:1,G:1	G	A:0,G:4	AG	A:6,G:3	AG	A:16,G:3			0	0	0	0	0	0		NM_020762,++,SRGAP1 SLIT-ROBO Rho GTPase-activating protein 1	0
9848253	6861073	T	16940	0.111216	T	T:3544,G:1	TC	T:3388,C:691	T	T:2456	TC	T:4413,C:205	TC	T:1053,C:615	TC	T:200,C:373,G:1	T	T:3	T	T:4	T	T:3	N	NA	T	T:8	TC	T:5,C:1			0	0	0	0	0	0		NM_020762,++,SRGAP1 SLIT-ROBO Rho GTPase-activating protein 1	0
9848459	6861279	T	4985	0.337412	A	T:0,A:843	AT	T:230,A:687	N	NA	AT	T:129,A:1099	AT	T:386,A:353	AT	T:937,A:320,G:1	T	T:4	T	T:8	AT	T:2,A:2	T	T:7	AT	T:4,A:3	AT	T:4,A:1			0	0	0	0	0	0		NM_020762,++,SRGAP1 SLIT-ROBO Rho GTPase-activating protein 1	0
9848793	6861613	G	1638	0.21978	G	G:265	GA	G:275,A:117	N	NA	GA	G:473,A:19	GA	G:118,A:101	GA	G:147,A:123	N	G:1	N	G:1	G	G:2	GA	G:1,A:1	G	G:2	GA	G:1,A:1			0	0	0	0	0	0		NM_020762,++,SRGAP1 SLIT-ROBO Rho GTPase-activating protein 1	0
9848832	6861652	A	1133	0.322154	A	A:234	AG	A:184,G:142	N	NA	AG	A:210,G:5	AG	A:93,G:98	AG	A:47,G:120	A	A:2	A	A:2	N	A:1	N	NA	A	A:4	N	NA			0	0	0	0	0	0		NM_020762,++,SRGAP1 SLIT-ROBO Rho GTPase-activating protein 1	0
9849153	6861973	A	21981	0.356399	A	A:4131	AG	A:3481,G:1576,T:1	G	A:0,G:3032,T:1	AG	A:4492,G:458	AG	A:1879,G:1980	AG	A:162,G:788	AG	A:2,G:2	A	A:8	N	NA	N	A:0,G:1	A	A:10	A	A:4			0	0	0	0	0	0		NM_020762,++,SRGAP1 SLIT-ROBO Rho GTPase-activating protein 1	0
9849634	6862454	T	8510	0.141011	T	T:1709	T	T:3802,C:2,A:1	N	NA	TG	T:157,G:1200	T	T:1444	T	T:195	T	T:6	T	T:5	T	T:4	T	T:4	T	T:11	TG	T:8,G:5			0	0	0	0	0	0		NM_020762,++,SRGAP1 SLIT-ROBO Rho GTPase-activating protein 1	0
9850011	6862831	T	16034	0.169827	T	T:4328,C:1	TC	T:3332,C:1199	N	NA	TC	T:3626,C:201	TC	T:2025,C:1135	C	T:0,C:187	T	T:2	T	T:2	TC	T:3,C:1	C	T:0,C:3	TC	T:4,C:1	TC	T:1,C:2			0	0	0	0	0	0		NM_020762,++,SRGAP1 SLIT-ROBO Rho GTPase-activating protein 1	0
9852036	6864856	G	10654	0.112258	G	G:2843	GA	G:1690,A:202	G	G:1239,C:1	GA	G:2487,A:53	GA	G:1057,A:436	GA	G:140,A:505,C:1	G	G:7	G	G:7	G	G:5	N	NA	G	G:7	G	G:6			0	0	0	0	0	0	pi	NM_020762,++,SRGAP1 SLIT-ROBO Rho GTPase-activating protein 1	0
9852247	6865067	T	4774	0.287599	C	T:0,C:845	CT	T:319,C:807	N	NA	CT	T:120,C:1233	CT	T:653,C:359	CT	T:281,C:156,G:1	N	T:0,C:1	N	T:1	CT	T:2,C:1	T	T:5	N	T:0,C:1	CT	T:1,C:1			0	0	0	0	0	0		NM_020762,++,SRGAP1 SLIT-ROBO Rho GTPase-activating protein 1	0
9852386	6865206	A	13871	0.281595	G	A:0,G:2994	GA	A:936,G:2444	N	NA	GA	A:387,G:3116	GA	A:1971,G:1241	GA	A:612,G:170	GA	A:6,G:2	GA	A:3,G:2	GA	A:2,G:1	A	A:10	GA	A:3,G:5	A	A:9			0	0	0	0	0	0		NM_020762,++,SRGAP1 SLIT-ROBO Rho GTPase-activating protein 1	0
9852657	6865477	G	15032	0.299428	A	G:0,A:3158	AG	G:1631,A:3000	N	NA	AG	G:377,A:3419,T:1	AG	G:2004,A:895	AG	G:489,A:58	AG	G:2,A:2	AG	G:4,A:4	AG	G:2,A:3	G	G:11	A	G:0,A:15	AG	G:8,A:6			0	0	0	0	0	0		NM_020762,++,SRGAP1 SLIT-ROBO Rho GTPase-activating protein 1	0
9853188	6866008	G	15828	0.453879	A	G:0,A:1987	GA	G:2040,A:1502,C:1	G	G:919	GA	G:794,A:2760	GA	G:3806,A:917,T:1	GA	G:1083,A:18	GA	G:6,A:2	GA	G:2,A:2	N	G:1	G	G:15	G	G:7	GA	G:11,A:1			0	0	0	0	0	0		NM_020762,++,SRGAP1 SLIT-ROBO Rho GTPase-activating protein 1	0
9853392	6866212	A	31779	0.325404	G	A:1,G:6007	GA	A:2249,G:5191	N	NA	GA	A:823,G:6284	GA	A:5072,G:2406	GA	A:2196,G:1548,C:2	GA	A:2,G:3	GA	A:8,G:2	GA	A:6,G:3	A	A:9	G	A:0,G:8	GA	A:6,G:1			0	0	0	0	0	0		NM_020762,++,SRGAP1 SLIT-ROBO Rho GTPase-activating protein 1	0
9853453	6866273	T	22334	0.372481	G	T:0,G:3713	GT	T:1454,G:3379,C:1	N	NA	GT	T:280,G:3907	GT	T:2760,G:1425	GT	T:3825,G:1589,A:1	GT	T:1,G:7	GT	T:2,G:1	GT	T:6,G:2	T	T:12	G	T:0,G:12	GT	T:4,G:2			0	0	0	0	0	0		NM_020762,++,SRGAP1 SLIT-ROBO Rho GTPase-activating protein 1	0
9853574	6866394	G	17076	0.429726	A	G:0,A:2655	AG	G:2188,A:2537	N	NA	AG	G:520,A:3064	AG	G:3595,A:1222	AG	G:1035,A:260	N	G:1	G	G:5	G	G:2	G	G:11	G	G:4	G	G:7			0	0	0	0	0	0		NM_020762,++,SRGAP1 SLIT-ROBO Rho GTPase-activating protein 1	0
9854003	6866823	C	33880	0.188725	C	C:6589	CT	C:4768,T:1790	C	C:5548,A:2	CT	C:6472,T:407,A:3	CT	C:3849,T:2967	CT	C:252,T:1230,G:3	CT	C:13,T:1	C	C:11	CT	C:3,T:2	T	C:0,T:9	CT	C:13,T:1	CT	C:10,T:1			0	0	0	0	0	0		NM_020762,++,SRGAP1 SLIT-ROBO Rho GTPase-activating protein 1	0
9854341	6867161	G	13319	0.23688	A	G:0,A:2662	AG	G:1234,A:2720	N	NA	AG	G:403,A:3873	AG	G:1220,A:623	AG	G:298,A:286	AG	G:2,A:4	AG	G:7,A:3	AG	G:5,A:2	G	G:11	AG	G:1,A:7	AG	G:10,A:1			0	0	0	0	0	0		NM_020762,++,SRGAP1 SLIT-ROBO Rho GTPase-activating protein 1	0
9854424	6867244	C	3396	0.137809	C	C:759	CT	C:880,T:262	N	NA	CT	C:1047,T:66	CT	C:242,T:140	N	NA	C	C:8	C	C:4	N	NA	N	NA	C	C:2	N	NA			0	0	0	0	0	0		NM_020762,++,SRGAP1 SLIT-ROBO Rho GTPase-activating protein 1	0
9854428	6867248	T	2400	0.185	C	T:0,C:491	CT	T:231,C:628	N	NA	CT	T:52,C:634	CT	T:161,C:203	N	NA	T	T:6	CT	T:4,C:1	N	NA	N	NA	N	T:1	N	NA			0	0	0	0	0	0		NM_020762,++,SRGAP1 SLIT-ROBO Rho GTPase-activating protein 1	0
9854432	6867252	T	2386	0.44803	C	T:2,C:440	TC	T:288,C:543	N	NA	TC	T:626,C:53	T	T:324,C:3	TC	T:77,C:30	T	T:4	T	T:7	N	NA	N	NA	N	T:1	N	NA			0	0	0	0	0	0		NM_020762,++,SRGAP1 SLIT-ROBO Rho GTPase-activating protein 1	0
9854436	6867256	T	2126	0.147225	TC	T:344,C:96	TC	T:597,C:129	N	NA	TC	T:527,C:88	T	T:239	T	T:106	T	T:4	T	T:6	N	NA	N	NA	N	T:1	N	NA			0	0	0	0	0	0		NM_020762,++,SRGAP1 SLIT-ROBO Rho GTPase-activating protein 1	0
9854440	6867260	T	1830	0.276503	TC	T:268,C:146	TC	T:428,C:232	N	NA	TC	T:407,C:128	T	T:221	N	NA	T	T:4	T	T:5	N	T:1	N	NA	N	T:1	N	NA			0	0	0	0	0	0		NM_020762,++,SRGAP1 SLIT-ROBO Rho GTPase-activating protein 1	0
9854544	6867364	G	5332	0.366279	A	G:0,A:510	GA	G:1458,A:492	A	G:0,A:205	GA	G:372,A:515	GA	G:1178,A:172	GA	G:371,A:59	G	G:3	G	G:3	N	G:1	G	G:6	N	G:1	G	G:5			0	0	0	0	0	0		NM_020762,++,SRGAP1 SLIT-ROBO Rho GTPase-activating protein 1	0
9854556	6867376	A	13505	0.120326	A	A:3096	A	A:3970,G:1	A	A:1706	AC	A:426,C:1624,T:1	A	A:2167,T:1	A	A:512,C:1	A	A:6	A	A:4	A	A:4	A	A:10	A	A:7	A	A:6			0	0	0	0	0	0		NM_020762,++,SRGAP1 SLIT-ROBO Rho GTPase-activating protein 1	0
9854585	6867405	G	13747	0.272205	A	G:0,A:3430	AG	G:1500,A:2140	A	G:0,A:928	AG	G:478,A:2373	AG	G:1367,A:976	AG	G:397,A:157,C:1	AG	G:4,A:4	AG	G:11,A:2	AG	G:4,A:6	G	G:13	AG	G:2,A:6	AG	G:4,A:3			0	0	0	0	0	0		NM_020762,++,SRGAP1 SLIT-ROBO Rho GTPase-activating protein 1	0
9855203	6868023	C	17634	0.441193	T	C:0,T:3070	TC	C:1963,T:2311	N	NA	TC	C:700,T:3319	TC	C:2864,T:927	TC	C:2253,T:227	TC	C:2,T:2	TC	C:4,T:1	C	C:3	C	C:10	N	NA	TC	C:8,T:1			0	0	0	0	0	0		NM_020762,++,SRGAP1 SLIT-ROBO Rho GTPase-activating protein 1	0
9855413	6868233	C	11773	0.269005	A	C:0,A:2605	AC	C:1252,A:2625	N	NA	AC	C:258,A:2804,G:1	AC	C:1309,A:495	AC	C:348,A:74,T:1,G:1	AC	C:4,A:3	AC	C:1,A:1	A	C:0,A:2	C	C:4	AC	C:2,A:7	AC	C:3,A:3			0	0	0	0	0	0		NM_020762,++,SRGAP1 SLIT-ROBO Rho GTPase-activating protein 1	0
9855816	6868636	A	17062	0.493201	G	A:0,G:2637,T:1,C:1	AG	A:2310,G:1830	N	NA	AG	A:581,G:2524	AG	A:4849,G:1360,T:1,C:1	AG	A:902,G:64,C:1	AG	A:3,G:2	A	A:5	N	A:1	A	A:12	A	A:3	AG	A:7,G:1			0	0	0	0	0	0		NM_020762,++,SRGAP1 SLIT-ROBO Rho GTPase-activating protein 1	0
9855988	6868808	C	26001	0.326987	G	C:0,G:5147	GC	C:2322,G:4273,A:7	N	NA	GC	C:592,G:5671,T:1	GC	C:4815,G:2013,T:1	GC	C:773,G:386	N	NA	GC	C:3,G:1	GC	C:1,G:3	C	C:2	GC	C:1,G:4	GC	C:2,G:1			0	0	0	0	0	0		NM_020762,++,SRGAP1 SLIT-ROBO Rho GTPase-activating protein 1	0
9856081	6868901	G	23938	0.304328	C	G:0,C:5196,T:4,A:1	CG	G:1864,C:3708,A:1,T:1	N	NA	CG	G:584,C:5723,T:22	CG	G:4179,C:1746	CG	G:658,C:251	CG	G:2,C:2	G	G:3	CG	G:3,C:2	G	G:6	C	G:0,C:4	CG	G:5,C:2			0	0	0	0	0	0		NM_020762,++,SRGAP1 SLIT-ROBO Rho GTPase-activating protein 1	0
9856562	6869382	T	5315	0.421637	A	T:2,A:826	AT	T:508,A:768	N	NA	AT	T:193,A:881	AT	T:889,A:484	AT	T:649,A:115	A	T:0,A:2	T	T:2	N	T:1	T	T:5	N	T:1	T	T:3			0	0	0	0	0	0		NM_020762,++,SRGAP1 SLIT-ROBO Rho GTPase-activating protein 1	0
9856819	6869639	A	6251	0.43449	G	A:0,G:1040	GA	A:468,G:807	N	NA	GA	A:142,G:1050,C:1	GA	A:1128,G:299	GA	A:978,G:338	GA	A:1,G:2	GA	A:1,G:1	GA	A:2,G:1	A	A:5	GA	A:1,G:3	GA	A:3,G:2			0	0	0	0	0	0	pi	NM_020762,++,SRGAP1 SLIT-ROBO Rho GTPase-activating protein 1	0
9856872	6869692	G	1651	0.385221	A	G:0,A:143	GA	G:202,A:272	N	NA	GA	G:44,A:171	GA	G:363,A:18	GA	G:406,A:32	N	NA	G	G:2	G	G:2	G	G:3	N	NA	N	NA			0	0	0	0	0	0	pi	NM_020762,++,SRGAP1 SLIT-ROBO Rho GTPase-activating protein 1	0
9857541	6870361	A	23010	0.245719	A	A:5549	A	A:6505	N	NA	AG	A:483,G:5654,C:1	A	A:4609	A	A:209	A	A:15	A	A:13	A	A:12	A	A:13	A	A:17	AG	A:6,G:3			0	0	0	0	0	0	omega,pi	NM_020762,++,SRGAP1 SLIT-ROBO Rho GTPase-activating protein 1	0
9857740	6870560	G	26511	0.36532	A	G:0,A:5632	GA	G:3413,A:3921	G	G:500	G	G:7232,A:1	G	G:5078,C:2	GA	G:601,A:131	G	G:8	G	G:7	GA	G:4,A:1	G	G:12	G	G:13	G	G:7			0	0	0	0	0	0	pi	NM_020762,++,SRGAP1 SLIT-ROBO Rho GTPase-activating protein 1	0
9857994	6870814	G	3034	0.362887	T	G:0,T:498	TG	G:382,T:489	N	NA	TG	G:73,T:700	TG	G:363,T:231	TG	G:283,T:15	G	G:3	N	G:1	TG	G:1,T:2	G	G:2	N	NA	N	NA			0	0	0	0	0	0		NM_020762,++,SRGAP1 SLIT-ROBO Rho GTPase-activating protein 1	0
9858386	6871206	C	24256	0.457165	T	C:2,T:4389	TC	C:2506,T:3021	N	NA	TC	C:784,T:4009	TC	C:4840,T:1543	TC	C:2957,T:203,G:2	TC	C:3,T:3	TC	C:5,T:3	TC	C:4,T:1	C	C:12	TC	C:2,T:1	TC	C:10,T:2			0	0	0	0	0	0		NM_020762,++,SRGAP1 SLIT-ROBO Rho GTPase-activating protein 1	0
9858464	6871284	C	34429	0.367074	T	C:2,T:7257	TC	C:2650,T:4642	C	C:2851	TC	C:661,T:6305	TC	C:4485,T:3005,A:22	TC	C:1989,T:560	TC	C:5,T:4	TC	C:4,T:5	TC	C:2,T:4	C	C:8	TC	C:1,T:5	TC	C:6,T:1			0	0	0	0	0	0		NM_020762,++,SRGAP1 SLIT-ROBO Rho GTPase-activating protein 1	0
9858472	6871292	A	25732	0.494676	T	A:1,T:4677,C:3	TA	A:2662,T:2566	A	A:2685,C:1	TA	A:671,T:3964,C:1	TA	A:4686,T:1621,G:1	TA	A:2024,T:168,G:1	A	A:5	TA	A:4,T:1	A	A:2	A	A:6	TA	A:1,T:3	A	A:7			0	0	0	0	0	0		NM_020762,++,SRGAP1 SLIT-ROBO Rho GTPase-activating protein 1	0
9858521	6871341	G	35303	0.373453	A	G:0,A:7369	AG	G:2637,A:4517	G	G:2842	AG	G:616,A:6867	AG	G:4500,A:2990	AG	G:2589,A:376	AG	G:2,A:4	AG	G:1,A:2	G	G:5	G	G:16	A	G:0,A:5	G	G:11			0	0	0	0	0	0		NM_020762,++,SRGAP1 SLIT-ROBO Rho GTPase-activating protein 1	0
9858755	6871575	A	22131	0.292892	G	A:9,G:5143	GA	A:1018,G:2909,T:1	N	NA	GA	A:531,G:4807,C:1	GA	A:2738,G:2070	GA	A:2186,G:717,C:1	GA	A:11,G:1	GA	A:8,G:2	GA	A:5,G:4	A	A:12	GA	A:6,G:6	GA	A:6,G:1			0	0	0	0	0	0		NM_020762,++,SRGAP1 SLIT-ROBO Rho GTPase-activating protein 1	0
9858900	6871720	A	21064	0.111232	AC	A:4580,C:742	AC	A:2669,C:452	A	A:1200	AC	A:4267,C:684	AC	A:3671,C:454	A	A:2331,C:11,G:2,T:1	A	A:14	A	A:12	A	A:6	A	A:10	A	A:13	A	A:12			0	0	0	0	0	0		NM_020762,++,SRGAP1 SLIT-ROBO Rho GTPase-activating protein 1	0
9858917	6871737	C	28945	0.335015	G	C:2,G:6973,A:1	GC	C:1212,G:3243,T:1	C	C:1166	GC	C:729,G:6046,A:8	GC	C:4011,G:2377,A:8,T:1	GC	C:2577,G:590	GC	C:5,G:9	GC	C:7,G:5	G	C:0,G:5	C	C:10	GC	C:2,G:5	GC	C:7,G:2			0	0	0	0	0	0		NM_020762,++,SRGAP1 SLIT-ROBO Rho GTPase-activating protein 1	0
9859205	6872025	A	31418	0.311764	G	A:3,G:6915,C:1	GA	A:2153,G:4909,C:1	N	NA	GA	A:612,G:6364,T:1,C:1	GA	A:4242,G:1919	GA	A:2785,G:1511,C:1	GA	A:1,G:7	GA	A:6,G:4	GA	A:6,G:3	A	A:8	GA	A:1,G:7	GA	A:7,G:5			0	0	0	0	0	0		NM_020762,++,SRGAP1 SLIT-ROBO Rho GTPase-activating protein 1	0
9859950	6872770	T	25777	0.146836	T	T:6074	TG	T:5619,G:1337	N	NA	TG	T:6871,G:239,A:1	TG	T:2850,G:1193	TG	T:577,G:1016	T	T:7	T	T:10	TG	T:7,G:2	G	T:0,G:2	T	T:8	TG	T:7,G:2			0	0	0	0	0	0		NM_020762,++,SRGAP1 SLIT-ROBO Rho GTPase-activating protein 1	0
9860070	6872890	T	14680	0.226703	TC	T:2096,C:934	TC	T:2334,C:906	T	T:824,C:4	TC	T:2730,C:1120	TC	T:1939,C:364	T	T:1428,A:1	T	T:5	T	T:5	T	T:7	T	T:9	T	T:6	T	T:3			0	0	0	0	0	0		NM_020762,++,SRGAP1 SLIT-ROBO Rho GTPase-activating protein 1	0
9860122	6872942	A	10892	0.44675	T	A:12,T:1928,C:1	TA	A:1251,T:1385,C:1	N	NA	TA	A:521,T:1923	TA	A:2293,T:719	TA	A:789,T:69	N	A:1	N	A:1	A	A:2	A	A:13	TA	A:2,T:1	A	A:4			0	0	0	0	0	0		NM_020762,++,SRGAP1 SLIT-ROBO Rho GTPase-activating protein 1	0
9860258	6873078	G	25323	0.408601	A	G:1,A:5158	GA	G:2481,A:3750	A	G:0,A:1100	G	G:7266,A:1,T:1	G	G:3904,A:1	GA	G:1322,A:337,C:1	N	G:1	G	G:2	GA	G:1,A:2	N	NA	N	G:1	N	NA			0	0	0	0	0	0		NM_020762,++,SRGAP1 SLIT-ROBO Rho GTPase-activating protein 1	0
9861692	6874512	C	13255	0.215768	C	C:2543,A:1,G:1	CT	C:3165,T:1127,A:1,G:1	N	NA	CT	C:3306,T:274	CT	C:1340,T:1224	CT	C:37,T:235	C	C:4	C	C:7	N	C:1	T	C:0,T:5	C	C:9	CT	C:6,T:3			0	0	0	0	0	0		NM_020762,++,SRGAP1 SLIT-ROBO Rho GTPase-activating protein 1	0
9861905	6874725	C	9462	0.172796	CG	C:1347,G:420	CG	C:2189,G:548,A:2	N	NA	CG	C:2060,G:304	CG	C:1325,G:361	C	C:904,G:2	C	C:7	C	C:7	C	C:4	C	C:11	C	C:10	C	C:9			0	0	0	0	0	0		NM_020762,++,SRGAP1 SLIT-ROBO Rho GTPase-activating protein 1	0
9862016	6874836	G	19373	0.21468	G	G:4333,A:4	G	G:5906,T:28	N	NA	GT	G:377,T:4131,A:3	G	G:3884	G	G:706,C:1	G	G:6	G	G:3	N	G:1	G	G:4	G	G:4	G	G:4			0	0	0	0	0	0		NM_020762,++,SRGAP1 SLIT-ROBO Rho GTPase-activating protein 1	0
9863063	6875883	G	12706	0.416181	A	G:1,A:2367	GA	G:1037,A:1946	N	NA	G	G:3803	GA	G:1768,A:938	GA	G:808,A:37,C:1	G	G:4	G	G:7	N	NA	G	G:12	GA	G:3,A:2	G	G:9			0	0	0	0	0	0		NM_020762,++,SRGAP1 SLIT-ROBO Rho GTPase-activating protein 1	0
9866429	6879249	G	27852	0.27542	A	G:0,A:3560	GA	G:2146,A:2289	A	G:0,A:1074	G	G:5893	G	G:6171	GA	G:5966,A:748,C:4,T:1	G	G:5	G	G:6	N	G:1	G	G:4	G	G:4	G	G:6			0	0	0	0	0	0		NM_020762,++,SRGAP1 SLIT-ROBO Rho GTPase-activating protein 1	0
9866891	6879711	G	34997	0.219476	G	G:7150,C:2,A:1	GA	G:4836,A:1786	G	G:5214,T:3,A:1	GA	G:6866,A:522	GA	G:2936,A:2721	GA	G:307,A:2650,T:1,C:1	GA	G:8,A:1,T:1	GA	G:11,A:4	GA	G:1,A:2	A	G:0,A:9	GA	G:12,A:3	GA	G:9,A:1			0	0	0	0	0	0		NM_020762,++,SRGAP1 SLIT-ROBO Rho GTPase-activating protein 1	0
9870463	6883283	A	32143	0.147124	G	A:1,G:6649	G	A:1,G:6262	GA	A:3457,G:1786	G	A:8,G:6769	GA	A:1262,G:4927	G	A:0,G:1021	GA	A:1,G:3	G	A:0,G:4	G	A:0,G:2	G	A:0,G:2	G	A:0,G:8	GA	A:2,G:2			0	0	0	0	0	0		NM_020762,++,SRGAP1 SLIT-ROBO Rho GTPase-activating protein 1	0
9871111	6883931	C	20898	0.200737	C	C:4954,T:1	C	C:5634,T:1	N	NA	CT	C:411,T:4153	C	C:4968,T:40	C	C:736	C	C:7	C	C:8	C	C:9	C	C:8	C	C:8	CT	C:12,T:2			0	0	0	0	0	0		NM_020762,++,SRGAP1 SLIT-ROBO Rho GTPase-activating protein 1	0
9871464	6884284	G	23395	0.195384	G	G:5386,T:1	GA	G:4727,A:705	A	G:0,A:1057	GA	G:6275,A:332	GA	G:2280,A:842	GA	G:155,A:1635	G	G:7	G	G:11	G	G:2	A	G:0,A:2	G	G:9	GA	G:9,A:1			0	0	0	0	0	0		NM_020762,++,SRGAP1 SLIT-ROBO Rho GTPase-activating protein 1	0
9873872	6886692	T	24555	0.38485	G	T:0,G:4581	GT	T:1301,G:2519	N	NA	GT	T:365,G:4384,C:1	GT	T:2726,G:1276,A:1	GT	T:5058,G:2340,A:2,C:1	GT	T:4,G:1	GT	T:6,G:1	GT	T:3,G:2	T	T:3	GT	T:3,G:4	GT	T:6,G:1			0	0	0	0	0	0		NM_020762,++,SRGAP1 SLIT-ROBO Rho GTPase-activating protein 1	0
9876087	6888907	G	1209	0.206782	A	G:0,A:187	A	G:1,A:377	N	NA	A	G:1,A:233	AG	G:248,A:162	N	NA	G	G:9	G	G:12	N	NA	N	NA	AG	G:6,A:1	G	G:8			0	0	0	0	0	0		NM_020762,++,SRGAP1 SLIT-ROBO Rho GTPase-activating protein 1	0
9876351	6889171	G	18466	0.225333	GA	G:1414,A:2070	GA	G:3877,A:2090,C:1	N	NA	G	G:4989,A:1	G	G:3443	G	G:580,T:1	G	G:6	G	G:10	G	G:5	G	G:8	G	G:10	G	G:8			0	0	0	0	0	0		NM_020762,++,SRGAP1 SLIT-ROBO Rho GTPase-activating protein 1	0
9878108	6890928	A	28933	0.130923	A	A:7027,G:1	A	A:6189	N	NA	AG	A:496,G:3787,C:1	A	A:6579,C:1	A	A:4851,C:1	A	A:8	A	A:7	A	A:7	A	A:7	A	A:6	A	A:9			0	0	0	0	0	0		NM_020762,++,SRGAP1 SLIT-ROBO Rho GTPase-activating protein 1	0
9878244	6891064	G	5112	0.203052	G	G:999	GT	G:678,T:210	N	NA	GT	G:1229,T:69	GT	G:598,T:184	GT	G:569,T:575,C:1	G	G:2	N	G:1	N	G:0,T:1	N	G:1	N	NA	N	G:1			0	0	0	0	0	0		NM_020762,++,SRGAP1 SLIT-ROBO Rho GTPase-activating protein 1	0
9880838	6893658	G	21043	0.465238	A	G:1,A:3718	GA	G:1419,A:2400	A	G:0,A:3521,C:1	G	G:4263,A:1	G	G:4087	GA	G:1480,A:150,T:2	G	G:8	G	G:9	GA	G:1,A:2	G	G:9	GA	G:7,A:2	G	G:9			0	0	0	0	0	0		NM_020762,++,SRGAP1 SLIT-ROBO Rho GTPase-activating protein 1	0
9880899	6893719	G	26344	0.477452	T	G:3,T:3107,C:1	TG	G:2060,T:2491	TG	G:2529,T:3743,C:1	TG	G:744,T:3352,A:1,C:1	TG	G:4024,T:784	TG	G:3218,T:284,C:1	G	G:9	G	G:6	G	G:5	G	G:4	G	G:3	G	G:8			0	0	0	0	0	0		NM_020762,++,SRGAP1 SLIT-ROBO Rho GTPase-activating protein 1	0
9881241	6894061	G	24169	0.214076	G	G:6160,A:27	G	G:4709,C:1	N	NA	GA	G:577,A:5147	G	G:6094,C:1	G	G:1452,C:1	G	G:10	G	G:6	G	G:5	G	G:15	G	G:3	G	G:8			0	0	0	0	0	0		NM_020762,++,SRGAP1 SLIT-ROBO Rho GTPase-activating protein 1	0
9881248	6894068	G	23804	0.393547	A	G:0,A:5841	GA	G:1447,A:3203	N	NA	G	G:5742	G	G:6087,A:3	GA	G:1160,A:321	G	G:10	GA	G:5,A:1	GA	G:1,A:3	G	G:9	GA	G:1,A:1	G	G:7			0	0	0	0	0	0		NM_020762,++,SRGAP1 SLIT-ROBO Rho GTPase-activating protein 1	0
9882293	6895113	C	28127	0.295801	A	C:0,A:6377,T:1	AC	C:2305,A:4623	N	NA	AC	C:649,A:6675,T:1,G:1	AC	C:3265,A:1745	AC	C:2101,A:381,G:3	C	C:9	C	C:4	AC	C:2,A:1	C	C:7	AC	C:4,A:5	AC	C:10,A:3			0	0	0	0	0	0		NM_020762,++,SRGAP1 SLIT-ROBO Rho GTPase-activating protein 1	0
9883327	6896147	C	21910	0.137335	C	C:4692	CT	C:3644,T:834	C	C:3639,G:1	CT	C:4610,T:255	CT	C:1858,T:1336,G:1	CT	C:456,T:584	C	C:7	C	C:8	CT	C:4,T:1	N	C:0,T:1	C	C:6	C	C:9			0	0	0	0	0	0	pi	NM_020762,++,SRGAP1 SLIT-ROBO Rho GTPase-activating protein 1	0
9883375	6896195	T	3217	0.147964	A	T:0,A:762	A	T:0,A:606	N	NA	A	T:0,A:690,G:1	AT	T:473,A:555,G:1	AT	T:3,A:126	T	T:4	T	T:2	N	T:0,A:1	N	T:0,A:1	T	T:6	T	T:5			0	0	0	0	0	0	omega,pi,phastcons	NM_020762,++,SRGAP1 SLIT-ROBO Rho GTPase-activating protein 1	0
9883594	6896414	T	4765	0.143757	C	T:0,C:817	C	T:0,C:850,A:1	C	T:0,C:163,G:1	C	T:0,C:1049	CT	T:685,C:978	C	T:0,C:220,G:1	T	T:2	T	T:2	C	T:0,C:2	N	NA	C	T:0,C:2	CT	T:1,C:1			0	0	0	0	0	0		NM_020762,++,SRGAP1 SLIT-ROBO Rho GTPase-activating protein 1	0
9883848	6896668	A	17507	0.316273	G	A:1,G:4236	GA	A:1393,G:2611	N	NA	GA	A:458,G:3704	GA	A:2841,G:1228	GA	A:844,G:189,C:2	GA	A:7,G:2	GA	A:18,G:1	GA	A:9,G:8	A	A:17	GA	A:6,G:6	GA	A:4,G:5			0	0	0	0	0	0		NM_020762,++,SRGAP1 SLIT-ROBO Rho GTPase-activating protein 1	0
9885916	6898736	G	21921	0.182656	G	G:5473,A:1,T:1	GA	G:3435,A:1739,T:2	G	G:1296	GA	G:5034,A:407,C:1	GA	G:2480,A:1392	GA	G:195,A:465	GA	G:9,A:4	GA	G:8,A:1	GA	G:5,A:3	A	G:0,A:10	GA	G:8,A:2	GA	G:10,A:3			0	0	0	0	0	0		NM_020762,++,SRGAP1 SLIT-ROBO Rho GTPase-activating protein 1	0
9886006	6898826	C	23494	0.295607	G	C:0,G:5673	GC	C:1797,G:3495	N	NA	GC	C:620,G:5604,T:1	GC	C:3424,G:1765	C	C:1104,G:11	C	C:6	C	C:9	GC	C:3,G:4	C	C:9	G	C:0,G:4	GC	C:4,G:1			0	0	0	0	0	0		NM_020762,++,SRGAP1 SLIT-ROBO Rho GTPase-activating protein 1	0
9886306	6899126	G	3356	0.140942	C	G:0,C:699,T:1	C	G:0,C:597	N	NA	C	G:0,C:740	CG	G:472,C:631	C	G:1,C:214,T:1	G	G:6	G	G:7	N	NA	N	NA	G	G:2	N	G:1			0	0	0	0	0	0		NM_020762,++,SRGAP1 SLIT-ROBO Rho GTPase-activating protein 1	0
9888381	6901201	G	19033	0.273262	T	G:0,T:4763	TG	G:1392,T:3277	G	G:207	TG	G:401,T:4059	TG	G:2735,T:1612	TG	G:466,T:121	N	G:1	G	G:2	TG	G:1,T:1	G	G:5	T	G:0,T:4	TG	G:5,T:1			0	0	0	0	0	0		NM_020762,++,SRGAP1 SLIT-ROBO Rho GTPase-activating protein 1	0
9890480	6903300	T	28211	0.433448	A	T:0,A:5384,C:4	AT	T:1237,A:2950,G:1	AT	T:2672,A:951,C:1	AT	T:534,A:4346,C:3,G:2	AT	T:2545,A:1081,C:1	AT	T:5240,A:1259	AT	T:9,A:2	T	T:2	T	T:3	T	T:7	AT	T:3,A:2	N	NA			0	0	0	0	0	0		NM_020762,++,SRGAP1 SLIT-ROBO Rho GTPase-activating protein 1	0
9890888	6903708	C	17193	0.419415	T	C:2,T:3449	TC	C:1583,T:2533	N	NA	TC	C:458,T:3096	TC	C:2646,T:787	TC	C:2522,T:116,A:1	C	C:4	C	C:5	T	C:0,T:2	C	C:7	C	C:3	C	C:4			0	0	0	0	0	0	pi	NM_020762,++,SRGAP1 SLIT-ROBO Rho GTPase-activating protein 1	0
9893957	6906777	C	16264	0.225836	C	C:3469,T:1	CT	C:3438,T:1470	N	NA	CT	C:4256,T:255	CT	C:1388,T:1710	CT	C:13,T:237,G:27	C	C:3	C	C:10	C	C:3	T	C:0,T:4	CT	C:3,T:1	CT	C:9,T:1			0	0	0	0	0	0		NM_020762,++,SRGAP1 SLIT-ROBO Rho GTPase-activating protein 1	0
9895108	6907928	A	18808	0.216344	A	A:3909,G:1	A	A:5203	N	NA	AG	A:511,G:4068	A	A:4235	A	A:881	A	A:12	A	A:9	A	A:5	A	A:11	A	A:9	A	A:6			0	0	0	0	0	0		NM_020762,++,SRGAP1 SLIT-ROBO Rho GTPase-activating protein 1	0
9895758	6908578	G	10215	0.370827	A	G:0,A:2105	AG	G:1121,A:1574	N	NA	AG	G:275,A:2091	AG	G:1877,A:575	AG	G:515,A:81,C:1	G	G:5	G	G:5	AG	G:1,A:2	G	G:3	AG	G:4,A:3	AG	G:6,A:1			0	0	0	0	0	0		NM_020762,++,SRGAP1 SLIT-ROBO Rho GTPase-activating protein 1	0
9898850	6911670	A	14167	0.490647	G	A:1,G:2023	AG	A:1192,G:1430	N	NA	AG	A:499,G:2193,C:1	AG	A:2278,G:1210	AG	A:3244,G:95,C:1	A	A:3	A	A:10	A	A:5	A	A:8	A	A:2	A	A:5			0	0	0	0	0	0		NM_020762,++,SRGAP1 SLIT-ROBO Rho GTPase-activating protein 1	0
9898988	6911808	G	3001	0.458514	C	G:5,C:516	GC	G:201,C:262	N	NA	GC	G:104,C:423	GC	G:432,C:134	GC	G:883,C:41	N	G:1	N	NA	N	NA	N	NA	N	NA	N	G:1			0	0	0	0	0	0		NM_020762,++,SRGAP1 SLIT-ROBO Rho GTPase-activating protein 1	0
9899357	6912177	C	24792	0.209261	C	C:6257,T:9,A:1	CT	C:3170,T:687	N	NA	CT	C:5909,T:301	CT	C:3097,T:1730,A:1	CT	C:1169,T:2461	C	C:3	C	C:9	C	C:4	N	NA	C	C:5	C	C:4			0	0	0	0	0	0		NM_020762,++,SRGAP1 SLIT-ROBO Rho GTPase-activating protein 1	0
9901769	6914589	C	17149	0.155344	CT	C:3195,T:595	CT	C:3554,T:682,A:1	N	NA	CT	C:3645,T:852	CT	C:2635,T:534,G:2	C	C:1452,T:1,G:1	C	C:14	C	C:10	C	C:3	C	C:4	C	C:6	C	C:10			0	0	0	0	0	0		NM_020762,++,SRGAP1 SLIT-ROBO Rho GTPase-activating protein 1	0
9904425	6917245	C	27460	0.326293	T	C:0,T:6355,G:2	TC	C:2318,T:4523,G:2	N	NA	TC	C:706,T:5644,G:5	TC	C:4951,T:1798	TC	C:985,T:171	TC	C:5,T:1	C	C:10	TC	C:2,T:4	C	C:9	TC	C:3,T:5	TC	C:7,T:4			0	0	0	0	0	0		NM_020762,++,SRGAP1 SLIT-ROBO Rho GTPase-activating protein 1	0
9904515	6917335	G	28828	0.282399	G	G:6170,T:1	GT	G:4385,T:1657	N	NA	GT	G:6145,T:522	GT	G:2435,T:2583	GT	G:1549,T:3378,A:2,C:1	G	G:6	G	G:6	GT	G:4,T:2	N	NA	G	G:6	T	G:0,T:2			0	0	0	0	0	0		NM_020762,++,SRGAP1 SLIT-ROBO Rho GTPase-activating protein 1	0
9904595	6917415	G	32477	0.19035	G	G:7332	GA	G:5135,A:1091	G	G:2458,T:1,C:1	GA	G:6806,A:281,T:1	GA	G:3329,A:1821,T:1	GA	G:1229,A:2989,T:2	G	G:8	G	G:6	N	NA	N	G:0,A:1	G	G:6	G	G:5			0	0	0	0	0	0	pi	NM_020762,++,SRGAP1 SLIT-ROBO Rho GTPase-activating protein 1	0
9904831	6917651	G	19106	0.312415	T	G:0,T:4353,C:1	TG	G:1166,T:2935,C:1	N	NA	TG	G:440,T:3865	TG	G:2232,T:1920,A:9	TG	G:2131,T:53	G	G:6	G	G:6	G	G:3	G	G:5	G	G:8	TG	G:9,T:2			0	0	0	0	0	0		NM_020762,++,SRGAP1 SLIT-ROBO Rho GTPase-activating protein 1	0
9905342	6918162	A	6511	0.230072	A	A:1683,G:1	AG	A:1364,G:367	N	NA	AG	A:1426,G:122	AG	A:430,G:579	AG	A:110,G:429	AG	A:5,G:1	AG	A:9,G:1	AG	A:2,G:1	G	A:0,G:8	AG	A:11,G:2	AG	A:7,G:1			0	0	0	0	0	0		NM_020762,++,SRGAP1 SLIT-ROBO Rho GTPase-activating protein 1	0
9905677	6918497	C	1125	0.168889	CT	C:176,T:36	CT	C:214,T:80	N	NA	CT	C:168,T:69	CT	C:185,T:2	CT	C:192,T:3	C	C:2	C	C:5	C	C:5	C	C:9	C	C:7	C	C:9			0	0	0	0	0	0		NM_020762,++,SRGAP1 SLIT-ROBO Rho GTPase-activating protein 1	0
9905681	6918501	C	863	0.435689	TC	C:72,T:152	TC	C:44,T:199	N	NA	TC	C:156,T:120	TC	C:104,T:16	N	NA	TC	C:1,T:1	C	C:5	TC	C:4,T:1	TC	C:5,T:1	TC	C:3,T:1	TC	C:8,T:1			0	0	0	0	0	0		NM_020762,++,SRGAP1 SLIT-ROBO Rho GTPase-activating protein 1	0
9905685	6918505	C	851	0.233843	TC	C:39,T:250	TC	C:12,T:240	N	NA	TC	C:148,T:162	N	NA	N	NA	TC	C:1,T:1	C	C:2	TC	C:3,T:1	TC	C:4,T:1	TC	C:3,T:1	TC	C:8,T:1			0	0	0	0	0	0		NM_020762,++,SRGAP1 SLIT-ROBO Rho GTPase-activating protein 1	0
9905689	6918509	T	1483	0.128119	TC	T:380,C:37	TC	T:335,C:10	N	NA	TC	T:276,C:142	T	T:177,C:1	T	T:125	T	T:2	T	T:3	T	T:4	T	T:5	T	T:3	TC	T:6,C:1			0	0	0	0	0	0		NM_020762,++,SRGAP1 SLIT-ROBO Rho GTPase-activating protein 1	0
9905835	6918655	G	10875	0.242391	GT	G:2006,T:581,A:2,C:1	GT	G:2026,T:613	N	NA	GT	G:2489,T:709	GT	G:1376,T:729,A:2	GT	G:336,T:4,C:1	G	G:5	G	G:5	G	G:7	G	G:9	G	G:12	G	G:7			0	0	0	0	0	0		NM_020762,++,SRGAP1 SLIT-ROBO Rho GTPase-activating protein 1	0
9908152	6920972	G	15810	0.123213	G	G:3453,A:1	G	G:4112,A:7	N	NA	GA	G:457,A:1940,C:1	G	G:2579	G	G:3258,T:2	G	G:7	G	G:5	G	G:3	N	G:1	G	G:8	G	G:2			0	0	0	0	0	0		NM_020762,++,SRGAP1 SLIT-ROBO Rho GTPase-activating protein 1	0
9909005	6921825	G	21845	0.198535	GA	G:2400,A:2105	GA	G:3105,A:2232	N	NA	G	G:5750,C:1	G	G:5227	G	G:1025	G	G:8	G	G:5	G	G:6	G	G:5	G	G:3	G	G:10			0	0	0	0	0	0		NM_020762,++,SRGAP1 SLIT-ROBO Rho GTPase-activating protein 1	0
9910753	6923573	G	26376	0.138004	GC	G:4101,C:1624,A:1	GC	G:5736,C:456,A:1,T:1	N	NA	G	G:7044,T:1,C:1	GC	G:4104,C:1242,T:2	GC	G:1743,C:317,T:2	G	G:11	G	G:3	G	G:4	G	G:8	G	G:14	G	G:11			0	0	0	0	0	0	pi	NM_020762,++,SRGAP1 SLIT-ROBO Rho GTPase-activating protein 1	0
9912252	6925072	A	19955	0.238236	A	A:4677	A	A:5466	N	NA	AG	A:400,G:4754	A	A:3701	A	A:957	A	A:11	A	A:9	A	A:6	A	A:15	A	A:8	A	A:7			0	0	0	0	0	0		NM_020762,++,SRGAP1 SLIT-ROBO Rho GTPase-activating protein 1	0
9913691	6926511	T	14270	0.119902	TG	T:2752,G:380	TG	T:2879,G:438	N	NA	TG	T:2897,G:525	TG	T:2114,G:366	T	T:1916,G:2,C:1	T	T:10	T	T:10	T	T:6	T	T:15	T	T:11	T	T:8			0	0	0	0	0	0		NM_020762,++,SRGAP1 SLIT-ROBO Rho GTPase-activating protein 1	0
9914061	6926881	T	13284	0.101024	TC	T:2454,C:308	TC	T:2894,C:313	N	NA	TC	T:2626,C:392	TC	T:2388,C:329	T	T:1578,G:2	T	T:4	T	T:8	N	T:1	T	T:6	T	T:3	T	T:6			0	0	0	0	0	0		NM_020762,++,SRGAP1 SLIT-ROBO Rho GTPase-activating protein 1	0
9915770	6928589	G	2396	0.164858	T	G:0,T:449	T	G:0,T:337	N	NA	T	G:0,T:538	TG	G:395,T:494	T	G:0,T:183	N	NA	G	G:3	N	NA	N	NA	TG	G:3,T:1	G	G:4			0	0	0	0	0	0		NM_020762,++,SRGAP1 SLIT-ROBO Rho GTPase-activating protein 1	0
9916153	6928972	G	4971	0.187689	A	G:0,A:1195	A	G:0,A:645	N	NA	A	G:0,A:918	AG	G:928,A:1012	AG	G:5,A:268	AG	G:4,A:4	AG	G:10,A:1	A	G:0,A:6	A	G:0,A:6	AG	G:1,A:6	G	G:3			0	0	0	0	0	0		NM_020762,++,SRGAP1 SLIT-ROBO Rho GTPase-activating protein 1	0
9916154	6928973	C	4755	0.196425	A	C:0,A:1131	A	C:0,A:614	N	NA	A	C:0,A:866	AC	C:932,A:967	A	C:2,A:243	AC	C:2,A:5	AC	C:7,A:4	A	C:0,A:6	A	C:0,A:6	AC	C:1,A:6	C	C:3			0	0	0	0	0	0		NM_020762,++,SRGAP1 SLIT-ROBO Rho GTPase-activating protein 1	0
9918645	6931464	G	23112	0.226419	GA	G:2164,A:3221,T:1	GA	G:3471,A:2011,T:1	N	NA	G	G:5613	G	G:5145,T:1	G	G:1483,A:1	G	G:9	G	G:10	G	G:4	G	G:9	G	G:16	G	G:11			0	0	0	0	0	0	phastcons	NM_020762,++,SRGAP1 SLIT-ROBO Rho GTPase-activating protein 1	0
9920913	6933732	G	760	0.243421	G	G:168	GA	G:166,A:54	N	NA	GA	G:162,A:12	GA	G:79,A:119	N	NA	N	NA	N	NA	N	NA	N	NA	N	NA	N	NA			0	0	0	0	0	0		NM_020762,++,SRGAP1 SLIT-ROBO Rho GTPase-activating protein 1	0
9921313	6934132	C	21613	0.216629	C	C:4527,A:1	C	C:6899,A:1	N	NA	CT	C:524,T:4682	C	C:4058,A:2	C	C:919	C	C:13	C	C:7	C	C:8	C	C:11	C	C:8	CT	C:6,T:1			0	0	0	0	0	0		NM_020762,++,SRGAP1 SLIT-ROBO Rho GTPase-activating protein 1	0
9922194	6935013	T	26237	0.137897	T	T:6783	TA	T:5315,A:1391,C:2,G:1	T	T:1183	TA	T:6621,A:307	TA	T:2587,A:1265,G:1	TA	T:123,A:655,G:2,C:1	T	T:8	T	T:10	T	T:3	N	NA	T	T:10	T	T:6			0	0	0	0	0	0		NM_020762,++,SRGAP1 SLIT-ROBO Rho GTPase-activating protein 1	0
9923057	6935876	T	20048	0.106644	TC	T:2805,C:585	TC	T:2348,C:548	T	T:820,C:1	TC	T:2743,C:574,A:1	TC	T:2479,C:425	T	T:6712,C:5,G:2	T	T:6	T	T:4	T	T:4	T	T:5	T	T:6	N	T:1			0	0	0	0	0	0		NM_020762,++,SRGAP1 SLIT-ROBO Rho GTPase-activating protein 1	0
9923232	6936051	C	29611	0.268954	C	C:5685	CT	C:4204,T:1759	C	C:2251,T:1	CT	C:6269,T:617	CT	C:1920,T:1875	CT	C:1315,T:3712,G:2,A:1	C	C:9	C	C:5	CT	C:4,T:1	T	C:0,T:2	CT	C:4,T:1	CT	C:6,T:1			0	0	0	0	0	0		NM_020762,++,SRGAP1 SLIT-ROBO Rho GTPase-activating protein 1	0
9923454	6936273	G	16906	0.152017	G	G:3656	G	G:3688	GT	G:33,T:2570,C:1	G	G:3816,C:1	G	G:2772	G	G:368,C:1	G	G:6	G	G:8	G	G:5	G	G:13	G	G:7	G	G:7			0	0	0	0	0	0		NM_020762,++,SRGAP1 SLIT-ROBO Rho GTPase-activating protein 1	0
9926403	6939222	C	20128	0.210453	C	C:4550	CT	C:3759,T:1502	N	NA	CT	C:5251,T:396,A:1,G:1	CT	C:2150,T:1765	CT	C:180,T:573	CT	C:5,T:3	C	C:6	CT	C:3,T:3	T	C:0,T:3	C	C:6	CT	C:6,T:1			0	0	0	0	0	0	phastcons	NM_020762,++,SRGAP1 SLIT-ROBO Rho GTPase-activating protein 1	0
9928072	6940891	T	15496	0.180821	GT	T:1763,G:1060	GT	T:358,G:1691	G	T:0,G:4536	G	T:0,G:2073	GT	T:520,G:1176	GT	T:161,G:2155,C:3	T	T:3	T	T:4	N	NA	N	T:1	N	NA	T	T:5			0	0	0	0	0	0		NM_020762,++,SRGAP1 SLIT-ROBO Rho GTPase-activating protein 1	0
9928135	6940954	C	10591	0.129072	C	C:877	C	C:761,T:1	CT	C:3718,T:1277	C	C:1122	C	C:756	CT	C:1989,T:89,G:1	N	NA	N	NA	C	C:2	N	NA	N	NA	N	NA			0	0	0	0	0	0		NM_020762,++,SRGAP1 SLIT-ROBO Rho GTPase-activating protein 1	0
9928621	6941440	A	1866	0.310289	TA	A:146,T:171	TA	A:87,T:187	N	NA	TA	A:145,T:196	TA	A:65,T:109	TA	A:136,T:624	TA	A:2,T:1	A	A:2	N	A:1	N	NA	N	NA	N	A:1			0	0	0	0	0	0		NM_020762,++,SRGAP1 SLIT-ROBO Rho GTPase-activating protein 1	0
9929087	6941906	C	30952	0.333613	C	C:5960,T:2,A:1	CT	C:3438,T:1722	C	C:1409,G:1	CT	C:5191,T:618	CT	C:2671,T:3085	CT	C:1953,T:4899,G:2	CT	C:5,T:1	CT	C:9,T:1	CT	C:3,T:5	T	C:0,T:5	C	C:4	CT	C:6,T:4			0	0	0	0	0	0		NM_020762,++,SRGAP1 SLIT-ROBO Rho GTPase-activating protein 1	0
9930583	6943402	C	29517	0.131382	CT	C:2923,T:1708	CT	C:2901,T:1285	T	C:0,T:883	C	C:7515,A:2,T:1,G:1	C	C:6871	C	C:5419,G:6,A:1,T:1	C	C:8	C	C:4	C	C:5	C	C:6	C	C:4	C	C:6			0	0	0	0	0	0			0
9934172	6946991	C	827	0.203144	C	C:130	N	NA	N	NA	C	C:133	C	C:169,A:1	CA	C:227,A:167	N	NA	N	NA	N	NA	N	NA	N	NA	N	NA			0	0	0	0	0	0			0
9934177	6946996	C	858	0.215618	C	C:122	N	NA	N	NA	C	C:153,G:1	CG	C:182,G:5	CG	C:216,G:179	N	NA	N	NA	N	NA	N	NA	N	NA	N	NA			0	0	0	0	0	0			0
9934180	6946999	C	884	0.197964	C	C:144	N	NA	N	NA	C	C:164	CT	C:194,T:3	CT	C:206,T:172,A:1	N	NA	N	NA	N	NA	N	NA	N	NA	N	NA			0	0	0	0	0	0			0
9934889	6947708	C	25391	0.132133	CT	C:3238,T:1347	CT	C:5121,T:457	N	NA	C	C:6043	CT	C:3316,T:1140	CT	C:4288,T:411,A:30	N	NA	N	C:1	C	C:3	N	C:1	CT	C:8,T:1	C	C:5			0	0	0	0	0	0			0
9939408	6952227	C	35242	0.189149	CT	C:2917,T:4061,G:1	CT	C:3902,T:2604	C	C:2791,A:2,G:1	C	C:6459	C	C:5205	C	C:7294,A:2,G:2,T:1	C	C:4	C	C:3	C	C:2	C	C:7	C	C:4	C	C:3			0	0	0	0	0	0			0
9939448	6952267	T	29365	0.187264	T	T:6470,G:1	TC	T:5427,C:396,G:1	N	NA	TC	T:610,C:5091	T	T:4715,C:7	T	T:6641,C:5,G:1	TC	T:6,C:2	T	T:9	T	T:8	T	T:5	TC	T:4,C:2	N	T:1			0	0	0	0	0	0			0
9939886	6952705	C	3550	0.176338	C	C:519	CT	C:472,T:25	C	C:918	CT	C:44,T:601	C	C:552	C	C:419	C	C:4	C	C:4	C	C:5	C	C:7	C	C:2	C	C:5			0	0	0	0	0	0			0
9940868	6953687	C	19469	0.133237	C	C:5275,T:1	C	C:5168,T:1	N	NA	CT	C:458,T:2592,A:1	C	C:3431	C	C:2542	C	C:8	C	C:11	C	C:5	C	C:8	CT	C:4,T:2	CT	C:7,T:1			0	0	0	0	0	0			0
9942619	6955438	C	1589	0.195721	C	C:436,G:2	CG	C:343,G:129	N	NA	CG	C:353,G:48	CG	C:146,G:132	N	NA	N	C:1	C	C:2	C	C:2	N	NA	C	C:3	N	C:1			0	0	0	0	0	0			0
9943607	6956426	G	20789	0.183847	GA	G:1181,A:2468	GA	G:2005,A:1354	N	NA	G	G:2935	G	G:3701	G	G:7142,C:3	N	G:1	N	NA	N	NA	G	G:2	N	NA	N	NA			0	0	0	0	0	0			0
9944425	6957244	T	20465	0.419399	C	T:3,C:3181	CT	T:926,C:1816	C	T:0,C:486	C	T:0,C:3191	CT	T:2292,C:1158	CT	T:5362,C:2049,G:1	CT	T:2,C:1	CT	T:3,C:4	T	T:5	T	T:4	C	T:0,C:2	CT	T:3,C:4			0	0	0	0	0	0			0
9944868	6957687	G	4946	0.474727	A	G:0,A:635	GA	G:217,A:307	N	NA	A	G:0,A:666	GA	G:434,A:110	GA	G:1945,A:630,T:1,C:1	G	G:3	G	G:3	N	G:0,A:1	G	G:3	N	NA	GA	G:1,A:1			0	0	0	0	0	0			0
9945522	6958341	T	10461	0.197878	T	T:2353	T	T:1961	N	NA	TC	T:210,C:2069	T	T:2708,C:1	T	T:1158,G:1	C	T:0,C:4	T	T:4	T	T:2	T	T:14	T	T:4	T	T:9			0	0	0	0	0	0			0
9946780	6959599	G	3225	0.451163	A	G:0,A:863	AG	G:155,A:599	N	NA	AG	G:618,A:94	AG	G:454,A:182	AG	G:228,A:32	G	G:3	N	G:1	AG	G:4,A:1	G	G:5	AG	G:2,A:2	G	G:4			0	0	0	0	0	0			0
9952627	6965481	A	2257	0.480727	A	A:399	GA	A:201,G:148	N	NA	GA	A:61,G:620	GA	A:308,G:211	GA	A:116,G:193	A	A:5	GA	A:3,G:1	GA	A:4,G:2	GA	A:6,G:1	A	A:4	A	A:4			0	0	0	0	0	0			0
9953239	6966093	A	25178	0.47196	G	A:0,G:5523	GA	A:2328,G:3648	N	NA	GA	A:5350,G:528,C:1	GA	A:2098,G:2791,T:1	GA	A:2107,G:739,T:64	A	A:7	A	A:5	GA	A:8,G:1	A	A:4	GA	A:6,G:1	N	NA			0	0	0	0	0	0	pi		0
9959848	6972702	A	19205	0.11346	AC	A:3579,C:499	AC	A:2861,C:469,G:1	N	NA	AC	A:3424,C:632	AC	A:2703,C:560,G:1	A	A:4451,C:19,G:5,T:1	A	A:4	A	A:6	A	A:9	A	A:8	A	A:4	A	A:6			0	0	0	0	0	0			0
9959851	6972705	T	22030	0.150658	TC	T:3728,C:748	TC	T:2846,C:770	N	NA	TC	T:3413,C:987	TC	T:2565,C:812	T	T:6157,A:2,C:2	T	T:5	T	T:5	T	T:8	T	T:8	T	T:6	T	T:4			0	0	0	0	0	0			0
9960563	6973417	G	3623	0.381176	G	G:809	GC	G:726,C:341	N	NA	GC	G:101,C:827	GC	G:511,C:147	GC	G:94,C:66,T:1	G	G:4	G	G:2	GC	G:3,C:1	C	G:0,C:4	GC	G:3,C:1	N	NA			0	0	0	0	0	0			0
9961942	6974796	C	3209	0.227174	C	C:531	C	C:958	N	NA	CT	C:39,T:729	C	C:483	C	C:469	C	C:5	C	C:7	C	C:5	C	C:7	CT	C:5,T:3	N	NA			0	0	0	0	0	0			0
9965579	6978433	T	24321	0.150446	TG	T:3913,G:837	TG	T:3978,G:904	T	T:298	TG	T:4261,G:935	TG	T:4258,G:972,A:1	T	T:3948,G:11,C:4,A:1	T	T:5	T	T:4	T	T:2	T	T:6	T	T:7	T	T:3			0	0	0	0	0	0			0
9967117	6979971	G	20035	0.100075	G	G:4609,A:1,C:1	GA	G:4383,A:1079	N	NA	G	G:5180	GA	G:3847,A:410	GA	G:10,A:515	G	G:12	GA	G:6,A:1	GA	G:2,A:2	A	G:0,A:2	G	G:9	GA	G:4,A:3			0	0	0	0	0	0			0
9969222	6982076	C	7030	0.164296	CG	C:1173,G:242,T:1	CG	C:1180,G:426	C	C:1020,G:1	CG	C:1072,G:267	CG	C:823,G:219	C	C:605,T:1	C	C:9	C	C:6	C	C:5	C	C:10	C	C:6	C	C:5			0	0	0	0	0	0		NM_152440,+-,C12orf66 UPF0536 protein C12orf66	0
9972656	6985510	T	13330	0.115679	C	T:0,C:2871	C	T:1,C:2772	C	T:0,C:1377	C	T:2,C:3215	CT	T:1539,C:1432	C	T:0,C:121	T	T:8	T	T:6	T	T:2	C	T:0,C:2	CT	T:1,C:2	CT	T:1,C:1			0	0	0	0	0	0		NM_152440,+-,C12orf66 UPF0536 protein C12orf66	0
9973537	6986391	A	14639	0.189289	T	A:2,T:3108,G:3,C:1	T	A:0,T:2730,C:1	N	NA	T	A:1,T:2989	TA	A:2757,T:2335,G:1	TA	A:11,T:700	T	A:0,T:2	A	A:2	N	A:0,T:1	N	NA	N	A:0,T:1	N	NA			0	0	0	0	0	0		NM_152440,+-,C12orf66 UPF0536 protein C12orf66	0
9977076	6989930	T	13138	0.160298	T	T:3083	TC	T:3020,C:1083	N	NA	T	T:3370,C:1	TC	T:1505,C:790	TC	T:54,C:232	T	T:10	T	T:9	TC	T:1,C:2	C	T:0,C:7	T	T:3	TC	T:6,C:3			0	0	0	0	0	0		NM_152440,+-,C12orf66 UPF0536 protein C12orf66	0
9977434	6990288	T	10945	0.116674	A	T:0,A:2385,G:1	A	T:0,A:2555	N	NA	A	T:0,A:3022	AT	T:1273,A:1160,G:1	A	T:4,A:544	A	T:0,A:3	AT	T:2,A:1	AT	T:3,A:2	N	T:0,A:1	N	NA	AT	T:3,A:2			0	0	0	0	0	0		NM_152440,+-,C12orf66 UPF0536 protein C12orf66	0
9978507	6991361	G	1516	0.451847	A	G:2,A:213	A	G:2,A:279,C:1	N	NA	GA	G:556,A:9	GA	G:200,A:76	GA	G:61,A:108,T:9	G	G:11	G	G:5	G	G:5	G	G:9	G	G:7	N	G:1			0	0	0	0	0	0		NM_152440,+-,C12orf66 UPF0536 protein C12orf66	0
9979299	6992153	T	8409	0.112261	T	T:1912	T	T:2726	N	NA	TG	T:280,G:944	T	T:1646,C:1	T	T:899,C:1	T	T:6	T	T:7	T	T:4	T	T:5	T	T:4	T	T:6			0	0	0	0	0	0		NM_152440,+-,C12orf66 UPF0536 protein C12orf66	0
9986031	6998885	C	30586	0.115478	C	C:5394,T:1	C	C:5607,T:1	C	C:2349,T:1	CA	C:484,A:3529	C	C:5880	C	C:7334,A:3,G:2,T:1	C	C:3	N	C:1	C	C:4	C	C:6	C	C:4	CA	C:3,A:1			0	0	0	0	0	0			0
9986063	6998917	C	34774	0.139731	CG	C:2184,G:2227,A:1	CG	C:3296,G:1444,T:1	CG	C:5379,G:1185,A:1	C	C:5578	C	C:5954,A:34	C	C:7484,G:3,A:2,T:1	N	C:1	N	NA	N	C:1	N	NA	C	C:4	C	C:4			0	0	0	0	0	0			0
9986430	6999284	G	22488	0.455043	A	G:0,A:4801	A	G:1,A:4354	N	NA	G	G:5318	AG	G:4697,A:1807	AG	G:217,A:1291,C:2	AG	G:1,A:4	AG	G:3,A:1	AG	G:5,A:4	A	G:0,A:5	AG	G:7,A:5	AG	G:2,A:1			0	0	0	0	0	0			0
9986583	6999437	T	14292	0.410299	C	T:0,C:3375	C	T:0,C:3026	N	NA	T	T:3481	CT	T:2193,C:1298	CT	T:190,C:729	CT	T:4,C:1	CT	T:3,C:1	CT	T:1,C:2	C	T:0,C:5	CT	T:5,C:1	CT	T:2,C:2			0	0	0	0	0	0			0
9986761	6999615	T	3364	0.388823	C	T:0,C:474	C	T:0,C:407	N	NA	T	T:1376	TC	T:604,C:174	TC	T:75,C:253,A:1	N	NA	N	NA	N	NA	N	NA	N	NA	N	NA			0	0	0	0	0	0			0
9987005	6999859	C	8687	0.436054	T	C:0,T:1553	T	C:1,T:2139	N	NA	C	C:2600	TC	C:1172,T:320	TC	C:15,T:887	C	C:8	TC	C:6,T:2	TC	C:1,T:3	T	C:0,T:8	TC	C:3,T:5	TC	C:1,T:3			0	0	0	0	0	0			0
9990442	7003296	C	2083	0.178108	C	C:408	CG	C:331,G:79	N	NA	C	C:705,T:1	CG	C:172,G:47	CG	C:95,G:245	N	NA	N	C:1	N	C:1	N	NA	N	NA	N	NA			0	0	0	0	0	0			0
9992450	7005304	G	13643	0.107674	GC	G:2267,C:332	GC	G:2078,C:435	G	G:305	GC	G:2475,C:413	GC	G:1560,C:284	G	G:3488,C:5,A:1	N	NA	N	NA	G	G:2	G	G:4	G	G:4	G	G:5			0	0	0	0	0	0	phastcons		0
9993404	7006258	C	15910	0.139975	CG	C:3121,G:554	CG	C:3376,G:593	CG	C:496,G:6	CG	C:3747,G:607,A:3	CG	C:1952,G:467	C	C:988	C	C:14	C	C:14	C	C:8	C	C:20	C	C:11	C	C:20			0	0	0	0	0	0			0
9996172	7009026	T	1383	0.113521	T	T:349	T	T:373	N	NA	TC	T:335,C:23	TC	T:169,C:134	N	NA	N	NA	T	T:2	N	T:1	N	T:1	T	T:5	T	T:3			0	0	0	0	0	0			0
9996461	7009315	C	4442	0.144755	C	C:991	C	C:963	N	NA	CT	C:929,T:112	CT	C:431,T:332	CT	C:485,T:199	N	C:1	C	C:3	C	C:5	C	C:2	N	NA	N	C:1			0	0	0	0	0	0			0
9996535	7009389	A	20231	0.118877	A	A:4740	A	A:4624	N	NA	AC	A:4969,C:446	AC	A:2419,C:1551	AC	A:1073,C:408,T:1	A	A:7	AC	A:9,C:1	AC	A:3,C:5	A	A:10	A	A:7	A	A:11			0	0	0	0	0	0			0
10002401	7015255	G	23758	0.195345	G	G:5602	G	G:5645,A:1	N	NA	GA	G:549,A:4640	G	G:5632	G	G:1689	G	G:9	G	G:7	G	G:4	G	G:7	G	G:11	GA	G:7,A:1			0	0	0	0	0	0			0
10002449	7015303	A	21151	0.108695	A	A:5090	A	A:4872	N	NA	AG	A:4328,G:380	AG	A:2959,G:1764	AG	A:1603,G:155	AG	A:5,G:6	AG	A:6,G:1	A	A:6	A	A:7	A	A:8	A	A:2			0	0	0	0	0	0			0
10003982	7016836	C	13389	0.183733	CG	C:1890,G:625	CG	C:2847,G:728,T:1	C	C:1350	CG	C:2752,G:776,A:16,T:1	CG	C:1432,G:331	C	C:640	C	C:7	C	C:10	C	C:7	C	C:10	C	C:12	C	C:9			0	0	0	0	0	0			0
10004105	7016959	G	19910	0.114114	G	G:4653,C:1	G	G:5399,T:1	N	NA	GC	G:4638,C:467	GC	G:2428,C:1804	G	G:519	G	G:12	G	G:3	GC	G:8,C:2	G	G:9	GC	G:7,C:1	GC	G:7,C:2			0	0	0	0	0	0			0
10004542	7017396	A	5906	0.110904	TA	A:58,T:1280	TA	A:79,T:897	N	NA	T	A:14,T:1696	TA	A:492,T:787	TA	A:12,T:589,C:2	A	A:5	A	A:8	TA	A:1,T:5	TA	A:3,T:6	A	A:4	TA	A:2,T:2			0	0	0	0	0	0			0
10016583	7029437	G	17211	0.163907	GA	G:2856,A:657	GA	G:3281,A:694	G	G:393,A:2	GA	G:3472,A:816	GA	G:2730,A:652	G	G:1658	G	G:10	G	G:6	G	G:6	G	G:7	G	G:7	G	G:4			0	0	0	0	0	0			0
10022655	7035509	C	19226	0.111724	C	C:3679	C	C:4108,A:1,T:1	A	C:0,A:2147	C	C:4820	C	C:3927	C	C:543	C	C:14	C	C:3	C	C:4	C	C:6	C	C:9	C	C:10	no_hets		0	0	0	0	0	0			0
10022847	7035701	A	15189	0.100797	A	A:3472	A	A:3961	N	NA	AG	A:3830,G:386	AG	A:1970,G:1145,T:1	A	A:424	AG	A:1,G:1	A	A:2	N	A:1	A	A:2	A	A:8	A	A:6			0	0	0	0	0	0			0
10022860	7035714	T	14094	0.242656	T	T:3225,C:1	T	T:3770,A:1	N	NA	TA	T:368,A:3419,G:2	T	T:2857	T	T:451	T	T:2	T	T:3	T	T:5	T	T:5	T	T:12	TA	T:6,A:1			0	0	0	0	0	0			0
10024458	7037312	T	1754	0.118586	T	T:439	T	T:358,C:1	N	NA	TC	T:391,C:32	TC	T:86,C:129,G:1	TC	T:271,C:46	T	T:2	N	T:1	T	T:2	T	T:2	T	T:3	T	T:3			0	0	0	0	0	0			0
10027348	7040202	T	29088	0.111799	T	T:6637,A:1	T	T:6129	N	NA	TC	T:7190,C:597	TC	T:3628,C:2304,G:2	TC	T:2248,C:351,G:1	TC	T:4,C:3	TC	T:5,C:2	TC	T:4,C:1	T	T:10	TC	T:4,C:1	T	T:6			0	0	0	0	0	0			0
10029006	7041860	C	24086	0.209458	CG	C:2136,G:3343	CG	C:2752,G:1702	N	NA	C	C:5983	C	C:6510,T:1	C	C:1657,A:1,T:1	C	C:13	C	C:8	C	C:11	C	C:7	C	C:8	C	C:13			0	0	0	0	0	0	omega,pi,phastcons		0
10029325	7042179	C	3699	0.109759	CG	C:601,G:74	CG	C:916,G:110	N	NA	CG	C:694,G:122	CG	C:342,G:42	CG	C:740,G:58	C	C:2,A:1	C	C:2	N	NA	N	C:1	N	C:1	N	NA			0	0	0	0	0	0			0
10029468	7042322	G	16703	0.138418	GA	G:3047,A:564	GA	G:2688,A:501	G	G:1940,A:1,T:1	GA	G:3322,A:811	GA	G:1849,A:435	G	G:1544	G	G:9	G	G:15	G	G:4	G	G:10	G	G:11	G	G:11			0	0	0	0	0	0			0
10029857	7042711	A	21048	0.313046	AG	A:2934,G:1657	AG	A:3046,G:1912,C:1	AG	A:1742,G:54,T:2	AG	A:2745,G:1757	AG	A:2415,G:1209	A	A:1574	A	A:10	A	A:4	A	A:12	A	A:8	A	A:4	A	A:5			0	0	0	0	0	0			0
10031933	7044787	A	30886	0.100887	A	A:6997,G:1	A	A:6186,C:2	A	A:1295	AT	A:6624,T:631,C:1,G:1	AT	A:4855,T:2272,G:1	AT	A:1802,T:213,C:4,G:1	AT	A:5,T:1	AT	A:5,T:5	AT	A:10,T:2	A	A:13	A	A:8	A	A:6			0	0	0	0	0	0			0
10032154	7045008	C	33995	0.102603	C	C:7250,T:1	C	C:7274	N	NA	CT	C:6953,T:576	CT	C:4757,T:2576,A:1,G:1	CT	C:4247,T:335,A:23,G:1	CT	C:1,T:4	CT	C:2,T:1	CT	C:1,T:2	C	C:9	CT	C:6,T:1	C	C:6			0	0	0	0	0	0			0
10033323	7046177	G	21667	0.102183	G	G:4678	G	G:4003,T:1	G	G:1134,C:1	GA	G:5289,A:369	GA	G:2178,A:1725	GA	G:2167,A:120,T:1,C:1	GA	G:1,A:1	GA	G:8,A:2	GA	G:5,A:1	G	G:10	G	G:6	G	G:5			0	0	0	0	0	0			0
10034649	7047503	G	25156	0.16668	G	G:6523	GA	G:4592,A:1542	A	G:0,A:381	G	G:6942,A:1	GA	G:2573,A:1300	GA	G:333,A:969	G	G:7	G	G:10	GA	G:1,A:2	A	G:0,A:6	G	G:10	GA	G:2,A:4			0	0	0	0	0	0			0
10035361	7048215	C	22680	0.108862	C	C:4706	C	C:5436,A:1,T:1	N	NA	CT	C:5580,T:529	CT	C:2879,T:1911	CT	C:1602,T:28,A:7	T	C:0,T:2	C	C:3	N	C:0,T:1	N	C:1	CT	C:5,T:1	C	C:6			0	0	0	0	0	0			0
10038007	7050861	C	1657	0.242607	C	C:249	C	C:771	N	NA	CT	C:41,T:402	C	C:194	N	NA	C	C:5	N	C:1	C	C:5	C	C:4	C	C:4	C	C:2			0	0	0	0	0	0			0
10039411	7052265	A	17232	0.101671	A	A:3899	A	A:4554	N	NA	AG	A:3714,G:295	AG	A:1996,G:1457	A	A:1316,T:1	A	A:5	AG	A:9,G:1	AG	A:5,G:1	A	A:8	AG	A:11,G:1	A	A:9			0	0	0	0	0	0			0
10041014	7053868	T	8413	0.111851	T	T:1954	T	T:2088	N	NA	TC	T:1937,C:157	TC	T:1352,C:777	TC	T:141,C:7	TC	T:2,C:2	T	T:3	T	T:4	N	T:1	T	T:2	T	T:7			0	0	0	0	0	0			0
10041495	7054349	T	4213	0.186803	T	T:854	T	T:855	N	NA	T	T:843,G:1	T	T:545	TG	T:329,G:786	T	T:3	T	T:3	T	T:5	T	T:6	T	T:7	T	T:7			0	0	0	0	0	0			0
10041509	7054363	C	4401	0.110657	C	C:850	C	C:847	N	NA	C	C:859,T:1	C	C:474	CT	C:884,T:486	C	C:2	C	C:4	C	C:5	C	C:3	C	C:7	C	C:10			0	0	0	0	0	0			0
10043773	7056627	T	1529	0.200785	TA	T:182,A:131	TA	T:214,A:117	N	NA	T	T:354	TA	T:472,A:59	N	NA	N	NA	N	NA	N	NA	N	NA	N	NA	N	NA			0	0	0	0	0	0			0
10044308	7057162	G	16817	0.110483	G	G:3510	G	G:4308,C:1	N	NA	GA	G:4304,A:325,C:1	GA	G:2214,A:1530	G	G:620,A:3,T:1	GA	G:8,A:8	GA	G:10,A:1	GA	G:5,A:5	G	G:14	GA	G:12,A:2	G	G:10			0	0	0	0	0	0			0
10048777	7061631	G	2535	0.210651	G	G:356	G	G:499	T	G:0,T:534	G	G:705	G	G:216	G	G:225	G	G:10	G	G:5	G	G:3	G	G:3	G	G:7	G	G:10	no_hets		0	0	0	0	0	0			0
10052486	7065340	G	4172	0.113615	G	G:1040	G	G:1048,A:1	N	NA	G	G:960	GA	G:451,A:473	G	G:199	G	G:3	G	G:4	G	G:3	G	G:6	G	G:3	G	G:8			0	0	0	0	0	0			0
10056467	7069321	T	11352	0.204986	TG	T:1338,G:675	TG	T:1103,G:471	N	NA	TG	T:1336,G:604	TG	T:1827,G:577	T	T:3419,C:2	T	T:3	N	NA	T	T:2	T	T:2	N	T:1	T	T:2			0	0	0	0	0	0			0
10060618	7073472	G	21430	0.20658	G	G:4307	GA	G:2911,A:1114	N	NA	G	G:4426	GA	G:4107,A:691	GA	G:1246,A:2622,C:6	G	G:6	G	G:4	GA	G:3,A:4	A	G:0,A:7	G	G:13	GA	G:3,A:4			0	0	0	0	0	0			0
10065265	7078119	A	2876	0.117177	A	A:743	AG	A:631,G:119	N	NA	AG	A:632,G:34	AG	A:77,G:184	A	A:456	N	NA	N	A:1	N	A:1	A	A:2	A	A:3	A	A:6			0	0	0	0	0	0			0
10066490	7079344	T	20770	0.139528	TG	T:4055,G:821,C:1	TG	T:4284,G:716	N	NA	TG	T:4179,G:870,C:1	TG	T:2958,G:490	T	T:2394,G:1	N	NA	T	T:2	T	T:2	T	T:2	T	T:3	T	T:5			0	0	0	0	0	0			0
10066870	7079724	A	28418	0.207826	A	A:6414	AG	A:5540,G:1404	N	NA	AG	A:6793,G:714	AG	A:2281,G:3688,C:1	AG	A:1482,G:100,C:1	AG	A:2,G:12	AG	A:6,G:5	AG	A:5,G:1	A	A:11	AG	A:12,G:1	AG	A:10,G:1			0	0	0	0	0	0	pi,phastcons		0
10069249	7082103	A	418	0.287081	N	NA	A	A:144	N	NA	AC	A:154,C:15	N	NA	C	A:0,C:105	A	A:4	A	A:2	N	NA	N	A:1	A	A:2	A	A:2			0	0	0	0	0	0			0
10069255	7082109	G	529	0.221172	G	G:113	G	G:146	N	NA	GC	G:153,C:6	N	NA	C	G:0,C:111	G	G:3	N	G:1	N	NA	N	NA	N	G:1	N	G:1			0	0	0	0	0	0			0
10069915	7082769	C	14595	0.129565	C	C:2585	CG	C:4108,G:475	N	NA	CG	C:3873,G:359	CG	C:1911,G:1022	CG	C:227,G:35	CG	C:1,G:1	C	C:4	C	C:2	C	C:6	CG	C:7,G:1	C	C:4			0	0	0	0	0	0			0
10070068	7082922	A	10812	0.457732	T	A:0,T:1428	T	A:0,T:2186	N	NA	AT	A:5203,T:165,G:1	AT	A:657,T:955,C:1	T	A:0,T:215,G:1	N	A:0,T:1	N	NA	N	NA	T	A:0,T:4	AT	A:2,T:1	N	A:1			0	0	0	0	0	0			0
10070815	7083669	C	5128	0.133775	C	C:1162	CA	C:819,A:380	N	NA	C	C:1366	CA	C:1073,A:218	CA	C:22,A:88	C	C:5	C	C:3	CA	C:3,A:1	A	C:0,A:7	C	C:5	C	C:2			0	0	0	0	0	0			0
10073394	7086248	C	25467	0.139278	C	C:5983,G:1	CA	C:5651,A:482	N	NA	CA	C:5972,A:491	CA	C:3227,A:2574	C	C:1086	C	C:15	CA	C:14,A:1	CA	C:7,A:1	C	C:16	CA	C:14,A:1	C	C:9			0	0	0	0	0	0			0
10074964	7087818	T	543	0.235727	T	T:106	T	T:107	T	T:193	N	NA	N	NA	TC	T:9,C:128	N	NA	N	NA	N	NA	N	NA	N	NA	N	NA			0	0	0	0	0	0			0
10074971	7087825	T	562	0.209964	T	T:107	T	T:106	T	T:215	N	NA	N	NA	TC	T:16,C:118	N	NA	N	NA	N	NA	N	NA	N	NA	N	NA			0	0	0	0	0	0			0
10074994	7087848	G	566	0.215548	G	G:108	G	G:124	G	G:201	N	NA	N	NA	GA	G:11,A:122	N	NA	N	NA	N	NA	N	NA	N	NA	N	NA			0	0	0	0	0	0			0
10075015	7087869	C	661	0.157337	C	C:110	C	C:140	C	C:258	N	NA	N	NA	CT	C:49,T:104	N	NA	N	C:1	N	NA	N	C:1	C	C:4	C	C:2			0	0	0	0	0	0			0
10075018	7087872	T	703	0.163585	T	T:106	T	T:135	T	T:293	N	NA	N	NA	TC	T:54,C:115	N	NA	T	T:2	N	NA	N	T:1	T	T:5	N	T:1			0	0	0	0	0	0			0
10075023	7087877	T	698	0.161891	T	T:106	T	T:141	T	T:276,C:1	N	NA	N	NA	TC	T:62,C:112	N	NA	T	T:2	N	NA	N	T:1	T	T:5	T	T:2			0	0	0	0	0	0			0
10080558	7093412	T	14268	0.12111	T	T:3039,C:2	TC	T:2896,C:275,G:1	T	T:2237,A:2,G:1	TC	T:2248,C:256	TC	T:1238,C:1168	TC	T:878,C:27	TC	T:2,C:6	TC	T:6,C:1	TC	T:4,C:3	T	T:11	T	T:11	T	T:22			0	0	0	0	0	0			0
10080793	7093647	A	23998	0.130136	A	A:5032,G:1	AT	A:4326,T:683,G:1	A	A:568,C:2	AT	A:3905,T:374	AT	A:2254,T:1089	AT	A:4779,T:977,C:4,G:3	T	A:0,T:7	AT	A:5,T:2	AT	A:7,T:1	A	A:10	AT	A:11,T:1	A	A:6			0	0	0	0	0	0			0
10081567	7094421	A	973	0.157246	A	A:163	AG	A:245,G:37	N	NA	AG	A:137,G:17	AG	A:136,G:97	AG	A:139,G:2	N	A:1	A	A:4	N	A:1	A	A:5	N	A:1	N	NA			0	0	0	0	0	0			0
10081970	7094824	A	17206	0.12763	A	A:3828	AG	A:4177,G:363	N	NA	AG	A:4302,G:402	AG	A:2281,G:1338	AG	A:422,G:93	N	NA	AG	A:2,G:1	N	NA	N	A:1	A	A:6	A	A:6			0	0	0	0	0	0			0
10084587	7097441	C	34673	0.100453	C	C:7395	CT	C:5692,T:603	CT	C:6150,T:217,A:5,G:1	CT	C:5983,T:529,A:1	CT	C:3623,T:1992	CT	C:2340,T:142	CT	C:4,T:3	C	C:8	CT	C:8,T:3	C	C:6	C	C:11	C	C:7			0	0	0	0	0	0			0
10084651	7097505	G	22665	0.110743	G	G:5787	GT	G:4195,T:648	N	NA	GT	G:5661,T:358	GT	G:2845,T:1454	GT	G:1666,T:50,C:1	T	G:0,T:8	GT	G:4,T:3	G	G:2	G	G:15	G	G:10	G	G:4			0	0	0	0	0	0			0
10087717	7100589	A	450	0.293333	N	NA	A	A:163	N	NA	N	NA	A	A:117	AG	A:37,G:132,C:1	A	A:4,T:1	A	A:4	A	A:3	A	A:4	A	A:5	A	A:2			0	0	0	0	0	0			0
10087720	7100592	G	474	0.278481	N	NA	G	G:181	N	NA	N	NA	G	G:124	GA	G:37,A:132	G	G:5	G	G:3	G	G:3	G	G:3	G	G:4	G	G:3			0	0	0	0	0	0			0
10087728	7100600	C	443	0.30474	N	NA	C	C:155	N	NA	N	NA	C	C:115	CT	C:38,T:135	C	C:3	C	C:3	C	C:2	C	C:2	C	C:5	N	C:1			0	0	0	0	0	0			0
10087757	7100629	G	444	0.290541	N	NA	G	G:172	N	NA	N	NA	G	G:108,A:1	GA	G:35,A:128	N	G:1	N	G:1	N	NA	N	NA	N	G:1	N	NA			0	0	0	0	0	0			0
10087783	7100655	C	664	0.269578	C	C:120	C	C:239,A:1	N	NA	N	NA	C	C:102	CA	C:23,A:178,T:1	N	NA	N	NA	N	NA	C	C:4	C	C:2	C	C:4			0	0	0	0	0	0			0
10088194	7101066	A	9967	0.106652	A	A:2047	AG	A:2671,G:240	N	NA	AG	A:2322,G:205	AG	A:1177,G:559	AG	A:686,G:59,T:1	N	A:0,G:1	A	A:8	A	A:2	A	A:12	A	A:10	A	A:10			0	0	0	0	0	0			0
10089030	7101902	G	24935	0.118267	G	G:5814,A:2,T:1	GA	G:5067,A:469	N	NA	GA	G:6552,A:415	GA	G:2636,A:1894	GA	G:1915,A:169,T:1	A	G:0,A:6	GA	G:5,A:1	GA	G:4,A:2	G	G:7	G	G:8	G	G:6			0	0	0	0	0	0			0
10089788	7102660	G	33766	0.113013	G	G:7676,T:2	GA	G:6488,A:516,T:1	GA	G:3789,A:1434,T:3,C:1	GA	G:7201,A:373	GA	G:3555,A:1390	GA	G:1106,T:128,A:103	A	G:0,A:6	G	G:13	GA	G:9,A:2	G	G:15	GA	G:8,A:1	G	G:13			0	0	0	0	0	0			0
10089826	7102698	T	31713	0.104311	T	T:6285,C:1	TC	T:6449,C:470	TC	T:4331,C:786,A:1	TC	T:6273,C:379	TC	T:3581,C:1488	TC	T:1482,C:184,G:2,A:1	C	T:0,C:7	TC	T:12,C:1	TC	T:8,C:3	T	T:10	T	T:13	T	T:11			0	0	0	0	0	0			0
10090824	7103845	C	244	0.188525	N	NA	CT	C:91,T:46	N	NA	N	NA	C	C:107	N	NA	C	C:5	N	C:1	C	C:3	C	C:4	C	C:2	C	C:4			0	0	0	0	0	0			0
10091879	7104900	C	14737	0.109385	C	C:3031	CT	C:3659,T:329	C	C:115	CT	C:3496,T:211,G:1	CT	C:2342,T:1072	C	C:481	C	C:4	N	NA	CT	C:7,T:2	C	C:6	C	C:3	CT	C:3,T:1			0	0	0	0	0	0			0
10092409	7105430	C	9813	0.129318	C	C:1903,A:12	CT	C:2204,T:297,A:1,G:1	N	NA	CT	C:2182,T:258,G:1	CT	C:1027,T:674,A:1	CT	C:1211,T:40,A:1	T	C:0,T:6	CT	C:1,T:1	C	C:3	C	C:5	C	C:4	C	C:4			0	0	0	0	0	0			0
10093976	7106997	C	29872	0.13136	C	C:6919,T:1,G:1	CG	C:6126,G:542,T:1	N	NA	CG	C:6467,G:521,A:12,T:1	CG	C:4788,G:2616,T:2,A:1	CG	C:1628,G:244,T:2	G	C:0,G:11	C	C:7	C	C:9	C	C:15	C	C:7	C	C:13			0	0	0	0	0	0			0
10094271	7107292	C	4467	0.131408	C	C:878	CG	C:824,G:96,A:9	N	NA	CG	C:1265,G:155	CG	C:390,G:278	CG	C:514,G:58	CG	C:2,G:2	C	C:4	CG	C:2,G:1	C	C:8	C	C:6	C	C:6			0	0	0	0	0	0			0
10095876	7108897	A	20595	0.101772	A	A:4828	AG	A:3997,G:301	A	A:432	AG	A:4449,G:204	AG	A:3028,G:1118	AG	A:1764,G:473,C:1	G	A:0,G:2	A	A:4	N	A:1	A	A:4	A	A:5	A	A:14			0	0	0	0	0	0			0
10098186	7111207	T	4416	0.499774	T	T:591	TC	T:691,C:74	C	T:0,C:1729	TC	T:670,C:86	TC	T:257,C:318	N	NA	N	NA	N	NA	N	NA	N	NA	N	NA	N	T:1			0	0	0	0	0	0			0
10098623	7111644	G	2584	0.106811	GC	G:226,C:179	GC	G:275,C:96	N	NA	G	G:529	G	G:528	G	G:750,C:1	N	NA	N	NA	N	NA	N	NA	N	NA	N	NA			0	0	0	0	0	0			0
10098665	7111686	A	5320	0.108271	A	A:1315,C:1	AT	A:760,T:72,C:1	N	NA	AT	A:1128,T:92,C:2	AT	A:753,T:412,C:1	A	A:782,C:1	T	A:0,T:4	N	A:0,T:1	AT	A:2,T:1	A	A:4	A	A:2	A	A:3			0	0	0	0	0	0			0
10099394	7112415	G	30239	0.10169	G	G:7254	GA	G:5255,A:527	G	G:2275	GA	G:6698,A:618,C:2,T:1	GA	G:3886,A:1930	G	G:1791,C:2	A	G:0,A:5	G	G:5	GA	G:4,A:2	G	G:8	G	G:7	G	G:5			0	0	0	0	0	0			0
10100038	7113059	A	11448	0.128931	A	A:2610	AG	A:2796,G:290	N	NA	AG	A:2659,G:224	AG	A:867,G:962	A	A:1040	G	A:0,G:5	AG	A:5,G:2	AG	A:3,G:1	A	A:11	A	A:4	A	A:5			0	0	0	0	0	0			0
10100410	7113431	G	30202	0.118601	G	G:7165,A:2	GA	G:6009,A:625,T:1	N	NA	GA	G:6576,A:674	GA	G:4013,A:2281,C:1	G	G:2854,C:1	A	G:0,A:9	GA	G:5,A:1	G	G:6	G	G:3	G	G:4	G	G:6			0	0	0	0	0	0			0
10103269	7116290	G	26730	0.111149	G	G:6311,A:1	GA	G:5984,A:178	A	G:1,A:1426	GA	G:6248,A:273	GA	G:4163,A:1093,C:1	G	G:1051	N	NA	G	G:7	G	G:3	G	G:6	G	G:10	G	G:6			0	0	0	0	0	0			0
10103727	7116748	G	23189	0.130536	G	G:5634,A:2,C:1	GT	G:5100,T:334	T	G:1,T:261	GT	G:5622,T:569	GT	G:3116,T:1863,A:1,C:1	G	G:684	G	G:3	G	G:11	G	G:3	G	G:8	G	G:9	G	G:2			0	0	0	0	0	0			0
10106863	7119884	A	1847	0.108825	A	A:322	A	A:357,G:3	N	NA	AG	A:469,G:38	AG	A:304,G:160	A	A:194	A	A:4	N	A:0,G:1	A	A:5	A	A:5	AG	A:4,G:1	A	A:3			0	0	0	0	0	0			0
10107581	7120602	T	19212	0.103529	TG	T:2781,G:581,C:1	TG	T:2299,G:398,C:1	N	NA	TG	T:2659,G:611	TG	T:2172,G:398	T	T:7309,C:1,G:1	T	T:5	T	T:3	T	T:3	T	T:6	T	T:5	T	T:4			0	0	0	0	0	0			0
10108831	7121852	G	1699	0.185992	N	NA	N	NA	GT	G:236,T:316	N	NA	N	NA	G	G:1147	N	NA	N	NA	N	NA	N	NA	N	NA	N	NA			0	0	0	0	0	0	omega,pi,phastcons	AK094426,++,AK094426	0
10110070	7123091	G	31747	0.128201	G	G:6245,T:1,C:1	GA	G:5220,A:440,T:1,C:1	G	G:1455	GA	G:4772,A:500,T:2	GA	G:3638,A:3128	G	G:6336,C:3,A:2,T:2	A	G:0,A:2	G	G:3	N	G:1	G	G:3	G	G:7	GA	G:2,A:1			0	0	0	0	0	0		AK094426,++,AK094426	0
10111483	7124504	A	11242	0.39815	T	A:1,T:2223	TA	A:408,T:1723	T	A:0,T:414	TA	A:504,T:1395	TA	A:3563,T:534	T	A:0,T:475,C:2	A	A:3	A	A:10	N	A:1	N	NA	A	A:2	TA	A:1,T:1			0	0	0	0	0	0		AK094426,++,AK094426	0
10111838	7124859	G	8805	0.477229	T	G:1,T:1344,A:2	T	G:0,T:2031,C:1	N	NA	TG	G:3384,T:168	TG	G:812,T:689,A:1	TG	G:5,T:367	G	G:3	G	G:5	N	G:1	N	NA	N	NA	G	G:5			0	0	0	0	0	0		AK094426,++,AK094426	0
10112124	7125145	C	15539	0.185469	A	C:0,A:3599,G:1	AC	C:323,A:4228,G:1	N	NA	AC	C:285,A:3265	AC	C:2274,A:841	A	C:0,A:722	C	C:5	AC	C:2,A:2	AC	C:3,A:5	A	C:0,A:5	AC	C:6,A:6	AC	C:3,A:7			0	0	0	0	0	0		AK094426,++,AK094426	0
10114932	7127953	G	8792	0.108621	GC	G:1881,C:256	GC	G:2004,C:193,T:1	N	NA	GC	G:1874,C:294,A:2	GC	G:1637,C:212	G	G:438	G	G:11	G	G:13	G	G:9	G	G:7	G	G:10	G	G:14			0	0	0	0	0	0		AK094426,++,AK094426	0
10116636	7129657	C	237	0.109705	N	NA	CT	C:84,T:26	N	NA	N	NA	C	C:127	N	NA	C	C:6	C	C:3	N	C:1	C	C:2	C	C:3	C	C:5			0	0	0	0	0	0		AK094426,++,AK094426	0
10123294	7136315	A	9842	0.128023	AG	A:1419,G:312	AG	A:2611,G:370	A	A:976	AG	A:1927,G:407	AG	A:741,G:171	A	A:905,C:3	A	A:15	A	A:12	A	A:6	A	A:7	A	A:14	A	A:8			0	0	0	0	0	0	omega,pi	AK094426,++,AK094426	0
10126827	7139848	G	13803	0.179599	G	G:2679,T:1	GA	G:1845,A:1416	G	G:1305	G	G:3220,A:1	GA	G:1977,A:423	GA	G:297,A:639	G	G:9	G	G:5	GA	G:3,A:3	A	G:0,A:10	GA	G:7,A:1	GA	G:3,A:2			0	0	0	0	0	0		AK094426,++,AK094426	0
10131341	7144362	T	2995	0.102838	T	T:846,G:1	TC	T:1014,C:106	N	NA	TC	T:506,C:37	TC	T:320,C:165	N	NA	C	T:0,C:3	N	T:1	N	T:1	T	T:3	T	T:2	T	T:2			0	0	0	0	0	0		AK094426,++,AK094426	0
10132388	7145409	G	7169	0.102246	GC	G:828,C:131	GC	G:1241,C:256	G	G:1662	GC	G:1013,C:194	GC	G:615,C:152	G	G:1076,T:1	G	G:3	G	G:4	G	G:5	G	G:3	G	G:11	G	G:5			0	0	0	0	0	0		AK094426,++,AK094426	0
10145635	7158656	A	5819	0.109125	A	A:1084	AG	A:1288,G:113	N	NA	AG	A:1193,G:105,C:1	AG	A:638,G:416	A	A:980,G:1	AG	A:2,G:1	A	A:3	A	A:8	A	A:4	AG	A:7,G:1	A	A:8			0	0	0	0	0	0		AK094426,++,AK094426	0
10155842	7168864	A	21506	0.123454	A	A:4438,C:1,G:1	A	A:4624,G:1	G	A:0,G:2653	A	A:4512	A	A:3914	A	A:1362	A	A:6	A	A:4	A	A:5	A	A:11	A	A:7	A	A:8	no_hets		0	0	0	0	0	0		AK094426,++,AK094426	0
10160169	7173191	A	28370	0.127494	A	A:7175,G:1	AG	A:6240,G:842	N	NA	AG	A:6898,G:785	AG	A:2716,G:1983	A	A:1722,G:6,T:1,C:1	G	A:0,G:4	AG	A:11,G:2	AG	A:6,G:3	A	A:14	AG	A:7,G:3	A	A:7			0	0	0	0	0	0		AK094426,++,AK094426	0
10160457	7173479	G	23746	0.106839	G	G:5490	GA	G:5614,A:391	N	NA	GA	G:5835,A:549	GA	G:3144,A:1597	G	G:1125,C:1	A	G:0,A:6	G	G:3	GA	G:9,A:2	G	G:12	GA	G:6,A:6	GA	G:8,A:2			0	0	0	0	0	0		AK094426,++,AK094426	0
10162739	7175761	C	890	0.207865	C	C:153	C	C:255	N	NA	CT	C:37,T:185	N	NA	C	C:260	C	C:2	C	C:4	C	C:4	C	C:4	N	C:1	C	C:3			0	0	0	0	0	0		AK094426,++,AK094426	0
10163500	7176522	T	13212	0.105207	T	T:3268,C:2	TA	T:2628,A:251,C:1	N	NA	TA	T:3635,A:272	TA	T:1744,A:867	T	T:544	T	T:13	T	T:9	TA	T:5,A:1	T	T:5	TA	T:7,A:1	T	T:11			0	0	0	0	0	0		AK094426,++,AK094426	0
10164875	7177897	G	24904	0.120543	G	G:5120,A:1	GA	G:5557,A:614	N	NA	GA	G:6628,A:506	GA	G:2734,A:1880	G	G:1862,A:1,C:1	G	G:3	G	G:4	G	G:4	G	G:4	N	NA	G	G:3			0	0	0	0	0	0		AK094426,++,AK094426	0
10174538	7187560	T	19320	0.290839	TC	T:2481,C:1706	TC	T:2565,C:2273	N	NA	T	T:5845	TC	T:2777,C:1227,A:1	TC	T:32,C:413	T	T:7	T	T:4	TC	T:1,C:1	N	T:0,C:1	T	T:6	TC	T:5,C:1			0	0	0	0	0	0	pi	NM_013254,++,TBK1 serine/threonine-protein kinase TBK1	0
10179085	7192107	G	21535	0.109543	G	G:4589,A:2	GA	G:4436,A:252	N	NA	GA	G:4671,A:381	GA	G:2460,A:1724,C:1	G	G:3018,T:1	A	G:0,A:11	GA	G:3,A:3	GA	G:4,A:3	G	G:10	GA	G:5,A:5	GA	G:5,A:1			0	0	0	0	0	0		NM_013254,++,TBK1 serine/threonine-protein kinase TBK1	0
10181014	7194036	A	10622	0.158162	AC	A:1986,C:365	AC	A:2459,C:493	A	A:324	AC	A:1985,C:631	AC	A:1404,C:189	A	A:784,C:2	A	A:5	A	A:2	N	A:1	A	A:3	A	A:2	A	A:2			0	0	0	0	0	0		NM_013254,++,TBK1 serine/threonine-protein kinase TBK1	0
10181483	7194505	T	8699	0.106449	T	T:1964	TG	T:1945,G:238	N	NA	TG	T:2004,G:140	TG	T:991,G:547	T	T:869,G:1	T	T:7	N	NA	N	NA	T	T:3	T	T:2	T	T:6			0	0	0	0	0	0		NM_013254,++,TBK1 serine/threonine-protein kinase TBK1	0
10182147	7195169	G	6455	0.11464	G	G:1118,C:1	GA	G:2207,A:193	N	NA	GA	G:1335,A:86	GA	G:756,A:461	G	G:298	N	G:0,A:1	N	G:1	G	G:3	G	G:8	GA	G:3,A:2	G	G:7			0	0	0	0	0	0		NM_013254,++,TBK1 serine/threonine-protein kinase TBK1	0
10183677	7196699	C	3776	0.184322	CT	C:513,T:144	CT	C:731,T:199	N	NA	CT	C:574,T:253	CT	C:321,T:100	C	C:941	C	C:2	N	C:1	N	C:1	N	C:1	N	NA	C	C:2			0	0	0	0	0	0		NM_013254,++,TBK1 serine/threonine-protein kinase TBK1	0
10185629	7198651	C	1178	0.149406	CT	C:293,T:5	C	C:262	N	NA	C	C:153	C	C:175	CT	C:119,T:171	N	NA	N	NA	N	NA	N	NA	N	NA	N	NA			0	0	0	0	0	0		NM_013254,++,TBK1 serine/threonine-protein kinase TBK1	0
10185632	7198654	C	1297	0.217425	CT	C:271,T:4	C	C:259,T:1	N	NA	C	C:141,T:1	C	C:178	CT	C:164,T:276,A:1,G:1	N	NA	N	NA	N	NA	N	NA	N	NA	N	NA			0	0	0	0	0	0		NM_013254,++,TBK1 serine/threonine-protein kinase TBK1	0
10185639	7198661	T	1336	0.223054	TC	T:268,C:5	T	T:259,C:1	N	NA	T	T:151,C:1	T	T:205	TC	T:155,C:291	N	NA	N	NA	N	NA	N	NA	N	NA	N	NA			0	0	0	0	0	0		NM_013254,++,TBK1 serine/threonine-protein kinase TBK1	0
10185642	7198664	G	1386	0.21645	GA	G:280,A:4	G	G:270,A:1	N	NA	G	G:167,C:1	G	G:215	GA	G:153,A:295	N	NA	N	NA	N	NA	N	NA	N	NA	N	NA			0	0	0	0	0	0		NM_013254,++,TBK1 serine/threonine-protein kinase TBK1	0
10185649	7198671	G	1384	0.102601	G	G:338,A:1	GA	G:259,A:56	N	NA	GA	G:161,A:6	GA	G:52,A:79	G	G:432	N	NA	N	NA	N	NA	N	NA	N	NA	N	NA			0	0	0	0	0	0		NM_013254,++,TBK1 serine/threonine-protein kinase TBK1	0
10186469	7199491	C	9748	0.254001	CT	C:917,T:1612	CT	C:1404,T:864	N	NA	C	C:2263	C	C:2183	C	C:493,A:12	C	C:6	C	C:2	C	C:4	C	C:7	N	C:1	C	C:2			0	0	0	0	0	0		NM_013254,++,TBK1 serine/threonine-protein kinase TBK1	0
10188499	7201521	A	106	0.132075	N	NA	AG	A:92,G:14	N	NA	N	NA	N	NA	N	NA	A	A:5	A	A:5	A	A:2	A	A:3	A	A:7	A	A:4			0	0	0	0	0	0		NM_013254,++,TBK1 serine/threonine-protein kinase TBK1	0
10194942	7207964	C	1135	0.197357	C	C:268	CA	C:156,A:5	N	NA	CA	C:151,A:80	CA	C:211,A:139	C	C:125	C	C:5	C	C:6	C	C:5	C	C:9	C	C:9	C	C:3			0	0	0	0	0	0		NM_013254,++,TBK1 serine/threonine-protein kinase TBK1	0
10194996	7208018	T	9330	0.103215	T	T:2244	TC	T:1979,C:147	N	NA	TC	T:1995,C:304,A:1	TC	T:978,C:512	T	T:1169,G:1	N	T:1	N	NA	T	T:2	N	NA	N	T:1	N	T:1			0	0	0	0	0	0		NM_013254,++,TBK1 serine/threonine-protein kinase TBK1	0
10195543	7208565	C	15468	0.100401	CT	C:2405,T:339	CT	C:3400,T:528,A:1	CT	C:2285,T:29	CT	C:2780,T:347	CT	C:1891,T:310	C	C:1153	C	C:3	C	C:9	C	C:5	C	C:3	C	C:3	C	C:9			0	0	0	0	0	0			0
10198093	7211124	G	1668	0.128297	G	G:440,C:1	GA	G:332,A:38	N	NA	GA	G:370,A:38,C:1	GA	G:69,A:137	G	G:241,A:1	G	G:2	G	G:2	G	G:2	N	G:1	G	G:4	N	G:1			0	0	0	0	0	0			0
10198702	7211733	A	19953	0.122989	A	A:4522	AC	A:4710,C:476	N	NA	AC	A:5012,C:565,T:1	AC	A:1924,C:1412	A	A:1330,C:1	A	A:11	A	A:3	A	A:8	A	A:5	A	A:4	A	A:12			0	0	0	0	0	0			0
10199378	7212409	A	13210	0.118471	AG	A:2729,G:417	AG	A:1725,G:373	A	A:2592,G:4	AG	A:2556,G:491	AG	A:1586,G:280	A	A:457	A	A:13	A	A:7	A	A:11	A	A:14	A	A:10	A	A:8			0	0	0	0	0	0	omega,pi,phastcons		0
10205832	7218863	A	222	0.252252	N	NA	N	NA	N	NA	N	NA	N	NA	GA	A:56,G:166	A	A:2	A	A:2	N	NA	N	A:1	N	A:1	N	A:1			0	0	0	0	0	0			0
10205985	7219016	A	230	0.3	N	NA	A	A:130	N	NA	N	NA	N	NA	AG	A:31,G:69	N	A:1	A	A:3	N	A:1	N	A:1	A	A:2	N	A:1			0	0	0	0	0	0			0
10209084	7222115	T	1536	0.189453	TC	T:153,C:92	TC	T:151,C:54	N	NA	TC	T:226,C:90	TC	T:622,C:15	TC	T:93,C:40	T	T:3	T	T:3	N	NA	N	T:1	T	T:2	T	T:2			0	0	0	0	0	0			0
10210369	7223400	A	21942	0.253213	AC	A:2829,C:1450	AC	A:2085,C:930	AC	A:401,C:29	AC	A:2770,C:1457	AC	A:3074,C:1645,G:1	A	A:5222,C:45,T:2,G:2	A	A:6	A	A:4	A	A:5	A	A:8	A	A:9	A	A:8			0	0	0	0	0	0			0
10212919	7225950	G	5303	0.313219	C	G:0,C:401	C	G:0,C:363,A:1	GC	G:829,C:109,A:6	GC	G:2000,C:29,A:9	GC	G:726,C:269,A:1	GC	G:69,C:490,T:1	N	NA	N	NA	N	NA	N	NA	N	NA	N	NA			0	0	0	0	0	0			0
10212924	7225955	G	16062	0.231789	A	G:0,A:1900	A	G:0,A:2110	AG	G:869,A:2505	AG	G:2102,A:125	AG	G:752,A:1723	A	G:0,A:3974,T:1,C:1	N	NA	N	NA	N	NA	N	NA	N	NA	N	NA			0	0	0	0	0	0			0
10213683	7226714	C	23011	0.107688	CT	C:2474,T:1687	CT	C:3262,T:287	N	NA	C	C:3790	C	C:4345	CT	C:6163,T:504,G:499	C	C:4	CT	C:2,T:1	CT	C:2,T:1	N	C:1	CT	C:1,T:1	C	C:2			0	0	0	0	0	0			0
10213972	7227003	A	10338	0.176727	AG	A:774,G:582	AG	A:1141,G:66	N	NA	A	A:1129	A	A:1816	AG	A:3649,G:1179,T:2	N	NA	N	NA	N	NA	N	NA	N	NA	N	NA			0	0	0	0	0	0			0
10214871	7227902	A	877	0.266819	AG	A:69,G:104	AG	A:116,G:78	N	NA	N	NA	A	A:130	AG	A:328,G:52	A	A:8	A	A:5	A	A:8	A	A:2	A	A:7	A	A:8			0	0	0	0	0	0			0
10215132	7228163	G	25361	0.10248	GA	G:3164,A:1490	GA	G:2835,A:316	G	G:420	G	G:4535	G	G:5131	GA	G:6676,A:793,C:1	G	G:8	G	G:4	GA	G:3,A:1	G	G:7	G	G:2	G	G:4			0	0	0	0	0	0			0
10217049	7230080	A	2575	0.263301	AG	A:309,G:413	AG	A:517,G:265	N	NA	A	A:615	A	A:456	N	NA	N	NA	N	NA	N	NA	N	NA	N	NA	N	NA			0	0	0	0	0	0			0
10219926	7232957	G	26914	0.21695	GC	G:3702,C:2075	GC	G:3340,C:1182	N	NA	GC	G:5253,C:456	GC	G:2835,C:1275	GC	G:5944,C:851,T:1	GC	G:3,C:4	GC	G:8,C:3	GC	G:2,C:3	G	G:14	GC	G:2,C:6	G	G:6			0	0	0	0	0	0			0
10222027	7235058	C	505	0.19604	C	C:155	CA	C:227,A:4	N	NA	N	NA	N	NA	CA	C:24,A:95	C	C:5	N	NA	C	C:3	C	C:4	C	C:8	C	C:2			0	0	0	0	0	0			0
10222034	7235065	T	1080	0.489815	T	T:173	T	T:243	N	NA	TC	T:95,C:18	N	NA	TC	T:38,C:511,A:1,G:1	T	T:4	N	NA	T	T:3	T	T:4	T	T:8	N	T:1			0	0	0	0	0	0			0
10222041	7235072	C	969	0.285862	C	C:192	C	C:242	N	NA	CT	C:105,T:4	C	C:117,T:1	CT	C:36,T:272	C	C:3	N	NA	C	C:2	C	C:3	C	C:7	N	C:1			0	0	0	0	0	0			0
10223208	7236239	G	14080	0.136506	G	G:2483	G	G:2216	GT	G:1666,T:1922,C:2	G	G:2000,A:1	G	G:2117	G	G:1672,C:1	G	G:3	N	NA	N	G:1	G	G:6	G	G:4	G	G:5			0	0	0	0	0	0			0
10223607	7236638	T	33887	0.271254	TC	T:4242,C:3073	TC	T:4746,C:1755	N	NA	TC	T:6247,C:575,A:1,G:1	TC	T:4357,C:1515	TC	T:5096,C:2274,G:5	TC	T:5,C:1	N	T:1	TC	T:4,C:2	T	T:15	N	T:1	TC	T:2,C:1			0	0	0	0	0	0			0
10224141	7237172	A	9800	0.113061	AC	A:1360,C:296	AC	A:1220,C:235	N	NA	AC	A:2255,C:84	AC	A:1050,C:177	AC	A:2805,C:316,G:2	N	NA	A	A:3	A	A:4	A	A:14	N	NA	A	A:10			0	0	0	0	0	0			0
10224233	7237264	T	17285	0.147411	TG	T:2038,G:677	TG	T:1602,G:642	N	NA	TG	T:2083,G:809,A:1,C:1	TG	T:1606,G:418	T	T:7402,C:3,G:2,A:1	T	T:4	T	T:7	T	T:6	T	T:14	T	T:5	T	T:5			0	0	0	0	0	0			0
10227442	7240473	G	142	0.204225	N	NA	N	NA	N	NA	N	NA	N	NA	AG	G:29,A:113	G	G:2	G	G:3	G	G:2	N	G:1	G	G:4	G	G:4			0	0	0	0	0	0			0
10227464	7240495	A	398	0.110553	N	NA	N	NA	N	NA	N	NA	N	NA	TA	A:44,T:354	A	A:2	N	A:1	A	A:3	A	A:3	A	A:2	A	A:5			0	0	0	0	0	0			0
10227470	7240501	T	567	0.47619	N	NA	N	NA	N	NA	T	T:106	T	T:107	CT	T:57,C:295,A:1,G:1	T	T:2	N	T:1	T	T:3	T	T:3	N	T:1	T	T:4			0	0	0	0	0	0			0
10227474	7240505	G	629	0.45787	N	NA	N	NA	N	NA	G	G:113	G	G:131	AG	G:44,A:341	G	G:2	N	G:1	G	G:2	G	G:3	N	G:1	G	G:4			0	0	0	0	0	0			0
10228242	7241273	C	15181	0.497727	T	C:1,T:3775	CT	C:720,T:1637,G:1	N	NA	CT	C:2815,T:283	CT	C:2008,T:1537	CT	C:2080,T:324	N	C:1	C	C:2	C	C:2	C	C:3	N	C:0,T:1	N	NA			0	0	0	0	0	0			0
10229068	7242099	A	18966	0.183697	AG	A:2494,G:982	AG	A:3127,G:896	N	NA	AG	A:2588,G:750	AG	A:3032,G:846,T:1	A	A:4237,G:10,C:2,T:1	A	A:6	A	A:5	A	A:11	A	A:10	A	A:6	A	A:6			0	0	0	0	0	0	phastcons	NM_000985,+-,RPL17 60S ribosomal protein L17 isoform a	0
10229114	7242145	C	18766	0.436534	T	C:0,T:3270	CT	C:1010,T:2081	N	NA	CT	C:2643,T:284,A:1,G:1	CT	C:2335,T:1397	CT	C:4577,T:1160,A:4,G:3	N	C:1	CT	C:3,T:2	CT	C:9,T:1	C	C:10	T	C:0,T:8	C	C:2			0	0	0	0	0	0	phastcons	NM_000985,+-,RPL17 60S ribosomal protein L17 isoform a	0
10229974	7243005	A	21806	0.336375	AC	A:1836,C:2581	AC	A:1378,C:1667,T:1	A	A:1792,C:1	AC	A:4494,C:406	AC	A:2110,C:1887	AC	A:2860,C:793	C	A:0,C:3	A	A:5	AC	A:6,C:4	A	A:6	AC	A:1,C:10	AC	A:9,C:1			0	0	0	0	0	0			0
10231841	7244872	T	11792	0.171981	TC	T:770,C:764	TC	T:844,C:536,G:1	N	NA	TC	T:1542,C:109	TC	T:1609,C:271	TC	T:4998,C:348	N	NA	N	NA	N	NA	N	NA	N	NA	N	NA			0	0	0	0	0	0	pi		0
10231968	7244999	C	27210	0.118964	CA	C:2026,A:2226	CA	C:2287,A:1005	C	C:2857	C	C:4290,A:6,T:1	C	C:5462,T:1	C	C:7045,G:3,T:1	N	NA	C	C:3	C	C:3	N	NA	C	C:3	N	NA			0	0	0	0	0	0			0
10232208	7245239	A	303	0.310231	N	NA	N	NA	N	NA	A	A:106,G:1	N	NA	AG	A:103,G:93	N	NA	N	NA	N	NA	N	NA	N	NA	N	NA			0	0	0	0	0	0			0
10232209	7245240	T	317	0.353312	N	NA	N	NA	N	NA	TC	T:104,C:2	N	NA	TC	T:101,C:110	N	NA	N	NA	N	NA	N	NA	N	NA	N	NA			0	0	0	0	0	0			0
10232216	7245247	C	833	0.164466	N	NA	N	NA	N	NA	C	C:108	N	NA	CT	C:588,T:137	N	NA	N	NA	N	NA	N	NA	N	NA	N	NA			0	0	0	0	0	0			0
10232535	7245566	G	23672	0.24662	GA	G:1614,A:2065	GA	G:1365,A:1499	G	G:3054	GA	G:2838,A:328	GA	G:2384,A:1136	GA	G:6579,A:810	GA	G:3,A:2	G	G:3	GA	G:2,A:3	G	G:3	N	G:0,A:1	G	G:3			0	0	0	0	0	0			0
10232604	7245635	C	25883	0.158907	CA	C:1962,A:2454	CA	C:2275,A:1372	C	C:2024	CA	C:3981,A:287	C	C:4839,T:1	C	C:6686,T:2	N	C:1	N	C:1	N	NA	N	NA	N	NA	C	C:2			0	0	0	0	0	0			0
10233685	7246716	A	2771	0.121617	AG	A:396,G:18	AG	A:437,G:7	N	NA	AG	A:422,G:27	AG	A:700,G:83	AG	A:479,G:202	A	A:7	A	A:13	A	A:6	A	A:6	A	A:9	A	A:6			0	0	0	0	0	0			0
10233689	7246720	A	3299	0.195514	AT	A:443,T:42	AT	A:520,T:12	N	NA	AT	A:471,T:70	AT	A:709,T:78	AT	A:511,T:443	A	A:6	A	A:11	A	A:7	A	A:7	A	A:8	A	A:5			0	0	0	0	0	0			0
10233691	7246722	A	3186	0.110483	AG	A:453,G:33	AG	A:538,G:8	N	NA	AG	A:515,G:41	AG	A:704,G:33	AG	A:624,G:237	A	A:7	A	A:15	A	A:8	A	A:7	A	A:10	A	A:6			0	0	0	0	0	0			0
10235274	7248305	T	19672	0.218127	TG	T:4101,G:999	TG	T:2867,G:983	TG	T:411,G:56	TG	T:3170,G:1023	TG	T:3306,G:1224,C:1	T	T:1524,G:6,C:1	T	T:5	T	T:4	T	T:9	T	T:13	T	T:6	T	T:7			0	0	0	0	0	0			0
10235846	7248877	A	18224	0.208516	AG	A:1391,G:1757	AG	A:1538,G:1310	N	NA	A	A:3102,C:1	AG	A:3014,G:733	A	A:5376,T:1,C:1	AG	A:1,G:1	A	A:3	A	A:2	N	A:1	N	A:0,G:1	N	NA			0	0	0	0	0	0			0
10236252	7249283	T	31946	0.350341	TC	T:2466,C:3951	TC	T:3454,C:2747,A:1	C	T:0,C:3235	T	T:6799	TC	T:4727,C:1258	T	T:3305,A:1,C:1,G:1	C	T:0,C:5	TC	T:7,C:1	TC	T:5,C:1	T	T:8	TC	T:2,C:7	T	T:5			0	0	0	0	0	0			0
10236312	7249343	C	26134	0.157419	CT	C:2770,T:1553	CT	C:3488,T:1356	CT	C:38,T:627	C	C:6887	CT	C:5281,T:578,G:1	C	C:3544,A:11	C	C:3	C	C:6	N	C:1	C	C:3	C	C:10	C	C:7			0	0	0	0	0	0			0
10237038	7250069	T	2090	0.111483	TC	T:507,C:11	T	T:421,C:1	N	NA	T	T:342	T	T:401	TC	T:186,C:221	T	T:2	T	T:4	N	T:1	T	T:2	T	T:5	N	T:1			0	0	0	0	0	0			0
10237054	7250085	G	2045	0.109535	GA	G:448,A:11,C:1	G	G:385,A:1	N	NA	G	G:345	G	G:451	GA	G:191,A:212	N	G:1	G	G:2	N	G:1	G	G:2	G	G:3	N	G:1			0	0	0	0	0	0			0
10237096	7250127	C	1457	0.25326	CA	C:132,A:134	CA	C:218,A:150	N	NA	C	C:365	CA	C:196,A:85	C	C:177	N	C:1	N	C:1	N	NA	N	C:1	N	C:1	C	C:4			0	0	0	0	0	0			0
10237125	7250156	G	1965	0.211196	GA	G:182,A:155	GA	G:275,A:189	N	NA	G	G:449	GA	G:257,A:71	G	G:387	G	G:4	G	G:4	G	G:4	G	G:5	G	G:4	G	G:7			0	0	0	0	0	0			0
10237198	7250229	G	2603	0.147138	GA	G:204,A:150	GA	G:191,A:150	N	NA	G	G:515	GA	G:172,A:83	G	G:1137,T:1	G	G:3	G	G:2	N	NA	G	G:6	N	G:1	G	G:2			0	0	0	0	0	0			0
10237225	7250256	A	4097	0.230657	AG	A:244,G:440	AG	A:439,G:350	N	NA	A	A:873	AG	A:144,G:115	AG	A:1452,G:40	A	A:6	A	A:4	A	A:5	AG	A:9,G:1	A	A:2	AG	A:5,G:1			0	0	0	0	0	0			0
10237513	7250544	A	1104	0.356884	AT	A:55,T:181	AT	A:95,T:173	N	NA	A	A:147	AT	A:67,T:40	A	A:346	N	A:1	N	NA	N	A:1	N	A:1	N	A:1	N	A:1			0	0	0	0	0	0			0
10237814	7250845	C	3941	0.197158	CT	C:279,T:352	CT	C:630,T:192	N	NA	C	C:1192	CT	C:942,T:233	C	C:120,A:1	N	C:1	C	C:2	C	C:3	N	NA	C	C:2	N	C:1			0	0	0	0	0	0			0
10237938	7250969	T	35838	0.214326	TC	T:3023,C:3344,A:1	TC	T:2775,C:2506	T	T:2845,C:1	T	T:7375	TC	T:5583,C:1828	T	T:6550,G:4,C:2,A:1	TC	T:3,C:3	TC	T:4,C:2	TC	T:2,C:1	T	T:5	C	T:0,C:3	TC	T:2,C:1			0	0	0	0	0	0			0
10239070	7252101	T	520	0.125	N	NA	TC	T:63,C:65	N	NA	T	T:131	T	T:261	N	NA	N	T:1	N	T:1	N	T:1	T	T:2	N	T:1	T	T:3			0	0	0	0	0	0			0
10240145	7253176	A	2270	0.256828	AC	A:294,C:344	AC	A:302,C:190	N	NA	A	A:393	AC	A:301,C:49	A	A:397	A	A:3	A	A:2	A	A:2	A	A:3	A	A:2	A	A:4			0	0	0	0	0	0			0
10240175	7253206	T	1235	0.153036	TC	T:151,C:73	TC	T:262,C:105	N	NA	T	T:170	T	T:162	TC	T:301,C:11	N	T:1	T	T:2	T	T:2	T	T:3	T	T:2	T	T:2			0	0	0	0	0	0			0
10240178	7253209	A	1261	0.137193	AG	A:161,G:73	AG	A:273,G:90	N	NA	A	A:167	A	A:170	AG	A:317,G:10	A	A:2	A	A:2	A	A:2	A	A:4	N	A:1	A	A:2			0	0	0	0	0	0			0
10247864	7260895	C	17479	0.155901	CT	C:3883,T:646,G:1	CT	C:2776,T:859	N	NA	CT	C:3292,T:834,A:1	CT	C:2929,T:386	C	C:1871,A:1	C	C:9	C	C:4	C	C:11	C	C:7	C	C:6	C	C:6			0	0	0	0	0	0	omega,pi		0
10252562	7265593	T	566	0.130742	T	T:117	N	NA	N	NA	T	T:232	T	T:106	TC	T:37,C:74	T	T:2	T	T:5	T	T:3	T	T:6	T	T:3	T	T:8			0	0	0	0	0	0			0
10252798	7265829	C	593	0.123103	C	C:145	C	C:196	N	NA	C	C:150	N	NA	CA	C:29,A:73	C	C:3	N	C:1	N	C:1	N	C:1	N	C:1	C	C:3			0	0	0	0	0	0			0
10254416	7267447	C	4915	0.110478	C	C:1259	CG	C:1292,G:225	N	NA	C	C:995	CG	C:676,G:318	C	C:150	CG	C:7,G:1	CG	C:5,G:1	N	C:1	C	C:8	CG	C:4,G:4	C	C:8			0	0	0	0	0	0			0
10255701	7268732	G	24323	0.230481	G	G:6007,A:2	GA	G:3282,A:1695	G	G:1649	GA	G:5993,A:708	GA	G:1211,A:2074	GA	G:575,A:1127	GA	G:10,A:3	GA	G:9,A:2	GA	G:1,A:2	GA	G:2,A:6	G	G:11	GA	G:7,A:3			0	0	0	0	0	0			0
10256002	7269033	C	24251	0.291534	G	C:0,G:5956	GC	C:1828,G:3388	N	NA	GC	C:570,G:6035,A:1	GC	C:3060,G:1748	GC	C:1612,G:52,A:1	G	C:0,G:6	G	C:0,G:9	GC	C:5,G:2	GC	C:2,G:3	GC	C:1,G:11	GC	C:1,G:6			0	0	0	0	0	0			0
10256156	7269187	C	27790	0.229579	C	C:7122	CT	C:4498,T:1943	T	C:0,T:102	C	C:7825,A:5	CT	C:1851,T:2560,G:1	CT	C:108,T:1775	T	C:0,T:7	C	C:10	CT	C:2,T:1	CT	C:1,T:5	C	C:12	CT	C:9,T:4			0	0	0	0	0	0			0
10256536	7269567	G	11214	0.101569	GA	G:2319,A:284,T:1	GA	G:2624,A:301	N	NA	GA	G:1847,A:286	GA	G:1796,A:268	G	G:1487,C:1	G	G:6	N	G:1	G	G:2	G	G:6	G	G:3	G	G:2			0	0	0	0	0	0			0
10256815	7269846	G	1044	0.367816	G	G:217	GA	G:194,A:128	N	NA	G	G:170	GA	G:79,A:116	A	G:0,A:140	N	NA	N	NA	N	NA	N	NA	N	G:1	N	NA			0	0	0	0	0	0			0
10257022	7270053	T	7864	0.14738	TA	T:1150,A:48,C:1,G:1	T	T:1364,A:2	N	NA	TA	T:1769,A:36	TA	T:948,A:54	TA	T:1471,A:1019,G:1	T	T:7	T	T:2	T	T:4	T	T:2	T	T:6	T	T:8			0	0	0	0	0	0			0
10258494	7271525	G	2359	0.448071	G	G:352	GA	G:236,A:85	N	NA	G	G:481	GA	G:101,A:427	GA	G:131,A:545,T:1	N	G:1	GA	G:3,A:1	GA	G:2,A:2	GA	G:2,A:1	G	G:2	N	G:1			0	0	0	0	0	0			0
10259748	7272779	G	156	0.461538	N	NA	N	NA	N	NA	N	NA	GA	G:84,A:72	N	NA	N	NA	N	NA	N	NA	N	NA	N	NA	N	NA			0	0	0	0	0	0			0
10260323	7273354	C	2210	0.387783	CT	C:258,T:127	CT	C:294,T:207	N	NA	C	C:507	CT	C:213,T:283	CT	C:80,T:240,G:1	C	C:4	C	C:3	N	C:1	C	C:5	C	C:3	C	C:2			0	0	0	0	0	0			0
10260374	7273405	C	3917	0.193771	CT	C:279,T:434	CT	C:372,T:325	N	NA	C	C:830	C	C:910	C	C:767	C	C:3	C	C:4	C	C:2	C	C:9	C	C:3	C	C:6			0	0	0	0	0	0			0
10261206	7274237	T	8768	0.405908	T	T:1444,C:1,G:1	TA	T:1011,A:484,G:4	N	NA	T	T:1632,G:3	TA	T:819,A:789	TA	T:292,A:2286,C:1,G:1	N	NA	T	T:3	N	T:1	T	T:2	N	T:1	N	NA			0	0	0	0	0	0			0
10261222	7274253	T	7048	0.219069	T	T:1356,C:4	TC	T:1009,C:369	N	NA	T	T:1912,C:1	TC	T:784,C:454	TC	T:426,C:716,A:17	T	T:6	T	T:5	T	T:4	T	T:7	T	T:2	T	T:3			0	0	0	0	0	0			0
10261399	7274430	C	3188	0.374216	C	C:536	CT	C:311,T:162	N	NA	C	C:602	CT	C:285,T:445	CT	C:261,T:586	N	C:1	C	C:2	N	C:0,T:1	N	NA	N	NA	C	C:2			0	0	0	0	0	0			0
10261434	7274465	G	2321	0.409306	G	G:317	GA	G:274,A:60	N	NA	G	G:494	GA	G:117,A:189	GA	G:168,A:701,C:1	N	NA	N	NA	N	NA	N	NA	N	NA	N	NA			0	0	0	0	0	0			0
10261439	7274470	T	2454	0.470253	T	T:321	TC	T:270,C:95	N	NA	T	T:470	TC	T:110,C:186	TC	T:129,C:873	N	NA	N	NA	N	NA	N	NA	N	NA	N	NA			0	0	0	0	0	0			0
10262368	7275399	A	7309	0.369134	A	A:1242,G:1	AG	A:1088,G:297	N	NA	A	A:1499	AG	A:684,G:775	AG	A:98,G:1625	N	A:1	A	A:2	N	NA	AG	A:1,G:1	A	A:3	N	A:1			0	0	0	0	0	0			0
10262807	7275838	T	1316	0.183891	T	T:295	TC	T:334,C:103	N	NA	T	T:347	TC	T:98,C:139	N	NA	N	NA	N	T:1	N	NA	TC	T:1,C:2	T	T:2	C	T:0,C:4			0	0	0	0	0	0			0
10263299	7276330	C	17023	0.126652	CT	C:2727,T:646,A:1	CT	C:2355,T:436,A:1	N	NA	CT	C:2578,T:558	CT	C:2967,T:516	C	C:4237,A:1	C	C:9	C	C:7	C	C:8	C	C:5	C	C:10	C	C:12			0	0	0	0	0	0			0
10265925	7278956	G	15518	0.170834	G	G:3799,A:1	GA	G:2592,A:383	N	NA	G	G:3456	GA	G:1655,A:1040,T:1	GA	G:1363,A:1227,T:1	N	G:1	G	G:11	N	G:1	G	G:5	GA	G:3,A:1	G	G:5			0	0	0	0	0	0			0
10266566	7279597	G	2492	0.229133	G	G:561	GA	G:445,A:125	N	NA	G	G:738	GA	G:149,A:174	GA	G:28,A:272	N	G:1	N	G:1	N	NA	N	NA	G	G:2	N	NA			0	0	0	0	0	0	pi		0
10269880	7282912	T	30695	0.327838	T	T:7357,C:1	TC	T:2936,C:1464	C	T:0,C:1739	T	T:7014	TC	T:3140,C:4086	TC	T:184,C:2773,A:1	C	T:0,C:5	TC	T:1,C:1	TC	T:3,C:1	T	T:2	TC	T:5,C:2	TC	T:3,C:2			0	0	0	0	0	0			0
10270250	7283282	T	24458	0.248385	T	T:6587	TC	T:4295,C:1982	C	T:0,C:1463	T	T:6108	TC	T:1318,C:1693	TC	T:75,C:937	C	T:0,C:4	TC	T:1,C:2	TC	T:3,C:1	TC	T:3,C:5	TC	T:2,C:3	T	T:4			0	0	0	0	0	0			0
10270663	7283695	T	3795	0.104348	T	T:1123	TC	T:777,C:134	N	NA	T	T:1063	TC	T:309,C:96	TC	T:127,C:166	N	NA	N	NA	N	NA	T	T:2	N	T:1	N	T:1			0	0	0	0	0	0			0
10270927	7283959	A	1540	0.346753	A	A:320	AG	A:259,G:41	N	NA	A	A:206	AG	A:147,G:161	AG	A:25,G:332,C:49	N	NA	A	A:2	N	NA	N	NA	A	A:2	N	A:1			0	0	0	0	0	0			0
10272449	7285481	G	18659	0.167801	G	G:5467	GT	G:3691,T:968,C:2	N	NA	G	G:5152	GT	G:1194,T:1530,C:3	GT	G:18,T:633,C:1	N	G:1	G	G:9	N	G:1	G	G:8	G	G:5	GT	G:6,T:1			0	0	0	0	0	0			0
10273027	7286059	C	28670	0.245902	C	C:5994	CT	C:3883,T:1165	C	C:956	C	C:6367,T:1	CT	C:2304,T:2335	CT	C:2115,T:3549,A:1	C	C:5	C	C:2	C	C:2	N	NA	C	C:3	C	C:6			0	0	0	0	0	0			0
10273617	7286649	A	15435	0.120117	A	A:3991	AT	A:4045,T:641,G:1	N	NA	A	A:3545	AT	A:1787,T:682	AT	A:208,T:531,C:3,G:1	N	A:1	A	A:2	N	NA	N	NA	A	A:5	N	A:1			0	0	0	0	0	0			0
10273706	7286738	A	3340	0.108383	A	A:876	AG	A:1023,G:137	N	NA	A	A:630	AG	A:449,G:225	N	NA	A	A:2	A	A:2	A	A:5	A	A:3	A	A:7	A	A:3			0	0	0	0	0	0			0
10274833	7287865	A	9592	0.287427	A	A:2354,G:2	AG	A:1647,G:670	N	NA	A	A:2135	AG	A:441,G:1043	AG	A:258,G:1042	A	A:7	A	A:7	AG	A:1,G:3	AG	A:3,G:3	A	A:3	A	A:2			0	0	0	0	0	0			0
10275081	7288113	A	15404	0.317061	A	A:3036	AG	A:2175,G:918	N	NA	A	A:3366	AG	A:987,G:1293	AG	A:954,G:2673,T:1,C:1	A	A:9	A	A:7	AG	A:1,G:5	AG	A:2,G:1	A	A:7	AG	A:9,G:3			0	0	0	0	0	0			0
10275174	7288206	T	14421	0.430414	T	T:2078,G:4	TC	T:1664,C:688,G:1	T	T:1153	T	T:1925,G:2	TC	T:625,C:1207,A:1,G:1	TC	T:652,C:4312,A:108	T	T:3	T	T:3	TC	T:1,C:1	TC	T:1,C:1	T	T:4	N	T:0,C:1			0	0	0	0	0	0			0
10275636	7288668	T	28331	0.239949	T	T:7460,C:1,G:1	TC	T:4483,C:1881	C	T:0,C:1231	T	T:6977,C:2,G:1	TC	T:2560,C:2822,G:16	TC	T:35,C:861	TC	T:6,C:2	T	T:7	TC	T:3,C:2	TC	T:5,C:2	T	T:11	TC	T:3,C:2			0	0	0	0	0	0	omega,pi		0
10275889	7288921	C	27768	0.218921	C	C:6058,T:2	CA	C:4545,A:1861,T:2	C	C:2260	C	C:6923,A:2,G:1	CA	C:1847,A:3205,T:1,G:1	CA	C:49,A:1011	CA	C:8,A:2	CA	C:4,A:1	CA	C:3,A:3	CA	C:1,A:5	C	C:7	CA	C:5,A:3			0	0	0	0	0	0	omega,pi		0
10276151	7289183	G	9854	0.224883	G	G:2804	GA	G:1583,A:321	A	G:0,A:1336	G	G:2297,A:1	GA	G:823,A:525	GA	G:131,A:33	G	G:7	G	G:3	G	G:3	G	G:5	G	G:5	G	G:5			0	0	0	0	0	0			0
10276293	7289325	T	1743	0.151463	T	T:437	TA	T:411,A:109	N	NA	T	T:491	TA	T:140,A:36	A	T:0,A:119	T	T:3	T	T:4	N	T:1	N	T:1	T	T:4	T	T:3			0	0	0	0	0	0			0
10276602	7289634	G	3000	0.375333	G	G:590	GA	G:361,A:257	N	NA	G	G:661	GA	G:182,A:118	GA	G:80,A:751	G	G:3	N	G:1	N	G:0,A:1	N	G:1	N	G:1	G	G:2			0	0	0	0	0	0			0
10276968	7290000	G	1470	0.25034	G	G:415	GT	G:226,T:127,A:15	N	NA	G	G:348	GT	G:78,T:241,A:20	N	NA	G	G:4	G	G:4	G	G:3	G	G:5	G	G:4	G	G:5			0	0	0	0	0	0			0
10277032	7290064	A	1367	0.154353	A	A:284	AG	A:378,G:39	N	NA	A	A:284	AG	A:210,G:172	N	NA	A	A:5	N	A:1	A	A:4	A	A:4	A	A:3	A	A:6			0	0	0	0	0	0			0
10277056	7290088	T	2000	0.2495	T	T:364	TC	T:497,C:108	N	NA	T	T:360	TC	T:186,C:169	TC	T:94,C:222	T	T:4	N	T:1	T	T:5	T	T:4	T	T:3	T	T:6			0	0	0	0	0	0			0
10277062	7290094	A	2213	0.284681	A	A:422	AG	A:514,G:105,C:1	N	NA	A	A:369	AG	A:183,G:160	AG	A:94,G:365	A	A:3	A	A:2	A	A:7	A	A:4	A	A:3	A	A:5			0	0	0	0	0	0			0
10277130	7290162	G	4195	0.144934	G	G:1180	GC	G:967,C:136	N	NA	G	G:1051	GC	G:298,C:243	GC	G:91,C:229	GC	G:6,C:1	G	G:5	GC	G:5,C:2	GC	G:1,C:4	G	G:4	GC	G:3,C:2			0	0	0	0	0	0			0
10277239	7290271	C	13758	0.102777	C	C:4538	CT	C:2578,T:473	N	NA	C	C:4030,G:1	CT	C:1114,T:730	CT	C:82,T:211,G:1	C	C:4	C	C:5	CT	C:3,T:1	C	C:6	C	C:14	C	C:8			0	0	0	0	0	0			0
10278534	7291566	G	17551	0.314455	G	G:2985	GA	G:2366,A:840	N	NA	G	G:4127,A:1	GA	G:1343,A:1474	GA	G:1209,A:3204,T:1,C:1	GA	G:3,A:1	GA	G:6,A:1	GA	G:2,A:1	GA	G:1,A:3	G	G:8	GA	G:3,A:1			0	0	0	0	0	0			0
10279073	7292105	A	14401	0.237414	A	A:3483	AG	A:2473,G:916,C:1	N	NA	A	A:3829	AG	A:995,G:2048	AG	A:198,G:455,T:2,C:1	AG	A:7,G:1	AG	A:4,G:2	N	A:1	AG	A:2,G:2	A	A:4	AG	A:3,G:2			0	0	0	0	0	0			0
10279117	7292149	G	9313	0.215613	G	G:2046	GA	G:1908,A:658	N	NA	G	G:2833,A:1	GA	G:501,A:969	GA	G:17,A:380	N	G:1	G	G:3	N	G:0,A:1	N	NA	N	G:1	GA	G:2,A:1			0	0	0	0	0	0			0
10279174	7292206	T	14155	0.158672	T	T:3648	TC	T:2933,C:621	N	NA	T	T:4527	TC	T:741,C:988	TC	T:59,C:637,G:1	T	T:6	T	T:8	T	T:3	T	T:4	T	T:8	T	T:7			0	0	0	0	0	0			0
10279753	7292785	T	3380	0.168047	T	T:855	TC	T:688,C:155	N	NA	T	T:991	TC	T:186,C:343	TC	T:91,C:70,A:1	T	T:5	N	T:1	TC	T:1,C:2	TC	T:2,C:4	T	T:7	N	T:1			0	0	0	0	0	0			0
10280738	7293770	T	23423	0.312257	T	T:4293,C:2,A:1	TC	T:2759,C:1331,A:1	T	T:1960	T	T:4115,G:1	TC	T:1821,C:3000,G:1	TC	T:1155,C:2981,G:2	T	T:7	T	T:5	T	T:4	TC	T:3,C:1	T	T:5	T	T:3			0	0	0	0	0	0			0
10280752	7293784	C	19791	0.377192	C	C:3751,G:2,T:1	CA	C:2194,A:1245,G:2,T:1	C	C:441	C	C:3217,T:1	CA	C:1569,A:2831,G:1	CA	C:1144,A:3389,T:1,G:1	C	C:6	CA	C:3,A:1	C	C:5	CA	C:2,A:1	C	C:3	CA	C:1,A:1			0	0	0	0	0	0			0
10280930	7293962	C	36961	0.17532	C	C:7455,T:5,A:1	CT	C:5612,T:1650	C	C:7028,A:1	C	C:7349,A:8,G:2	CT	C:2512,T:2675	CT	C:513,T:2150	CT	C:6,T:1	C	C:7	C	C:4	CT	C:6,T:3	C	C:13	C	C:7			0	0	0	0	0	0			0
10280941	7293973	G	31606	0.205246	G	G:7437,A:3	GC	G:5621,C:1744,A:1,T:1	G	G:1980	G	G:7132,C:1	GC	G:2366,C:2612,A:1	GC	G:576,C:2130,A:1	G	G:8	G	G:7	G	G:4	GC	G:6,C:3	G	G:12	G	G:9			0	0	0	0	0	0			0
10281069	7294101	G	17373	0.215622	G	G:4607	GA	G:3071,A:1057,C:1	N	NA	G	G:4716,A:1	GA	G:1078,A:1589,C:2	GA	G:152,A:1099	A	G:0,A:8	GA	G:4,A:2	GA	G:5,A:1	GA	G:2,A:3	A	G:0,A:3	GA	G:8,A:2			0	0	0	0	0	0			0
10281329	7294361	G	25556	0.281891	G	G:5306	GA	G:3661,A:1401	A	G:0,A:1950	G	G:6384	GA	G:1677,A:2580	GA	G:1323,A:1273,C:1	GA	G:9,A:1	GA	G:4,A:1	GA	G:4,A:4	GA	G:5,A:3	G	G:4	GA	G:4,A:1			0	0	0	0	0	0			0
10281432	7294464	C	19111	0.257391	C	C:4329	CT	C:2735,T:849	N	NA	C	C:4889,T:2	CT	C:1562,T:2085	CT	C:677,T:1983	CT	C:1,T:2	C	C:3	C	C:2	CT	C:3,T:1	C	C:6	N	C:1			0	0	0	0	0	0			0
10282106	7295138	A	1472	0.221467	A	A:415	AT	A:189,T:85	N	NA	A	A:413	AT	A:129,T:116	T	A:0,T:125	N	A:1	N	NA	N	NA	AT	A:1,T:1	N	A:1	N	A:1			0	0	0	0	0	0			0
10282976	7296008	T	16492	0.178632	T	T:3859	TC	T:3322,C:1303	N	NA	T	T:4604	TC	T:1577,C:1392	TC	T:184,C:251	TC	T:8,C:4	TC	T:5,C:1	TC	T:3,C:4	TC	T:4,C:2	T	T:11	TC	T:7,C:1			0	0	0	0	0	0			0
10283344	7296376	G	26169	0.191486	G	G:5752,A:1,T:1	GA	G:4836,A:1747	G	G:1149,T:1	G	G:6882	GA	G:1990,A:2518	GA	G:547,A:745	GA	G:3,A:1	G	G:8	GA	G:5,A:1	GA	G:5,A:3	G	G:9	GA	G:6,A:3			0	0	0	0	0	0			0
10283915	7296947	G	18830	0.197079	G	G:4558	GT	G:3214,T:409	N	NA	G	G:4714	GT	G:1769,T:993	GT	G:862,T:2309,C:2	G	G:5	G	G:5	GT	G:1,T:1	G	G:2	G	G:8	G	G:5			0	0	0	0	0	0	omega		0
10283977	7297009	C	17720	0.355643	C	C:3598	CT	C:2545,T:967	N	NA	C	C:3574	CT	C:1254,T:2010,A:1	CT	C:442,T:3325,A:2,G:2	CT	C:2,T:2	N	C:1	CT	C:1,T:5	CT	C:2,T:4	C	C:6	CT	C:6,T:1			0	0	0	0	0	0	omega		0
10284021	7297053	G	17735	0.288469	G	G:3825	GA	G:3293,A:1299	N	NA	G	G:3454	GA	G:1651,A:2359	GA	G:396,A:1458	GA	G:2,A:2	GA	G:5,A:2	GA	G:2,A:3	GA	G:2,A:4	G	G:4	GA	G:5,A:3			0	0	0	0	0	0	omega		0
10287038	7300070	C	2062	0.147915	C	C:557	CG	C:447,G:63,T:1	N	NA	C	C:621	CG	C:109,G:107	CG	C:22,G:135	N	NA	N	C:1	N	C:1	N	NA	N	C:1	N	C:1			0	0	0	0	0	0			0
10287091	7300123	T	2486	0.227675	TG	T:402,G:147	TG	T:343,G:143	N	NA	TG	T:295,G:145	TG	T:499,G:131	T	T:380,C:1	T	T:2	T	T:2	T	T:3	N	T:1	T	T:6	T	T:4			0	0	0	0	0	0			0
10287527	7300559	A	3846	0.377275	A	A:737	AG	A:645,G:172	N	NA	A	A:609	AG	A:177,G:335	AG	A:224,G:944,C:3	N	NA	N	NA	N	NA	N	NA	N	NA	N	NA			0	0	0	0	0	0			0
10287624	7300656	G	19516	0.267729	G	G:4320	GA	G:3347,A:1492	N	NA	G	G:4871	GA	G:1603,A:2241,T:2	GA	G:148,A:1492	A	G:0,A:2	GA	G:4,A:1	GA	G:1,A:2	GA	G:3,A:1	GA	G:1,A:3	GA	G:4,A:1			0	0	0	0	0	0			0
10288206	7301238	C	22570	0.397253	C	C:3793,T:1	CT	C:2538,T:958	N	NA	C	C:3362,A:1,T:1	CT	C:2662,T:2241,A:1,G:1	CT	C:1242,T:5765,G:4	T	C:0,T:5	CT	C:3,T:4	CT	C:1,T:2	CT	C:1,T:7	CT	C:1,T:2	N	C:0,T:1			0	0	0	0	0	0			0
10288284	7301316	A	9447	0.108712	AT	A:81,T:389	AT	A:563,T:361	N	NA	A	A:1899,T:14	AT	A:1921,T:192,G:1	AT	A:3953,T:71,G:2	A	A:2	A	A:3	N	A:1	A	A:3	N	A:0,T:1	N	NA			0	0	0	0	0	0			0
10288365	7301397	G	5386	0.209618	G	G:1735,A:1	GC	G:997,C:106,A:1	N	NA	G	G:1306	C	G:0,C:493	GC	G:217,C:530	N	NA	N	G:1	N	NA	N	NA	N	NA	N	NA			0	0	0	0	0	0			0
10288842	7301874	G	10474	0.4768	G	G:1562	GA	G:926,A:426	N	NA	G	G:1331	GA	G:1069,A:1130	GA	G:584,A:3438,C:5,T:3	G	G:2	N	G:1	N	G:1	N	NA	N	NA	G	G:3			0	0	0	0	0	0			0
10291627	7304659	T	13634	0.273287	T	T:3570	TC	T:1843,C:797	N	NA	T	T:3037,C:2	TC	T:1163,C:1550	TC	T:295,C:1377	TC	T:3,C:4	TC	T:4,C:3	TC	T:3,C:6	TC	T:5,C:7	TC	T:2,C:4	TC	T:2,C:2			0	0	0	0	0	0			0
10292031	7305063	A	5376	0.278646	A	A:1129	AG	A:946,G:302	N	NA	A	A:1355	AG	A:280,G:157	AG	A:167,G:1039,T:1	G	A:0,G:3	A	A:2	AG	A:1,G:1	N	A:1	N	A:1	N	NA			0	0	0	0	0	0			0
10292113	7305145	A	14674	0.406092	A	A:2555,C:2	AC	A:2120,C:677	N	NA	A	A:2486,C:1	AC	A:801,C:857	AC	A:751,C:4422,G:2	N	NA	N	NA	N	NA	N	NA	N	A:1	N	NA			0	0	0	0	0	0			0
10292136	7305168	G	17362	0.290404	G	G:3762,A:1,T:1	GT	G:2909,T:624	N	NA	G	G:3679,T:1	GT	G:1141,T:803	GT	G:828,T:3613	N	NA	N	G:1	N	NA	N	G:1	G	G:3	N	NA			0	0	0	0	0	0			0
10292192	7305224	A	22147	0.320224	A	A:5082	AG	A:3197,G:1027	N	NA	A	A:4623,G:1	AG	A:1550,G:2019	AG	A:602,G:4045,C:1	N	A:1	N	A:1	N	NA	AG	A:1,G:1	N	NA	A	A:2			0	0	0	0	0	0			0
10292243	7305275	T	17687	0.244247	T	T:4773	TC	T:2804,C:884	N	NA	T	T:4007	TC	T:1634,C:1693,A:1	TC	T:148,C:1743	TC	T:4,C:2	TC	T:2,C:4	TC	T:2,C:2	TC	T:6,C:6	TC	T:6,C:2	TC	T:6,C:3			0	0	0	0	0	0			0
10292513	7305545	A	22386	0.356651	A	A:5173,G:1	AC	A:2649,C:755	N	NA	A	A:4561	AC	A:1653,C:3016,T:1	AC	A:364,C:4213	AC	A:5,C:6	AC	A:5,C:1	AC	A:2,C:1	AC	A:2,C:3	AC	A:5,C:2	A	A:3			0	0	0	0	0	0			0
10292690	7305722	T	13276	0.173697	TG	T:2678,G:589	TG	T:1480,G:470	T	T:1620	TG	T:2318,G:452,C:1	TG	T:1927,G:795	T	T:946	N	NA	N	T:1	T	T:2	T	T:3	N	NA	T	T:2			0	0	0	0	0	0			0
10293076	7306108	A	16942	0.259651	A	A:4230,G:3	AG	A:2960,G:1292	N	NA	A	A:3939	AG	A:1271,G:2175	AG	A:142,G:929,T:1	AG	A:2,G:1	AG	A:3,G:3	AG	A:2,G:4	AG	A:3,G:3	AG	A:3,G:4	AG	A:3,G:2			0	0	0	0	0	0			0
10293196	7306228	G	7238	0.15391	G	G:2051	GT	G:1435,T:417	N	NA	G	G:1801	GT	G:817,T:403,A:1	GT	G:19,T:294	GT	G:1,T:1	N	G:1	G	G:4	N	NA	G	G:3	N	G:0,T:1			0	0	0	0	0	0			0
10294124	7307156	A	641	0.382215	A	A:236	N	NA	N	NA	A	A:112	N	NA	AG	A:48,G:245	N	NA	N	A:1	N	A:1	A	A:2	N	NA	N	A:1			0	0	0	0	0	0			0
10294548	7307580	C	31945	0.248396	C	C:7771,T:3,A:1	CT	C:5446,T:2334	N	NA	C	C:7744,T:2,A:1	CT	C:2426,T:3717,A:1	CT	C:619,T:1879,G:1	CT	C:6,T:5	CT	C:11,T:2	CT	C:8,T:8	CT	C:5,T:7	CT	C:8,T:5	CT	C:8,T:5			0	0	0	0	0	0			0
10294785	7307817	A	30979	0.239517	A	A:7626	AG	A:4461,G:1824	A	A:1559	A	A:7335,G:1	AG	A:2509,G:4064,C:1	AG	A:68,G:1531	AG	A:8,G:2	A	A:2	AG	A:3,G:3	AG	A:5,G:3	A	A:8	AG	A:3,G:2			0	0	0	0	0	0			0
10295509	7308541	G	35243	0.248588	G	G:7309	GT	G:5172,T:2167,A:1	GT	G:3278,T:1665,C:2	G	G:7336	GT	G:3251,T:3738	GT	G:133,T:1191	GT	G:3,T:2	GT	G:4,T:1	GT	G:2,T:1	GT	G:3,T:6	N	G:0,T:1	G	G:5			0	0	0	0	0	0			0
10295578	7308610	G	30644	0.155985	G	G:7402,A:1	GA	G:6007,A:1188	N	NA	G	G:7245	GA	G:4668,A:2213	GA	G:540,A:1378,C:2	G	G:7	GA	G:4,A:2	GA	G:2,A:2	GA	G:4,A:5	G	G:10	GA	G:4,A:3			0	0	0	0	0	0			0
10295793	7308825	A	15602	0.235354	A	A:3430	AC	A:2538,C:1082	N	NA	A	A:4317	AC	A:1521,C:1902,T:1	AC	A:122,C:688,T:1	AC	A:1,C:1	AC	A:4,C:1	AC	A:2,C:2	AC	A:1,C:1	AC	A:2,C:2	AC	A:3,C:1			0	0	0	0	0	0			0
10295913	7308945	T	1231	0.347685	T	T:238	TC	T:196,C:93	N	NA	T	T:266	TC	T:102,C:206	C	T:1,C:129	TC	T:1,C:1	TC	T:2,C:1	T	T:2	T	T:4	TC	T:1,C:1	T	T:3			0	0	0	0	0	0			0
10296103	7309135	T	7012	0.498146	T	T:1238	GT	T:650,G:429	N	NA	T	T:1078	GT	T:330,G:625	GT	T:197,G:2464,C:1	N	NA	T	T:4	T	T:3	T	T:2	GT	T:5,G:1	N	T:1			0	0	0	0	0	0			0
10296122	7309154	G	8192	0.490356	G	G:1461	AG	G:809,A:407	N	NA	G	G:1301	AG	G:272,A:644	AG	G:174,A:3123,C:1	G	G:2	G	G:5	G	G:6	AG	G:4,A:1	G	G:6	N	G:1			0	0	0	0	0	0			0
10296791	7309823	C	253	0.411067	C	C:109	N	NA	N	NA	N	NA	N	NA	CT	C:40,T:104	N	NA	N	NA	N	NA	N	NA	N	NA	N	NA			0	0	0	0	0	0			0
10296812	7309844	G	453	0.282561	G	G:104	G	G:129,T:2	N	NA	N	NA	N	NA	GA	G:34,A:128,T:56	N	NA	N	NA	N	NA	N	NA	N	NA	N	NA			0	0	0	0	0	0			0
10296826	7309858	G	545	0.244037	G	G:119	G	G:104	N	NA	N	NA	G	G:140	GA	G:48,A:133,C:1	N	NA	N	NA	N	NA	N	NA	N	NA	N	NA			0	0	0	0	0	0			0
10296827	7309859	C	544	0.257353	CT	C:124,T:2	CT	C:72,T:29	N	NA	N	NA	CT	C:72,T:64	CT	C:135,T:45,G:1	N	NA	N	NA	N	NA	N	NA	N	NA	N	NA			0	0	0	0	0	0			0
10296847	7309879	C	811	0.228113	C	C:149	CT	C:129,T:2	N	NA	N	NA	C	C:123,T:1	CT	C:225,T:182	C	C:2	N	C:1	C	C:2	N	C:1	N	C:1	N	NA			0	0	0	0	0	0			0
10296850	7309882	C	865	0.252023	C	C:156,T:1	C	C:133,T:1	N	NA	N	NA	C	C:122,T:1	CT	C:234,T:215,G:2	N	C:1	N	NA	N	C:1	N	C:1	N	C:1	N	NA			0	0	0	0	0	0			0
10296857	7309889	C	906	0.251656	C	C:173,T:1	C	C:151	N	NA	C	C:119	C	C:117,T:1	CT	C:118,T:226	C	C:2	N	C:1	C	C:4	N	C:1	N	C:1	N	C:1			0	0	0	0	0	0			0
10296860	7309892	C	975	0.24	C	C:222,A:2	C	C:144	N	NA	C	C:138	C	C:117	CA	C:120,A:232	C	C:2	N	C:1	C	C:4	N	C:1	N	C:1	C	C:2			0	0	0	0	0	0			0
10298267	7311299	C	17820	0.196577	C	C:3452	CT	C:3920,T:1386	C	C:1816,T:1	C	C:4097,T:2	CT	C:758,T:1503	CT	C:274,T:611	CT	C:1,T:2	C	C:6	CT	C:2,T:1	CT	C:2,T:5	CT	C:5,T:2	C	C:8			0	0	0	0	0	0			0
10298405	7311437	G	28081	0.235996	G	G:5433,A:1	GC	G:5048,C:1743,T:4	G	G:2734	G	G:5787	GC	G:2298,C:3847	GC	G:149,C:1037	C	G:0,C:2	G	G:3	GC	G:1,C:2	GC	G:3,C:1	GC	G:5,C:3	GC	G:6,C:1			0	0	0	0	0	0	omega,pi		0
10298468	7311500	T	28397	0.254147	T	T:5684	TG	T:5084,G:1929	T	T:1149	T	T:6530,C:1	TG	T:2491,G:3967	TG	T:240,G:1321,C:1	TG	T:3,G:4	T	T:9	TG	T:6,G:4	TG	T:5,G:1	TG	T:6,G:3	TG	T:4,G:5			0	0	0	0	0	0			0
10298635	7311667	G	29802	0.236595	G	G:6400,T:1	GC	G:4580,C:1767	G	G:2875	G	G:6055	GC	G:2732,C:3247	GC	G:108,C:2037	GC	G:6,C:4	GC	G:2,C:1	G	G:5	N	G:1	GC	G:7,C:3	GC	G:8,C:2			0	0	0	0	0	0			0
10299198	7312230	C	17523	0.2931	C	C:4276	CA	C:2360,A:1227	N	NA	CA	C:3977,A:321	CA	C:1391,A:1791,G:1	CA	C:382,A:1797	CA	C:2,A:2	C	C:6	CA	C:4,A:2	CA	C:3,A:2	CA	C:3,A:1	C	C:9			0	0	0	0	0	0			0
10300076	7313108	A	18720	0.120887	A	A:5241	AG	A:3955,G:720	N	NA	AG	A:5334,G:179	AG	A:1785,G:1110,T:1	AG	A:140,G:254,C:1	A	A:2	A	A:7	A	A:4	A	A:2	A	A:7	A	A:6			0	0	0	0	0	0			0
10300093	7313125	T	21810	0.234709	T	T:5060	TG	T:4197,G:1460,C:1	N	NA	TG	T:5565,G:396,C:1	TG	T:1724,G:2378,A:1	TG	T:141,G:885,C:1	TG	T:1,G:6	TG	T:7,G:1	T	T:2	TG	T:5,G:1	TG	T:8,G:1	TG	T:3,G:2			0	0	0	0	0	0			0
10300232	7313264	G	33223	0.401108	G	G:6715,C:1	GC	G:4182,C:2148,T:1	C	G:0,C:1843	GC	G:5819,C:466	GC	G:2372,C:3721,T:2	GC	G:804,C:5147,T:2	GC	G:2,C:3	G	G:5	GC	G:3,C:2	GC	G:3,C:4	GC	G:5,C:2	GC	G:1,C:2			0	0	0	0	0	0			0
10300324	7313356	A	27502	0.267108	G	A:0,G:5042,C:1	GA	A:981,G:3849	G	A:0,G:1719	GA	A:4676,G:515,C:2	GA	A:1689,G:2648	G	A:0,G:6380	GA	A:2,G:1	GA	A:1,G:2	GA	A:3,G:6	GA	A:7,G:2	GA	A:8,G:1	GA	A:3,G:3			0	0	0	0	0	0			0
10300398	7313430	C	26956	0.194762	T	C:0,T:3129,G:1	CT	C:3060,T:1849	C	C:1944	C	C:5796	C	C:5160	CT	C:5741,T:272,G:3,A:1	C	C:5	C	C:7	C	C:5	C	C:9	C	C:7	C	C:5			0	0	0	0	0	0			0
10300560	7313592	G	24156	0.430618	G	G:4140	GA	G:3253,A:1355	N	NA	GA	G:3539,A:419	GA	G:2041,A:3457	GA	G:779,A:5171,T:1,C:1	GA	G:1,A:2	G	G:5	GA	G:1,A:2	GA	G:2,A:3	GA	G:4,A:2	GA	G:2,A:1			0	0	0	0	0	0			0
10300626	7313658	A	24581	0.379806	A	A:4594	AT	A:3545,T:1373	N	NA	AT	A:4063,T:470,C:1	AT	A:2398,T:2881,G:1	AT	A:640,T:4612,G:3	AT	A:1,T:1	N	A:0,T:1	N	NA	A	A:3	A	A:2	AT	A:3,T:2			0	0	0	0	0	0			0
10301196	7314228	C	117	0.25641	N	NA	CT	C:87,T:30	N	NA	N	NA	N	NA	N	NA	CT	C:2,T:1	N	C:1	T	C:0,T:2	N	C:1	C	C:6	C	C:2			0	0	0	0	0	0			0
10301332	7314364	G	919	0.328618	G	G:192	GA	G:164,A:15	N	NA	GA	G:204,A:10	N	NA	GA	G:55,A:277,C:2	N	G:1	N	NA	G	G:2	G	G:2	G	G:2	G	G:2			0	0	0	0	0	0			0
10301348	7314380	C	1361	0.459956	C	C:164	AC	C:130,A:36	N	NA	AC	C:218,A:21	AC	C:57,A:76	AC	C:57,A:602	N	C:1	N	NA	C	C:4	C	C:2	C	C:3	C	C:3			0	0	0	0	0	0			0
10302006	7315038	C	3200	0.239687	C	C:758	CT	C:696,T:67	N	NA	CT	C:736,T:58	CT	C:225,T:127	CT	C:17,T:515,G:1	N	NA	N	NA	N	NA	C	C:2	N	NA	N	C:1			0	0	0	0	0	0			0
10302292	7315324	T	27420	0.228082	T	T:7427,C:1	TC	T:4922,C:1826	N	NA	TC	T:6456,C:494	TC	T:2012,C:3259	TC	T:346,C:674,A:2,G:1	TC	T:1,C:4	TC	T:5,C:1	TC	T:6,C:6	TC	T:6,C:8	T	T:5	TC	T:8,C:4			0	0	0	0	0	0			0
10302745	7315777	G	12257	0.214	G	G:2540	GA	G:2010,A:656	G	G:1320	GA	G:2962,A:171	GA	G:675,A:1242	GA	G:126,A:554,C:1	G	G:6	G	G:2	G	G:3	G	G:6	G	G:6	G	G:4			0	0	0	0	0	0			0
10302790	7315822	T	17280	0.365336	T	T:2887,C:1,G:1	TC	T:2275,C:1040,G:1	T	T:1281,G:5	TC	T:3264,C:311,A:1	TC	T:1088,C:2142,A:1	TC	T:161,C:2819,A:1,G:1	TC	T:3,C:2	TC	T:4,C:1	TC	T:2,C:2	TC	T:3,C:1	T	T:6	T	T:3			0	0	0	0	0	0			0
10302807	7315839	G	18830	0.362188	G	G:3193,C:3	GA	G:2484,A:1004	G	G:1273	GA	G:3606,A:340	GA	G:1289,A:2275	GA	G:162,A:3201	GA	G:1,A:1	G	G:7	N	G:1	GA	G:3,A:2	G	G:5	G	G:5			0	0	0	0	0	0			0
10302834	7315866	C	25433	0.378681	C	C:3812,T:1	CT	C:2948,T:1163,A:1	C	C:2282	CT	C:4502,T:382,A:1	CT	C:1963,T:2774	CT	C:288,T:5311,G:4,A:1	C	C:2	C	C:4	CT	C:1,T:1	CT	C:4,T:2	C	C:5	CT	C:2,T:1			0	0	0	0	0	0			0
10303276	7316308	C	13706	0.201882	C	C:3102	CT	C:2295,T:724	C	C:1829,A:2	CT	C:2422,T:182	CT	C:1196,T:1145	CT	C:92,T:716,G:1	C	C:6	C	C:3	C	C:2	C	C:4	C	C:6	CT	C:5,T:1			0	0	0	0	0	0			0
10303435	7316467	T	2190	0.115525	T	T:581	TG	T:546,G:60	N	NA	TG	T:507,G:28	TG	T:244,G:102	TG	T:59,G:63	T	T:2	T	T:9	T	T:2	T	T:2	T	T:7	N	T:1			0	0	0	0	0	0			0
10305276	7318308	A	27758	0.101736	AG	A:4076,G:2404	A	A:6563	N	NA	A	A:5927	A	A:5692,G:1	AG	A:2675,G:419,C:1	AG	A:5,G:2	A	A:12	A	A:7	A	A:5	A	A:12	A	A:14			0	0	0	0	0	0			0
10306030	7319062	T	20104	0.332272	T	T:4273	TC	T:2281,C:1414	T	T:1578,C:1	TC	T:3668,C:281	TC	T:1425,C:1906	TC	T:198,C:3078,A:1	N	NA	N	T:1	N	NA	TC	T:8,C:4	T	T:8	T	T:5			0	0	0	0	0	0			0
10306101	7319133	C	19873	0.112464	CT	C:3210,T:2030,A:1	C	C:4300,T:28	N	NA	C	C:4166,A:1,T:1	C	C:3473,T:1	CT	C:2483,T:175,G:3,A:1	C	C:5	CT	C:5,T:1	CT	C:2,T:1	C	C:11	C	C:14	C	C:11			0	0	0	0	0	0			0
10306796	7319828	A	6874	0.132092	AG	A:868,G:743	A	A:1390	N	NA	A	A:1492	A	A:1137	AG	A:1079,G:165	A	A:8	A	A:7	A	A:6	A	A:5	A	A:3	A	A:5			0	0	0	0	0	0			0
10307176	7320208	G	6043	0.288433	GA	G:977,A:46	GA	G:1149,A:127,C:2	N	NA	GA	G:1444,A:15	GA	G:727,A:261	A	G:1,A:1294	N	NA	N	G:1	N	NA	N	G:1	N	G:1	G	G:3			0	0	0	0	0	0	omega		0
10307189	7320221	T	5972	0.220194	TC	T:986,C:47	TC	T:1182,C:84	N	NA	T	T:1470,C:11	TC	T:743,C:180,A:1	TC	T:274,C:993,G:1	T	T:3	T	T:4	N	NA	N	T:1	N	T:1	T	T:6			0	0	0	0	0	0			0
10308295	7321327	T	159	0.194969	N	NA	N	NA	N	NA	N	NA	N	NA	TG	T:127,G:31,C:1	N	NA	N	NA	N	NA	N	NA	N	NA	N	NA			0	0	0	0	0	0			0
10308633	7321665	T	4021	0.403382	AT	T:372,A:207	AT	T:228,A:170,G:2	N	NA	AT	T:467,A:56	AT	T:186,A:383	AT	T:369,A:1580,G:1	T	T:4	T	T:4	AT	T:1,A:2	AT	T:1,A:2	T	T:2	AT	T:3,A:1			0	0	0	0	0	0			0
10309008	7322040	G	20875	0.113629	GA	G:3231,A:2070	G	G:3223,C:1	N	NA	G	G:4984	G	G:3977	GA	G:3087,A:302	G	G:14	G	G:9	G	G:9	G	G:9	G	G:9	G	G:9			0	0	0	0	0	0			0
10309089	7322121	C	27736	0.151608	C	C:7213,T:3	CG	C:4215,G:620,T:2	N	NA	C	C:5769,A:11	CG	C:3741,G:1176,T:1	CG	C:2576,G:2409	C	C:5	C	C:8	C	C:5	C	C:2	C	C:8	C	C:6			0	0	0	0	0	0			0
10310036	7323068	C	3950	0.124557	CG	C:381,G:441	C	C:1118	N	NA	C	C:861	C	C:921,A:1	CG	C:176,G:51	C	C:3	N	C:1	C	C:3	C	C:4	C	C:5	C	C:3			0	0	0	0	0	0			0
10311567	7324659	A	1946	0.109969	AG	A:215,G:72	A	A:306	N	NA	A	A:327	A	A:373,G:1	AG	A:511,G:141	N	A:1	N	NA	N	A:1	N	A:1	N	A:1	N	NA			0	0	0	0	0	0			0
10311572	7324664	A	1714	0.119603	AG	A:166,G:96	A	A:254	N	NA	A	A:287	A	A:326	AG	A:476,G:109	N	A:1	N	NA	N	A:1	N	A:1	N	NA	N	NA			0	0	0	0	0	0			0
10311596	7324688	T	2338	0.136441	TC	T:212,C:178	T	T:331	N	NA	T	T:349	T	T:434	TC	T:693,C:141	N	T:1	N	NA	N	T:1	N	NA	N	T:1	N	NA			0	0	0	0	0	0			0
10311660	7324752	A	7258	0.198402	CA	A:817,C:505	CA	A:621,C:317	N	NA	C	A:0,C:1024	C	A:0,C:1008	C	A:2,C:2963,G:1	N	NA	C	A:0,C:2	N	NA	N	NA	N	A:0,C:1	N	A:0,C:1			0	0	0	0	0	0			0
10312006	7325098	T	31924	0.300401	T	T:7569,C:3,G:1	TG	T:4818,G:2035,C:1	N	NA	TG	T:6392,G:537	TG	T:1765,G:3408,A:1	TG	T:1784,G:3609,C:1	TG	T:4,G:1	T	T:3	TG	T:2,G:1	TG	T:5,G:5	TG	T:6,G:2	T	T:6			0	0	0	0	0	0			0
10312341	7325433	T	23871	0.344267	TC	T:3795,C:2153,A:1	TC	T:4034,C:1518	N	NA	TC	T:5894,C:584,A:1	TC	T:1927,C:2306	C	T:0,C:1657,A:1	C	T:0,C:8	TC	T:4,C:5	TC	T:1,C:3	TC	T:4,C:4	TC	T:8,C:1	TC	T:6,C:3			0	0	0	0	0	0			0
10313942	7327034	G	27290	0.32118	G	G:6013,T:2	GA	G:3968,A:1328	GA	G:1525,A:1102	GA	G:4707,A:342,T:1	GA	G:1577,A:2883	GA	G:729,A:3110,T:2,C:1	GA	G:4,A:2	G	G:12	N	G:0,A:1	GA	G:6,A:10	GA	G:7,A:2	GA	G:9,A:3			0	0	0	0	0	0			0
10317786	7330878	A	26271	0.114232	AG	A:3588,G:1937,C:7	A	A:5236,T:2,C:2,G:1	N	NA	A	A:5915,C:5	A	A:6087,G:3,C:1	AG	A:2425,G:1060,C:2	AG	A:6,G:2	AG	A:7,G:2	AG	A:7,G:1	A	A:9	A	A:7	A	A:8			0	0	0	0	0	0			0
10317830	7330922	T	24014	0.11764	TC	T:3822,C:1985	T	T:4865	N	NA	T	T:5531,C:2	T	T:4915,C:1	TC	T:2055,C:837,G:1	TC	T:5,C:1	TC	T:7,C:4	TC	T:16,C:1	T	T:7	T	T:9	N	T:1			0	0	0	0	0	0			0
10318367	7331459	G	24258	0.108047	GT	G:3298,T:2032,A:2	G	G:5968	N	NA	G	G:6114,T:3	G	G:5174,A:2	GT	G:1078,T:586,C:1	GT	G:12,T:1	GT	G:4,T:2	GT	G:9,T:1	G	G:6	G	G:8	G	G:6			0	0	0	0	0	0			0
10319050	7332142	G	5205	0.100096	GA	G:531,A:322	G	G:714	N	NA	G	G:950	G	G:742	GA	G:1747,A:199	N	NA	N	NA	N	NA	N	NA	N	NA	N	NA			0	0	0	0	0	0			0
10320501	7333593	A	22025	0.108922	AG	A:3408,G:578,T:2	AG	A:3402,G:611	N	NA	AG	A:3418,G:580	AG	A:4060,G:629,T:1	A	A:5330,C:3,T:2,G:1	A	A:10	A	A:6	A	A:3	A	A:9	A	A:10	A	A:8			0	0	0	0	0	0			0
10321068	7334160	T	31796	0.107183	TC	T:3699,C:2393	T	T:6618,C:4	T	T:1790	T	T:6153	T	T:5077	TC	T:5048,C:1011,G:2,A:1	T	T:7	TC	T:1,C:1	T	T:3	T	T:7	T	T:11	T	T:10			0	0	0	0	0	0			0
10321074	7334166	C	30389	0.314818	C	C:5804	CT	C:4302,T:1866,A:1	C	C:1773	CT	C:5273,T:436,A:10,G:1	CT	C:1919,T:2781	CT	C:1736,T:4484,A:2,G:1	C	C:6	CT	C:1,T:1	CT	C:1,T:2	CT	C:2,T:4	CT	C:11,T:1	CT	C:8,T:3			0	0	0	0	0	0			0
10322338	7335430	A	35366	0.429311	A	A:6275,G:2	AG	A:4567,G:1764,T:1	G	A:0,G:3193,T:1	AG	A:5849,G:528	AG	A:2588,G:3643	AG	A:902,G:6053	G	A:0,G:2	AG	A:3,G:2	AG	A:2,G:2	AG	A:1,G:4	A	A:4	AG	A:2,G:1			0	0	0	0	0	0			0
10322784	7335876	A	4643	0.114581	AC	A:450,C:207	A	A:577	N	NA	A	A:823	A	A:733,C:1	AC	A:1528,C:324	N	A:1	N	NA	N	A:1	A	A:3	A	A:2	N	A:1			0	0	0	0	0	0			0
10322910	7336002	C	30723	0.101032	C	C:6162,T:5	C	C:5223	C	C:3505	CT	C:578,T:3097	C	C:5785,T:1	C	C:6363,G:3,T:1	C	C:2	N	NA	C	C:2	C	C:8	C	C:2	N	C:1			0	0	0	0	0	0			0
10324295	7337387	C	4414	0.110104	CT	C:267,T:116	C	C:458	N	NA	C	C:420	C	C:641	CT	C:2142,T:370	C	C:2	N	NA	C	C:2	C	C:2	N	NA	N	C:1			0	0	0	0	0	0			0
10325263	7338355	A	33964	0.254034	A	A:6425,T:1	AG	A:5277,G:1225,T:1	A	A:1171	A	A:6331	AG	A:4194,G:2165	AG	A:1936,G:5238	N	A:1	A	A:3	AG	A:3,G:1	A	A:3	A	A:5	AG	A:1,G:1			0	0	0	0	0	0			0
10325814	7338906	A	5339	0.11725	AG	A:561,G:198	A	A:764	N	NA	A	A:646	A	A:1080	AG	A:1659,G:428,C:2,T:1	A	A:3	A	A:6	A	A:3	A	A:4	A	A:3	A	A:2			0	0	0	0	0	0			0
10325816	7338908	A	5375	0.111814	AG	A:560,G:198	A	A:772	N	NA	A	A:657	A	A:1065,G:1	AG	A:1718,G:402,C:2	A	A:3	A	A:6	A	A:4	A	A:3	A	A:3	A	A:2			0	0	0	0	0	0			0
10325908	7339000	G	3467	0.261321	GC	G:409,C:126	GC	G:534,C:155	G	G:180	G	G:797,C:5	GC	G:623,C:122	GC	G:18,C:498	N	NA	N	NA	N	G:1	N	NA	G	G:3	G	G:2			0	0	0	0	0	0			0
10326236	7339328	C	4660	0.100644	CT	C:505,T:375	C	C:904	N	NA	C	C:984,A:2,T:1	C	C:983	CT	C:811,T:93,A:1,G:1	C	C:3	N	C:1	N	C:1	C	C:2	N	C:1	C	C:2			0	0	0	0	0	0			0
10326800	7339892	T	8710	0.163375	TC	T:1581,C:238	TC	T:1609,C:309	N	NA	T	T:2777	TC	T:1320,C:173	C	T:0,C:703	N	NA	N	NA	N	NA	N	NA	N	NA	N	NA			0	0	0	0	0	0			0
10327408	7340500	G	1101	0.173479	GC	G:30,C:137	N	NA	N	NA	GC	G:140,C:3	GC	G:137,C:3	GC	G:603,C:48	G	G:8	G	G:2	G	G:3	G	G:3	G	G:4	G	G:2			0	0	0	0	0	0			0
10327710	7340802	A	12164	0.111065	AG	A:1652,G:1351	A	A:2691	N	NA	A	A:3083	A	A:3197	A	A:190	N	NA	N	NA	N	NA	N	NA	N	A:1	N	NA			0	0	0	0	0	0			0
10328517	7341609	T	21773	0.10412	TC	T:2591,C:1576	T	T:3392	N	NA	T	T:3660,C:1	T	T:3875,C:1	TC	T:5986,C:689,G:2	T	T:7	N	T:1	T	T:3	T	T:10	T	T:10	T	T:8			0	0	0	0	0	0			0
10328945	7342037	G	31188	0.102347	GA	G:4354,A:2531,C:1	G	G:5731	N	NA	G	G:5921,A:2	G	G:5710	GA	G:6276,A:659,C:2,T:1	G	G:10	GA	G:2,A:2	G	G:8	G	G:7	G	G:6	G	G:6			0	0	0	0	0	0			0
10329001	7342093	C	30277	0.132345	CG	C:3840,G:2441	C	C:5427	C	C:701	C	C:5271,T:1	C	C:5027,A:1	CG	C:6002,G:1566	N	NA	N	C:1	N	C:0,G:1	N	C:1	N	C:1	N	NA			0	0	0	0	0	0			0
10329092	7342184	G	28180	0.285486	G	G:4828	GT	G:4162,T:757	G	G:1313,A:1	G	G:4686,T:1	GT	G:3266,T:1912	GT	G:1878,T:5375,C:1	G	G:3	G	G:8	GT	G:3,T:3	GT	G:8,T:3	G	G:5	N	G:1			0	0	0	0	0	0			0
10329660	7342752	T	4681	0.124546	TG	T:2340,G:111	TG	T:1754,G:52,A:1	N	NA	G	T:0,G:252,A:1	TG	T:2,G:168	N	NA	N	NA	N	NA	N	NA	N	NA	N	NA	N	NA			0	0	0	0	0	0			1
10329996	7343088	T	16801	0.147908	TC	T:1946,C:1277	TC	T:2778,C:395,G:1	N	NA	T	T:4075	TC	T:2232,C:784	T	T:3284,C:29	T	T:5	N	T:1	TC	T:2,C:1	T	T:3	T	T:5	T	T:7			0	0	0	0	0	0			0
10330097	7343189	T	4866	0.217222	CT	T:573,C:280	CT	T:483,C:421	N	NA	C	T:0,C:1134	C	T:1,C:706,G:1	C	T:0,C:1267	C	T:0,C:5	C	T:0,C:3	C	T:0,C:2	C	T:0,C:3	C	T:0,C:3	C	T:0,C:2			0	0	0	0	0	0			0
10330157	7343249	T	9183	0.231297	T	T:2051	T	T:2330,C:8	N	NA	TC	T:116,C:2115	T	T:1433,C:1	T	T:1129	T	T:5	TC	T:7,C:2	T	T:7	T	T:9	TC	T:4,C:1	TC	T:7,C:1			0	0	0	0	0	0			0
10330272	7343364	A	27339	0.158492	AG	A:3998,G:1741	AG	A:5191,G:783	A	A:241	AG	A:6678,G:319	AG	A:4276,G:1162	AG	A:2621,G:328,T:1	A	A:2	AG	A:2,G:2	A	A:8	A	A:16	A	A:7	A	A:8			0	0	0	0	0	0			0
10330836	7343928	G	29330	0.11224	GA	G:3564,A:1134,C:2	GA	G:5264,A:267	N	NA	G	G:5668,A:3	GA	G:4484,A:1523,C:1	GA	G:7054,A:365,C:1	G	G:10	N	G:1	G	G:6	G	G:6	G	G:4	G	G:5			0	0	0	0	0	0			0
10331666	7344758	T	21560	0.155519	TC	T:3006,C:1506	TC	T:4492,C:515,G:1	N	NA	T	T:6294,A:2	TC	T:2752,C:1228,A:1	TC	T:1657,C:104,A:1,G:1	TC	T:5,C:2	T	T:3	TC	T:3,C:1	T	T:10	T	T:9	T	T:14			0	0	0	0	0	0			0
10331764	7344856	C	31826	0.136932	CT	C:4100,T:1758	CT	C:5770,T:495,A:16	N	NA	C	C:6296,T:3	CT	C:4093,T:1848	CT	C:7192,T:254,A:1	C	C:6	CT	C:5,T:1	C	C:8	C	C:8	C	C:4	C	C:6			0	0	0	0	0	0			0
10331943	7345035	C	3848	0.198025	CT	C:496,T:357	CT	C:587,T:32	N	NA	C	C:644	CT	C:227,T:242	CT	C:1132,T:131	C	C:3	N	NA	C	C:3	N	C:1	C	C:4	C	C:3			0	0	0	0	0	0			0
10332619	7345711	T	28120	0.165505	TC	T:2903,C:1752,A:1,G:1	TC	T:3894,C:491,G:4	T	T:2517	T	T:4322,G:1	TC	T:3708,C:1559,G:3,A:1	TC	T:6104,C:852,G:4,A:3	T	T:2	TC	T:2,C:2	T	T:2	T	T:2	T	T:3	N	T:1			0	0	0	0	0	0			0
10332631	7345723	G	32257	0.154912	GT	G:3738,T:1783	GT	G:4734,T:537	G	G:2625	G	G:5401,A:4	GT	G:4490,T:1781	GT	G:6265,T:896,A:3	G	G:4	N	G:1	G	G:3	G	G:2	G	G:3	G	G:3			0	0	0	0	0	0			0
10332672	7345764	G	31409	0.148365	GA	G:4051,A:1917	GA	G:5181,A:508	N	NA	G	G:6125	GA	G:4874,A:1685	GA	G:6517,A:550,C:1	G	G:3	N	G:1	GA	G:7,A:1	G	G:3	G	G:2	G	G:3			0	0	0	0	0	0			0
10332692	7345784	T	29800	0.152013	TC	T:3881,C:2012	TC	T:5019,C:380	N	NA	T	T:5673	TC	T:4186,C:1618,G:1	TC	T:6510,C:520	TC	T:4,C:1	T	T:3	TC	T:2,C:1	T	T:4	T	T:6	T	T:3			0	0	0	0	0	0			0
10332737	7345829	C	27994	0.204437	C	C:6450	CT	C:4417,T:712	N	NA	C	C:6262,T:1	CT	C:3598,T:1741,G:1	CT	C:1538,T:3269,G:3,A:2	C	C:8	C	C:6	C	C:4	CT	C:3,T:1	C	C:9	CT	C:7,T:2			0	0	0	0	0	0			0
10332754	7345846	C	32584	0.168273	CT	C:4116,T:2540,G:1	CT	C:5472,T:421,A:1	N	NA	C	C:6757,T:1	CT	C:4258,T:2007	CT	C:6493,T:514,G:2,A:1	C	C:7	CT	C:2,T:3	CT	C:3,T:2	C	C:5	C	C:10	C	C:10			0	0	0	0	0	0			0
10332886	7345978	C	31095	0.224699	C	C:6356	CG	C:5020,G:925	C	C:951	C	C:6594,A:4	CG	C:3710,G:1860	CG	C:1468,G:4202,A:5	C	C:4	C	C:3	C	C:4	N	NA	C	C:3	C	C:2			0	0	0	0	0	0	omega,pi,phastcons	AY217662,++,AY217662,exon.2	0
10333372	7346464	G	18895	0.386822	CG	G:2052,C:1142,T:1	CG	G:1482,C:1510	N	NA	CG	G:2932,C:208	CG	G:840,C:2084	C	G:3,C:6639,A:2	N	G:0,C:1	N	G:0,C:1	N	G:0,C:1	N	G:0,C:1	N	NA	C	G:0,C:4			0	0	0	0	0	0		AY217662,++,AY217662	0
10333670	7346762	G	18675	0.110843	GT	G:1667,T:895,A:1,C:1	GT	G:2934,T:304	N	NA	G	G:2944,T:1	GT	G:2264,T:832	G	G:6794,T:38	G	G:3	G	G:3	N	G:1	G	G:3	N	G:1	N	NA			0	0	0	0	0	0		AY217662,++,AY217662	0
10333721	7346813	G	21726	0.126807	GA	G:2257,A:1092	GA	G:3319,A:286	N	NA	G	G:3507,T:1	GA	G:2740,A:1070,T:2	GA	G:7141,A:307,T:3,C:1	G	G:4	N	G:1	G	G:2	G	G:2	N	G:1	G	G:3			0	0	0	0	0	0		AY217662,++,AY217662	0
10333763	7346855	A	21144	0.268303	AG	A:2008,G:1226,C:1	AG	A:2539,G:562,C:2	G	A:0,G:1478	AG	A:3083,G:204,C:2	AG	A:2096,G:1026	AG	A:5739,G:1177,C:1	N	A:1	N	NA	N	A:0,G:1	N	NA	N	NA	N	NA			0	0	0	0	0	0		AY217662,++,AY217662	0
10333865	7346957	C	23372	0.133279	CA	C:2249,A:1224	CA	C:3335,A:303	C	C:1908	C	C:3557,A:1	CA	C:2457,A:1199,G:2	CA	C:6747,A:388,T:1,G:1	N	NA	CA	C:1,A:1	N	C:1	N	C:1	N	NA	N	C:1			0	0	0	0	0	0		AY217662,++,AY217662	0
10333965	7347057	C	21724	0.347312	C	C:3748,A:1	CT	C:2700,T:642	C	C:315	C	C:3578,A:4	CT	C:2277,T:1676,G:1	CT	C:1554,T:5227,G:1	N	NA	N	NA	CT	C:2,T:1	N	C:0,T:1	N	NA	N	NA			0	0	0	0	0	0		AY217662,++,AY217662	0
10333972	7347064	G	18430	0.146934	GA	G:1740,A:904	GA	G:2262,A:250	G	G:331	G	G:2769,A:3	GA	G:2181,A:859	GA	G:6437,A:692,T:1,C:1	N	NA	N	G:0,A:1	GA	G:3,A:1	N	G:1	N	G:1	N	NA			0	0	0	0	0	0		AY217662,++,AY217662	0
10334045	7347137	A	21863	0.414856	AG	A:2922,G:1213,C:1	AG	A:2804,G:870	N	NA	A	A:4554	AG	A:1353,G:2570,T:1	AG	A:1156,G:4417,T:1,C:1	A	A:3	N	A:0,G:1	AG	A:1,G:1	A	A:2	A	A:4	N	A:1			0	0	0	0	0	0		AY217662,++,AY217662	0
10334093	7347185	G	25235	0.184664	GA	G:2221,A:1112,T:1	GA	G:3194,A:276,T:2	GA	G:1765,A:1595,T:6	G	G:3684,T:1	GA	G:2792,A:1194	GA	G:6909,A:483	G	G:4	G	G:2	G	G:3	G	G:6	G	G:6	G	G:3			0	0	0	0	0	0	pi	AY217662,++,AY217662	0
10334138	7347230	G	25473	0.12951	GC	G:3101,C:944	GC	G:3990,C:280	GC	G:1757,C:860,A:1,T:1	G	G:4576	GC	G:3467,C:1003,A:1	GC	G:5278,C:212,A:1,T:1	G	G:3	G	G:4	G	G:3	G	G:3	G	G:6	N	G:1			0	0	0	0	0	0	pi	AY217662,++,AY217662	0
10334157	7347249	T	31300	0.203578	TC	T:3588,C:1791	TC	T:4675,C:535	TC	T:3381,C:1788	T	T:5240	TC	T:3712,C:1900,G:1	TC	T:4328,C:358,G:3	T	T:4	T	T:4	T	T:2	T	T:7	T	T:4	T	T:2			0	0	0	0	0	0		AY217662,++,AY217662	0
10334440	7347532	C	23402	0.167165	CT	C:2757,T:1629,A:1	CT	C:4458,T:550,G:1	N	NA	C	C:5290	CT	C:3281,T:1599,A:5	CT	C:3693,T:134,G:3,A:1	C	C:9	CT	C:3,T:2	CT	C:6,T:2	C	C:5	C	C:11	C	C:7			0	0	0	0	0	0		AY217662,++,AY217662	0
10334526	7347618	G	25237	0.18881	GT	G:2715,T:1192,A:1	GT	G:3783,T:346	T	G:0,T:1378	G	G:3856	GT	G:3703,T:1639,A:1	GT	G:6411,T:210,A:1,C:1	G	G:7	N	G:1	N	NA	G	G:6	G	G:5	G	G:6			0	0	0	0	0	0		AY217662,++,AY217662	0
10334566	7347658	G	25134	0.292234	G	G:4684,A:3,T:1	GA	G:3487,A:755	G	G:104,T:826	G	G:3985,C:1	GA	G:3572,A:1808	GA	G:1129,A:4779	G	G:2	N	G:1	N	NA	N	G:0,A:1	G	G:2	N	NA			0	0	0	0	0	0		AY217662,++,AY217662	0
10336254	7349346	C	13897	0.22674	C	C:2826,A:7,T:1	CG	C:1913,G:412,A:5	N	NA	C	C:3434	CG	C:2327,G:1032,T:1	CG	C:232,G:1707	C	C:3	CG	C:1,G:2	CG	C:3,G:1	CG	C:4,G:1	C	C:5	CG	C:4,G:1			0	0	0	0	0	0		AY217662,++,AY217662	0
10336788	7349880	A	35420	0.163693	AG	A:4449,G:2794	AG	A:5920,G:635,T:1	A	A:1802	A	A:7175	AG	A:5270,G:2149,C:1	AG	A:5004,G:220	A	A:9	AG	A:7,G:8	A	A:12	A	A:7	A	A:11	A	A:13			0	0	0	0	0	0		AY217662,++,AY217662	0
10336833	7349925	A	35564	0.107187	AG	A:4275,G:1729,T:2	AG	A:6037,G:392,T:1	A	A:3161	A	A:7370	AG	A:4498,G:1518	AG	A:6405,G:173,C:2,T:1	A	A:10	AG	A:5,G:1	A	A:11	A	A:5	A	A:10	A	A:10			0	0	0	0	0	0		AY217662,++,AY217662	0
10337018	7350110	C	24981	0.132941	CG	C:2988,G:1335,T:1	CG	C:3942,G:254	N	NA	C	C:5386,T:2,G:1	CG	C:3124,G:1093	CG	C:6215,G:638,A:1,T:1	C	C:4	C	C:3	C	C:6	C	C:5	C	C:4	C	C:2			0	0	0	0	0	0		AY217662,++,AY217662	0
10337044	7350136	T	26344	0.271067	TG	T:3175,G:2143	TG	T:3194,G:830,A:2	N	NA	TG	T:4223,G:282,A:1	TG	T:3061,G:2093,A:1	TG	T:5545,G:1793,A:1	TG	T:1,G:6	TG	T:2,G:1	TG	T:2,G:1	T	T:5	T	T:5	TG	T:5,G:1			0	0	0	0	0	0		AY217662,++,AY217662	0
10337256	7350348	A	19040	0.166649	AG	A:2638,G:1080	AG	A:2245,G:265	N	NA	AG	A:3068,G:155	AG	A:2566,G:945	AG	A:5348,G:728,C:2	N	A:0,G:1	N	NA	AG	A:2,G:1	A	A:6	A	A:3	A	A:3			0	0	0	0	0	0		AY217662,++,AY217662	0
10337451	7350543	G	19925	0.115483	GA	G:2265,A:860	GA	G:2405,A:197	G	G:1969	G	G:2391	GA	G:2519,A:1043	GA	G:6071,A:201,C:3,T:1	N	G:1	N	G:0,A:1	G	G:2	N	NA	N	NA	N	G:1			0	0	0	0	0	0		AY217662,++,AY217662	0
10337882	7350974	C	14123	0.219854	CT	C:905,T:601	CT	C:987,T:281	C	C:1354	CT	C:1468,T:133	CT	C:991,T:555	CT	C:5303,T:1535,A:9,G:1	N	NA	N	NA	N	NA	N	NA	N	NA	N	NA			0	0	0	0	0	0			0
10338253	7351345	C	35146	0.197007	CT	C:4321,T:3058,A:13	CT	C:5831,T:797	N	NA	C	C:6901,A:1,T:1	CT	C:4570,T:2574	CT	C:6538,T:494,A:44,G:3	C	C:10	CT	C:2,T:3	C	C:9	C	C:7	C	C:8	C	C:7			0	0	0	0	0	0			0
10338319	7351411	C	31685	0.168566	C	C:5366,T:1	C	C:5641,T:1	C	C:3101,A:1	CT	C:563,T:5324,G:1	C	C:4754,T:14	C	C:6908,A:8,T:1,G:1	C	C:4	CT	C:2,T:2	C	C:10	C	C:5	CT	C:2,T:12	CT	C:5,T:1			0	0	0	0	0	0			0
10338454	7351546	A	34251	0.128755	AT	A:4245,T:1670,G:3	AT	A:5909,T:370	A	A:1430	A	A:7079,G:1	AT	A:4414,T:2011	AT	A:6752,T:359,C:4,G:4	A	A:5	A	A:2	A	A:4	A	A:9	A	A:3	A	A:6			0	0	0	0	0	0			0
10338532	7351624	A	27994	0.120669	AG	A:3208,G:1416	AG	A:4268,G:298,C:2	A	A:1719	A	A:4962,G:1	AG	A:3808,G:1147	AG	A:6649,G:516	A	A:5	N	A:1	A	A:4	A	A:3	A	A:5	A	A:2			0	0	0	0	0	0			0
10338759	7351851	A	31261	0.176322	AT	A:4141,T:2438	AT	A:4415,T:574,G:2	A	A:340	A	A:5965,G:2	AT	A:4093,T:2128	AT	A:6784,T:372,C:4,G:3	N	A:1	AT	A:3,T:1	A	A:2	A	A:3	A	A:3	A	A:4			0	0	0	0	0	0			0
10338780	7351872	G	31065	0.220216	GC	G:4181,C:2272	GC	G:4158,C:1062,A:1	N	NA	GC	G:5656,C:432,A:1,T:1	GC	G:4375,C:2182,T:1	GC	G:5849,C:893,A:1	N	NA	C	G:0,C:2	N	NA	G	G:3	N	G:1	GC	G:4,C:1			0	0	0	0	0	0			0
10338976	7352068	G	25325	0.132952	GC	G:2706,C:1439,A:2	GC	G:4316,C:370	G	G:2109	G	G:4398	GC	G:2653,C:1333	GC	G:5773,C:225,A:1	N	NA	GC	G:3,C:1	N	NA	N	G:1	N	NA	G	G:2			0	0	0	0	0	0			0
10340230	7353322	C	13917	0.29561	C	C:3523	CT	C:2639,T:1141	N	NA	CT	C:2660,T:229,G:1	CT	C:760,T:1593	CT	C:219,T:1151,G:1	T	C:0,T:2	T	C:0,T:2	N	NA	T	C:0,T:2	N	C:0,T:1	CT	C:2,T:1			0	0	0	0	0	0	phastcons		0
10340897	7353989	C	2473	0.126163	C	C:836	CG	C:358,G:45	N	NA	CG	C:637,G:8	CG	C:252,G:142	CG	C:77,G:117,T:1	N	NA	N	C:1	N	C:1	CG	C:2,G:1	C	C:2	C	C:2			0	0	0	0	0	0			0
10340950	7354042	C	1695	0.376401	C	C:432	CT	C:208,T:129	N	NA	CT	C:331,T:40	CT	C:86,T:239	T	C:0,T:230	N	NA	N	NA	N	NA	N	NA	N	NA	N	NA			0	0	0	0	0	0			0
10341153	7354245	G	159	0.100629	N	NA	N	NA	N	NA	N	NA	N	NA	AG	G:16,A:143	N	NA	N	NA	N	NA	N	NA	N	NA	N	G:1			0	0	0	0	0	0			0
10342060	7355152	G	31210	0.415219	G	G:6496	GA	G:3718,A:2051	N	NA	GA	G:4950,A:525	GA	G:1803,A:4493	GA	G:1281,A:5890,C:2,T:1	A	G:0,A:4	GA	G:3,A:2	GA	G:2,A:2	GA	G:3,A:2	G	G:2	GA	G:2,A:3			0	0	0	0	0	0			0
10343537	7356629	A	28844	0.414263	A	A:5632	AG	A:2693,G:1640	A	A:1933,G:2	AG	A:4160,G:416	AG	A:1251,G:4253,T:1	AG	A:1225,G:5638	N	A:0,G:1	G	A:0,G:2	N	A:0,G:1	N	A:1	N	A:1	N	A:0,G:1			0	0	0	0	0	0			0
10343575	7356667	G	32093	0.31658	G	G:6361	GC	G:3735,C:1449	G	G:2254	GC	G:4864,C:424,A:1	GC	G:3976,C:2335	GC	G:742,C:5952	N	NA	N	NA	N	G:0,C:1	N	NA	N	G:1	N	G:1			0	0	0	0	0	0			0
10343812	7356904	C	31822	0.230124	C	C:6269,A:12,T:1	CT	C:5267,T:515,A:1	N	NA	CT	C:602,T:5334,G:1	CT	C:4962,T:1472,G:3	C	C:7381,T:1,G:1	C	C:6	CT	C:4,T:2	C	C:7	C	C:5	C	C:4	CT	C:2,T:1			0	0	0	0	0	0			0
10344198	7357290	G	13232	0.211079	G	G:2721	GA	G:1380,A:268	N	NA	GA	G:135,A:1944	GA	G:1154,A:580	G	G:5045,C:3,A:1,T:1	G	G:3	GA	G:1,A:1	G	G:4	G	G:8	GA	G:4,A:2	N	G:1			0	0	0	0	0	0			0
10344716	7357808	G	7509	0.18924	G	G:878,A:1	G	G:632	GT	G:1299,T:1419,A:1	G	G:745	G	G:766	G	G:1764,A:2,T:2	N	G:1	N	G:1	N	G:1	N	NA	N	NA	N	NA			0	0	0	0	0	0			0
10345423	7358515	G	32152	0.162292	G	G:6347	G	G:6072,A:2	G	G:1767	GA	G:547,A:5216	G	G:5070	G	G:7128,T:3	G	G:10	G	G:7	G	G:7	G	G:12	G	G:5	GA	G:6,A:1			0	0	0	0	0	0			0
10346186	7359278	A	6216	0.414254	A	A:1243	AG	A:604,G:185	N	NA	A	A:896	AG	A:729,G:382	AG	A:166,G:2008,C:3	N	NA	N	NA	N	NA	N	NA	N	NA	N	NA			0	0	0	0	0	0			0
10346441	7359533	T	4881	0.392952	T	T:704	CT	T:357,C:298	N	NA	CT	T:582,C:52	CT	T:150,C:448	CT	T:125,C:2161,G:3,A:1	N	T:1	T	T:2	N	T:1	T	T:4	T	T:3	T	T:2			0	0	0	0	0	0			0
10347248	7360340	A	23751	0.472822	A	A:4390,C:1	AG	A:2474,G:1320,C:2	N	NA	AG	A:4498,G:399,C:1	AG	A:696,G:2895	AG	A:456,G:6616,T:2,C:1	N	NA	N	NA	N	NA	A	A:3	A	A:5	N	NA			0	0	0	0	0	0			0
10349192	7362284	C	4039	0.294627	C	C:802,T:1	CT	C:656,T:85	N	NA	C	C:718	CT	C:530,T:247	CT	C:141,T:857,G:2	N	NA	N	NA	N	NA	N	NA	N	NA	N	NA			0	0	0	0	0	0			0
10353414	7366506	A	29254	0.212928	A	A:6627,C:21	AC	A:5625,C:1931,T:1	N	NA	AC	A:7276,C:522,G:1	AC	A:3087,C:1859,G:1	AC	A:404,C:1896,G:2,T:1	AC	A:2,C:3	AC	A:5,C:2	C	A:0,C:6	AC	A:1,C:5	AC	A:10,C:1	AC	A:6,C:2			0	0	0	0	0	0		NM_002076,+-,GNS N-acetylglucosamine-6-sulfatase precursor	0
10353958	7367050	T	17471	0.144869	TG	T:3848,G:707	TG	T:3500,G:705,C:1	N	NA	TG	T:3411,G:789	TG	T:2544,G:330	T	T:1634,C:2	T	T:12	T	T:9	T	T:5	T	T:6	T	T:10	T	T:18			0	0	0	0	0	0		NM_002076,+-,GNS N-acetylglucosamine-6-sulfatase precursor	0
10354920	7368012	C	9746	0.165812	C	C:1171,T:1	C	C:2457,A:2	CA	C:189,A:1614	C	C:1998	C	C:1658	C	C:656	C	C:5	C	C:2	C	C:7	C	C:5	C	C:5	C	C:2			0	0	0	0	0	0		NM_002076,+-,GNS N-acetylglucosamine-6-sulfatase precursor	0
10358351	7371443	C	26062	0.169365	C	C:6334,A:3	CA	C:4958,A:701	A	C:0,A:2223,T:1	C	C:6960,A:1	CA	C:3233,A:1173	CA	C:161,A:313,G:1	C	C:11	C	C:7	C	C:5	C	C:5	C	C:13	CA	C:9,A:1			0	0	0	0	0	0		NM_002076,+-,GNS N-acetylglucosamine-6-sulfatase precursor	0
10358788	7371880	G	13037	0.115517	GA	G:2677,A:388	GA	G:2620,A:478,T:1	N	NA	GA	G:2520,A:410	GA	G:2576,A:229	G	G:1137,A:1	G	G:5	G	G:4	G	G:2	G	G:3	G	G:6	G	G:3			0	0	0	0	0	0		NM_002076,+-,GNS N-acetylglucosamine-6-sulfatase precursor	0
10360063	7373155	A	17873	0.453142	GA	A:4196,G:1340,T:1,C:1	GA	A:2746,G:1009,T:2	GA	A:1130,G:882	G	A:1,G:2881	G	A:1,G:2508	GA	A:25,G:1148,C:2	G	A:0,G:6	G	A:0,G:2	N	NA	G	A:0,G:3	G	A:0,G:5	G	A:0,G:2			0	0	0	0	0	0		NM_002076,+-,GNS N-acetylglucosamine-6-sulfatase precursor	0
10360609	7373701	T	26070	0.364212	T	T:6008	TC	T:3283,C:1659	N	NA	TC	T:5806,C:551	TC	T:1244,C:4559,A:35	TC	T:196,C:2726,A:3	C	T:0,C:5	TC	T:3,C:5	TC	T:2,C:2	N	T:0,C:1	TC	T:7,C:1	TC	T:2,C:1			0	0	0	0	0	0		NM_002076,+-,GNS N-acetylglucosamine-6-sulfatase precursor	0
10364617	7377709	T	17679	0.102268	TA	T:3339,A:494	TA	T:3256,A:1314,C:1	N	NA	T	T:5523	T	T:2075	T	T:1675,C:1,G:1	T	T:6	T	T:13	T	T:8	T	T:8	T	T:10	T	T:13			0	0	0	0	0	0		NM_002076,+-,GNS N-acetylglucosamine-6-sulfatase precursor	0
10369653	7382745	T	28965	0.294148	CT	T:4286,C:2575,A:1	CT	T:2881,C:3165	T	T:1348	C	T:1,C:6365,A:1	C	T:2,C:5589,G:1	C	T:2,C:2748	C	T:0,C:9	C	T:0,C:10	C	T:0,C:12	C	T:0,C:8	C	T:0,C:10	C	T:0,C:7			0	0	0	0	0	0		NM_002076,+-,GNS N-acetylglucosamine-6-sulfatase precursor	0
10369921	7383013	A	3659	0.404482	A	A:850	AG	A:447,G:212	N	NA	AG	A:629,G:85	AG	A:87,G:369	AG	A:165,G:814,C:1	A	A:3	A	A:3	A	A:2	AG	A:2,G:1	A	A:5	A	A:2			0	0	0	0	0	0		NM_002076,+-,GNS N-acetylglucosamine-6-sulfatase precursor	0
10370159	7383251	T	16827	0.187377	T	T:4292	TC	T:2487,C:750	T	T:2006,G:1	TC	T:4011,C:194,A:1	TC	T:856,C:1561	TC	T:20,C:648	N	NA	T	T:2	N	T:1	TC	T:5,C:1	T	T:4	T	T:4			0	0	0	0	0	0		NM_002076,+-,GNS N-acetylglucosamine-6-sulfatase precursor	0
10370259	7383351	T	18692	0.166274	T	T:4128,C:1	TC	T:3447,C:1012	N	NA	T	T:5394,C:1	TC	T:2406,C:1485,A:1	TC	T:206,C:609,A:2	T	T:12	T	T:7	TC	T:7,C:2	TC	T:5,C:6	T	T:12	TC	T:5,C:2			0	0	0	0	0	0		NM_002076,+-,GNS N-acetylglucosamine-6-sulfatase precursor	0
10370639	7383731	T	21440	0.351586	T	T:4811,A:2	TC	T:3499,C:2120,A:1	C	T:0,C:1697	TC	T:4777,C:477,A:3	TC	T:679,C:2634	TC	T:129,C:610,A:1	C	T:0,C:3	TC	T:5,C:4	TC	T:1,C:8	TC	T:2,C:5	T	T:13	TC	T:7,C:2			0	0	0	0	0	0		NM_002076,+-,GNS N-acetylglucosamine-6-sulfatase precursor	0
10371059	7384151	T	15343	0.371114	T	T:2705,C:1	TG	T:2056,G:1216,C:1	N	NA	TG	T:3931,G:211,C:3	TG	T:418,G:2014	TG	T:531,G:2253,C:2,A:1	G	T:0,G:4	TG	T:1,G:3	TG	T:2,G:5	TG	T:5,G:5	T	T:5	G	T:0,G:4			0	0	0	0	0	0		NM_002076,+-,GNS N-acetylglucosamine-6-sulfatase precursor	0
10371221	7384313	C	3697	0.143359	C	C:376	C	C:864	CA	C:188,A:530	C	C:748	C	C:660	C	C:331	C	C:4	N	C:1	C	C:2	C	C:3	C	C:2	N	C:1			0	0	0	0	0	0		NM_002076,+-,GNS N-acetylglucosamine-6-sulfatase precursor	0
10372694	7385786	G	22848	0.119617	GT	G:3706,T:2403,C:1	G	G:4863	N	NA	G	G:5478,A:1	G	G:4644,A:1	GT	G:1420,T:330,C:1	G	G:16	G	G:14	GT	G:5,T:1	GT	G:7,T:1	GT	G:7,T:2	GT	G:13,T:2			0	0	0	0	0	0		NM_002076,+-,GNS N-acetylglucosamine-6-sulfatase precursor	0
10373547	7386639	C	5286	0.177639	C	C:1284	CT	C:1093,T:162	N	NA	C	C:1021	CT	C:797,T:428	CT	C:151,T:349,G:1	C	C:4	N	C:1	CT	C:2,T:2	CT	C:1,T:1	C	C:7	CT	C:3,T:1			0	0	0	0	0	0		NM_002076,+-,GNS N-acetylglucosamine-6-sulfatase precursor	0
10375193	7388285	T	23398	0.10924	T	T:4781	TC	T:4862,C:1156	T	T:2307,G:1	T	T:6284,C:1	TC	T:2459,C:839,G:1	TC	T:147,C:560	T	T:9	T	T:5	N	T:1	TC	T:1,C:1	T	T:12	TC	T:4,C:1			0	0	0	0	0	0		NM_002076,+-,GNS N-acetylglucosamine-6-sulfatase precursor	0
10377660	7390752	T	25201	0.216182	T	T:6118	T	T:5427	T	T:997	TC	T:673,C:5448	T	T:5227	T	T:1309,G:2	T	T:8	TC	T:7,C:1	T	T:10	T	T:11	T	T:10	TC	T:8,C:3			0	0	0	0	0	0		NM_002076,+-,GNS N-acetylglucosamine-6-sulfatase precursor	0
10383527	7396619	A	7066	0.168978	AC	A:1254,C:313	AC	A:1124,C:322	N	NA	AC	A:1488,C:362,G:1	AC	A:814,C:197	A	A:1191	A	A:8	A	A:9	A	A:8	A	A:10	A	A:12	A	A:11			0	0	0	0	0	0		NM_002076,+-,GNS N-acetylglucosamine-6-sulfatase precursor	0
10383694	7396786	T	2916	0.293896	T	T:466	TC	T:523,C:181	N	NA	TC	T:708,C:71	TC	T:279,C:277	TC	T:83,C:328	TC	T:3,C:1	T	T:4	T	T:4	T	T:4	T	T:4	TC	T:5,C:1			0	0	0	0	0	0		NM_002076,+-,GNS N-acetylglucosamine-6-sulfatase precursor	0
10393318	7406410	C	23909	0.152537	C	C:5082,A:1	CT	C:4892,T:1503	N	NA	CT	C:6791,T:517	CT	C:3351,T:1153,A:1	CT	C:143,T:474,A:1	T	C:0,T:3	CT	C:4,T:1	CT	C:4,T:5	CT	C:3,T:4	CT	C:9,T:1	CT	C:2,T:4			0	0	0	0	0	0		NM_002076,+-,GNS N-acetylglucosamine-6-sulfatase precursor	0
10396372	7409464	C	25022	0.274878	C	C:6149,T:1	CT	C:3442,T:1456	T	C:0,T:2003	CT	C:5790,T:557	CT	C:2578,T:1997	CT	C:185,T:864	CT	C:7,T:4	CT	C:6,T:3	CT	C:2,T:5	CT	C:1,T:5	CT	C:15,T:1	CT	C:4,T:3			0	0	0	0	0	0		NM_002076,+-,GNS N-acetylglucosamine-6-sulfatase precursor	0
10396597	7409689	T	22335	0.212089	T	T:6064	TC	T:3266,C:1663	T	T:871	TC	T:5157,C:360	TC	T:2199,C:1655,A:1,G:1	TC	T:39,C:1059	C	T:0,C:10	T	T:6	C	T:0,C:4	TC	T:2,C:7	TC	T:17,C:1	TC	T:6,C:6			0	0	0	0	0	0		NM_002076,+-,GNS N-acetylglucosamine-6-sulfatase precursor	0
10403688	7416779	G	19828	0.292263	G	G:3963	GA	G:3065,A:1790	A	G:0,A:601	GA	G:4495,A:557	GA	G:2465,A:1624,T:1	GA	G:44,A:1223	GA	G:2,A:4	GA	G:7,A:1	A	G:0,A:4	GA	G:1,A:4	GA	G:5,A:2	GA	G:1,A:5			0	0	0	0	0	0			0
10403875	7416966	A	10665	0.30933	A	A:2216,C:5	AG	A:1399,G:1023,C:2	N	NA	A	A:2866	AG	A:863,G:1802	AG	A:15,G:474	A	A:2	N	NA	N	A:0,G:1	AG	A:2,G:1	A	A:2	G	A:0,G:4			0	0	0	0	0	0			0
10404613	7417704	C	27800	0.132122	C	C:6015,T:1	CA	C:4193,A:431	CA	C:1104,A:1849	C	C:5573,T:2	CA	C:2650,A:1391	C	C:4584,G:4,A:2,T:1	C	C:6	C	C:6	C	C:8	C	C:12	C	C:6	C	C:3			0	0	0	0	0	0			0
10404791	7417882	G	24909	0.278494	G	G:7118	GC	G:3506,C:1469	C	G:0,C:1849	G	G:6265	GC	G:846,C:3015	GC	G:237,C:604	G	G:7	N	G:1	G	G:2	GC	G:2,C:6	G	G:5	GC	G:5,C:3			0	0	0	0	0	0			0
10405767	7418858	C	3841	0.146316	C	C:1371	CA	C:1226,A:172	N	NA	C	C:582	CA	C:96,A:260	CA	C:4,A:130	N	NA	C	C:4	N	C:1	C	C:2	C	C:2	C	C:2			0	0	0	0	0	0			0
10405769	7418860	C	4346	0.235389	C	C:1355	CA	C:1177,A:301	N	NA	C	C:611	CA	C:176,A:498	CA	C:3,A:224,G:1	N	NA	C	C:2	N	NA	N	C:1	C	C:2	N	C:1			0	0	0	0	0	0			0
10406704	7419795	G	1828	0.263129	G	G:426	GC	G:402,C:152	N	NA	GC	G:436,C:14	GC	G:59,C:163	GC	G:24,C:152	G	G:4	G	G:3	G	G:2	G	G:3	G	G:3	G	G:2			0	0	0	0	0	0			0
10410532	7423623	G	14641	0.209207	GT	G:2850,T:933	GT	G:2700,T:773,C:1	G	G:1327	GT	G:2531,T:767	GT	G:1843,T:589	G	G:325,A:1,T:1	G	G:9	G	G:5	G	G:10	G	G:11	G	G:7	G	G:10			0	0	0	0	0	0			0
10411537	7424628	G	29227	0.185582	G	G:7440	GA	G:4091,A:1809	G	G:2272,C:1	G	G:7460	GA	G:1963,A:2946,T:1	GA	G:575,A:669	G	G:3	G	G:9	N	G:0,A:1	G	G:4	G	G:12	G	G:2			0	0	0	0	0	0			0
10414774	7427865	C	28242	0.376956	C	C:5891	CT	C:4294,T:1777	T	C:5,T:6028	C	C:6241,T:1	CT	C:1115,T:2363	CT	C:50,T:477	CT	C:3,T:1	T	C:0,T:2	T	C:0,T:5	CT	C:2,T:3	C	C:7	C	C:5			0	0	0	0	0	0			0
10415216	7428307	A	16422	0.311838	A	A:3668	AG	A:2732,G:1537	N	NA	AG	A:4211,G:428	AG	A:657,G:2543	AG	A:32,G:613,T:1	G	A:0,G:9	AG	A:2,G:3	AG	A:1,G:2	AG	A:5,G:3	AG	A:9,G:1	AG	A:3,G:4			0	0	0	0	0	0			0
10417335	7430426	T	5485	0.156791	C	T:0,C:126,G:12	N	NA	N	NA	N	NA	CT	T:218,C:87,G:11	CT	T:642,C:4308,G:81	N	NA	N	NA	N	NA	N	NA	N	NA	N	NA			0	0	0	0	0	0			0
10426176	7439267	A	20657	0.209178	AG	A:3146,G:733	AG	A:3990,G:1359	N	NA	AG	A:3831,G:1366,T:1	AG	A:3522,G:861	A	A:1844,G:2,T:1,C:1	A	A:11	A	A:9	A	A:14	A	A:13	A	A:9	A	A:9			0	0	0	0	0	0			0
10427120	7440211	C	906	0.104857	C	C:212	C	C:400,T:1	N	NA	C	C:183	N	NA	CT	C:16,T:94	C	C:6	C	C:3	C	C:2	C	C:2	C	C:6	C	C:7			0	0	0	0	0	0			0
10428825	7441916	G	10898	0.148651	GT	G:1752,T:469	GT	G:2186,T:390	N	NA	GT	G:1698,T:373	GT	G:1743,T:388	G	G:1899	G	G:5	G	G:4	G	G:7	G	G:8	G	G:5	G	G:11			0	0	0	0	0	0			0
10444625	7457716	G	4432	0.294449	G	G:746,A:1	G	G:568	GT	G:104,T:1305	G	G:779,A:1	G	G:599,C:1	G	G:328	G	G:3	G	G:3	G	G:9	G	G:7	G	G:3	G	G:6			0	0	0	0	0	0			0
10448369	7461460	G	25291	0.192994	G	G:6983,C:1	G	G:6580,A:1,T:1,C:1	N	NA	GA	G:530,A:4879	G	G:4746	G	G:1565,C:3,A:1	G	G:9	GA	G:5,A:2	GA	G:11,A:1	G	G:12	GA	G:4,A:2	GA	G:10,A:2			0	0	0	0	0	0			0
10451152	7464243	C	560	0.203571	CA	C:141,A:71	C	C:231,A:1	N	NA	N	NA	CA	C:74,A:42	N	NA	N	C:1	N	C:1	N	NA	C	C:3	C	C:2	N	NA			0	0	0	0	0	0			0
10456934	7470025	T	800	0.13375	TC	T:267,C:3	TC	T:264,C:29	N	NA	TC	T:100,C:25	TC	T:62,C:50	N	NA	T	T:5	T	T:5	T	T:2	T	T:3	T	T:13	T	T:7			0	0	0	0	0	0			0
10460749	7473840	C	250	0.14	N	NA	N	NA	N	NA	N	NA	N	NA	CA	C:215,A:35	N	NA	N	NA	N	NA	N	NA	N	NA	N	NA			0	0	0	0	0	0			0
10460809	7473900	C	3084	0.102464	C	C:173	C	C:241	N	NA	CT	C:195,T:16	C	C:202	CT	C:1956,T:300,G:1	N	NA	N	NA	N	NA	N	NA	N	NA	N	NA			0	0	0	0	0	0			0
10461493	7474584	C	10717	0.480452	C	C:1119,G:1	AC	C:799,A:184	N	NA	C	C:869	AC	C:732,A:646	AC	C:1630,A:4736,T:1	N	NA	N	NA	N	C:1	N	NA	N	NA	N	NA			0	0	0	0	0	0			0
10463001	7476092	C	3841	0.160896	CA	C:435,A:204	CA	C:748,A:192	N	NA	C	C:1236,A:6	CA	C:543,A:216	C	C:261	N	NA	N	NA	N	C:1	N	NA	C	C:2	C	C:2			0	0	0	0	0	0			0
10463003	7476094	A	3938	0.22905	AC	A:506,C:158	AC	A:698,C:275	N	NA	A	A:1226,C:3	AC	A:488,C:329	AC	A:118,C:137	N	NA	N	NA	N	A:1	N	NA	N	NA	N	A:1			0	0	0	0	0	0			0
10468622	7481713	G	5347	0.192818	GT	G:1031,T:235	GT	G:1071,T:331	N	NA	GT	G:1004,T:266	GT	G:800,T:199	G	G:410	G	G:5	G	G:10	G	G:2	G	G:4	G	G:6	G	G:10			0	0	0	0	0	0	pi		0
10468627	7481718	C	7415	0.105597	CT	C:1702,T:169	CT	C:1746,T:244,A:2	N	NA	CT	C:1700,T:206,A:3	CT	C:1074,T:164	C	C:405	C	C:3	C	C:9	C	C:3	C	C:4	C	C:3	C	C:11			0	0	0	0	0	0	pi		0
10470050	7483141	T	1835	0.114441	TG	T:777,G:16	TG	T:848,G:64	N	NA	N	NA	N	NA	G	T:0,G:130	N	NA	N	NA	N	NA	N	NA	N	T:0,G:1	N	NA			0	0	0	0	0	0			0
10470051	7483142	T	1852	0.100432	TA	T:772,A:11	TA	T:894,A:59	N	NA	N	NA	N	NA	A	T:0,A:116	N	NA	N	NA	N	NA	N	NA	N	T:0,A:1	N	NA			0	0	0	0	0	0			0
10471063	7484154	G	18804	0.193097	G	G:4895	GA	G:3621,A:870	N	NA	G	G:5160,A:1	GA	G:1260,A:2141	GA	G:237,A:619	G	G:12	G	G:10	G	G:7	G	G:3	G	G:9	G	G:5			0	0	0	0	0	0			0
10473596	7486687	G	11359	0.339378	GT	G:1626,T:993,A:1	GT	G:1521,T:970	N	NA	GT	G:1955,T:874,A:1	GT	G:1692,T:1017,A:1	G	G:707,T:1	G	G:4	G	G:5	G	G:5	G	G:7	G	G:9	G	G:6			0	0	0	0	0	0			0
10475353	7488444	A	31310	0.114468	A	A:6850,G:1	A	A:6819,T:1	G	A:0,G:3211,C:1	AG	A:6367,G:330	A	A:6637,G:1	AG	A:1051,G:41	N	A:0,G:1	A	A:5	A	A:4	A	A:9	A	A:11	A	A:7			0	0	0	0	0	0			0
10476253	7489344	T	24059	0.101126	TG	T:3672,G:507,C:1	TG	T:3180,G:586,C:1	T	T:2413,G:2	TG	T:3863,G:787	TG	T:2627,G:548	T	T:5863,C:5,G:3,A:1	T	T:12	T	T:2	T	T:9	T	T:7	T	T:7	T	T:3			0	0	0	0	0	0			0
10480509	7493600	G	42770	0.100561	G	G:7550,A:2	G	G:7584,A:4	GA	G:2875,A:2734	GA	G:6628,A:689	G	G:7577,A:1	GA	G:6255,A:871	GA	G:5,A:2	GA	G:3,A:2	G	G:4	G	G:14	GA	G:14,A:1	G	G:7			0	0	0	0	0	0			0
10482693	7495784	C	2483	0.310109	C	C:593	CT	C:582,T:109	N	NA	T	C:0,T:475	CT	C:294,T:178	CT	C:244,T:8	CT	C:7,T:1	CT	C:3,T:3	CT	C:2,T:1	C	C:8	T	C:0,T:2	N	C:0,T:1			0	0	0	0	0	0			0
10483743	7496834	C	24443	0.27333	C	C:4967	CT	C:4275,T:767	N	NA	T	C:1,T:4691	CT	C:4133,T:975	CT	C:4381,T:248,A:3,G:2	C	C:11	CT	C:2,T:5	C	C:6	C	C:14	T	C:0,T:9	CT	C:1,T:2			0	0	0	0	0	0			0
10486227	7499318	T	28402	0.165974	T	T:5965,C:1	TC	T:4388,C:420	TC	T:3265,C:692	C	T:0,C:2951	TC	T:4315,C:592	T	T:5753,C:58,A:1,G:1	T	T:3	T	T:2	N	NA	T	T:2	N	NA	T	T:3			0	0	0	0	0	0			0
10486233	7499324	G	30045	0.227459	G	G:6150	GA	G:4331,A:503	GA	G:3307,A:1628,T:1	A	G:0,A:3762	GA	G:4246,A:878	GA	G:5175,A:63,T:1	GA	G:2,A:1	G	G:2	GA	G:1,A:1	G	G:2	N	NA	G	G:3			0	0	0	0	0	0			0
10486245	7499336	C	28915	0.252464	C	C:6564,A:4,T:1	CT	C:4267,T:539	CT	C:1899,T:1622	T	C:0,T:4176	CT	C:4475,T:901,A:1,G:1	CT	C:4402,T:61,G:2	C	C:5	CT	C:1,T:1	CT	C:2,T:1	C	C:4	T	C:0,T:3	CT	C:2,T:2			0	0	0	0	0	0			0
10486500	7499591	G	19034	0.313176	G	G:4260,C:1	GA	G:4751,A:1001	G	G:400	A	G:1,A:4138,T:1	GA	G:2744,A:770	GA	G:914,A:52,T:1	G	G:8	GA	G:1,A:7	G	G:5	G	G:10	GA	G:1,A:8	GA	G:4,A:2			0	0	0	0	0	0			0
10486786	7499877	A	13627	0.118661	AG	A:2806,G:377,T:1,C:1	AG	A:2882,G:470,T:1	N	NA	AG	A:2916,G:468	AG	A:2170,G:302,T:1	A	A:1231,C:1	A	A:3	A	A:5	N	A:1	A	A:2	A	A:2	A	A:9			0	0	0	0	0	0	omega,pi		0
10488600	7501691	A	22794	0.31324	GA	A:3055,G:1789,T:1	GA	A:2808,G:3097,T:1	A	A:1277	G	A:0,G:5880,T:3	G	A:0,G:4031,T:1	G	A:0,G:850,T:1	G	A:0,G:6	G	A:0,G:8	G	A:0,G:6	G	A:0,G:6	G	A:0,G:8	G	A:0,G:7			0	0	0	0	0	0			0
10489740	7502831	T	3620	0.375414	TC	T:383,C:205	TC	T:1021,C:224,A:1	N	NA	C	T:1,C:862	TC	T:714,C:65	TC	T:141,C:3	N	NA	N	NA	N	T:1	T	T:2	N	NA	N	NA			0	0	0	0	0	0			0
10489786	7502877	A	1200	0.379167	A	A:165	AG	A:234,G:129	N	NA	G	A:2,G:290,T:1	AG	A:343,G:36	N	NA	N	NA	N	NA	N	NA	N	NA	N	NA	N	NA			0	0	0	0	0	0			0
10489917	7503008	C	10424	0.106677	CT	C:1266,T:1021	C	C:3330	N	NA	C	C:2601	C	C:1591	CT	C:524,T:91	C	C:6	C	C:6	N	NA	C	C:8	C	C:3	CT	C:7,T:1			0	0	0	0	0	0			0
10489918	7503009	G	8126	0.136722	G	G:2325,A:1	GA	G:2763,A:195	N	NA	A	G:0,A:840	GA	G:1310,A:75	G	G:617	G	G:3	N	G:0,A:1	N	NA	G	G:9	N	NA	G	G:5			0	0	0	0	0	0			0
10489975	7503066	G	8287	0.252444	GA	G:1610,A:402	GA	G:2914,A:298	N	NA	A	G:1,A:1195	GA	G:1309,A:126	GA	G:361,A:71	GA	G:1,A:1	N	NA	G	G:2	G	G:4	A	G:0,A:3	N	G:0,A:1			0	0	0	0	0	0			0
10490115	7503206	G	17230	0.34852	G	G:3356	GA	G:4390,A:886	N	NA	A	G:0,A:4619,C:1	GA	G:2544,A:454,C:1	GA	G:933,A:46	N	G:0,A:1	GA	G:1,A:2	N	G:1	G	G:5	A	G:0,A:4	GA	G:1,A:4			0	0	0	0	0	0			0
10491306	7504397	A	21863	0.374377	AG	A:3245,G:1670	AG	A:5394,G:831	N	NA	G	A:1,G:4319	AG	A:4325,G:1127	AG	A:712,G:238,T:1	G	A:0,G:13	G	A:0,G:6	A	A:6	A	A:12	AG	A:1,G:7	AG	A:1,G:5			0	0	0	0	0	0			0
10491712	7504803	C	3587	0.272094	C	C:924	CT	C:740,T:90	N	NA	T	C:1,T:785	CT	C:647,T:101	C	C:299	C	C:5	C	C:2	C	C:6	C	C:9	T	C:0,T:2	CT	C:3,T:1			0	0	0	0	0	0			0
10492040	7505131	C	27280	0.206158	C	C:7745	CT	C:6530,T:659	N	NA	T	C:3,T:3782	CT	C:5350,T:963	CT	C:2027,T:220,G:1	C	C:3	C	C:2	C	C:6	C	C:9	T	C:0,T:2	N	C:1			0	0	0	0	0	0			0
10492352	7505443	A	36719	0.280999	A	A:7675	AG	A:6217,G:917	A	A:5125,T:2	G	A:0,G:7287	AG	A:5263,G:2114,T:1	A	A:2117,C:1	A	A:9	AG	A:2,G:3	A	A:7	A	A:6	G	A:0,G:7	AG	A:8,G:5			0	0	0	0	0	0			0
10492739	7505830	C	5553	0.393841	C	C:1461	CG	C:750,G:190	N	NA	G	C:0,G:1505	CG	C:928,G:413	CG	C:227,G:79	CG	C:1,G:1	N	NA	N	C:1	C	C:2	N	NA	CG	C:1,G:1			0	0	0	0	0	0			0
10493150	7506241	C	18661	0.30545	C	C:4190	CG	C:4888,G:991	N	NA	G	C:0,G:4045,A:1	CG	C:3021,G:616,A:15	CG	C:845,G:48,T:1	G	C:0,G:2	N	NA	N	C:1	G	C:0,G:2	G	C:0,G:3	CG	C:4,G:1			0	0	0	0	0	0			0
10493469	7506560	T	22052	0.324007	T	T:4381	TC	T:6084,C:1229,G:1	T	T:1576	C	T:13,C:5366,G:2	TC	T:2345,C:550	T	T:505	TC	T:1,C:5	C	T:0,C:4	T	T:8	TC	T:2,C:1	C	T:0,C:4	TC	T:5,C:1			0	0	0	0	0	0			0
10493487	7506578	A	17584	0.195405	A	A:3956	AG	A:6230,G:743,T:2	A	A:1634,C:1	G	A:0,G:2500	AG	A:2013,G:193,C:1	A	A:311	A	A:3	N	A:0,G:1	A	A:3	A	A:2	N	A:0,G:1	A	A:3			0	0	0	0	0	0			0
10493687	7506778	A	13154	0.109853	AG	A:2862,G:347	AG	A:3435,G:495	N	NA	AG	A:2966,G:380	AG	A:1500,G:222	A	A:946,G:1	A	A:8	A	A:15	A	A:8	A	A:8	A	A:13	A	A:7			0	0	0	0	0	0			0
10494370	7507461	C	29914	0.302935	C	C:7621,T:1	CA	C:5102,A:990,G:1	N	NA	A	C:1,A:6813,G:2	CA	C:4733,A:921	CA	C:3391,A:338	CA	C:4,A:6	A	C:0,A:2	C	C:4	CA	C:3,A:3	A	C:0,A:3	CA	C:2,A:4			0	0	0	0	0	0			0
10494853	7507944	T	23028	0.171574	T	T:6258	TG	T:5244,G:544,C:1	T	T:2408	G	T:2,G:2869	TG	T:4621,G:526,A:1	TG	T:542,G:12	T	T:6	T	T:2	TG	T:4,G:1	T	T:7	G	T:0,G:2	TG	T:3,G:2			0	0	0	0	0	0			0
10495216	7508307	A	15489	0.25941	A	A:3828	AG	A:2459,G:476	A	A:468	G	A:0,G:2645	AG	A:2357,G:602	AG	A:2359,G:295	A	A:2	N	A:0,G:1	A	A:4	A	A:9	N	NA	AG	A:1,G:1			0	0	0	0	0	0			0
10495415	7508506	C	21577	0.100848	C	C:6378,A:2	CT	C:4417,T:307	C	C:1539	T	C:0,T:1412	CT	C:4887,T:451	C	C:2175,T:6,A:2,G:1	C	C:6	C	C:3	C	C:5	C	C:7	N	NA	C	C:8			0	0	0	0	0	0			0
10495445	7508536	C	21373	0.269125	C	C:5061,T:9,G:1	CT	C:3652,T:842,A:1	C	C:1560	T	C:0,T:3760	CT	C:3887,T:1103	CT	C:1458,T:38,G:1	CT	C:1,T:5	T	C:0,T:2	CT	C:3,T:1	CT	C:9,T:1	T	C:0,T:6	CT	C:6,T:5			0	0	0	0	0	0			0
10496080	7509171	T	21082	0.258657	T	T:4541,G:5	TC	T:3848,C:634,G:2	N	NA	C	T:0,C:3367	TC	T:3175,C:638,G:3	TC	T:4052,C:814,A:2,G:1	TC	T:2,C:6	C	T:0,C:2	TC	T:7,C:1	TC	T:3,C:1	N	T:0,C:1	TC	T:2,C:3			0	0	0	0	0	0			0
10496289	7509380	C	6782	0.237835	C	C:1255	CT	C:1151,T:280	N	NA	T	C:0,T:1011,G:1	CT	C:1099,T:322	C	C:1663	CT	C:5,T:1	CT	C:3,T:1	C	C:8	C	C:4	C	C:2	CT	C:2,T:1			0	0	0	0	0	0			0
10496298	7509389	A	8356	0.259694	A	A:1802,G:1	AG	A:1506,G:349	N	NA	G	A:0,G:1260	AG	A:1347,G:439	AG	A:1529,G:121,T:1,C:1	AG	A:3,G:2,T:1	AG	A:3,G:2	A	A:6	AG	A:3,G:2	AG	A:2,G:3	AG	A:1,G:2			0	0	0	0	0	0			0
10496685	7509776	C	24298	0.205449	C	C:4842,A:2	CT	C:4265,T:652,G:1	N	NA	T	C:2,T:3122,G:1	CT	C:3955,T:673	CT	C:6234,T:545,G:4	C	C:10	CT	C:1,T:1	C	C:5	C	C:6	N	NA	C	C:3			0	0	0	0	0	0			0
10496873	7509964	A	19989	0.175196	A	A:4875	AG	A:4208,G:486,T:1,C:1	N	NA	G	A:0,G:2404,T:1	AG	A:3609,G:516	AG	A:3792,G:96	A	A:3	A	A:5	A	A:6	A	A:9	N	NA	AG	A:5,G:2			0	0	0	0	0	0			0
10497095	7510186	T	22244	0.309207	T	T:4062,A:1	TC	T:3642,C:439,A:4	C	T:0,C:1208,A:1	C	T:0,C:2701	TC	T:2712,C:867	TC	T:4940,C:1663,A:3,G:1	N	T:1	N	T:0,C:1	T	T:3	T	T:2	N	T:0,C:1	TC	T:2,C:1			0	0	0	0	0	0			0
10497184	7510275	G	34156	0.302085	G	G:7347,A:3,C:1	GC	G:5567,C:1056,A:1	N	NA	C	G:0,C:7014,A:1	GC	G:6301,C:1359,A:1	GC	G:4615,C:888,A:2	N	G:1	N	NA	G	G:5	GC	G:5,C:1	C	G:0,C:6	C	G:0,C:4			0	0	0	0	0	0			0
10497391	7510482	C	28151	0.251004	GC	C:4099,G:2546	GC	C:2965,G:2793	G	C:0,G:620	G	C:0,G:5646,A:2	G	C:0,G:6096	G	C:2,G:3382	G	C:0,G:5	G	C:0,G:7	G	C:0,G:2	G	C:0,G:5	G	C:0,G:5	G	C:0,G:3			0	0	0	0	0	0			0
10498743	7511834	T	28989	0.384215	CT	T:4536,C:2584	CT	T:4200,C:2286	N	NA	C	T:1,C:5830	CT	T:2397,C:3741,A:1	C	T:4,C:3405,G:3,A:1	C	T:0,C:9	C	T:0,C:11	C	T:0,C:5	C	T:0,C:6	C	T:0,C:5	C	T:0,C:10			0	0	0	0	0	0			0
10499709	7512800	C	31515	0.189497	CA	C:3480,A:1553,T:1	CA	C:3434,A:1349,T:2	C	C:6918,A:10,T:2,G:1	CA	C:3667,A:1537,T:1	CA	C:3300,A:1517	C	C:4733,A:6,G:4	C	C:4	C	C:3	C	C:7	C	C:12	C	C:8	C	C:5			0	0	0	0	0	0			0
10500857	7513948	A	30333	0.141793	A	A:7249	A	A:6589	N	NA	AG	A:665,G:4298	A	A:6233	A	A:5293,C:3,G:3	A	A:8	A	A:17	N	A:1	A	A:9	A	A:5	A	A:13			0	0	0	0	0	0			0
10502695	7515786	G	1761	0.21749	GC	G:460,C:6	GC	G:540,C:19	N	NA	GC	G:12,C:339	GC	G:366,C:19	N	NA	N	G:1	G	G:2	G	G:2	G	G:3	G	G:4	N	G:1			0	0	0	0	0	0			0
10503757	7516848	T	26035	0.459612	T	T:7509,G:1	TC	T:3814,C:1785	N	NA	C	T:0,C:4185	TC	T:1938,C:2331	TC	T:806,C:3665,A:1	T	T:6	TC	T:1,C:1	TC	T:2,C:1	N	T:0,C:1	N	NA	N	T:1			0	0	0	0	0	0			0
10504293	7517384	T	23908	0.299607	T	T:7746,C:1	TC	T:4649,C:1129	T	T:1105	C	T:0,C:3115	TC	T:2751,C:1939,A:1	TC	T:491,C:979,G:2	T	T:5	N	T:0,C:1	N	NA	N	NA	N	T:0,C:1	N	T:0,C:1			0	0	0	0	0	0			0
10506272	7519363	C	24110	0.417835	C	C:5107,A:22	TC	C:2750,T:1933	N	NA	T	C:2,T:4595	TC	C:1464,T:2129	TC	C:751,T:5355,A:1,G:1	C	C:2	TC	C:1,T:7	T	C:0,T:3	T	C:0,T:7	C	C:6	T	C:0,T:3			0	0	0	0	0	0			0
10508358	7521449	G	5435	0.304508	G	G:1081,A:1	GA	G:1045,A:282	N	NA	GA	G:97,A:888	GA	G:713,A:425	GA	G:844,A:59	G	G:4	GA	G:2,A:1	G	G:2	GA	G:3,A:1	GA	G:1,A:1	G	G:3			0	0	0	0	0	0			0
10509792	7522883	A	16076	0.125529	AG	A:2803,G:480	AG	A:3290,G:588	N	NA	AG	A:3243,G:527	AG	A:2120,G:417	A	A:2596,G:6,C:5,T:1	A	A:6	A	A:6	N	A:1	A	A:3	A	A:5	A	A:3			0	0	0	0	0	0			0
10510244	7523335	G	29261	0.458084	G	G:6925	AG	G:3970,A:2739	A	G:0,A:2189	A	G:1,A:6842	AG	G:2082,A:2968	AG	G:426,A:1119	G	G:14	A	G:0,A:11	AG	G:1,A:4	A	G:0,A:16	A	G:0,A:12	AG	G:3,A:6			0	0	0	0	0	0			0
10510379	7523470	G	943	0.424178	TG	G:173,T:55	TG	G:227,T:91	N	NA	T	G:0,T:250	T	G:0,T:147	N	NA	G	G:6	G	G:5,C:1	G	G:7	G	G:5	G	G:3	G	G:5,C:1			0	0	0	0	0	0			0
10511720	7524811	C	14472	0.160102	C	C:5482	CA	C:3711,A:484	CA	C:1165,A:153	A	C:0,A:1206	CA	C:1195,A:363,G:1	CA	C:601,A:111	CA	C:2,A:2	CA	C:1,A:1	N	C:0,A:1	N	NA	N	NA	N	NA			0	0	0	0	0	0			0
10511838	7524929	A	10821	0.36346	A	A:3633	AC	A:1977,C:737,G:1	N	NA	C	A:0,C:1739,T:2	AC	A:908,C:848	AC	A:365,C:609,T:1,G:1	A	A:6	N	A:0,C:1	N	A:0,C:1	N	NA	AC	A:1,C:2	AC	A:2,C:1			0	0	0	0	0	0			0
10511969	7525060	G	16415	0.224124	G	G:6678	GA	G:3425,A:677,C:1	N	NA	A	G:2,A:1614	GA	G:1794,A:1099	GA	G:836,A:289	G	G:12	N	G:0,A:1	N	G:0,A:1	N	NA	A	G:0,A:2	G	G:3			0	0	0	0	0	0			0
10512414	7525505	G	12725	0.407073	G	G:4352	GC	G:2229,C:583,A:1,T:1	C	G:0,C:602	C	G:0,C:1230,A:2,T:1	C	G:0,C:1148	GC	G:957,C:1617,T:2	G	G:4	N	NA	N	G:1	N	NA	N	NA	N	NA			0	0	0	0	0	0			0
10513565	7526656	C	18133	0.315006	TC	C:3034,T:1626	TC	C:2677,T:1862	T	C:0,T:1082	T	C:0,T:4470	T	C:0,T:2764	T	C:1,T:617	T	C:0,T:4	T	C:0,T:2	N	C:0,T:1	T	C:0,T:6	T	C:0,T:7	T	C:0,T:12			0	0	0	0	0	0			0
10513894	7526985	A	2486	0.45535	A	A:655	GA	A:415,G:152	N	NA	G	A:0,G:485	GA	A:62,G:212	G	A:0,G:505	A	A:2	N	NA	GA	A:1,G:1	N	A:1	N	NA	N	NA			0	0	0	0	0	0			0
10514266	7527357	C	19355	0.362335	C	C:6464,T:1	CT	C:4019,T:1379	N	NA	T	C:0,T:3379	CT	C:1848,T:1398	CT	C:11,T:856	C	C:9	N	NA	N	C:1	T	C:0,T:2	N	NA	CT	C:1,T:2			0	0	0	0	0	0			0
10515303	7528394	A	19076	0.200356	A	A:7743	AG	A:4162,G:643,T:1	A	A:836	G	A:2,G:1945,T:2	AG	A:2057,G:784	AG	A:450,G:450,T:1	A	A:12	N	A:1	N	A:1	N	NA	N	NA	N	NA			0	0	0	0	0	0			0
10515524	7528615	C	4783	0.444282	C	C:1207,T:1	TC	C:732,T:500	N	NA	T	C:0,T:1417	TC	C:82,T:680	TC	C:104,T:60	TC	C:5,T:2	TC	C:1,T:6	TC	C:2,T:6	T	C:0,T:7	T	C:0,T:8	T	C:0,T:3			0	0	0	0	0	0			0
10516040	7529131	C	3228	0.381041	C	C:522	TC	C:458,T:220	N	NA	T	C:5,T:652	TC	C:167,T:309	TC	C:78,T:817	N	NA	TC	C:1,T:1	N	NA	TC	C:2,T:2	TC	C:2,T:2	TC	C:7,T:1			0	0	0	0	0	0			0
10516417	7529508	C	23652	0.489515	C	C:6128,T:2	TC	C:3586,T:2344	T	C:0,T:1551	T	C:1,T:4919	TC	C:1829,T:2331	TC	C:34,T:927	C	C:15	TC	C:1,T:7	TC	C:3,T:7	T	C:0,T:14	T	C:0,T:12	T	C:0,T:18			0	0	0	0	0	0			0
10517161	7530252	G	9145	0.332094	G	G:1549,A:1	AG	G:889,A:409	N	NA	A	G:0,A:1441	AG	G:387,A:930	AG	G:212,A:3326,C:1	AG	G:6,A:2	A	G:0,A:6	AG	G:1,A:3	A	G:0,A:4	A	G:0,A:4	A	G:0,A:7			0	0	0	0	0	0			0
10517182	7530273	C	6845	0.156026	CT	C:649,T:305,A:2	CT	C:441,T:260,A:2	N	NA	CT	C:551,T:274,A:2	CT	C:737,T:229	C	C:3391,G:2	C	C:6	C	C:3	C	C:5	C	C:4	C	C:2	C	C:3			0	0	0	0	0	0			0
10518826	7531917	T	30848	0.107203	T	T:6663	TA	T:6573,A:759,C:2,G:1	N	NA	T	T:7153,G:2	TA	T:4668,A:2547,C:3	T	T:2476,A:1	T	T:8	T	T:5	T	T:4	T	T:10	T	T:9	T	T:9			0	0	0	0	0	0			0
10519650	7532741	T	11463	0.483992	T	T:2825	CT	T:1644,C:1224	N	NA	C	T:0,C:2404,A:1	CT	T:975,C:1623	CT	T:104,C:663	T	T:8	CT	T:1,C:8	CT	T:1,C:3	C	T:0,C:5	C	T:0,C:6	CT	T:1,C:7			0	0	0	0	0	0			0
10521252	7534343	A	22905	0.483563	A	A:4985,G:2	TA	A:3085,T:1531	TA	A:1037,T:1372	T	A:0,T:5242	TA	A:1889,T:2802,G:2	TA	A:80,T:878	A	A:7	TA	A:1,T:4	TA	A:2,T:2	T	A:0,T:2	T	A:0,T:4	T	A:0,T:4			0	0	0	0	0	0			0
10521474	7534565	T	9824	0.406759	T	T:2875	TC	T:1858,C:706,A:1,G:1	N	NA	C	T:0,C:1870,A:1	TC	T:1092,C:1203	C	T:0,C:217	T	T:4	TC	T:1,C:1	TC	T:2,C:1	N	T:0,C:1	C	T:0,C:2	C	T:0,C:2			0	0	0	0	0	0			0
10521816	7534907	G	22194	0.29116	G	G:4592,A:1,C:1	GA	G:3529,A:2081	A	G:0,A:597	GA	G:5608,A:605	GA	G:1910,A:2150	GA	G:89,A:1028,C:2,T:1	GA	G:12,A:1	GA	G:2,A:6	GA	G:3,A:5	A	G:0,A:8	G	G:5	GA	G:5,A:10			0	0	0	0	0	0			0
10521928	7535019	G	24200	0.458884	G	G:4865	AG	G:3712,A:1869	N	NA	A	G:0,A:6387	AG	G:2394,A:3294,T:1	AG	G:134,A:1544	G	G:7	AG	G:1,A:5	A	G:0,A:4	A	G:0,A:4	A	G:0,A:4	A	G:0,A:5			0	0	0	0	0	0			0
10521997	7535088	A	15837	0.236408	A	A:5423,G:1	AG	A:4130,G:534	N	NA	G	A:2,G:1761	AG	A:2384,G:920	AG	A:153,G:528,C:1	A	A:8	A	A:3	AG	A:3,G:1	N	A:0,G:1	N	A:0,G:1	N	NA			0	0	0	0	0	0			0
10522500	7535591	A	17591	0.169291	A	A:4688,G:4	AG	A:3403,G:687	N	NA	A	A:4676,G:1	AG	A:1709,G:1117	AG	A:137,G:1169	A	A:16	AG	A:8,G:1	AG	A:2,G:2	AG	A:3,G:6	A	A:10	AG	A:6,G:1			0	0	0	0	0	0			0
10522777	7535868	C	24867	0.473157	C	C:6663,A:2	CT	C:3910,T:2435	N	NA	T	C:1,T:5323	CT	C:2048,T:3127	CT	C:477,T:881	CT	C:5,T:1	CT	C:1,T:6	T	C:0,T:3	T	C:0,T:4	T	C:0,T:3	T	C:0,T:5			0	0	0	0	0	0			0
10522787	7535878	G	18470	0.31007	G	G:6303	GA	G:3853,A:928	N	NA	A	G:1,A:2686	GA	G:2122,A:1604	GA	G:463,A:509,T:1	G	G:3	GA	G:1,A:1	N	NA	N	NA	N	G:0,A:1	A	G:0,A:3			0	0	0	0	0	0			0
10523052	7536143	G	13646	0.334823	G	G:5780,A:1	GT	G:2720,T:806,C:1	T	G:0,T:126	T	G:0,T:2000	GT	G:13,T:1080	GT	G:562,T:557	G	G:8	N	NA	N	NA	N	G:0,T:1	T	G:0,T:2	N	G:0,T:1			0	0	0	0	0	0			0
10523134	7536225	T	27247	0.215143	T	T:5738,A:1	TG	T:5086,G:1297,C:1	TG	T:318,G:1150	T	T:7209,C:3,A:1	TG	T:2851,G:2279	TG	T:177,G:1136	T	T:4	T	T:3	TG	T:1,G:2	TG	T:3,G:2	T	T:5	TG	T:3,G:1			0	0	0	0	0	0			0
10523410	7536501	T	19787	0.479456	T	T:6608,C:3,G:2,A:1	TG	T:2882,G:1367,A:1,C:1	TG	T:470,G:1002	G	T:0,G:2906,C:1	G	T:0,G:3084	TG	T:333,G:1126	T	T:7	N	T:0,G:1	T	T:2	N	NA	N	T:1	N	NA			0	0	0	0	0	0	omega,pi,phastcons		0
10525213	7538304	A	6215	0.112792	AG	A:1261,G:133	AG	A:1787,G:214	N	NA	AG	A:1223,G:98	AG	A:1114,G:153	AG	A:129,G:103	A	A:9	A	A:6	A	A:4	A	A:8	A	A:9	A	A:8			0	0	0	0	0	0			0
10525999	7539090	A	14963	0.469759	GA	A:3775,G:896	GA	A:3252,G:885	N	NA	G	A:0,G:1879	G	A:1,G:1861	G	A:1,G:2411,T:1,C:1	A	A:2	G	A:0,G:2	N	A:0,G:1	G	A:0,G:2	N	NA	N	A:1			0	0	0	0	0	0			0
10526832	7539923	A	31877	0.239797	CA	A:4403,C:2509,G:2	CA	A:3224,C:2517,G:1	C	A:4,C:4815	C	A:10,C:6283,T:2,G:1	C	A:0,C:6203	C	A:3,C:1900	C	A:0,C:5	C	A:0,C:6	C	A:0,C:7	C	A:0,C:6	C	A:0,C:5	C	A:0,C:9			0	0	0	0	0	0			0
10528347	7541438	C	13172	0.301397	AC	C:1857,A:836	AC	C:2113,A:2085	N	NA	A	C:0,A:3088	A	C:0,A:2315	A	C:0,A:878	C	C:3	A	C:0,A:2	N	C:0,A:1	A	C:0,A:7	A	C:0,A:6	AC	C:3,A:5			0	0	0	0	0	0			0
10528614	7541705	G	18504	0.251783	AG	G:2437,A:1302	AG	G:2219,A:1981	N	NA	A	G:0,A:3908	A	G:0,A:2996	A	G:3,A:3657,T:1	G	G:7	A	G:0,A:5	A	G:0,A:10	A	G:0,A:9	A	G:0,A:10	A	G:0,A:7			0	0	0	0	0	0			0
10529315	7542406	C	26585	0.285236	GC	C:4226,G:2394	GC	C:3357,G:2669,A:4	N	NA	G	C:0,G:6154,T:1	G	C:0,G:5095,A:1	G	C:0,G:2683,T:1	C	C:7,T:1	G	C:0,G:6	G	C:0,G:2	G	C:0,G:3	G	C:0,G:6	GC	C:1,G:4			0	0	0	0	0	0			0
10529425	7542516	C	32301	0.118696	TC	C:2492,T:3182	TC	C:1338,T:4735,G:1	T	C:2,T:4681	T	C:0,T:6064,G:1	T	C:1,T:6164	T	C:1,T:3639	C	C:11	T	C:0,T:5	T	C:0,T:5	T	C:0,T:5	T	C:0,T:6	TC	C:2,T:3			0	0	0	0	0	0	omega,pi,phastcons		0
10529500	7542591	A	29727	0.254886	GA	A:4229,G:2582	GA	A:3346,G:2979	G	A:0,G:1688	G	A:1,G:6642	G	A:1,G:4499	G	A:0,G:3760	A	A:3	G	A:0,G:6	G	A:0,G:4	G	A:0,G:6	GA	A:1,G:3	G	A:0,G:4			0	0	0	0	0	0	omega,pi		0
10529805	7542896	C	7684	0.237767	TC	C:894,T:526	TC	C:933,T:1062	N	NA	T	C:0,T:1973	T	C:0,T:1226	T	C:0,T:1069,G:1	C	C:3	T	C:0,T:2	T	C:0,T:4	T	C:0,T:3	T	C:0,T:3	T	C:0,T:2			0	0	0	0	0	0			0
10530229	7543320	A	4811	0.105383	AC	A:1304,C:158	AC	A:912,C:349	N	NA	A	A:1239	A	A:729	A	A:120	A	A:3	N	A:1	N	NA	A	A:3	A	A:2	N	NA			0	0	0	0	0	0	omega,pi		0
10530329	7543420	T	22774	0.281461	AT	T:3100,A:1599	AT	T:3310,A:3079	A	T:0,A:2349	A	T:0,A:4922	A	T:0,A:3173	A	T:0,A:1240,G:2	T	T:11	A	T:0,A:7	A	T:0,A:3	A	T:0,A:8	A	T:0,A:9	AT	T:2,A:6			0	0	0	0	0	0			0
10530928	7544019	G	23982	0.355683	AG	G:4784,A:1421,T:1	AG	G:3743,A:1931,T:2,C:1	A	G:0,A:1809	A	G:0,A:3421	A	G:0,A:4155,C:4	A	G:3,A:2706,C:1	G	G:2	N	NA	N	NA	N	G:0,A:1	A	G:0,A:2	N	G:0,A:1			0	0	0	0	0	0	pi		0
10530982	7544073	T	30974	0.24598	CT	T:4209,C:2210	CT	T:3409,C:2582	C	T:0,C:4021	C	T:0,C:5416,G:1	C	T:1,C:5910	C	T:0,C:3214,G:1	C	T:0,C:2	N	NA	N	NA	N	NA	N	NA	N	NA			0	0	0	0	0	0	pi		0
10531326	7544417	G	30315	0.442454	AG	G:4685,A:2487,C:1	AG	G:5879,A:1538	N	NA	AG	G:547,A:6164	AG	G:2301,A:4924	A	G:1,A:1788	G	G:9	AG	G:3,A:4	AG	G:1,A:8	A	G:0,A:7	AG	G:1,A:7	AG	G:1,A:3			0	0	0	0	0	0			0
10531945	7545036	T	14178	0.397517	CT	T:3529,C:651	CT	T:2107,C:705	C	T:0,C:3340,A:1	C	T:0,C:1583	C	T:0,C:1999	C	T:0,C:263	CT	T:10,C:1	C	T:0,C:3	N	T:0,C:1	C	T:0,C:2	N	T:0,C:1	N	T:0,C:1			0	0	0	0	0	0			0
10533302	7546393	T	1985	0.283627	TC	T:708,C:82	TC	T:452,C:28	TC	T:121,C:174	N	NA	TC	T:28,C:115	TC	T:113,C:164	T	T:8	T	T:6	TC	T:3,C:1	TC	T:7,C:3	TC	T:3,C:1	T	T:7			0	0	0	0	0	0			0
10534753	7547844	G	28213	0.25226	AG	G:4322,A:2921	AG	G:2789,A:2313,C:1	N	NA	A	G:0,A:5622	A	G:2,A:5474	A	G:4,A:4762,C:2,T:1	G	G:9	A	G:0,A:4	A	G:0,A:5	A	G:0,A:3	A	G:0,A:6	AG	G:4,A:6			0	0	0	0	0	0			0
10535946	7549037	A	34237	0.231562	GA	A:4310,G:2869	GA	A:3605,G:3344	G	A:0,G:3421,C:1	G	A:0,G:6312	G	A:13,G:5454	G	A:0,G:4908	GA	A:5,G:1	G	A:0,G:10	G	A:0,G:8	G	A:0,G:4	G	A:0,G:5	G	A:0,G:5			0	0	0	0	0	0			0
10535986	7549077	C	36346	0.237385	GC	C:4412,G:2943,A:1,T:1	GC	C:3611,G:3516,A:28	G	C:0,G:2918,A:1	GC	C:478,G:6124	G	C:0,G:5768	GC	C:127,G:6416,A:1,T:1	C	C:6	G	C:0,G:5	G	C:0,G:2	G	C:0,G:5	GC	C:1,G:4	GC	C:1,G:8			0	0	0	0	0	0			0
10536014	7549105	A	35331	0.235317	GA	A:4272,G:2750	GA	A:3742,G:3276,T:1,C:1	G	A:0,G:2232	G	A:5,G:6670,T:1	G	A:10,G:5602,T:1	GA	A:285,G:6481,C:2	GA	A:7,G:1	G	A:0,G:9	G	A:0,G:6	G	A:0,G:8	G	A:0,G:6	G	A:0,G:11			0	0	0	0	0	0			0
10536246	7549337	T	22067	0.316944	CT	T:3549,C:1672,A:11,G:1	CT	T:2575,C:1673	CT	T:505,C:1139	CT	T:348,C:3338	C	T:0,C:2597	C	T:17,C:4638,G:3,A:1	T	T:5	C	T:0,C:2	N	T:0,C:1	C	T:0,C:2	N	NA	CT	T:1,C:2			0	0	0	0	0	0			0
10536397	7549488	G	20341	0.429772	CG	G:4018,C:1836,A:2	CG	G:3292,C:1851	G	G:642,T:1	CG	G:671,C:3332,A:1	C	G:0,C:3380,A:3	CG	G:119,C:1192,T:1	G	G:7	N	G:0,C:1	N	NA	N	NA	CG	G:2,C:1	G	G:2			0	0	0	0	0	0			0
10536483	7549574	C	17332	0.4494	TC	C:3555,T:1294	TC	C:2998,T:1436	TC	C:654,T:416	TC	C:578,T:2761,A:1	T	C:3,T:2892,A:2	T	C:1,T:741	C	C:11	N	C:0,T:1	N	C:0,T:1	T	C:0,T:2	TC	C:1,T:1	TC	C:1,T:1			0	0	0	0	0	0			0
10537118	7550209	A	6493	0.433544	GA	A:1424,G:386	GA	A:1390,G:564	N	NA	G	A:1,G:1287	G	A:0,G:1081	G	A:0,G:359,C:1	GA	A:3,G:1	G	A:0,G:2	G	A:0,G:3	N	NA	N	A:0,G:1	N	A:0,G:1			0	0	0	0	0	0			0
10537734	7550825	G	12771	0.185342	GA	G:2603,A:564	GA	G:2141,A:653	N	NA	GA	G:2980,A:673	GA	G:2077,A:477	G	G:603	G	G:8	G	G:7	G	G:5	G	G:3	G	G:14	G	G:8			0	0	0	0	0	0	omega,pi,phastcons		0
10538334	7551425	A	1173	0.381074	AG	A:396,G:96	AG	A:330,G:76	N	NA	G	A:0,G:275	N	NA	N	NA	N	NA	N	A:0,G:1	N	A:0,G:1	N	NA	N	NA	N	NA			0	0	0	0	0	0			0
10539017	7552108	A	29807	0.282819	GA	A:4221,G:2850	GA	A:3570,G:3191	N	NA	GA	A:639,G:6351	G	A:0,G:6248,C:2	G	A:0,G:2734,C:1	A	A:9	G	A:0,G:12	G	A:0,G:9	G	A:0,G:12,T:1	G	A:0,G:8	GA	A:1,G:5			0	0	0	0	0	0	omega,pi		0
10539991	7553082	C	27074	0.255559	TC	C:3741,T:2110	TC	C:3175,T:3483,A:1,G:1	N	NA	T	C:2,T:6637,A:1,G:1	T	C:1,T:6507,A:1	T	C:0,T:1412,A:1	T	C:0,T:3	T	C:0,T:4	T	C:0,T:4	T	C:0,T:7	T	C:0,T:5	T	C:0,T:3			0	0	0	0	0	0	pi		0
10540395	7553486	C	34676	0.101482	C	C:7365	CA	C:6539,A:682	N	NA	C	C:7619,G:1	CA	C:4444,A:2837	C	C:5188,T:1	C	C:17	C	C:14	C	C:14	C	C:11	C	C:11	C	C:4			0	0	0	0	0	0			0
10541465	7554556	T	26141	0.442676	CT	T:2825,C:1703	CT	T:2569,C:2513	T	T:6176	C	T:1,C:5699	C	T:0,C:3611	C	T:1,C:1037,G:5,A:1	CT	T:3,C:1	C	T:0,C:11	N	T:0,C:1	C	T:0,C:10	C	T:0,C:6	C	T:0,C:5			0	0	0	0	0	0			0
10541653	7554744	G	19100	0.308482	AG	G:3095,A:1398	AG	G:2370,A:2097,T:1	N	NA	AG	G:427,A:4170	A	G:0,A:3070	A	G:0,A:2472	G	G:10	A	G:0,A:11	A	G:0,A:6	A	G:0,A:11	A	G:0,A:10	AG	G:5,A:10			0	0	0	0	0	0			0
10541733	7554824	C	27780	0.287833	TC	C:4405,T:2650	TC	C:3223,T:2684,G:1	N	NA	TC	C:367,T:6295,G:1	T	C:0,T:5895,G:1	T	C:1,T:2255,G:2	C	C:13	T	C:0,T:2	N	NA	N	NA	TC	C:1,T:1	TC	C:2,T:1			0	0	0	0	0	0			0
10541832	7554923	A	20435	0.424321	GA	A:4389,G:1168	GA	A:4282,G:2034,T:3	N	NA	G	A:0,G:4182,T:2	G	A:0,G:3464	G	A:0,G:909,C:2	G	A:0,G:2	N	NA	N	NA	N	A:0,G:1	G	A:0,G:4	G	A:0,G:3			0	0	0	0	0	0			0
10542946	7556037	T	25975	0.337748	CT	T:4297,C:2093	CT	T:3865,C:3111	N	NA	CT	T:602,C:5834	C	T:1,C:4753	C	T:8,C:1411	T	T:7	C	T:0,C:5	C	T:0,C:3	C	T:0,C:7	CT	T:4,C:6	CT	T:3,C:8			0	0	0	0	0	0			0
10543083	7556174	C	32945	0.356959	GC	C:3973,G:2804,T:5	GC	C:3381,G:3054,A:1	GC	C:3798,G:1017,A:1,T:1	GC	C:607,G:5623,T:1	G	C:0,G:6487,T:2	G	C:1,G:2187,A:1,T:1	C	C:10	G	C:0,G:7	G	C:0,G:3	G	C:0,G:3	GC	C:2,G:9	GC	C:7,G:6			0	0	0	0	0	0			0
10543400	7556491	C	25475	0.309715	TC	C:3740,T:1997	TC	C:4143,T:2772	N	NA	T	C:2,T:6391	T	C:1,T:4715,G:1	T	C:4,T:1707,G:2	T	C:0,T:2	T	C:0,T:8	T	C:0,T:5	T	C:0,T:2	T	C:0,T:5	T	C:0,T:7			0	0	0	0	0	0			0
10544361	7557452	G	3954	0.271877	CG	G:283,C:285	CG	G:683,C:663	N	NA	CG	G:57,C:1051	C	G:0,C:559	CG	G:52,C:320,A:1	N	G:1	CG	G:1,C:6	C	G:0,C:4	CG	G:3,C:5	CG	G:2,C:1	G	G:2			0	0	0	0	0	0			0
10545027	7558118	T	15706	0.282376	GT	T:1790,G:1255	GT	T:2126,G:2293,A:1	N	NA	GT	T:517,G:3952,A:2	G	T:0,G:2939	G	T:2,G:828,A:1	T	T:5	G	T:0,G:3	N	NA	N	T:0,G:1	GT	T:2,G:7	T	T:3			0	0	0	0	0	0			0
10545260	7558351	A	8186	0.267041	GA	A:1267,G:776	GA	A:679,G:1096,C:1	N	NA	GA	A:239,G:1904	G	A:1,G:1466	G	A:0,G:757	A	A:6	G	A:0,G:2	GA	A:2,G:2	GA	A:1,G:4	GA	A:4,G:3	GA	A:2,G:6			0	0	0	0	0	0			0
10545718	7558809	T	14055	0.483529	CT	T:3793,C:685	CT	T:2376,C:1034	N	NA	CT	T:627,C:2303,A:5	C	T:0,C:1902,A:2	C	T:0,C:1327,G:1	T	T:8	N	NA	N	NA	N	NA	N	NA	N	T:1			0	0	0	0	0	0			0
10546254	7559345	C	28501	0.290937	TC	C:4314,T:2637	TC	C:3311,T:3492,A:1	N	NA	TC	C:666,T:6703	T	C:0,T:5433	T	C:1,T:1942,G:1	C	C:2	T	C:0,T:6	T	C:0,T:11	T	C:0,T:7	T	C:0,T:8	TC	C:1,T:6			0	0	0	0	0	0			0
10546458	7559549	A	14447	0.381048	AG	A:4483,G:709,C:1	AG	A:3722,G:849,T:1	N	NA	AG	A:734,G:1572,C:1	G	A:0,G:2009	G	A:0,G:366	A	A:13	G	A:0,G:2	N	A:0,G:1	N	NA	N	NA	AG	A:3,G:1			0	0	0	0	0	0			0
10546724	7559815	G	22596	0.284696	CG	G:3079,C:1999	CG	G:2813,C:2653	N	NA	CG	G:541,C:5346	C	G:0,C:4404	C	G:0,C:1743,A:18	G	G:12	C	G:0,C:4	C	G:0,C:7	C	G:0,C:9	C	G:0,C:4	CG	G:3,C:6			0	0	0	0	0	0			0
10547630	7560721	G	27824	0.327775	AG	G:4843,A:2352	AG	G:3643,A:3221	N	NA	AG	G:632,A:5817	A	G:1,A:5363	A	G:1,A:1951	G	G:3	A	G:0,A:6	N	G:0,A:1	A	G:0,A:5	AG	G:1,A:3	AG	G:4,A:5			0	0	0	0	0	0			0
10547648	7560739	G	28025	0.315754	AG	G:4496,A:2331	AG	G:3704,A:3107	N	NA	AG	G:647,A:5815	A	G:1,A:5082	A	G:1,A:2840,C:1	G	G:7	A	G:0,A:5	A	G:0,A:2	A	G:0,A:6	AG	G:1,A:6	AG	G:4,A:2			0	0	0	0	0	0			0
10547753	7560844	T	27765	0.301711	CT	T:3641,C:2089	CT	T:3899,C:2980,A:1	CT	T:85,C:3276,A:1	CT	T:752,C:5941	C	T:0,C:3763	C	T:0,C:1336,G:1	T	T:9	C	T:0,C:5	C	T:0,C:2	N	NA	C	T:0,C:6	CT	T:1,C:1			0	0	0	0	0	0			0
10547893	7560984	T	27708	0.319691	CT	T:4650,C:2443	CT	T:3437,C:3411	N	NA	CT	T:768,C:5929,A:1	C	T:1,C:5247,A:1	C	T:2,C:1804,A:14	T	T:2	C	T:0,C:2	C	T:0,C:2	N	NA	C	T:0,C:3	CT	T:2,C:2			0	0	0	0	0	0			0
10548021	7561112	A	12983	0.480706	AG	A:2982,G:688,T:1	AG	A:3245,G:1048	N	NA	AG	A:513,G:1921	G	A:0,G:2175	G	A:0,G:409,C:1	A	A:6	N	NA	N	NA	N	A:0,G:1	N	A:0,G:1	N	NA			0	0	0	0	0	0			0
10548346	7561437	C	19304	0.473373	GC	C:3590,G:1361	GC	C:3421,G:2244	C	C:1674,A:1	GC	C:452,G:2926,A:1,T:1	G	C:1,G:2944,T:1	G	C:0,G:687	C	C:11	N	NA	N	NA	N	NA	N	NA	N	C:1			0	0	0	0	0	0	omega,pi,phastcons		0
10548694	7561785	T	22164	0.309105	CT	T:3489,C:1925	CT	T:2706,C:1843	N	NA	CT	T:599,C:5228	C	T:0,C:4622	CT	T:57,C:1693,A:2	T	T:11	N	T:0,C:1	C	T:0,C:3	N	T:0,C:1	CT	T:2,C:1	CT	T:1,C:3			0	0	0	0	0	0	omega,pi,phastcons		0
10548701	7561792	C	22606	0.298593	GC	C:3554,G:2099	GC	C:2621,G:1882	N	NA	GC	C:575,G:5551	G	C:0,G:4763,A:2	G	C:0,G:1559	C	C:12	N	C:0,G:1	G	C:0,G:2	G	C:0,G:2	N	C:1	GC	C:2,G:2			0	0	0	0	0	0	omega,pi,phastcons		0
10548987	7562078	G	17771	0.441843	AG	G:4064,A:1169	AG	G:3305,A:1606	N	NA	AG	G:481,A:3419	A	G:0,A:2761	A	G:2,A:964	G	G:11	A	G:0,A:3	N	G:0,A:1	N	G:0,A:1	AG	G:2,A:1	G	G:2			0	0	0	0	0	0	pi		0
10549359	7562450	G	11102	0.330661	GT	G:3628,T:407,A:1	GT	G:3128,T:531,A:1	T	G:0,T:431	GT	G:671,T:993	T	G:0,T:1062	T	G:2,T:247	G	G:3	N	NA	N	NA	N	G:0,T:1	N	G:1	GT	G:3,T:1			0	0	0	0	0	0			0
10549505	7562596	G	9889	0.426636	GA	G:2697,A:463	GA	G:2496,A:706	A	G:0,A:278	GA	G:464,A:1287,T:1	A	G:0,A:1309,C:1	GA	G:11,A:176	G	G:8	N	G:0,A:1	N	G:0,A:1	N	NA	GA	G:1,A:1	N	G:1			0	0	0	0	0	0			0
10549538	7562629	T	16119	0.356164	GT	T:2672,G:1187	GT	T:2739,G:1984	G	T:1,G:1133	GT	T:329,G:3208	G	T:0,G:2452,C:1	G	T:0,G:413	T	T:3	G	T:0,G:3	G	T:0,G:2	G	T:0,G:3	GT	T:1,G:3	G	T:0,G:4			0	0	0	0	0	0			0
10549910	7563001	G	24676	0.384827	AG	G:4657,A:2026	AG	G:3650,A:2565	AG	G:385,A:286	AG	G:801,A:4151	A	G:2,A:4901	A	G:1,A:1251	G	G:8	N	NA	A	G:0,A:2	N	NA	N	NA	G	G:2			0	0	0	0	0	0			0
10550090	7563181	G	20347	0.328648	AG	G:3045,A:1667	AG	G:3042,A:2689	N	NA	AG	G:599,A:4748	A	G:1,A:3760	A	G:0,A:795,C:1	G	G:5	A	G:0,A:2	A	G:0,A:2	A	G:0,A:4	AG	G:1,A:6	A	G:0,A:2			0	0	0	0	0	0			0
10550252	7563343	A	3436	0.499127	GA	A:708,G:139	GA	A:883,G:459	N	NA	GA	A:124,G:578	G	A:0,G:545	N	NA	A	A:11	N	A:0,G:1	N	NA	N	A:0,G:1	N	A:0,G:1	GA	A:3,G:1			0	0	0	0	0	0			0
10550322	7563413	G	1433	0.482205	AG	G:302,A:74	AG	G:335,A:206	N	NA	AG	G:54,A:254	A	G:0,A:208	N	NA	G	G:6	A	G:0,A:2	N	NA	N	NA	N	NA	N	G:1			0	0	0	0	0	0			0
10550848	7563939	A	7195	0.155525	AC	A:1801,C:272	AC	A:1495,C:365	N	NA	AC	A:1753,C:273	AC	A:886,C:207,G:1	AC	A:140,C:2	A	A:5	A	A:8	A	A:3	N	A:1	A	A:7	A	A:11			0	0	0	0	0	0			0
10551153	7564244	T	5272	0.350721	GT	T:1038,G:365,A:1	GT	T:580,G:370	G	T:2,G:1141,C:1	GT	T:228,G:743	G	T:0,G:700	G	T:1,G:102	T	T:9	N	NA	N	NA	N	NA	N	NA	N	T:0,G:1			0	0	0	0	0	0			0
10551163	7564254	A	2566	0.406469	AG	A:853,G:110	AG	A:469,G:136	G	A:0,G:382	AG	A:201,G:213	G	A:0,G:202	N	NA	A	A:9	N	NA	N	NA	N	A:1	N	NA	N	A:1			0	0	0	0	0	0			0
10551578	7564669	A	19273	0.235822	CA	A:2212,C:1091,T:1	CA	A:1940,C:1592,T:3	N	NA	CA	A:391,C:2732,T:2	C	A:1,C:2867	C	A:1,C:6438,T:1,G:1	A	A:2	N	NA	N	NA	N	NA	N	A:0,C:1	A	A:3			0	0	0	0	0	0			0
10551594	7564685	C	19817	0.223041	TC	C:2145,T:1067	TC	C:1855,T:1684	N	NA	TC	C:420,T:2683	T	C:0,T:2687,G:1	T	C:0,T:7273,G:2	C	C:3	N	NA	N	C:0,T:1	N	NA	N	NA	N	NA			0	0	0	0	0	0			0
10551961	7565052	T	25543	0.254316	CT	T:3584,C:1899	CT	T:2715,C:3474	N	NA	C	T:1,C:7120	C	T:0,C:5211	CT	T:196,C:1343	C	T:0,C:11	C	T:0,C:9	C	T:0,C:5	C	T:0,C:7	C	T:0,C:14	C	T:0,C:6			0	0	0	0	0	0	omega		0
10552133	7565224	T	29634	0.336944	CT	T:4364,C:2379	CT	T:2979,C:2722	CT	T:1923,C:1143	CT	T:718,C:6080	C	T:0,C:5390	C	T:1,C:1935	T	T:6	C	T:0,C:4	C	T:0,C:8	C	T:0,C:3	C	T:0,C:6	CT	T:1,C:3			0	0	0	0	0	0			0
10552285	7565376	G	28445	0.264967	AG	G:4320,A:2245	AG	G:2677,A:2421	A	G:0,A:3906	AG	G:539,A:5571	A	G:1,A:5383	A	G:0,A:1379,C:3	G	G:8	A	G:0,A:4	A	G:0,A:6	A	G:0,A:6	AG	G:1,A:9	AG	G:2,A:4			0	0	0	0	0	0			0
10552758	7565849	G	26550	0.292505	AG	G:3511,A:2265	AG	G:3343,A:3184	N	NA	AG	G:739,A:6900	A	G:0,A:4964,T:1	AG	G:173,A:1470	AG	G:3,A:5	A	G:0,A:8	A	G:0,A:3	A	G:0,A:10	AG	G:2,A:5	AG	G:1,A:5			0	0	0	0	0	0			0
10553080	7566171	G	22002	0.359513	CG	G:3804,C:1948	CG	G:3505,C:1396	C	G:0,C:979	CG	G:600,C:3308	C	G:1,C:4336	C	G:0,C:2125	G	G:10	C	G:0,C:2	C	G:0,C:2	N	G:0,C:1	CG	G:1,C:2	G	G:2			0	0	0	0	0	0			0
10553676	7566767	A	14918	0.402333	GA	A:2844,G:1183	GA	A:2626,G:1419,T:1	G	A:0,G:900	GA	A:532,G:2923	G	A:0,G:2269,T:1	G	A:0,G:219,C:1	A	A:6	N	A:0,G:1	N	NA	N	NA	A	A:3	N	A:0,G:1			0	0	0	0	0	0			0
10554468	7567559	T	33732	0.225809	CT	T:4362,C:2657	CT	T:3253,C:2885,A:1,G:1	N	NA	C	T:0,C:6925	C	T:0,C:6901,G:1	C	T:2,C:6741,G:2,A:1	C	T:0,C:12	C	T:0,C:7	C	T:0,C:11	C	T:0,C:9	C	T:0,C:15	C	T:0,C:10			0	0	0	0	0	0			0
10555910	7569001	C	17281	0.40559	TC	C:3350,T:1135	TC	C:3076,T:1545	N	NA	TC	C:583,T:3058	T	C:0,T:2800,A:1	T	C:0,T:1728,G:5	C	C:3	N	NA	T	C:0,T:2	N	C:0,T:1	N	C:0,T:1	N	C:1			0	0	0	0	0	0			0
10556589	7569680	G	33020	0.260751	CG	G:3877,C:2079	CG	G:3998,C:3045,A:1	C	G:1,C:3027	CG	G:729,C:6095	C	G:0,C:6588	C	G:5,C:3574,A:1	G	G:3	C	G:0,C:5	N	G:0,C:1	C	G:0,C:2	CG	G:1,C:1	C	G:0,C:3			0	0	0	0	0	0			0
10556962	7570053	T	34384	0.231241	CT	T:4043,C:2753,A:2	CT	T:3226,C:3367	N	NA	CT	T:628,C:6455,G:1	C	T:0,C:6269	C	T:54,C:7586	T	T:10	C	T:0,C:7	C	T:0,C:6	C	T:0,C:6	CT	T:4,C:6	CT	T:3,C:4			0	0	0	0	0	0	pi		0
10557063	7570154	C	20200	0.164505	TC	C:1857,T:1390	TC	C:1154,T:1482,G:1	N	NA	TC	C:311,T:3199,G:1	T	C:0,T:3388	T	C:1,T:7413,G:2,A:1	C	C:4	N	C:0,T:1	T	C:0,T:3	T	C:0,T:3	T	C:0,T:2	TC	C:1,T:1			0	0	0	0	0	0	omega,pi,phastcons		0
10558465	7571556	G	10432	0.265721	AG	G:1831,A:1085,T:1,C:1	AG	G:941,A:990,T:2	N	NA	A	G:0,A:2671,C:2	A	G:0,A:2181	A	G:0,A:726,C:1	AG	G:1,A:12	A	G:0,A:6	A	G:0,A:15	A	G:0,A:8	A	G:0,A:5	A	G:0,A:6			0	0	0	0	0	0			0
10559479	7572570	C	24083	0.169165	CT	C:2782,T:1090	CT	C:2257,T:915	C	C:3235	CT	C:3045,T:1130	CT	C:3788,T:937	C	C:4901,T:2,G:1	C	C:7	C	C:5	C	C:14	C	C:15	C	C:9	C	C:6			0	0	0	0	0	0			0
10560092	7573183	A	27509	0.237413	GA	A:3750,G:2275	GA	A:2781,G:2774	N	NA	G	A:0,G:6903	G	A:0,G:6545	G	A:0,G:2481	G	A:0,G:5	G	A:0,G:6	G	A:0,G:11	G	A:0,G:9	G	A:0,G:10	G	A:0,G:8			0	0	0	0	0	0			0
10561516	7574607	G	26762	0.334654	TG	G:3640,T:2328	TG	G:2096,T:2070,A:1	TG	G:2737,T:2075	TG	G:481,T:4768,C:1	T	G:0,T:3752,C:1	T	G:2,T:2809,C:1	G	G:5,A:2	T	G:0,T:4	T	G:0,T:8	T	G:0,T:9	N	G:0,T:1	TG	G:1,T:3			0	0	0	0	0	0			0
10561684	7574775	C	3486	0.308663	TC	C:532,T:177	TC	C:351,T:168	N	NA	TC	C:45,T:423	T	C:0,T:382	TC	C:148,T:1260	C	C:4	C	C:3	C	C:5	TC	C:7,T:2	C	C:3	C	C:4			0	0	0	0	0	0			0
10561911	7575002	C	18004	0.310598	TC	C:2724,T:1576	TC	C:2656,T:2424	N	NA	TC	C:212,T:3973	T	C:0,T:3724	T	C:0,T:715	C	C:8	T	C:0,T:6	N	NA	T	C:0,T:4	TC	C:3,T:6	TC	C:1,T:2			0	0	0	0	0	0			0
10561930	7575021	A	19323	0.282875	GA	A:2873,G:1759	GA	A:2593,G:2560	N	NA	G	A:0,G:4664	G	A:0,G:4041	G	A:0,G:832,C:1	G	A:0,G:5	G	A:0,G:4	G	A:0,G:2	G	A:0,G:3	G	A:0,G:4	G	A:0,G:6			0	0	0	0	0	0			0
10561961	7575052	G	15128	0.309492	GT	G:3502,T:683	GT	G:3164,T:886	G	G:3389	GT	G:390,T:1516	T	G:0,T:1210	T	G:1,T:387	G	G:9	N	G:0,T:1	N	NA	N	NA	N	G:1	G	G:2			0	0	0	0	0	0			0
10562168	7575259	C	31727	0.372711	TC	C:3932,T:2687	TC	C:3778,T:3173	C	C:3460,T:1	TC	C:652,T:6215	T	C:0,T:5078	T	C:3,T:2748	C	C:8	T	C:0,T:6	T	C:0,T:6	T	C:0,T:16	T	C:0,T:8	TC	C:4,T:7			0	0	0	0	0	0			0
10562646	7575737	G	2833	0.275679	GT	G:1039,T:75	GT	G:919,T:172	N	NA	GT	G:94,T:271	T	G:0,T:263	N	NA	N	G:1	N	G:1	N	NA	N	NA	N	G:1	N	NA			0	0	0	0	0	0			0
10562767	7575858	T	9411	0.307194	CT	T:1579,C:472	CT	T:1311,C:1074	N	NA	C	T:0,C:2078	C	T:0,C:1821	C	T:1,C:1074,G:1	C	T:0,C:6	C	T:0,C:7	C	T:0,C:7	C	T:0,C:9	C	T:0,C:9	C	T:0,C:6			0	0	0	0	0	0			0
10563809	7576900	G	32393	0.258852	TG	G:4116,T:2843	TG	G:3747,T:3609,A:1	N	NA	TG	G:520,T:6673,C:1	T	G:0,T:6975,C:1	T	G:2,T:3901,C:4	G	G:3	T	G:0,T:6	T	G:0,T:2	T	G:0,T:5	TG	G:2,T:2	T	G:0,T:9			0	0	0	0	0	0			0
10563816	7576907	A	31959	0.263118	CA	A:4165,C:2766	CA	A:3770,C:3523	N	NA	CA	A:474,C:6644,G:1	C	A:0,C:6802	C	A:0,C:3813,G:1	A	A:7	C	A:0,C:4	C	A:0,C:2	C	A:0,C:6	CA	A:2,C:2	CA	A:1,C:8			0	0	0	0	0	0			0
10564777	7577868	C	15140	0.459841	TC	C:3478,T:1139	TC	C:2964,T:1236	N	NA	TC	C:520,T:2240,A:1	T	C:0,T:3021	T	C:0,T:540,G:1	C	C:10	N	C:0,T:1	N	NA	N	NA	C	C:2	TC	C:3,T:1			0	0	0	0	0	0			0
10565087	7578178	A	4143	0.114168	A	A:1280,C:4,G:1	A	A:1076,C:2	N	NA	AC	A:100,C:465	A	A:967,C:2	A	A:246	A	A:5	A	A:2	A	A:6	A	A:6	A	A:2	A	A:11			0	0	0	0	0	0			0
10566659	7579750	T	34826	0.380118	CT	T:4705,C:2759,A:1	CT	T:3420,C:4038,A:1	T	T:4444,G:1	CT	T:665,C:6483	C	T:2,C:5762	C	T:2,C:2542,G:1	T	T:5	C	T:0,C:4	C	T:0,C:2	C	T:0,C:6	CT	T:1,C:5	CT	T:1,C:4			0	0	0	0	0	0			0
10567223	7580314	T	11053	0.391387	TC	T:3319,C:740	TC	T:2257,C:779	T	T:1147	C	T:1,C:1461,G:1	C	T:0,C:1070,G:1	C	T:0,C:276,A:1	N	NA	N	NA	N	NA	C	T:0,C:2	N	T:0,C:1	N	T:0,C:1			0	0	0	0	0	0			0
10567329	7580420	C	22145	0.336148	GC	C:3392,G:1758,A:5,T:1	GC	C:2642,G:2270	GC	C:845,G:2086,A:1	GC	C:565,G:4535	G	C:0,G:3236	G	C:0,G:809	GC	C:1,G:5	G	C:0,G:6	G	C:0,G:4	G	C:0,G:6	G	C:0,G:5	GC	C:2,G:6			0	0	0	0	0	0			0
10567683	7580774	A	15073	0.435812	TA	A:1571,T:1072,G:1	TA	A:2266,T:1499	A	A:2288	TA	A:441,T:2837	T	A:0,T:2687	T	A:3,T:408	A	A:5	T	A:0,T:5	T	A:0,T:2	T	A:0,T:3	TA	A:1,T:7	TA	A:2,T:4			0	0	0	0	0	0			0
10568067	7581158	C	14617	0.301567	TC	C:2120,T:1429	TC	C:1991,T:1391	N	NA	TC	C:297,T:3315,G:1	T	C:0,T:3076	T	C:0,T:996,G:1	C	C:7	T	C:0,T:2	T	C:0,T:7	T	C:0,T:5	TC	C:2,T:7	TC	C:2,T:1			0	0	0	0	0	0			0
10568795	7581886	T	17380	0.462773	CT	T:4179,C:900	CT	T:3158,C:1067,G:1	N	NA	CT	T:683,C:2300	C	T:22,C:2467	C	T:1,C:2601,A:1	T	T:3	C	T:0,C:2	C	T:0,C:2	C	T:0,C:2	CT	T:3,C:1	CT	T:1,C:2			0	0	0	0	0	0			0
10569654	7582745	A	9675	0.170749	GA	A:818,G:408	GA	A:676,G:417	G	A:0,G:1471,T:1	GA	A:158,G:1367	G	A:0,G:1176	G	A:0,G:3183	GA	A:5,G:1	A	A:3	GA	A:1,G:3	GA	A:3,G:3	GA	A:3,G:1	GA	A:6,G:2			0	0	0	0	0	0			0
10569732	7582823	T	42275	0.195955	CT	T:4470,C:2730	CT	T:3145,C:3082,A:3	C	T:2,C:6547,G:3	CT	T:663,C:6732,A:1	C	T:2,C:7460,A:2,G:1	C	T:2,C:7407,A:18,G:5	C	T:0,C:2	C	T:0,C:4	C	T:0,C:6	C	T:0,C:7	C	T:0,C:10	CT	T:2,C:2			0	0	0	0	0	0			0
10569846	7582937	C	31537	0.240194	TC	C:4049,T:2151,A:1	TC	C:2995,T:2568,A:1	N	NA	TC	C:526,T:5373	T	C:3,T:6581	T	C:2,T:7282,G:3,A:2	C	C:4	N	C:0,T:1	N	NA	N	NA	N	NA	N	C:1			0	0	0	0	0	0			0
10570164	7583255	T	29424	0.261759	CT	T:4550,C:2538	CT	T:3152,C:3080	N	NA	C	T:0,C:6601,A:6	C	T:0,C:5260	C	T:0,C:4237	C	T:0,C:8	C	T:0,C:11	C	T:0,C:6	C	T:0,C:12	C	T:0,C:14	C	T:0,C:15			0	0	0	0	0	0			0
10570715	7583806	G	31974	0.279039	AG	G:4202,A:2320,C:1	AG	G:3124,A:2371,T:1	G	G:862,C:1	AG	G:622,A:4579	A	G:1,A:6895,C:1	AG	G:111,A:6882,C:1	N	G:1	N	G:0,A:1	A	G:0,A:5	A	G:0,A:3	N	G:0,A:1	N	NA			0	0	0	0	0	0			0
10570784	7583875	T	33221	0.413172	CT	T:4287,C:2741,A:4	CT	T:4892,C:1073	T	T:1294	CT	T:568,C:5423	CT	T:2681,C:3084	C	T:4,C:7170	T	T:5	N	T:0,C:1	N	T:1	N	NA	N	NA	N	T:1			0	0	0	0	0	0			0
10570797	7583888	C	32007	0.276877	AC	C:3887,A:2640,G:2	AC	C:3203,A:2569	C	C:1275	AC	C:495,A:5512	A	C:0,A:5277	A	C:2,A:7143,T:1,G:1	C	C:4	N	NA	N	NA	N	NA	N	NA	N	C:1			0	0	0	0	0	0			0
10570822	7583913	T	18540	0.440723	CT	T:3888,C:1154	CT	T:2979,C:1301,A:1	T	T:1300,C:1	C	T:3,C:2631	C	T:0,C:2087,G:2	C	T:1,C:3189,G:2,A:1	N	T:0,C:1	N	NA	N	NA	N	NA	N	T:0,C:1	N	NA			0	0	0	0	0	0			0
10571372	7584463	A	24343	0.313191	GA	A:3651,G:1779,T:2,C:1	GA	A:3837,G:2730,C:1	N	NA	G	A:1,G:6247	G	A:1,G:4361	GA	A:134,G:1598	GA	A:1,G:3	G	A:0,G:9	G	A:0,G:4	G	A:0,G:11	G	A:0,G:7	G	A:0,G:7			0	0	0	0	0	0			0
10571483	7584574	T	14022	0.321923	CT	T:1935,C:1026	CT	T:2242,C:1453,G:1	N	NA	CT	T:337,C:3077	C	T:0,C:2586	C	T:0,C:1365	T	T:8	C	T:0,C:3	CT	T:1,C:4	C	T:0,C:3	C	T:0,C:4	CT	T:1,C:3			0	0	0	0	0	0			0
10572108	7585199	C	22284	0.30744	TC	C:2867,T:1793	TC	C:2467,T:2341	C	C:1510	T	C:0,T:5800,A:1	T	C:0,T:4016	T	C:7,T:1482	TC	C:1,T:2	T	C:0,T:6	T	C:0,T:3	T	C:0,T:7	T	C:0,T:4	T	C:0,T:6			0	0	0	0	0	0			0
10572208	7585299	C	17964	0.191271	CA	C:2689,A:999	CA	C:2461,A:705,G:1	N	NA	CA	C:3149,A:886	CA	C:2933,A:846,T:1	C	C:3294	C	C:10	C	C:7	C	C:15	C	C:9	C	C:12	C	C:14			0	0	0	0	0	0			0
10572955	7586046	G	22735	0.313701	AG	G:3707,A:1850,T:6	AG	G:3425,A:2695	N	NA	A	G:0,A:5493	A	G:0,A:4210	A	G:0,A:1349	A	G:0,A:6	A	G:0,A:3	A	G:0,A:4	A	G:0,A:6	A	G:0,A:13	A	G:0,A:6			0	0	0	0	0	0			0
10573225	7586316	G	16327	0.335273	AG	G:3239,A:1419	AG	G:2232,A:1580	N	NA	A	G:0,A:3421	A	G:3,A:3633	A	G:0,A:800	A	G:0,A:8	A	G:0,A:2	A	G:0,A:3	A	G:0,A:10	A	G:0,A:2	A	G:0,A:3			0	0	0	0	0	0			0
10573251	7586342	G	9629	0.38301	GA	G:3286,A:344,C:2,T:1	GA	G:2649,A:583,T:1	N	NA	A	G:1,A:982	A	G:0,A:1198	A	G:0,A:581,C:1	N	G:1	N	NA	N	NA	N	NA	N	NA	N	G:0,A:1			0	0	0	0	0	0			0
10573451	7586542	T	2590	0.313514	CT	T:408,C:189	CT	T:404,C:171	N	NA	C	T:0,C:454	C	T:0,C:574	C	T:0,C:390	T	T:4	T	T:4	T	T:4	T	T:2	T	T:4	T	T:3			0	0	0	0	0	0			0
10574041	7587132	A	25565	0.277058	GA	A:3912,G:2285	GA	A:3168,G:3005	G	A:0,G:1020	G	A:3,G:6820	G	A:0,G:4725	G	A:0,G:627	G	A:0,G:9	G	A:0,G:5	G	A:0,G:8	G	A:0,G:6	G	A:0,G:7	G	A:0,G:6			0	0	0	0	0	0			0
10574296	7587387	C	12055	0.407383	CT	C:3590,T:676	CT	C:3042,T:882,A:1	N	NA	CT	C:509,T:1676	T	C:1,T:1414	T	C:0,T:263,G:1	C	C:9	N	C:0,T:1	N	C:0,T:1	N	C:0,T:1	CT	C:1,T:1	N	C:0,T:1			0	0	0	0	0	0			0
10574993	7588084	G	19048	0.471913	GT	G:3847,T:1076	GT	G:3342,T:1778	G	G:2110,C:3	GT	G:756,T:3300,C:1	T	G:0,T:2339	T	G:0,T:496	G	G:11	N	NA	N	NA	N	NA	GT	G:1,T:2	G	G:3			0	0	0	0	0	0			0
10575442	7588533	T	11269	0.469074	TG	T:2391,G:406	TG	T:3131,G:1045	G	T:0,G:310	TG	T:459,G:1522	G	T:0,G:1609	G	T:1,G:394,C:1	N	T:1	N	NA	N	NA	N	NA	N	T:1	TG	T:1,G:1			0	0	0	0	0	0			0
10576266	7589357	C	20576	0.336266	TC	C:3806,T:1700,A:2,G:1	TC	C:2404,T:1604	N	NA	TC	C:606,T:4390	T	C:0,T:4603	TC	C:103,T:1356,A:1	C	C:11	N	C:0,T:1	N	C:0,T:1	N	C:0,T:1	N	NA	TC	C:1,T:1			0	0	0	0	0	0			0
10576860	7589951	G	18076	0.340341	AG	G:3220,A:1872	AG	G:2552,A:2555,T:1	N	NA	AG	G:380,A:4051	A	G:0,A:2615,T:1	A	G:0,A:829	G	G:10	A	G:0,A:2	A	G:0,A:4	A	G:0,A:7	A	G:0,A:7	AG	G:3,A:5			0	0	0	0	0	0			0
10576869	7589960	A	12842	0.439495	GA	A:3021,G:736	GA	A:2621,G:1052	G	A:0,G:2079,C:1	G	A:0,G:1761	G	A:1,G:1117	G	A:1,G:451,T:1	G	A:0,G:3	N	NA	N	NA	N	A:0,G:1	G	A:0,G:2	N	NA			0	0	0	0	0	0			0
10576942	7590033	G	10930	0.37118	GA	G:3241,A:344	GA	G:3628,A:523,C:1	A	G:0,A:811	A	G:0,A:1377	A	G:1,A:735	A	G:1,A:267,C:1	G	G:3	N	G:0,A:1	N	G:0,A:1	N	G:0,A:1	N	G:0,A:1	N	NA			0	0	0	0	0	0			0
10577054	7590145	T	26129	0.275939	CT	T:3780,C:2417	CT	T:3429,C:3088,A:1	N	NA	C	T:1,C:6943	C	T:0,C:4374,A:1	C	T:0,C:2093,G:2	CT	T:2,C:8	C	T:0,C:7	C	T:0,C:6	C	T:0,C:10	C	T:0,C:5	C	T:0,C:7			0	0	0	0	0	0			0
10577171	7590262	C	13066	0.373029	CT	C:4521,T:506,A:1	CT	C:3669,T:887	T	C:0,T:277	T	C:1,T:1610	T	C:0,T:1136	T	C:0,T:458	N	NA	N	NA	N	C:0,T:1	N	C:0,T:1	N	C:1	N	NA			0	0	0	0	0	0			0
10577339	7590430	T	30537	0.242591	AT	T:4337,A:2917,C:1	AT	T:3070,A:2974	A	T:0,A:3389	A	T:0,A:6467	A	T:0,A:4581,C:1,G:1	A	T:1,A:2797,G:1	AT	T:1,A:6	A	T:0,A:12	A	T:0,A:6	A	T:0,A:6	A	T:0,A:9	A	T:0,A:6			0	0	0	0	0	0			0
10578066	7591157	G	10477	0.285005	TG	G:1118,T:550	TG	G:1556,T:1425	N	NA	TG	G:311,T:2477	T	G:0,T:1903	T	G:1,T:1135,C:1	G	G:8	T	G:0,T:8	T	G:0,T:6	T	G:0,T:10	TG	G:2,T:3	TG	G:2,T:2			0	0	0	0	0	0			0
10579284	7592375	T	20658	0.372204	CT	T:4205,C:1129,A:8	CT	T:2746,C:1751	C	T:0,C:2132	CT	T:738,C:3431	C	T:0,C:3482	C	T:0,C:1034,G:2	CT	T:5,C:1	N	NA	N	NA	N	T:0,C:1	N	NA	CT	T:1,C:2			0	0	0	0	0	0			0
10580330	7593421	T	6926	0.219896	TG	T:1052,G:266	TG	T:1107,G:425	N	NA	TG	T:1381,G:390,A:1	TG	T:1397,G:442,C:1	T	T:464	T	T:9	T	T:9	T	T:6	T	T:7	T	T:7	T	T:9			0	0	0	0	0	0			0
10580780	7593871	G	19045	0.474298	G	G:6128,T:8,A:1	AG	G:2401,A:1877,T:1	N	NA	AG	G:488,A:3171	A	G:1,A:4502	AG	G:15,A:452	AG	G:3,A:2	AG	G:1,A:1	A	G:0,A:3	A	G:0,A:3	A	G:0,A:5	AG	G:2,A:6			0	0	0	0	0	0			0
10580868	7593959	T	12002	0.373104	T	T:4979	TG	T:2288,G:824	N	NA	TG	T:231,G:1494	G	T:0,G:1832	TG	T:26,G:328	T	T:5	TG	T:1,G:1	N	T:1	G	T:0,G:3	TG	T:2,G:3	N	T:1			0	0	0	0	0	0			0
10581574	7594665	A	2618	0.423224	A	A:1042	AC	A:396,C:317	N	NA	AC	A:71,C:396,T:1	C	A:0,C:395	N	NA	A	A:9	A	A:5	A	A:5	A	A:5	A	A:4	A	A:8			0	0	0	0	0	0			0
10581711	7594802	A	6948	0.310449	A	A:2814	AG	A:1597,G:290	N	NA	AG	A:300,G:779	G	A:0,G:923	AG	A:79,G:165,C:1	A	A:7	N	NA	N	A:1	N	NA	N	A:1	A	A:2			0	0	0	0	0	0			0
10582816	7595907	G	11777	0.235374	G	G:5468	GA	G:2834,A:528,T:1	N	NA	GA	G:677,A:1202	A	G:0,A:826	GA	G:23,A:216,T:1,C:1	G	G:10	N	NA	N	G:1	N	G:1	N	G:1	N	NA			0	0	0	0	0	0			0
10583082	7596173	A	8413	0.173184	A	A:3437	AG	A:2054,G:278	A	A:1187	AG	A:278,G:506	G	A:0,G:673	N	NA	A	A:3	AG	A:1,G:1	N	NA	G	A:0,G:2	G	A:0,G:2	A	A:3			0	0	0	0	0	0			0
10583908	7596999	G	21640	0.127634	GA	G:4186,A:763	GA	G:3777,A:633	G	G:1383	GA	G:3717,A:743	GA	G:4669,A:623,C:1	G	G:1144,T:1	G	G:7	G	G:3	G	G:3	G	G:6	G	G:6	G	G:6			0	0	0	0	0	0			0
10585063	7598154	C	1740	0.421264	C	C:409	TC	C:282,T:282	N	NA	TC	C:42,T:402	T	C:0,T:323	N	NA	N	C:1	C	C:2	N	C:1	TC	C:5,T:1	N	C:0,T:1	TC	C:2,T:2			0	0	0	0	0	0			0
10586060	7599151	C	10953	0.215649	CT	C:2631,T:668	CT	C:1912,T:581	N	NA	CT	C:1444,T:626	CT	C:1723,T:487	C	C:881	C	C:12	C	C:6	C	C:5	C	C:12	C	C:11	C	C:12			0	0	0	0	0	0			0
10586645	7599736	C	15017	0.403476	C	C:5285,A:2,T:1	CT	C:3044,T:1029	T	C:0,T:1153	CT	C:558,T:2234	T	C:0,T:1486	CT	C:69,T:156	CT	C:12,T:1	N	NA	T	C:0,T:5	N	C:0,T:1	T	C:0,T:3	N	C:0,T:1			0	0	0	0	0	0			0
10587042	7600133	T	17834	0.499832	T	T:4526	TC	T:2631,C:1572	T	T:1111	TC	T:594,C:3307	C	T:0,C:3329,A:1	TC	T:54,C:706,A:2,G:1	T	T:13	TC	T:2,C:1	TC	T:3,C:1	N	NA	N	NA	N	NA			0	0	0	0	0	0	omega,pi		0
10587419	7600510	T	16427	0.269556	T	T:7277,C:1	TC	T:3653,C:703	N	NA	TC	T:823,C:1309,A:2	TC	T:41,C:1488	TC	T:188,C:927,A:15	T	T:9	TC	T:1,C:1	N	NA	N	T:0,C:1	TC	T:1,C:1	TC	T:1,C:1			0	0	0	0	0	0			0
10587506	7600597	A	23052	0.415712	A	A:5920	GA	A:2410,G:1999	N	NA	GA	A:613,G:4794,C:1	G	A:41,G:4388	GA	A:599,G:2287	A	A:6	N	NA	N	A:1	G	A:0,G:2	N	A:1	N	NA			0	0	0	0	0	0			0
10588102	7601193	C	13213	0.41989	C	C:3030	GC	C:1941,G:1348	N	NA	GC	C:370,G:3068	G	C:0,G:2423	GC	C:207,G:825,T:1	C	C:10	GC	C:1,G:8	G	C:0,G:4	G	C:0,G:8	GC	C:4,G:6	G	C:0,G:8			0	0	0	0	0	0			0
10588360	7601451	T	8516	0.410052	T	T:2691	TA	T:1944,A:1080	N	NA	TA	T:290,A:1256,G:1	A	T:0,A:957	TA	T:97,A:199,G:1	T	T:2	N	NA	N	NA	N	T:0,A:1	TA	T:1,A:1	N	NA			0	0	0	0	0	0			0
10588904	7601995	T	4602	0.133638	T	T:2417	TA	T:1439,A:153	N	NA	TA	T:129,A:223,G:1	A	T:1,A:239	N	NA	N	T:1	N	NA	N	NA	N	NA	N	NA	N	NA			0	0	0	0	0	0			0
10589046	7602137	T	4767	0.314663	T	T:871	CT	T:364,C:414	N	NA	CT	T:134,C:710	C	T:0,C:777	CT	T:131,C:1349,A:17	N	T:1	N	NA	N	T:0,C:1	N	T:0,C:1	C	T:0,C:2	N	NA			0	0	0	0	0	0			0
10589149	7602240	C	26597	0.402301	C	C:5771	TC	C:2714,T:2243	TC	C:931,T:2844	TC	C:540,T:4534	T	C:0,T:4248,A:1	TC	C:744,T:2027	C	C:6	T	C:0,T:4	TC	C:1,T:7	T	C:0,T:7	TC	C:2,T:3	T	C:0,T:11			0	0	0	0	0	0			0
10589494	7602585	T	7662	0.417123	T	T:1995	GT	T:1000,G:937	N	NA	GT	T:171,G:1646	G	T:0,G:1293	GT	T:30,G:590	T	T:10	G	T:0,G:15	GT	T:1,G:11	G	T:0,G:6	GT	T:2,G:6	G	T:0,G:9			0	0	0	0	0	0			0
10589632	7602723	A	270	0.22963	A	A:152	AC	A:56,C:62	N	NA	N	NA	N	NA	N	NA	A	A:6	A	A:4	A	A:5	A	A:5	A	A:6	A	A:6			0	0	0	0	0	0			0
10592315	7605406	T	14652	0.418373	T	T:4009,G:1	CT	T:1696,C:1254	N	NA	CT	T:372,C:2850	C	T:0,C:3206	CT	T:53,C:1210,G:1	CT	T:11,C:3	C	T:0,C:10	CT	T:2,C:3	C	T:0,C:5	CT	T:3,C:7	C	T:0,C:6			0	0	0	0	0	0			0
10592651	7605742	T	11025	0.293696	T	T:1837,C:6	CT	T:847,C:708	C	T:0,C:2973	CT	T:211,C:1737	C	T:0,C:1553	CT	T:343,C:809,G:1	CT	T:8,C:1	CT	T:3,C:2	T	T:3	CT	T:6,C:1	CT	T:2,C:1	CT	T:5,C:1			0	0	0	0	0	0			0
10593091	7606182	G	2962	0.160365	GA	G:858,A:9	GA	G:651,A:59	N	NA	GA	G:200,A:225	GA	G:181,A:132	GA	G:597,A:50	G	G:4	G	G:4	G	G:2	G	G:4	G	G:9	G	G:2			0	0	0	0	0	0			0
10593562	7606653	A	15498	0.400439	A	A:5811	AG	A:2588,G:1071	N	NA	AG	A:501,G:2405	G	A:0,G:1699,C:1	AG	A:380,G:1031,C:11	A	A:12	N	NA	AG	A:1,G:2	N	A:0,G:1	AG	A:3,G:1	AG	A:1,G:1			0	0	0	0	0	0			0
10593658	7606749	C	4474	0.230443	C	C:1650	C	C:859	N	NA	CT	C:450,T:521	CT	C:339,T:385	CT	C:145,T:125	C	C:14	C	C:4	CT	C:5,T:1	CT	C:4,T:2	CT	C:4,T:2	C	C:3			0	0	0	0	0	0			0
10594345	7607436	C	30810	0.389127	C	C:6891,T:1,G:1	TC	C:3800,T:3536	N	NA	TC	C:703,T:6159	T	C:0,T:6590	TC	C:595,T:2532,A:1,G:1	C	C:10	T	C:0,T:7	T	C:0,T:8	T	C:0,T:6	T	C:0,T:8	T	C:0,T:8			0	0	0	0	0	0			0
10595294	7608385	A	16593	0.411619	A	A:4096	GA	A:2232,G:2155	N	NA	GA	A:419,G:4058	G	A:0,G:2815	GA	A:83,G:734,T:1	A	A:2	GA	A:1,G:1	N	A:0,G:1	G	A:0,G:5	GA	A:1,G:5	G	A:0,G:3			0	0	0	0	0	0	phastcons		0
10596443	7609534	C	19552	0.109094	C	C:4968,G:1	CT	C:3131,T:1379	N	NA	C	C:6135,A:2,T:1	CT	C:2485,T:753	C	C:697	C	C:10	CT	C:2,T:1	C	C:5	C	C:11	C	C:14	CT	C:12,T:1			0	0	0	0	0	0			0
10596573	7609664	T	21622	0.116872	T	T:4546	TC	T:3522,C:1228	N	NA	T	T:6880,C:1,G:1	TC	T:2975,C:1298	T	T:1171	TC	T:6,C:2	TC	T:4,C:3	TC	T:8,C:3	T	T:11	T	T:8	TC	T:8,C:1			0	0	0	0	0	0			0
10596832	7609923	G	28349	0.229532	G	G:6510	G	G:6909,A:1	N	NA	GA	G:732,A:6506,C:1	G	G:5824	G	G:1866	G	G:12	G	G:11	G	G:10	G	G:12	GA	G:5,A:4	GA	G:8,A:3			0	0	0	0	0	0			0
10597243	7610334	T	24621	0.148979	T	T:5620,C:1	TC	T:4951,C:1832	N	NA	T	T:6373,C:1,G:1	TC	T:3121,C:1834,A:1	T	T:886	T	T:6	TC	T:4,C:2	T	T:9	T	T:14	T	T:9	T	T:10			0	0	0	0	0	0			0
10597365	7610456	A	27483	0.146709	A	A:6068	AG	A:5418,G:2040	N	NA	A	A:7059	AG	A:3386,G:1992	A	A:1520	AG	A:5,G:5	AG	A:2,G:2	AG	A:5,G:1	A	A:7	A	A:5	N	A:0,G:1			0	0	0	0	0	0			0
10598922	7612013	C	311	0.446945	C	C:153	N	NA	N	NA	N	NA	N	NA	CT	C:19,T:139	C	C:4	C	C:2	C	C:2	C	C:2	C	C:2	C	C:2			0	0	0	0	0	0			0
10599647	7612738	C	25067	0.124586	C	C:5649	CA	C:4332,A:1631	N	NA	C	C:7419	CA	C:2792,A:1492	C	C:1751,G:1	CA	C:8,A:2	CA	C:9,A:6	C	C:5	C	C:10	C	C:6	C	C:4			0	0	0	0	0	0			0
10599996	7613087	G	20259	0.111605	G	G:3459,C:1	GA	G:3408,A:1396	G	G:3022	G	G:4432	GA	G:1886,A:865	G	G:1790	G	G:4	G	G:3	G	G:5	G	G:7	G	G:8	GA	G:4,A:3			0	0	0	0	0	0			0
10600677	7613768	G	6477	0.108229	G	G:1518	GT	G:1160,T:383,A:2	N	NA	G	G:1616	GT	G:648,T:318	G	G:832	G	G:5	GT	G:4,T:1	G	G:12	G	G:8	G	G:6	G	G:3			0	0	0	0	0	0			0
10602653	7615744	T	21003	0.18964	T	T:4129,G:1	TC	T:3533,C:1144	C	T:0,C:1033	T	T:4691,A:1,C:1	TC	T:3023,C:1804	T	T:1642,C:1	TC	T:8,C:2	TC	T:4,C:2	T	T:8	T	T:9	T	T:14	TC	T:11,C:1			0	0	0	0	0	0			0
10603875	7616966	G	12693	0.316789	G	G:2243,A:1	GA	G:1712,A:580	A	G:0,A:2828	G	G:2960,A:1,C:1	GA	G:1283,A:611	G	G:473	G	G:12	GA	G:4,A:2	G	G:10	G	G:10	G	G:11	GA	G:16,A:1			0	0	0	0	0	0			0
10603892	7616983	C	9162	0.104562	CA	C:1105,A:227	CA	C:1284,A:250	CA	C:2752,A:36	CA	C:1461,A:277,T:1	CA	C:1089,A:168	C	C:512	C	C:5	C	C:8	C	C:4	C	C:9	C	C:13	C	C:16			0	0	0	0	0	0			0
10606672	7619763	G	16380	0.336935	G	G:4508,A:3	GT	G:3981,T:621,A:3	N	NA	GT	G:282,T:2816	GT	G:1952,T:1293	GT	G:130,T:789,C:2	G	G:5	N	G:1	N	G:1	N	G:0,T:1	N	G:1	GT	G:1,T:1			0	0	0	0	0	0			0
10607255	7620346	T	29570	0.132939	T	T:6546	TC	T:4461,C:1773	N	NA	T	T:7248,C:1	TC	T:4098,C:2157	T	T:3283,A:2,G:1	TC	T:8,C:6	TC	T:2,C:6	TC	T:6,C:1	T	T:11	T	T:16	T	T:8			0	0	0	0	0	0			0
10607805	7620896	G	26014	0.126932	G	G:4734,A:1	GA	G:5252,A:1555	N	NA	G	G:6303	GA	G:3289,A:1746	G	G:3134	G	G:8	GA	G:2,A:2	G	G:2	G	G:8	G	G:6	GA	G:11,A:2			0	0	0	0	0	0			0
10607850	7620941	G	21596	0.142989	G	G:3704	GA	G:4242,A:1405	N	NA	G	G:5024,C:2	GA	G:3103,A:1683	G	G:2432,C:1	G	G:14	GA	G:2,A:6	G	G:7	G	G:10	G	G:8	G	G:10			0	0	0	0	0	0			0
10607961	7621052	A	8108	0.127528	A	A:2926,C:1	AT	A:2515,T:122	N	NA	AT	A:264,T:537	AT	A:1131,T:274	AT	A:237,T:101	A	A:5	A	A:3	N	NA	N	NA	N	A:1	AT	A:1,T:1			0	0	0	0	0	0			0
10608022	7621113	A	13459	0.432944	A	A:3406	TA	A:2243,T:1682	T	A:0,T:107	T	A:0,T:2927	T	A:1,T:2305	TA	A:177,T:611	T	A:0,T:7	T	A:0,T:13	TA	A:1,T:3	T	A:0,T:10	T	A:0,T:8	T	A:0,T:9			0	0	0	0	0	0			0
10608082	7621173	A	10003	0.306408	A	A:4080	AG	A:2557,G:1285	N	NA	G	A:1,G:403	G	A:1,G:1213,T:2	AG	A:297,G:164	G	A:0,G:4	AG	A:1,G:7	N	A:1	N	NA	G	A:0,G:4	G	A:0,G:6			0	0	0	0	0	0			0
10608215	7621306	C	12358	0.127043	C	C:2760,A:1	CA	C:3056,A:965	N	NA	C	C:3454	CA	C:1305,A:604	C	C:213	C	C:4	CA	C:2,A:4	CA	C:4,A:1	C	C:14	C	C:5	C	C:6			0	0	0	0	0	0			0
10608522	7621613	C	27042	0.169995	C	C:6008	CT	C:4134,T:1876	T	C:0,T:794	C	C:7062,A:2	CT	C:3082,T:1927	C	C:2156,A:1	C	C:9	CT	C:1,T:3	C	C:7	C	C:11	C	C:10	CT	C:11,T:2			0	0	0	0	0	0			0
10609428	7622519	T	26482	0.112416	T	T:6331	TC	T:4935,C:1339	N	NA	T	T:7297,C:1	TC	T:2811,C:1635	T	T:2130,C:2,A:1	TC	T:11,C:3	TC	T:4,C:6	TC	T:3,C:1	T	T:12	T	T:13	TC	T:9,C:2			0	0	0	0	0	0			0
10609565	7622656	G	21890	0.319507	G	G:6542,A:1	GT	G:4746,T:803	N	NA	GT	G:778,T:3336	GT	G:2451,T:1941	GT	G:377,T:914,A:1	G	G:13	GT	G:4,T:1	GT	G:1,T:1	T	G:0,T:2	GT	G:3,T:4	GT	G:2,T:1			0	0	0	0	0	0			0
10609646	7622737	G	14959	0.151146	G	G:4008	GA	G:2535,A:914	N	NA	G	G:3520	GA	G:2044,A:1347	G	G:591	G	G:7	A	G:0,A:2	G	G:3	G	G:2	G	G:2	G	G:7			0	0	0	0	0	0			0
10610134	7623225	C	13619	0.164329	C	C:3508	CA	C:2447,A:872	A	C:0,A:511	C	C:3737,T:1	CA	C:1224,A:855	C	C:464	N	NA	N	C:1	N	C:1	N	NA	C	C:2	N	C:1			0	0	0	0	0	0			0
10610674	7623765	G	9917	0.267924	GT	G:1880,T:828,A:1	GT	G:1294,T:624	N	NA	GT	G:2083,T:748	GT	G:1709,T:457,A:2	G	G:291	G	G:7	G	G:8	G	G:6	G	G:8	G	G:9	G	G:7			0	0	0	0	0	0			0
10610763	7623854	T	11723	0.46251	T	T:4475	TC	T:1775,C:921	N	NA	C	T:0,C:2168	C	T:0,C:1770	TC	T:49,C:563,G:2	N	T:0,C:1	TC	T:1,C:1	C	T:0,C:3	N	NA	N	NA	N	NA			0	0	0	0	0	0			0
10611187	7624278	T	9691	0.155299	T	T:2381,C:1	TC	T:1597,C:970	N	NA	T	T:2271	TC	T:1503,C:534	T	T:434	T	T:15	TC	T:3,C:4	TC	T:5,C:1	T	T:13	T	T:18	TC	T:9,C:2			0	0	0	0	0	0			0
10611430	7624521	G	21557	0.130584	G	G:4858	GA	G:3823,A:1489	N	NA	G	G:5607,C:2	GA	G:3100,A:1326	G	G:1352	G	G:11	GA	G:4,A:2	GA	G:13,A:1	G	G:10	G	G:19	G	G:7			0	0	0	0	0	0			0
10611606	7624697	C	31465	0.127125	C	C:6649,A:7,T:1	CG	C:3634,G:1425,T:1	C	C:5802	CG	C:6294,G:185,T:1	CG	C:3494,G:2390,T:1	C	C:1581	CG	C:6,G:1	CG	C:7,G:7	CG	C:10,G:1	C	C:10	CG	C:11,G:3	CG	C:10,G:1			0	0	0	0	0	0			0
10613169	7626260	A	24986	0.416393	A	A:6033,G:2	AT	A:3891,T:1166,C:2	A	A:1783	AT	A:495,T:4544	AT	A:2100,T:2538,G:1	AT	A:272,T:2156,G:2,C:1	A	A:10	AT	A:10,T:5	AT	A:1,T:5	T	A:0,T:9	AT	A:2,T:10	AT	A:3,T:8			0	0	0	0	0	0			0
10614205	7627296	A	28102	0.154971	A	A:6775	AC	A:5213,C:1902	N	NA	AC	A:6796,C:521,G:1	AC	A:3319,C:1931	A	A:1641,G:2,C:1	AC	A:5,C:3	AC	A:7,C:2	AC	A:9,C:1	A	A:9	AC	A:8,C:2	AC	A:13,C:2			0	0	0	0	0	0			0
10614275	7627366	A	25055	0.127799	A	A:6383,T:1,G:1	AC	A:5016,C:1465	N	NA	AC	A:5912,C:330	AC	A:3301,C:1406,T:1	A	A:1237,C:1,G:1	AC	A:4,C:1	AC	A:2,C:2	A	A:2	A	A:5	AC	A:8,C:1	AC	A:8,C:1			0	0	0	0	0	0			0
10616095	7629231	T	25458	0.348378	T	T:6051,C:1	CT	T:2515,C:2594	N	NA	C	T:0,C:5333,G:1	C	T:1,C:4978,A:2	CT	T:302,C:3679,A:1	C	T:0,C:7	C	T:0,C:6	C	T:0,C:4	C	T:0,C:7	C	T:0,C:4	C	T:0,C:4			0	0	0	0	0	0			0
10616122	7629258	T	27943	0.488494	T	T:6540	TC	T:5040,C:1118,G:1	N	NA	TC	T:429,C:5653	TC	T:1994,C:3812	TC	T:289,C:3067	T	T:8	TC	T:5,C:2	C	T:0,C:8	C	T:0,C:10	C	T:0,C:11	TC	T:3,C:5			0	0	0	0	0	0			0
10616471	7629607	C	3869	0.122512	C	C:840	CT	C:492,T:283	N	NA	C	C:795	CT	C:265,T:189	C	C:1002,T:2,G:1	C	C:2	N	NA	N	C:1	N	C:1	C	C:2	N	NA			0	0	0	0	0	0			0
10617668	7630804	T	30698	0.16861	T	T:7217,A:1	TC	T:4975,C:1756	N	NA	TC	T:6585,C:520	TC	T:4769,C:2900	T	T:1975	T	T:8	TC	T:5,C:2	T	T:9	T	T:13	TC	T:7,C:6	TC	T:6,C:1			0	0	0	0	0	0	omega,pi		0
10620229	7633365	A	35920	0.126949	A	A:7436,G:1	AC	A:5654,C:1747	N	NA	A	A:7596	AC	A:4165,C:2812,T:1	A	A:6505,G:2,C:1	A	A:14	AC	A:7,C:4	AC	A:6,C:1	A	A:12	AC	A:3,C:4	A	A:3			0	0	0	0	0	0			0
10620538	7633674	A	25657	0.117746	A	A:5922	AG	A:3610,G:1466	A	A:2088	A	A:5480,G:1	AG	A:3238,G:1554	A	A:2298	A	A:9	AG	A:5,G:1	A	A:4	A	A:10	A	A:8	AG	A:7,G:1			0	0	0	0	0	0			0
10621188	7634324	A	28288	0.129242	A	A:6627,C:1	AG	A:5774,G:1799	N	NA	A	A:6530,C:1	AG	A:4452,G:1857	A	A:1246,T:1	A	A:12	AG	A:8,G:4	AG	A:7,G:1	A	A:9	A	A:6	A	A:4			0	0	0	0	0	0			0
10621484	7634620	C	21871	0.149513	C	C:5494,T:1	CG	C:3998,G:1409,A:1,T:1	N	NA	C	C:5646,T:1	CG	C:2713,G:1861,T:1	C	C:745	C	C:5	CG	C:1,G:1	C	C:7	C	C:7	CG	C:5,G:4	CG	C:5,G:3			0	0	0	0	0	0			0
10622267	7635403	A	26436	0.122901	A	A:5254,G:1	AG	A:5249,G:1178	N	NA	AG	A:6189,G:498	AG	A:3019,G:1570,C:1	A	A:3474,G:2,C:1	A	A:8	AG	A:5,G:1	A	A:7	A	A:7	AG	A:2,G:3	AG	A:4,G:2			0	0	0	0	0	0			0
10622308	7635444	G	27481	0.497216	G	G:5129,C:1	AG	G:4824,A:1244,T:1	N	NA	AG	G:611,A:6354	AG	G:1513,A:2938	AG	G:1587,A:3278,T:1	G	G:7	AG	G:3,A:1	AG	G:3,A:10	A	G:0,A:9	AG	G:2,A:5	AG	G:1,A:3			0	0	0	0	0	0			0
10622543	7635679	C	26137	0.118261	C	C:5865,T:2	CG	C:4297,G:1009,A:13,T:1	N	NA	CG	C:6551,G:356,T:2	CG	C:3990,G:1726,A:35	C	C:2290	C	C:4	CG	C:4,G:1	C	C:7	C	C:12	CG	C:2,G:2	C	C:6			0	0	0	0	0	0			0
10622681	7635817	T	29591	0.170491	T	T:7269,C:2	TC	T:4345,C:2039	N	NA	TC	T:6907,C:507	TC	T:4687,C:2497	T	T:1338	T	T:4	T	T:5	T	T:8	T	T:12	T	T:6	TC	T:3,C:1			0	0	0	0	0	0			0
10622947	7636083	A	4391	0.147119	A	A:758	AC	A:631,C:257,G:1	N	NA	AC	A:793,C:102	AC	A:309,C:286,T:1	A	A:1252,C:1	A	A:8	A	A:2	A	A:7	A	A:7	N	NA	N	A:1			0	0	0	0	0	0			0
10622988	7636124	T	3216	0.102923	T	T:571	TC	T:445,C:108	N	NA	TC	T:539,C:30	TC	T:296,C:183	T	T:1034,C:10	T	T:9	T	T:5	T	T:2	T	T:6	T	T:8	T	T:2			0	0	0	0	0	0			0
10623609	7636745	T	25145	0.125432	T	T:5264,C:2	TC	T:2852,C:990	N	NA	TC	T:4114,C:390	TC	T:3223,C:1772,A:1,G:1	T	T:6536	TC	T:3,C:3	T	T:2	T	T:4	T	T:6	N	T:1	N	T:1			0	0	0	0	0	0			0
10623805	7636941	C	26800	0.110896	C	C:5458,T:1	CT	C:2526,T:655	C	C:1400,A:1	CT	C:3966,T:328,A:1	CT	C:4199,T:1987	C	C:6276,T:1,G:1	C	C:4	C	C:3	C	C:2	C	C:7	C	C:3	N	NA			0	0	0	0	0	0			0
10624996	7638132	G	33303	0.126115	G	G:7022	GA	G:5270,A:1510,C:1	N	NA	GA	G:6297,A:545	GA	G:4536,A:2143	G	G:5976,A:2,T:1	G	G:7	GA	G:5,A:3	G	G:5	G	G:9	A	G:0,A:2	GA	G:5,A:3			0	0	0	0	0	0			0
10625077	7638213	T	32868	0.242333	T	T:6227,G:2	TC	T:4779,C:1580,G:1	C	T:0,C:4112	TC	T:5940,C:315	TC	T:3484,C:1954,G:1	T	T:4467,C:4,G:2	TC	T:2,C:1	N	NA	T	T:3	T	T:2	TC	T:1,C:3	T	T:4			0	0	0	0	0	0			0
10625105	7638241	A	24581	0.100484	A	A:5424	AG	A:4045,G:707	G	A:0,G:585,C:2,T:1	AG	A:5149,G:120	AG	A:3024,G:1058	A	A:4462,C:3,T:1	AG	A:1,G:1	A	A:2	N	NA	N	A:1	N	NA	A	A:2			0	0	0	0	0	0			0
10625297	7638433	C	23409	0.288052	C	C:7429,A:1	CT	C:5482,T:594	N	NA	CT	C:581,T:3030	CT	C:2678,T:2001	CT	C:494,T:1118,A:1	C	C:7	C	C:8	N	C:1	N	C:0,T:1	CT	C:8,T:1	N	NA			0	0	0	0	0	0			0
10625520	7638656	A	22745	0.137261	A	A:5496	AG	A:3511,G:1073	N	NA	AG	A:5064,G:427	AG	A:3990,G:1620	A	A:1561,G:2,C:1	A	A:4	AG	A:1,G:4	N	A:1	A	A:10	AG	A:4,G:2	AG	A:4,G:3			0	0	0	0	0	0			0
10625722	7638858	C	2104	0.140684	C	C:375	CT	C:427,T:130	N	NA	CT	C:549,T:54	CT	C:221,T:108	CT	C:236,T:4	C	C:3	N	NA	N	C:1	C	C:2	C	C:2	N	C:0,T:1			0	0	0	0	0	0			0
10625742	7638878	T	2354	0.138063	T	T:363,G:1	TC	T:394,C:115,G:1	N	NA	TC	T:482,C:52	TC	T:199,C:156,G:1	T	T:587,C:2,G:1	T	T:3	N	NA	N	T:1	N	T:1	T	T:4	T	T:4			0	0	0	0	0	0			0
10625751	7638887	G	3428	0.105309	G	G:485	GT	G:601,T:143	N	NA	GT	G:866,T:53,A:1	GT	G:376,T:165	G	G:738	N	G:1,A:1	N	NA	N	G:1	N	NA	G	G:5	G	G:2			0	0	0	0	0	0			0
10625755	7638891	C	3654	0.1289	C	C:558	CT	C:599,T:188	N	NA	CT	C:921,T:53	CT	C:370,T:230	C	C:733,A:1,G:1	N	NA	N	NA	N	C:1	N	NA	C	C:5	C	C:3			0	0	0	0	0	0			0
10627309	7640445	C	12692	0.154113	C	C:2956,G:1	CT	C:2595,T:909,A:1	N	NA	CT	C:2632,T:180	CT	C:2123,T:867	C	C:428	C	C:4	CT	C:8,T:2	CT	C:4,T:1	C	C:7	C	C:2	CT	C:1,T:1			0	0	0	0	0	0			0
10627853	7640989	G	20982	0.130112	G	G:5224	GA	G:2947,A:1168	N	NA	GA	G:5244,A:418,T:1	GA	G:2531,A:1143	G	G:2304,A:1,C:1	G	G:5	N	G:1	N	G:0,A:1	N	G:1	GA	G:2,A:1	G	G:5			0	0	0	0	0	0			0
10628023	7641159	G	23713	0.12588	G	G:4659,T:34	GA	G:2602,A:995,T:19	G	G:703	GA	G:4989,A:397,T:36	GA	G:2884,A:1591,T:19	G	G:4780,C:3,A:2	G	G:10	G	G:8	GA	G:5,A:1	G	G:6	GA	G:4,A:3	GA	G:3,A:1			0	0	0	0	0	0			0
10628200	7641336	C	33033	0.480459	C	C:7720	CT	C:5374,T:1407	N	NA	CT	C:686,T:6443	CT	C:2902,T:4405	CT	C:480,T:3616	C	C:11	CT	C:12,T:2	CT	C:1,T:1	T	C:0,T:5	CT	C:6,T:6	CT	C:4,T:3			0	0	0	0	0	0			0
10628241	7641377	A	30178	0.12244	A	A:7197,C:1	AG	A:4417,G:1136	N	NA	AG	A:6694,G:423,T:1	AG	A:4603,G:2135,T:2	A	A:3565,C:3,G:1	A	A:6	AG	A:2,G:1	A	A:4	A	A:10	A	A:8	A	A:3			0	0	0	0	0	0			0
10629105	7642241	G	22934	0.110142	G	G:6261,A:2,T:1,C:1	GA	G:3871,A:909	N	NA	GA	G:5917,A:238	GA	G:2510,A:1376	G	G:1847,A:1	GA	G:7,A:1	GA	G:1,A:6	GA	G:10,A:1	G	G:7	GA	G:5,A:6	GA	G:8,A:2			0	0	0	0	0	0			0
10629161	7642297	C	29327	0.11798	C	C:7746,A:24,T:1	CT	C:4398,T:1145	N	NA	CT	C:7460,T:290	CT	C:4239,T:2024	C	C:1999,A:1	C	C:9	C	C:4	C	C:8	C	C:13	CT	C:3,T:4	CT	C:5,T:2			0	0	0	0	0	0			0
10629258	7642394	T	28883	0.144237	T	T:7716	TC	T:4061,C:1225,G:1	N	NA	TC	T:6963,C:424	TC	T:4191,C:2517,A:2	T	T:1782,G:1	TC	T:8,C:4	TC	T:3,C:10	T	T:4	T	T:18	TC	T:4,C:8	TC	T:11,C:1			0	0	0	0	0	0			0
10635100	7648543	C	117	0.478632	N	NA	N	NA	N	NA	N	NA	CT	C:61,T:56	N	NA	N	NA	N	NA	N	C:1	N	C:1	N	C:1	N	NA			0	0	0	0	0	0			0
10635102	7648545	C	103	0.417476	N	NA	N	NA	N	NA	N	NA	CT	C:60,T:43	N	NA	N	NA	N	NA	N	C:1	N	C:1	N	C:1	N	NA			0	0	0	0	0	0			0
10635347	7648790	G	1674	0.101553	G	G:451	GA	G:352,A:78	N	NA	GA	G:320,A:21	GA	G:237,A:71	G	G:144	G	G:2	G	G:2	G	G:2	G	G:3	G	G:2	G	G:6			0	0	0	0	0	0			0
10635401	7648844	T	2878	0.162265	T	T:781	TC	T:577,C:174	N	NA	TC	T:627,C:51	TC	T:426,C:242	N	NA	T	T:5	T	T:4	T	T:5	T	T:4	T	T:4	T	T:3			0	0	0	0	0	0			0
10635571	7649014	C	31895	0.441166	C	C:7625,A:1	CA	C:5528,A:1444	N	NA	CA	C:751,A:6498	CA	C:2944,A:3733	CA	C:976,A:2395	C	C:10	CA	C:8,A:1	CA	C:2,A:5	A	C:0,A:8	CA	C:9,A:1	CA	C:6,A:5			0	0	0	0	0	0			0
10635779	7649222	G	19423	0.446996	G	G:6063,A:1	AG	G:2387,A:2098	N	NA	A	G:1,A:4296	A	G:0,A:3696	AG	G:231,A:650	A	G:0,A:7	A	G:0,A:5	A	G:0,A:2	A	G:0,A:5	A	G:0,A:2	A	G:0,A:5			0	0	0	0	0	0			0
10636096	7649539	C	19106	0.177955	C	C:4179,A:5,T:2	C	C:3851	A	C:0,A:3395	C	C:4278	C	C:2945	C	C:448,G:3	C	C:3	C	C:5	N	C:1	C	C:10	C	C:10	C	C:6	no_hets		0	0	0	0	0	0			0
10636241	7649684	A	17335	0.15835	A	A:3656,T:3	AG	A:2826,G:1133,T:3,C:1	A	A:1677	AG	A:3776,G:360	AG	A:2243,G:1252	A	A:405	AG	A:6,G:1	AG	A:1,G:3	A	A:7	A	A:7	AG	A:6,G:1	A	A:5			0	0	0	0	0	0			0
10637217	7650660	A	27664	0.113288	A	A:7328	AG	A:4581,G:1191	N	NA	AG	A:6748,G:451	AG	A:3825,G:1492	A	A:2047,C:1	AG	A:3,G:2	AG	A:1,G:2	AG	A:3,G:1	A	A:6	AG	A:1,G:2	AG	A:1,G:1			0	0	0	0	0	0			0
10637604	7651047	C	24656	0.188027	C	C:5423,A:1,T:1	CT	C:3934,T:1331,A:5	T	C:0,T:1170,G:1	CT	C:5358,T:290	CT	C:3191,T:1844	C	C:2106,G:1	C	C:9	CT	C:4,T:2	CT	C:8,T:1	C	C:7	CT	C:8,T:2	CT	C:6,T:4			0	0	0	0	0	0			0
10637607	7651050	G	24832	0.195031	G	G:5243	GA	G:3989,A:1334	A	G:1,A:1364	GA	G:5213,A:298	GA	G:3418,A:1847	G	G:2124,C:1	GA	G:6,A:2	GA	G:3,A:3	G	G:7	G	G:6	GA	G:9,A:2	GA	G:8,A:4			0	0	0	0	0	0			0
10637654	7651097	G	17528	0.179827	G	G:3348	GA	G:2677,A:420	A	G:0,A:1904	GA	G:3496,A:79	GA	G:2253,A:749	G	G:2600,C:2	G	G:8	G	G:2	G	G:8	G	G:8	GA	G:3,A:2	GA	G:10,A:2			0	0	0	0	0	0			0
10637856	7651299	G	16042	0.126605	GC	G:2944,C:487	GC	G:3986,C:615,T:1	N	NA	GC	G:3962,C:592	GC	G:2698,C:337	G	G:420	N	G:1	G	G:8	G	G:10	G	G:6	G	G:5	G	G:10			0	0	0	0	0	0			0
10637940	7651383	T	21390	0.108275	TG	T:3097,G:543	TG	T:4252,G:522	T	T:2419,G:11	TG	T:4397,G:616,C:1	TG	T:3635,G:623	T	T:1273,G:1	T	T:7	T	T:7	T	T:10	T	T:9	T	T:11	T	T:10			0	0	0	0	0	0			0
10638384	7651827	C	27109	0.115829	C	C:6901	CT	C:4029,T:1216,A:1	N	NA	CT	C:7031,T:615	CT	C:3748,T:1308	C	C:2258,T:1,G:1	CT	C:6,T:3	CT	C:1,T:4	CT	C:9,T:1	C	C:15	CT	C:3,T:6	CT	C:9,T:3			0	0	0	0	0	0			0
10638476	7651919	T	27169	0.108101	T	T:6267,C:1	TC	T:4402,C:1411	T	T:2873,G:4	TC	T:6376,C:324	TC	T:2438,C:1201	T	T:1871,G:1	T	T:8	T	T:9	T	T:12	T	T:10	TC	T:2,C:2	TC	T:2,C:2			0	0	0	0	0	0			0
10638486	7651929	G	26240	0.107431	G	G:6326,T:1	GA	G:4232,A:1435	G	G:2903	GA	G:6149,A:304	GA	G:2068,A:1080	G	G:1738,C:4	G	G:10	G	G:5	G	G:13	G	G:10	GA	G:3,A:2	GA	G:4,A:2			0	0	0	0	0	0			0
10639487	7652930	A	11264	0.207386	A	A:2427	AG	A:2354,G:1070	N	NA	AG	A:2768,G:288,T:1	AG	A:1233,G:978	A	A:145	AG	A:4,G:4	AG	A:3,G:5	AG	A:6,G:1	A	A:7	AG	A:4,G:4	AG	A:9,G:4			0	0	0	0	0	0			0
10639651	7653094	G	15783	0.17183	G	G:2965	GA	G:3120,A:1011	N	NA	GA	G:3983,A:349	GA	G:2318,A:1352	G	G:685	G	G:6	GA	G:6,A:1	G	G:3	G	G:6	GA	G:3,A:4	G	G:9			0	0	0	0	0	0	omega,pi		0
10639836	7653279	A	21958	0.157619	A	A:4854	AG	A:3944,G:1623	N	NA	AG	A:5682,G:482	AG	A:2875,G:1356,T:1	A	A:1141	AG	A:5,G:2	AG	A:4,G:4	A	A:4	A	A:11	AG	A:9,G:7	AG	A:9,G:2			0	0	0	0	0	0			0
10640503	7653946	G	30578	0.138662	G	G:6828,A:2	GT	G:4899,T:1879,C:2	N	NA	GT	G:6902,T:362,A:1	GT	G:4840,T:1999,A:1	G	G:2863	G	G:12	G	G:5	G	G:8	G	G:12	GT	G:2,T:1	GT	G:8,T:2			0	0	0	0	0	0			0
10640539	7653982	A	32205	0.134575	A	A:7127	AG	A:5634,G:2058	N	NA	AG	A:7180,G:389	AG	A:4852,G:1884,T:4	A	A:3074,G:3	AG	A:7,G:6	AG	A:6,G:1	A	A:7	A	A:9	AG	A:2,G:2	AG	A:10,G:1			0	0	0	0	0	0			0
10641725	7655168	A	39390	0.201853	A	A:7231,G:2,T:1	AG	A:5345,G:1717,T:1	AG	A:4101,G:3057,T:7,C:4	AG	A:6667,G:571	AG	A:4724,G:2603,T:1,C:1	A	A:3355,C:1,G:1	AG	A:2,G:3	AG	A:2,G:1	A	A:12	A	A:11	AG	A:2,G:1	A	A:4			0	0	0	0	0	0			0
10641838	7655281	G	37688	0.154505	G	G:7550,A:5,T:1	GT	G:5153,T:1982,C:2	G	G:2221	GT	G:6571,T:591,A:1	GT	G:4199,T:3247,A:1,C:1	G	G:6159,T:2,C:2	G	G:10	GT	G:10,T:1	G	G:10	G	G:16	GT	G:4,T:3	GT	G:6,T:3			0	0	0	0	0	0			0
10641958	7655401	T	24762	0.13234	T	T:5148,G:2,C:1	TC	T:4195,C:1249,G:2,A:1	T	T:2289,C:1	TC	T:5545,C:416,G:2	TC	T:2057,C:1609	T	T:2244,C:1	TC	T:1,C:3	TC	T:3,C:4	TC	T:5,C:1	T	T:8	TC	T:4,C:6	TC	T:7,C:3			0	0	0	0	0	0			0
10642011	7655454	C	17699	0.139782	C	C:4546	CA	C:3808,A:1233	N	NA	CA	C:4659,A:326	CA	C:1896,A:915	C	C:316	C	C:5	C	C:2	A	C:0,A:2	N	C:1	CA	C:1,A:4	CA	C:3,A:1			0	0	0	0	0	0			0
10642883	7656326	A	31289	0.151874	A	A:7441,T:2	AG	A:4851,G:1630	N	NA	AG	A:6997,G:614,T:1	AG	A:4242,G:2506	A	A:3003,G:2	AG	A:3,G:1	A	A:2	A	A:4	A	A:6	AG	A:4,G:2	AG	A:7,G:1			0	0	0	0	0	0			0
10643586	7657029	A	9483	0.143415	A	A:2112,C:1	AG	A:1723,G:470	N	NA	AG	A:1950,G:151,T:1	AG	A:1433,G:736,C:1	A	A:902,G:3	A	A:4	A	A:3	A	A:4	A	A:4	N	NA	A	A:2			0	0	0	0	0	0			0
10643593	7657036	C	10707	0.141403	C	C:2325,T:1	CA	C:1949,A:536	N	NA	CA	C:2183,A:199,T:1	CA	C:1579,A:778	C	C:1154,A:1,G:1	C	C:4	C	C:4	C	C:6	C	C:5	N	NA	C	C:2			0	0	0	0	0	0			0
10643919	7657362	A	10956	0.139284	A	A:1824	AG	A:1510,G:738	A	A:2850	AG	A:2068,G:143	AG	A:783,G:645	A	A:395	AG	A:7,G:1	AG	A:4,G:4	A	A:6	A	A:7	AG	A:3,G:2	AG	A:3,G:1			0	0	0	0	0	0			0
10644436	7657879	T	32492	0.493014	T	T:7362,G:1	AT	T:4961,A:1328,C:1	A	T:0,A:1222	AT	T:627,A:6331,G:1	AT	T:2110,A:3800,C:1	AT	T:959,A:3786,C:1,G:1	T	T:5	AT	T:7,A:6	AT	T:3,A:5	A	T:0,A:4	AT	T:4,A:1	AT	T:2,A:3			0	0	0	0	0	0			0
10644758	7658201	A	12978	0.45423	A	A:4154,C:17	AC	A:1672,C:1026	C	A:0,C:541	C	A:0,C:2168	C	A:1,C:1349,G:1	AC	A:1255,C:794	AC	A:5,C:1	A	A:8	A	A:3	C	A:0,C:2	C	A:0,C:2	N	NA			0	0	0	0	0	0			0
10645045	7658488	G	20708	0.329824	G	G:5594	GA	G:4016,A:396,T:1	N	NA	GA	G:473,A:2323	GA	G:2374,A:1858,T:2	GA	G:1417,A:2253,C:1	G	G:3	N	NA	N	NA	N	NA	N	G:1	G	G:2			0	0	0	0	0	0			0
10645126	7658569	A	23991	0.377725	A	A:5394	GA	A:2938,G:2286	N	NA	G	A:2,G:4671	G	A:0,G:5400	GA	A:728,G:2572	GA	A:7,G:4	G	A:0,G:7	G	A:0,G:5	G	A:0,G:4	G	A:0,G:4	G	A:0,G:9			0	0	0	0	0	0			0
10645169	7658612	G	13986	0.350279	G	G:4913	GA	G:2871,A:887,C:1	G	G:764	A	G:0,A:1639	A	G:0,A:1528,T:1	GA	G:537,A:845	N	NA	N	NA	N	NA	N	NA	N	G:0,A:1	A	G:0,A:2			0	0	0	0	0	0	pi		0
10645440	7658883	A	19826	0.138656	AC	A:3315,C:731	AC	A:2915,C:663	N	NA	AC	A:3724,C:683	AC	A:4374,C:665	A	A:2748,C:7,G:1	A	A:14	A	A:13	A	A:7	A	A:7	A	A:13	A	A:8			0	0	0	0	0	0			0
10645729	7659172	C	27424	0.472324	C	C:6103,T:2,G:1	CT	C:3991,T:820	N	NA	CT	C:525,T:5280	CT	C:2089,T:2712	CT	C:1757,T:4139,G:3,A:2	CT	C:7,T:3	CT	C:2,T:8	CT	C:3,T:3	T	C:0,T:6	CT	C:10,T:2	CT	C:2,T:1			0	0	0	0	0	0			0
10646050	7659493	A	7983	0.298134	A	A:3562,G:2	AT	A:1995,T:374,G:1	N	NA	T	A:0,T:950	T	A:0,T:962	AT	A:43,T:94	A	A:3	AT	A:1,T:1	N	NA	N	NA	N	NA	N	NA			0	0	0	0	0	0			0
10646208	7659651	C	26490	0.488524	C	C:6071,A:2,T:1	CT	C:4444,T:1284	N	NA	CT	C:563,T:5430,A:1	CT	C:2126,T:3607	CT	C:341,T:2619,A:1	C	C:10	CT	C:2,T:2	CT	C:1,T:6	T	C:0,T:8	CT	C:7,T:6	CT	C:1,T:6			0	0	0	0	0	0	omega,pi		0
10646662	7660105	G	16578	0.253649	G	G:5030,A:1	GC	G:4165,C:330	N	NA	GC	G:509,C:1663,A:1,T:1	GC	G:1556,C:1024,A:2	GC	G:1108,C:1188	G	G:2	N	G:1	N	NA	N	G:1	G	G:2	N	G:1			0	0	0	0	0	0	omega,pi,phastcons	NM_007191,+-,WIF1 wnt inhibitory factor 1 precursor	0
10647301	7660744	T	32432	0.121146	T	T:5788,C:1	TC	T:4439,C:1566,A:6	T	T:5930,G:2,C:1	TC	T:6228,C:546	TC	T:3664,C:1812	T	T:2445,C:3,G:1	T	T:10	TC	T:6,C:1	TC	T:6,C:1	T	T:9	TC	T:2,C:3	TC	T:8,C:1			0	0	0	0	0	0		NM_007191,+-,WIF1 wnt inhibitory factor 1 precursor	0
10647565	7661008	G	25656	0.193015	G	G:6385	GA	G:4892,A:410	G	G:5289	GA	G:541,A:1710	GA	G:2459,A:1353,C:1	GA	G:1137,A:1479	G	G:8	GA	G:5,A:1	N	G:1	N	G:0,A:1	G	G:5	G	G:3			0	0	0	0	0	0	omega,pi	NM_007191,+-,WIF1 wnt inhibitory factor 1 precursor	0
10647656	7661099	C	29024	0.199525	C	C:4633,G:1	CT	C:2700,T:1070	CT	C:1213,T:2492	CT	C:4903,T:389,A:3	CT	C:2426,T:1840,A:5	C	C:7341,G:6,A:2	C	C:7	N	C:1	C	C:4	C	C:4	CT	C:2,T:3	CT	C:5,T:1			0	0	0	0	0	0		NM_007191,+-,WIF1 wnt inhibitory factor 1 precursor	0
10648182	7661625	T	32739	0.351721	T	T:6985	CT	T:3236,C:3115	N	NA	C	T:0,C:5991	C	T:56,C:6446,A:1	CT	T:1238,C:5668,A:2,G:1	CT	T:1,C:2	C	T:0,C:3	C	T:0,C:2	C	T:0,C:2	C	T:0,C:2	N	T:0,C:1			0	0	0	0	0	0		NM_007191,+-,WIF1 wnt inhibitory factor 1 precursor	0
10648775	7662218	T	1069	0.457437	CT	T:168,C:7	CT	T:262,C:47	N	NA	CT	T:27,C:259	CT	T:32,C:267	N	NA	T	T:2	T	T:5	T	T:6	CT	T:4,C:1	CT	T:3,C:1	T	T:3			0	0	0	0	0	0		NM_007191,+-,WIF1 wnt inhibitory factor 1 precursor	0
10648805	7662248	T	1173	0.168798	T	T:181	TC	T:155,C:74	N	NA	TC	T:243,C:10	TC	T:289,C:114	T	T:107	T	T:5	T	T:6	T	T:6	T	T:2	T	T:2	T	T:6			0	0	0	0	0	0		NM_007191,+-,WIF1 wnt inhibitory factor 1 precursor	0
10649048	7662491	G	575	0.45913	G	G:179	GA	G:105,A:51	N	NA	A	G:0,A:123	N	NA	GA	G:27,A:90	GA	G:2,A:4	N	NA	G	G:2	GA	G:1,A:1	N	G:0,A:1	N	G:0,A:1			0	0	0	0	0	0		NM_007191,+-,WIF1 wnt inhibitory factor 1 precursor	0
10649297	7662740	C	28802	0.156274	C	C:7618	CT	C:4106,T:1590	N	NA	CT	C:6563,T:472,A:2	CT	C:4682,T:2439,A:1	C	C:1329	C	C:10	C	C:5	C	C:5	C	C:15	C	C:4	C	C:7			0	0	0	0	0	0		NM_007191,+-,WIF1 wnt inhibitory factor 1 precursor	0
10650081	7663524	A	1892	0.4963	A	A:663	AC	A:273,C:131	N	NA	C	A:0,C:271	C	A:0,C:308	AC	A:17,C:229	A	A:4	A	A:5	A	A:3	A	A:8	A	A:5	A	A:4			0	0	0	0	0	0		NM_007191,+-,WIF1 wnt inhibitory factor 1 precursor	0
10650367	7663810	C	1102	0.42559	C	C:353	CT	C:242,T:112	N	NA	CT	C:38,T:200	T	C:0,T:157	N	NA	N	C:1	C	C:7	C	C:5	C	C:5	N	NA	C	C:3			0	0	0	0	0	0		NM_007191,+-,WIF1 wnt inhibitory factor 1 precursor	0
10650425	7663868	A	2462	0.265232	AG	A:411,G:195	AG	A:256,G:159	N	NA	AG	A:446,G:207	AG	A:208,G:92	A	A:488	A	A:10	A	A:9	A	A:7	A	A:7	A	A:5	A	A:5			0	0	0	0	0	0		NM_007191,+-,WIF1 wnt inhibitory factor 1 precursor	0
10650568	7664011	G	18612	0.494466	G	G:5386	AG	G:2868,A:1089	N	NA	AG	G:457,A:3686	A	G:0,A:3446,C:1	AG	G:492,A:1185,C:2	AG	G:4,A:5	AG	G:1,A:2	AG	G:2,A:4	A	G:0,A:7	N	G:0,A:1	A	G:0,A:2			0	0	0	0	0	0		NM_007191,+-,WIF1 wnt inhibitory factor 1 precursor	0
10650697	7664140	A	18879	0.451242	A	A:5730,G:1	GA	A:2437,G:1783	N	NA	G	A:2,G:3503	G	A:1,G:2297,T:1	GA	A:349,G:2770,C:3,T:2	A	A:5	N	A:1	GA	A:1,G:1	N	NA	N	NA	N	NA			0	0	0	0	0	0		NM_007191,+-,WIF1 wnt inhibitory factor 1 precursor	0
10650910	7664353	T	25166	0.462886	T	T:6555,C:2	GT	T:4083,G:1888,C:1	N	NA	GT	T:684,G:5367	G	T:0,G:4616	GT	T:327,G:1643	GT	T:6,G:2	GT	T:2,G:5	GT	T:3,G:4	G	T:0,G:6	T	T:9	GT	T:4,G:7			0	0	0	0	0	0	omega,pi,phastcons	NM_007191,+-,WIF1 wnt inhibitory factor 1 precursor	0
10651248	7664691	A	23660	0.37295	A	A:5968,T:1,C:1	GA	A:2724,G:3141	N	NA	G	A:2,G:6500	G	A:0,G:3915,C:1	GA	A:130,G:1277	GA	A:3,G:8	G	A:0,G:5	GA	A:3,G:9	G	A:0,G:14	G	A:0,G:7	G	A:0,G:6			0	0	0	0	0	0		NM_007191,+-,WIF1 wnt inhibitory factor 1 precursor	0
10651466	7664909	T	27299	0.417305	T	T:6383	CT	T:3882,C:2217,A:20	N	NA	CT	T:559,C:5963	C	T:1,C:5367,A:1	CT	T:567,C:2325,A:14	CT	T:2,C:2	CT	T:4,C:6	C	T:0,C:8	C	T:0,C:13	CT	T:6,C:3	CT	T:1,C:4			0	0	0	0	0	0		NM_007191,+-,WIF1 wnt inhibitory factor 1 precursor	0
10652328	7665771	C	10238	0.343622	C	C:3909	CA	C:2065,A:212	N	NA	CA	C:296,A:1177	CA	C:75,A:1224,G:2	CA	C:370,A:905,G:3	N	C:1	N	NA	C	C:2	A	C:0,A:3	N	C:1	CA	C:3,A:1			0	0	0	0	0	0		NM_007191,+-,WIF1 wnt inhibitory factor 1 precursor	0
10652998	7666441	G	27780	0.487185	G	G:6089	AG	G:4450,A:1497	AG	G:2126,A:1659,C:1	AG	G:605,A:5469	A	G:0,A:5050	AG	G:264,A:570	AG	G:3,A:6	AG	G:3,A:6	AG	G:2,A:4	A	G:0,A:7	G	G:6	AG	G:4,A:6			0	0	0	0	0	0		NM_007191,+-,WIF1 wnt inhibitory factor 1 precursor	0
10653065	7666508	T	20399	0.369969	T	T:4127	CT	T:2915,C:2303	C	T:1,C:1805	C	T:0,C:4349	C	T:0,C:3526	CT	T:504,C:867,A:2	CT	T:3,C:8	CT	T:1,C:6	C	T:0,C:12	C	T:0,C:10	C	T:0,C:12	C	T:0,C:6			0	0	0	0	0	0		NM_007191,+-,WIF1 wnt inhibitory factor 1 precursor	0
10653230	7666673	G	21403	0.45246	G	G:4838	CG	G:4095,C:2036,A:1	N	NA	CG	G:523,C:5553	C	G:0,C:3570,A:38	CG	G:228,C:519,A:1,T:1	CG	G:2,C:8	CG	G:4,C:7	CG	G:2,C:4	C	G:0,C:14	CG	G:6,C:4	CG	G:1,C:3			0	0	0	0	0	0		NM_007191,+-,WIF1 wnt inhibitory factor 1 precursor	0
10653262	7666705	T	18539	0.457468	T	T:4159,C:1,G:1	CT	T:3681,C:1680	N	NA	CT	T:446,C:4831,A:1	C	T:1,C:3319,G:2	CT	T:194,C:223	CT	T:5,C:9	CT	T:1,C:6	C	T:0,C:6	C	T:0,C:8	CT	T:8,C:5	CT	T:1,C:8			0	0	0	0	0	0		NM_007191,+-,WIF1 wnt inhibitory factor 1 precursor	0
10653361	7666804	G	14232	0.240655	G	G:4995	GT	G:3419,T:416	G	G:1645	GT	G:577,T:1663	T	G:0,T:1296	GT	G:171,T:50	G	G:6	GT	G:5,T:1	GT	G:4,T:1	N	NA	GT	G:4,T:1	G	G:3			0	0	0	0	0	0		NM_007191,+-,WIF1 wnt inhibitory factor 1 precursor	0
10653578	7667021	C	33081	0.493728	C	C:7515,A:1,T:1	TC	C:5402,T:1771,A:14	C	C:1934	TC	C:723,T:6553	T	C:0,T:7373	TC	C:759,T:1035	TC	C:1,T:8	TC	C:3,T:9	T	C:0,T:8	T	C:0,T:9	TC	C:4,T:1	TC	C:2,T:2			0	0	0	0	0	0		NM_007191,+-,WIF1 wnt inhibitory factor 1 precursor	0
10653619	7667062	G	33984	0.489377	G	G:7712,A:1	GA	G:5811,A:1733,C:1	GA	G:2507,A:580	GA	G:661,A:6613	A	G:1,A:6866	GA	G:660,A:838	GA	G:10,A:6	GA	G:3,A:4	GA	G:1,A:3	A	G:0,A:8	GA	G:1,A:5	GA	G:4,A:5			0	0	0	0	0	0		NM_007191,+-,WIF1 wnt inhibitory factor 1 precursor	0
10653667	7667110	A	31930	0.435359	A	A:7104	GA	A:3788,G:3283	GA	A:2523,G:1151,T:2	G	A:0,G:7232	G	A:0,G:5785	GA	A:486,G:575,T:1	GA	A:4,G:6	G	A:0,G:9	GA	A:1,G:6	G	A:0,G:8	G	A:0,G:8	G	A:0,G:6			0	0	0	0	0	0		NM_007191,+-,WIF1 wnt inhibitory factor 1 precursor	0
10653723	7667166	G	26124	0.46574	G	G:6460,T:1	AG	G:4862,A:1832,T:1,C:1	A	G:0,A:552	AG	G:661,A:6585	A	G:0,A:4504	AG	G:184,A:480,T:1	AG	G:1,A:8	AG	G:2,A:2	N	G:1	A	G:0,A:9	G	G:2	AG	G:6,A:9			0	0	0	0	0	0		NM_007191,+-,WIF1 wnt inhibitory factor 1 precursor	0
10654083	7667526	G	11781	0.415245	G	G:2641	CG	G:2249,C:2079	N	NA	C	G:0,C:3018,A:3,T:1	C	G:1,C:1517	C	G:1,C:271	N	NA	N	G:0,C:1	N	NA	C	G:0,C:2	C	G:0,C:3	N	G:0,C:1			0	0	0	0	0	0		NM_007191,+-,WIF1 wnt inhibitory factor 1 precursor	0
10654168	7667611	C	8929	0.42334	C	C:2068	CA	C:2803,A:640	N	NA	CA	C:278,A:1658	A	C:0,A:1482	N	NA	C	C:5	CA	C:2,A:1	A	C:0,A:2	N	C:0,A:1	CA	C:3,A:1	CA	C:3,A:1			0	0	0	0	0	0		NM_007191,+-,WIF1 wnt inhibitory factor 1 precursor	0
10654731	7668174	T	9348	0.370988	T	T:2304	CT	T:1066,C:1140	N	NA	C	T:0,C:2901	C	T:0,C:1562	CT	T:98,C:277	CT	T:7,C:1	C	T:0,C:3	CT	T:1,C:4	N	T:0,C:1	N	T:0,C:1	C	T:0,C:2			0	0	0	0	0	0		NM_007191,+-,WIF1 wnt inhibitory factor 1 precursor	0
10654880	7668323	G	14330	0.4485	G	G:3302,A:1	AG	G:2680,A:891	N	NA	AG	G:363,A:3490	A	G:1,A:2859	AG	G:81,A:658,C:4	AG	G:5,A:4	AG	G:2,A:5	AG	G:1,A:3	A	G:0,A:10	AG	G:11,A:2	AG	G:4,A:5			0	0	0	0	0	0		NM_007191,+-,WIF1 wnt inhibitory factor 1 precursor	0
10654897	7668340	T	13587	0.376536	T	T:3058	CT	T:1886,C:1434	N	NA	C	T:0,C:3665	C	T:0,C:2804	CT	T:172,C:567,A:1	CT	T:2,C:3	CT	T:1,C:3	C	T:0,C:5	C	T:0,C:8	C	T:0,C:3	C	T:0,C:9			0	0	0	0	0	0		NM_007191,+-,WIF1 wnt inhibitory factor 1 precursor	0
10655082	7668525	C	16718	0.436835	C	C:3603	TC	C:1780,T:2010	C	C:1498	TC	C:346,T:3768	T	C:0,T:3056	TC	C:76,T:580,G:1	C	C:3	N	C:0,T:1	N	NA	T	C:0,T:2	C	C:3	N	C:1			0	0	0	0	0	0		NM_007191,+-,WIF1 wnt inhibitory factor 1 precursor	0
10655233	7668676	T	18068	0.488875	T	T:4611,C:1	TG	T:2276,G:1616,A:1	T	T:1499,C:1	TG	T:493,G:3439,A:1	G	T:0,G:2865,A:1	TG	T:350,G:913,A:1	TG	T:2,G:5	TG	T:2,G:7	G	T:0,G:3	G	T:0,G:6	TG	T:5,G:3	G	T:0,G:5			0	0	0	0	0	0		NM_007191,+-,WIF1 wnt inhibitory factor 1 precursor	0
10655449	7668892	A	9358	0.276662	A	A:3830	AG	A:2887,G:549	N	NA	G	A:0,G:1225	G	A:0,G:721	AG	A:51,G:94,C:1	AG	A:5,G:1	N	A:1	N	A:0,G:1	N	A:0,G:1	N	NA	N	NA			0	0	0	0	0	0		NM_007191,+-,WIF1 wnt inhibitory factor 1 precursor	0
10655793	7669236	T	32234	0.416206	T	T:7091,A:1,C:1	CT	T:5133,C:2331	N	NA	CT	T:700,C:6357,A:1,G:1	C	T:2,C:6301	CT	T:490,C:3825	CT	T:2,C:2	CT	T:2,C:2	C	T:0,C:2	C	T:0,C:4	T	T:4	CT	T:3,C:2			0	0	0	0	0	0		NM_007191,+-,WIF1 wnt inhibitory factor 1 precursor	0
10655805	7669248	C	32410	0.418883	C	C:7329,T:1	TC	C:4994,T:2267,A:3	N	NA	TC	C:736,T:6191	T	C:3,T:6542	TC	C:514,T:3829,A:1	TC	C:2,T:3	TC	C:2,T:2	TC	C:1,T:3	T	C:0,T:4	TC	C:4,T:1	TC	C:4,T:2			0	0	0	0	0	0		NM_007191,+-,WIF1 wnt inhibitory factor 1 precursor	0
10655884	7669327	C	16215	0.12803	CG	C:2311,G:551	CG	C:2546,G:487	CG	C:2499,G:32,A:3,T:2	CG	C:2220,G:664	CG	C:1860,G:342	C	C:2698	C	C:9	C	C:4	C	C:11	C	C:10	C	C:14	C	C:11			0	0	0	0	0	0		NM_007191,+-,WIF1 wnt inhibitory factor 1 precursor	0
10656043	7669486	A	29560	0.426894	A	A:7085,C:3	GA	A:3239,G:2522	A	A:1944,G:7	G	A:1,G:6836	G	A:0,G:5634	GA	A:350,G:1939	GA	A:1,G:1	GA	A:1,G:4	N	A:0,G:1	G	A:0,G:6	G	A:0,G:6	G	A:0,G:9			0	0	0	0	0	0		NM_007191,+-,WIF1 wnt inhibitory factor 1 precursor	0
10657460	7670903	A	22188	0.365333	A	A:5258,G:1	GA	A:2612,G:2560,T:1	G	A:0,G:2191	G	A:0,G:4947	G	A:2,G:3630	GA	A:234,G:752	GA	A:3,G:2	G	A:0,G:4	GA	A:2,G:2	G	A:0,G:4	G	A:0,G:6	G	A:0,G:3			0	0	0	0	0	0		NM_007191,+-,WIF1 wnt inhibitory factor 1 precursor	0
10657744	7671187	T	14387	0.358935	T	T:4392,C:1	TA	T:4296,A:924	N	NA	TA	T:459,A:2129	A	T:0,A:1761,G:1	TA	T:74,A:350	TA	T:7,A:2	T	T:2	TA	T:1,A:2	N	T:0,A:1	T	T:5	TA	T:4,A:1			0	0	0	0	0	0		NM_007191,+-,WIF1 wnt inhibitory factor 1 precursor	0
10657979	7671422	C	26975	0.465209	C	C:5571,A:1,T:1	CA	C:5295,A:2287	C	C:2650,A:1	CA	C:385,A:4928	A	C:0,A:3504	CA	C:522,A:1828,G:2	CA	C:6,A:2	CA	C:5,A:4	N	NA	A	C:0,A:5	C	C:8	CA	C:4,A:4			0	0	0	0	0	0		NM_007191,+-,WIF1 wnt inhibitory factor 1 precursor	0
10658383	7671826	A	29511	0.10247	A	A:6457,G:1	AG	A:5671,G:824	N	NA	A	A:6767	AG	A:3589,G:2196	A	A:4001,G:3,T:2	A	A:9	AG	A:4,G:3	A	A:5	A	A:6	A	A:9	A	A:6			0	0	0	0	0	0		NM_007191,+-,WIF1 wnt inhibitory factor 1 precursor	0
10658741	7672184	A	16938	0.451175	A	A:3656	CA	A:3488,C:1333,G:1	N	NA	CA	A:374,C:4554	C	A:0,C:2521	CA	A:124,C:887	CA	A:4,C:1	CA	A:3,C:7	CA	A:1,C:1	C	A:0,C:5	CA	A:8,C:5	CA	A:2,C:4			0	0	0	0	0	0		NM_007191,+-,WIF1 wnt inhibitory factor 1 precursor	0
10659110	7672553	C	26485	0.437153	C	C:6321,A:1	GC	C:4601,G:2103,A:9	N	NA	GC	C:583,G:5963,A:1	G	C:0,G:5769,A:1	GC	C:73,G:1060	GC	C:3,G:1	G	C:0,G:3	N	NA	G	C:0,G:2	GC	C:10,G:3	GC	C:5,G:3			0	0	0	0	0	0		NM_007191,+-,WIF1 wnt inhibitory factor 1 precursor	0
10659274	7672717	G	31648	0.431781	G	G:4843	AG	G:4003,A:1513,T:1	AG	G:4041,A:3522	AG	G:587,A:5098,T:1	A	G:1,A:6819	AG	G:190,A:1028,C:1	AG	G:6,A:6	AG	G:2,A:5	AG	G:2,A:6	A	G:0,A:4	AG	G:1,A:3	AG	G:2,A:8			0	0	0	0	0	0		NM_007191,+-,WIF1 wnt inhibitory factor 1 precursor	0
10659426	7672869	C	26176	0.417482	C	C:5063	TC	C:4765,T:1937,A:1	N	NA	TC	C:605,T:5980	T	C:0,T:6292	TC	C:495,T:1038	TC	C:5,T:2	TC	C:2,T:3	TC	C:2,T:8	T	C:0,T:7	TC	C:4,T:1	T	C:0,T:9			0	0	0	0	0	0		NM_007191,+-,WIF1 wnt inhibitory factor 1 precursor	0
10659796	7673239	T	2037	0.359352	T	T:528	AT	T:204,A:265	N	NA	A	T:0,A:472	A	T:0,A:568	N	NA	AT	T:3,A:3	N	T:0,A:1	N	T:0,A:1	A	T:0,A:6	A	T:0,A:4	A	T:0,A:2			0	0	0	0	0	0		NM_007191,+-,WIF1 wnt inhibitory factor 1 precursor	0
10660123	7673566	T	10062	0.34347	T	T:3950,C:1	TC	T:1389,C:460	N	NA	C	T:0,C:1048	C	T:0,C:711,A:1	TC	T:1265,C:1236,A:1	T	T:2	N	NA	N	NA	N	T:0,C:1	C	T:0,C:2	N	NA			0	0	0	0	0	0		NM_007191,+-,WIF1 wnt inhibitory factor 1 precursor	0
10660150	7673593	C	24001	0.492979	C	C:5447,A:15	CA	C:3400,A:637	N	NA	CA	C:462,A:3642,G:1	CA	C:1392,A:2962	CA	C:1466,A:4576,G:1	C	C:5	CA	C:1,A:1	CA	C:2,A:2	A	C:0,A:5	CA	C:3,A:5	CA	C:1,A:2			0	0	0	0	0	0		NM_007191,+-,WIF1 wnt inhibitory factor 1 precursor	0
10663177	7676620	G	19368	0.148854	G	G:4972	GA	G:3273,A:1337	N	NA	GA	G:5680,A:387	GA	G:1975,A:1159	G	G:585	G	G:2	N	G:0,A:1	G	G:3	G	G:4	GA	G:2,A:8	GA	G:1,A:4			0	0	0	0	0	0		NM_007191,+-,WIF1 wnt inhibitory factor 1 precursor	0
10663490	7676933	T	16741	0.187026	T	T:3361	TC	T:3885,C:902	N	NA	T	T:4767	TC	T:1357,C:1801,G:1	TC	T:239,C:428	T	T:10	T	T:3	TC	T:2,C:2	C	T:0,C:10	T	T:14	TC	T:8,C:5			0	0	0	0	0	0		NM_007191,+-,WIF1 wnt inhibitory factor 1 precursor	0
10663516	7676959	C	20566	0.148011	C	C:3741,T:1	CT	C:4112,T:1336	C	C:1615	CT	C:5049,T:400,A:8	CT	C:1703,T:1307,G:1	C	C:1293	C	C:5	N	C:1	C	C:8	C	C:9	CT	C:6,T:5	CT	C:6,T:2			0	0	0	0	0	0		NM_007191,+-,WIF1 wnt inhibitory factor 1 precursor	0
10664188	7677631	C	7883	0.103894	C	C:1567,G:1	CT	C:1323,T:478	N	NA	CT	C:2005,T:109	CT	C:1001,T:232	C	C:1149,A:18	CT	C:5,T:1	CT	C:6,A:1,T:1	C	C:8	C	C:10	CT	C:6,T:2	CT	C:5,T:1			0	0	0	0	0	0		NM_007191,+-,WIF1 wnt inhibitory factor 1 precursor	0
10664461	7677904	T	27657	0.14358	T	T:4698	TC	T:4986,C:1879	T	T:3413	TC	T:6284,C:514	TC	T:2884,C:1578	T	T:1421	TC	T:6,C:2	C	T:0,C:5	T	T:5	T	T:6	TC	T:7,C:3	TC	T:7,C:3			0	0	0	0	0	0		NM_007191,+-,WIF1 wnt inhibitory factor 1 precursor	0
10665978	7679421	T	4229	0.16647	T	T:952	TC	T:709,C:293	N	NA	TC	T:1253,C:71	TC	T:313,C:340	T	T:298	TC	T:6,C:1	C	T:0,C:3	TC	T:3,C:1	T	T:4	TC	T:3,C:5	TC	T:3,C:1			0	0	0	0	0	0		NM_007191,+-,WIF1 wnt inhibitory factor 1 precursor	0
10666400	7679843	A	31823	0.124973	A	A:6269	AG	A:3220,G:1025,T:1	A	A:5503	AG	A:5580,G:513	AG	A:4166,G:2437,T:3	A	A:3104,G:2	AG	A:2,G:3	AG	A:3,G:7	A	A:10	A	A:14	AG	A:2,G:4	AG	A:1,G:2			0	0	0	0	0	0		NM_007191,+-,WIF1 wnt inhibitory factor 1 precursor	0
10667089	7680532	G	23851	0.177938	G	G:6031,A:1,T:1	GA	G:3642,A:1651	N	NA	GA	G:5368,A:485	GA	G:2819,A:2105	G	G:1745,A:2,C:1	GA	G:6,A:1	GA	G:7,A:5	G	G:7	G	G:11	GA	G:3,A:11	GA	G:9,A:1			0	0	0	0	0	0		NM_007191,+-,WIF1 wnt inhibitory factor 1 precursor	0
10667222	7680665	C	28672	0.104876	C	C:7088,A:5	CG	C:6090,G:634	N	NA	C	C:7111,A:1,T:1	CG	C:3462,G:2372	C	C:1907,G:1	CG	C:1,G:1	CG	C:2,G:5	C	C:4	C	C:2	CG	C:1,G:3	C	C:7			0	0	0	0	0	0		NM_007191,+-,WIF1 wnt inhibitory factor 1 precursor	0
10667522	7680965	T	30245	0.150504	T	T:6863,A:1,G:1	TC	T:4714,C:1723,G:1	N	NA	TC	T:5887,C:415	TC	T:3922,C:2413	T	T:4300,G:4,C:1	TC	T:6,C:3	TC	T:2,C:3	T	T:5	T	T:7	TC	T:3,C:2	TC	T:5,C:1			0	0	0	0	0	0		NM_007191,+-,WIF1 wnt inhibitory factor 1 precursor	0
10667962	7681405	T	24261	0.117225	T	T:5716,C:1	TG	T:5052,G:1044	N	NA	TG	T:6551,G:137,C:1	TG	T:2868,G:1663,C:1	T	T:1226,C:1	TG	T:9,G:2	TG	T:2,G:5	T	T:6	T	T:5	T	T:5	T	T:4			0	0	0	0	0	0	phastcons	NM_007191,+-,WIF1 wnt inhibitory factor 1 precursor	0
10668604	7682047	T	22411	0.430458	T	T:4790	TA	T:5737,A:1552,G:2	N	NA	TA	T:632,A:5762,G:1	TA	T:1532,A:1908	TA	T:70,A:425	T	T:6	TA	T:5,A:1	N	T:0,A:1	A	T:0,A:3	TA	T:4,A:2	TA	T:3,A:3			0	0	0	0	0	0		NM_007191,+-,WIF1 wnt inhibitory factor 1 precursor	0
10670751	7684194	C	28530	0.143884	C	C:6994,T:2	CT	C:4123,T:1773	C	C:1113	CT	C:6602,T:546	CT	C:4494,T:1784	C	C:1099	CT	C:7,T:3	CT	C:5,T:7	CT	C:10,T:1	C	C:12	T	C:0,T:5	CT	C:9,T:5			0	0	0	0	0	0		NM_007191,+-,WIF1 wnt inhibitory factor 1 precursor	0
10671160	7684603	G	21238	0.141068	G	G:5339	GA	G:4222,A:1453,T:1	N	NA	GA	G:5115,A:408	GA	G:1757,A:1135,T:1	G	G:1805,T:1,C:1	GA	G:5,A:2	GA	G:3,A:2	G	G:9	G	G:4	G	G:3	GA	G:7,A:2			0	0	0	0	0	0		NM_007191,+-,WIF1 wnt inhibitory factor 1 precursor	0
10674035	7687478	A	28289	0.166885	A	A:4317	AC	A:6107,C:673,T:1	C	A:1,C:4046,T:2,G:1	A	A:6365	A	A:4883	A	A:1891,C:2	A	A:5	A	A:5	A	A:3	A	A:4	A	A:6	A	A:13			0	0	0	0	0	0		NM_007191,+-,WIF1 wnt inhibitory factor 1 precursor	0
10674234	7687677	T	26004	0.472697	T	T:6064,C:1	TC	T:4221,C:1694	N	NA	TC	T:554,C:5513	TC	T:2516,C:3684	TC	T:357,C:1400	T	T:12	TC	T:8,C:3	TC	T:2,C:9	C	T:0,C:12	TC	T:10,C:7	TC	T:4,C:7			0	0	0	0	0	0		NM_007191,+-,WIF1 wnt inhibitory factor 1 precursor	0
10675859	7689302	A	25076	0.43081	A	A:6589,G:1	GA	A:3984,G:3601	G	A:0,G:978	G	A:0,G:6071	G	A:1,G:2789	GA	A:229,G:832,T:1	GA	A:4,G:3	GA	A:1,G:5	N	A:1	G	A:0,G:4	G	A:0,G:4	G	A:0,G:5			0	0	0	0	0	0	omega,pi	NM_007191,+-,WIF1 wnt inhibitory factor 1 precursor	0
10675870	7689313	A	13974	0.237441	A	A:6555	AG	A:3866,G:862	G	A:0,G:150,C:1	G	A:0,G:1499	G	A:1,G:641	AG	A:232,G:166,C:1	A	A:4	AG	A:1,G:4	N	NA	N	NA	N	NA	N	NA			0	0	0	0	0	0	omega,pi	NM_007191,+-,WIF1 wnt inhibitory factor 1 precursor	0
10676134	7689577	T	28538	0.349184	T	T:6139,C:35	CT	T:3619,C:2834,A:1,G:1	C	T:1,C:2411	C	T:1,C:7192	C	T:0,C:5152	CT	T:205,C:947	CT	T:4,C:2	CT	T:1,C:6	C	T:0,C:6	C	T:0,C:11	C	T:0,C:9	C	T:0,C:5			0	0	0	0	0	0		NM_007191,+-,WIF1 wnt inhibitory factor 1 precursor	0
10676960	7690403	G	28655	0.440516	G	G:7763,A:1	CG	G:2945,C:2795	G	G:1477,T:2,A:1	C	G:0,C:5968,A:1	C	G:0,C:6191,A:1	CG	G:438,C:1072	CG	G:4,C:5	C	G:0,C:6	CG	G:2,C:3	C	G:0,C:7	C	G:0,C:5	C	G:0,C:10			0	0	0	0	0	0		NM_007191,+-,WIF1 wnt inhibitory factor 1 precursor	0
10677065	7690508	C	21984	0.349481	C	C:7261,A:6,T:2	CT	C:3804,T:1109	T	C:0,T:482	CT	C:497,T:3060	CT	C:2261,T:2190	CT	C:471,T:840,G:1	C	C:5	C	C:8	N	NA	T	C:0,T:2	C	C:2	CT	C:1,T:1			0	0	0	0	0	0		NM_007191,+-,WIF1 wnt inhibitory factor 1 precursor	0
10677637	7691080	T	18560	0.460075	T	T:4397,C:2,G:1	CT	T:2422,C:1328,G:1	C	T:0,C:461	C	T:1,C:5163,A:1	CT	T:1358,C:2256,A:1	CT	T:361,C:804,A:2,G:1	CT	T:2,C:1	CT	T:2,C:2	CT	T:1,C:1	C	T:0,C:4	CT	T:5,C:6	C	T:0,C:5			0	0	0	0	0	0		NM_007191,+-,WIF1 wnt inhibitory factor 1 precursor	0
10677936	7691379	G	14074	0.357894	G	G:3221,A:1	CG	G:1712,C:1633	C	G:0,C:456	C	G:0,C:3908	C	G:1,C:2702	CG	G:103,C:337	CG	G:3,C:3	CG	G:1,C:5	C	G:0,C:3	C	G:0,C:2	C	G:0,C:6	C	G:0,C:8			0	0	0	0	0	0		NM_007191,+-,WIF1 wnt inhibitory factor 1 precursor	0
10678408	7691851	C	19042	0.442811	C	C:4898,A:1	TC	C:2913,T:1965	T	C:0,T:1020	TC	C:438,T:4361	T	C:0,T:2801	TC	C:183,T:462	C	C:8	N	C:0,T:1	TC	C:2,T:2	T	C:0,T:4	TC	C:2,T:5	T	C:0,T:5			0	0	0	0	0	0	omega,pi	NM_007191,+-,WIF1 wnt inhibitory factor 1 precursor	0
10678527	7691970	T	28818	0.316538	T	T:5813,C:1	GT	T:3201,G:3251	G	T:0,G:4439	G	T:1,G:6545,C:1	G	T:0,G:4993	GT	T:107,G:466	GT	T:2,G:4	GT	T:1,G:4	G	T:0,G:5	N	T:0,G:1	G	T:0,G:15	G	T:0,G:12			0	0	0	0	0	0	omega,pi,phastcons	NM_007191,+-,WIF1 wnt inhibitory factor 1 precursor	0
10679594	7693037	C	17085	0.392976	C	C:5854,G:2,A:1	CT	C:2905,T:1223	C	C:1073	T	C:0,T:2786	T	C:0,T:2224	CT	C:536,T:481	C	C:3	T	C:0,T:2	N	NA	N	C:0,T:1	N	C:0,T:1	N	C:0,T:1			0	0	0	0	0	0		NM_007191,+-,WIF1 wnt inhibitory factor 1 precursor	0
10681452	7694895	C	18757	0.102895	C	C:4945	CG	C:3525,G:274	N	NA	C	C:4490	CG	C:2758,G:1656	C	C:1108,A:1	C	C:3	G	C:0,G:2	C	C:2	C	C:5	C	C:5	CG	C:4,G:1			0	0	0	0	0	0		NM_007191,+-,WIF1 wnt inhibitory factor 1 precursor	0
10681940	7695383	G	31619	0.371169	G	G:7453,A:11	AG	G:3249,A:2566	A	G:0,A:1802	AG	G:598,A:6488	A	G:1,A:6486,T:1	AG	G:435,A:2529	AG	G:9,A:1	A	G:0,A:7	A	G:0,A:3	A	G:0,A:4	AG	G:4,A:5	AG	G:1,A:7			0	0	0	0	0	0		NM_007191,+-,WIF1 wnt inhibitory factor 1 precursor	0
10682633	7696076	C	16665	0.393879	C	C:6043	CT	C:3400,T:932	T	C:0,T:479	CT	C:404,T:2245	T	C:1,T:2340,A:1	CT	C:252,T:568	CT	C:4,T:1	N	NA	CT	C:1,T:1	N	NA	N	NA	C	C:2			0	0	0	0	0	0		NM_007191,+-,WIF1 wnt inhibitory factor 1 precursor	0
10683528	7696971	C	27720	0.117893	C	C:4971	CT	C:6366,T:627,A:2	N	NA	C	C:6045,T:1	CT	C:3872,T:2640	C	C:3194,A:1,G:1	C	C:2	CT	C:9,T:3	CT	C:3,T:1	C	C:8	CT	C:6,T:4	C	C:5			0	0	0	0	0	0		NM_007191,+-,WIF1 wnt inhibitory factor 1 precursor	0
10684194	7697637	A	2341	0.453225	A	A:556	AG	A:362,G:113	N	NA	G	A:0,G:208	G	A:0,G:173	AG	A:361,G:567,C:1	N	A:1	N	A:1	N	NA	N	NA	G	A:0,G:2	N	NA			0	0	0	0	0	0		NM_007191,+-,WIF1 wnt inhibitory factor 1 precursor	0
10684258	7697701	C	1019	0.406281	C	C:322	CT	C:266,T:83	N	NA	T	C:0,T:108	T	C:0,T:133	CT	C:17,T:90	C	C:4	N	C:1	C	C:2	N	NA	N	C:1	N	C:1			0	0	0	0	0	0		NM_007191,+-,WIF1 wnt inhibitory factor 1 precursor	0
10684913	7698356	G	17986	0.406761	G	G:4751	AG	G:2047,A:1845	N	NA	AG	G:387,A:4471	A	G:1,A:3358	AG	G:130,A:996	G	G:4	AG	G:1,A:1	N	NA	N	G:0,A:1	AG	G:1,A:3	A	G:0,A:2			0	0	0	0	0	0		NM_007191,+-,WIF1 wnt inhibitory factor 1 precursor	0
10685069	7698512	G	16446	0.442782	G	G:4495	AG	G:1437,A:1092,T:1	N	NA	A	G:1,A:2357	A	G:2,A:2057,C:1	AG	G:1347,A:3654,T:2	N	G:1	N	NA	AG	G:1,A:1	N	NA	N	NA	N	NA			0	0	0	0	0	0		NM_007191,+-,WIF1 wnt inhibitory factor 1 precursor	0
10685083	7698526	T	20681	0.3774	T	T:4767,C:1	CT	T:1594,C:1650	N	NA	C	T:0,C:3574	C	T:0,C:3162	CT	T:1444,C:4469,G:17,A:3	T	T:2	C	T:0,C:2	CT	T:1,C:2	C	T:0,C:2	N	NA	N	NA			0	0	0	0	0	0		NM_007191,+-,WIF1 wnt inhibitory factor 1 precursor	0
10687179	7700622	T	23950	0.473695	T	T:6500,C:3	TC	T:3121,C:2402	N	NA	TC	T:456,C:4878	TC	T:1950,C:2167	TC	T:577,C:1895,G:1	T	T:4	TC	T:4,C:6	TC	T:2,C:5	C	T:0,C:7	TC	T:4,C:3	TC	T:3,C:2			0	0	0	0	0	0		NM_007191,+-,WIF1 wnt inhibitory factor 1 precursor	0
10687330	7700773	A	21727	0.446725	A	A:6200,G:2	AG	A:3206,G:2021,T:1,C:1	N	NA	AG	A:518,G:4302	AG	A:1999,G:2137	AG	A:94,G:1244,C:2	A	A:11	AG	A:11,G:4	G	A:0,G:9	G	A:0,G:15	AG	A:7,G:8	AG	A:5,G:10			0	0	0	0	0	0		NM_007191,+-,WIF1 wnt inhibitory factor 1 precursor	0
10687993	7701436	T	15603	0.477472	T	T:4874	TC	T:2669,C:851,G:1	C	T:0,C:924	TC	T:526,C:2811,A:2	C	T:0,C:2135	TC	T:80,C:729,A:1	N	NA	T	T:4	N	T:1	C	T:0,C:2	T	T:4	TC	T:3,C:2			0	0	0	0	0	0		NM_007191,+-,WIF1 wnt inhibitory factor 1 precursor	0
10688208	7701651	A	15200	0.414474	A	A:4829	AG	A:3332,G:1054	N	NA	AG	A:500,G:2407	G	A:0,G:2315	AG	A:239,G:524	N	A:0,G:1	A	A:6	N	A:1	G	A:0,G:2	AG	A:6,G:3	AG	A:3,G:2			0	0	0	0	0	0		NM_007191,+-,WIF1 wnt inhibitory factor 1 precursor	0
10688551	7701994	T	15735	0.105752	T	T:3886,C:1	TC	T:3875,C:384	N	NA	T	T:3567	TC	T:1704,C:1279	T	T:1037,G:2	C	T:0,C:6	TC	T:5,C:1	T	T:3	T	T:6	TC	T:5,C:2	T	T:3			0	0	0	0	0	0		NM_007191,+-,WIF1 wnt inhibitory factor 1 precursor	0
10688734	7702177	G	18765	0.112657	G	G:4954	GT	G:4416,T:435	N	NA	G	G:4163,T:1	GT	G:2272,T:1373	GT	G:846,T:305	T	G:0,T:2	GT	G:2,T:1	GT	G:5,T:1	G	G:4	GT	G:5,T:2	GT	G:11,T:1			0	0	0	0	0	0		NM_007191,+-,WIF1 wnt inhibitory factor 1 precursor	0
10688779	7702222	T	21070	0.497722	T	T:5972	TC	T:3618,C:2003,G:1	N	NA	TC	T:512,C:3800	C	T:1,C:3225	TC	T:478,C:1459,G:1	C	T:0,C:9	TC	T:5,C:1	C	T:0,C:7	C	T:0,C:14	TC	T:2,C:6	TC	T:1,C:11			0	0	0	0	0	0		NM_007191,+-,WIF1 wnt inhibitory factor 1 precursor	0
10688804	7702247	C	18080	0.438385	C	C:4953,A:20,T:1	CT	C:3397,T:1314,A:9	N	NA	CT	C:422,T:3542	CT	C:780,T:1772,A:1	CT	C:572,T:1297	C	C:7	C	C:7	T	C:0,T:7	T	C:0,T:11	CT	C:5,T:3	CT	C:1,T:6			0	0	0	0	0	0		NM_007191,+-,WIF1 wnt inhibitory factor 1 precursor	0
10690297	7703740	T	11315	0.326823	T	T:3543	TA	T:3412,A:578,G:1	A	T:0,A:680	TA	T:525,A:1194	A	T:0,A:1176	TA	T:136,A:70	N	NA	T	T:4	N	T:1	N	NA	T	T:4	T	T:2			0	0	0	0	0	0		NM_007191,+-,WIF1 wnt inhibitory factor 1 precursor	0
10690387	7703830	C	16066	0.108365	C	C:2743,T:2	CT	C:3584,T:394	C	C:2476	C	C:3562,T:1	CT	C:1551,T:1344	C	C:409	T	C:0,T:6	CT	C:2,T:1	CT	C:3,T:2	C	C:5	CT	C:6,T:1	CT	C:9,T:1			0	0	0	0	0	0		NM_007191,+-,WIF1 wnt inhibitory factor 1 precursor	0
10690690	7704133	T	1787	0.462227	T	T:256	TC	T:579,C:210	N	NA	TC	T:46,C:322	TC	T:32,C:166	TC	T:46,C:128,G:2	TC	T:4,C:1	T	T:4	TC	T:1,C:3	C	T:0,C:7	TC	T:2,C:3	TC	T:7,C:1			0	0	0	0	0	0		NM_007191,+-,WIF1 wnt inhibitory factor 1 precursor	0
10690712	7704155	A	1694	0.217828	A	A:278	A	A:725	N	NA	AG	A:70,G:369	A	A:113	A	A:139	A	A:8	A	A:3	AG	A:8,G:1	A	A:7	AG	A:3,G:2	A	A:4			0	0	0	0	0	0		NM_007191,+-,WIF1 wnt inhibitory factor 1 precursor	0
10691160	7704603	C	14972	0.433676	C	C:4186,T:1	CT	C:3082,T:1141	C	C:725	CT	C:471,T:2861	T	C:0,T:2172	CT	C:15,T:318	N	NA	CT	C:6,T:3	N	C:0,T:1	T	C:0,T:6	C	C:2	CT	C:1,T:2			0	0	0	0	0	0		NM_007191,+-,WIF1 wnt inhibitory factor 1 precursor	0
10692535	7705978	T	21681	0.294036	T	T:6092,C:1	TC	T:3619,C:1249	T	T:4981,C:4	TC	T:389,C:2472	C	T:0,C:2126	TC	T:225,C:523	N	T:0,C:1	N	NA	N	NA	N	T:0,C:1	T	T:2	TC	T:1,C:1			0	0	0	0	0	0		NM_007191,+-,WIF1 wnt inhibitory factor 1 precursor	0
10692979	7706422	G	13049	0.166143	G	G:3415,A:1,T:1	G	G:4058	N	NA	GA	G:271,A:2167	G	G:2463	G	G:672,T:1	G	G:3	G	G:6	GA	G:3,A:2	G	G:7	G	G:4,T:1	GA	G:1,A:2			0	0	0	0	0	0		NM_007191,+-,WIF1 wnt inhibitory factor 1 precursor	0
10693003	7706446	A	13098	0.235379	A	A:3240	AG	A:3096,G:1164	N	NA	A	A:2566,G:1	AG	A:1043,G:1439	AG	A:70,G:479	AG	A:2,G:2	A	A:5	AG	A:1,G:2	N	A:0,G:1	A	A:5	A	A:2			0	0	0	0	0	0	pi	NM_007191,+-,WIF1 wnt inhibitory factor 1 precursor	0
10693254	7706697	T	20426	0.452022	T	T:5699	CT	T:3000,C:1933,A:1	N	NA	CT	T:439,C:4604	C	T:0,C:4022,G:1	CT	T:95,C:632	C	T:0,C:3	CT	T:2,C:3	C	T:0,C:3	C	T:0,C:15	CT	T:4,C:5	CT	T:3,C:5			0	0	0	0	0	0		NM_007191,+-,WIF1 wnt inhibitory factor 1 precursor	0
10693443	7706886	G	24214	0.218469	G	G:4725,A:1	GA	G:4077,A:1538	G	G:2646	G	G:5630,A:10,C:1	GA	G:1728,A:2626	GA	G:117,A:1115	GA	G:6,A:2	G	G:7	A	G:0,A:2	A	G:0,A:6	G	G:12	GA	G:8,A:5			0	0	0	0	0	0	pi	NM_007191,+-,WIF1 wnt inhibitory factor 1 precursor	0
10693733	7707176	T	22545	0.281304	T	T:4704,C:2,A:1	TC	T:5115,C:614	T	T:499	TC	T:463,C:4372	TC	T:3699,C:1354	T	T:1721,G:1	TC	T:3,C:1	T	T:3	T	T:3	T	T:11	TC	T:1,C:3	TC	T:7,C:1			0	0	0	0	0	0		NM_007191,+-,WIF1 wnt inhibitory factor 1 precursor	0
10693941	7707384	T	24421	0.239425	T	T:4750,C:3	TG	T:5057,G:1753	N	NA	T	T:6360	TG	T:2075,G:3566	TG	T:329,G:528	T	T:8	TG	T:12,G:3	TG	T:1,G:8	G	T:0,G:14	T	T:11	TG	T:4,G:3			0	0	0	0	0	0	phastcons	NM_007191,+-,WIF1 wnt inhibitory factor 1 precursor	0
10694133	7707576	A	20023	0.233432	A	A:4831,G:1	AC	A:5321,C:310	AC	A:2113,C:876	AC	A:419,C:2436	AC	A:2664,C:1052	N	NA	A	A:3	A	A:3	A	A:4	A	A:9	N	A:1	A	A:3			0	0	0	0	0	0		NM_007191,+-,WIF1 wnt inhibitory factor 1 precursor	0
10695275	7708718	C	1578	0.202788	C	C:407	CT	C:467,T:38	N	NA	CT	C:67,T:259	CT	C:124,T:23	C	C:193	CT	C:1,T:1	N	NA	N	NA	N	C:1	N	NA	N	C:1			0	0	0	0	0	0		NM_007191,+-,WIF1 wnt inhibitory factor 1 precursor	0
10695596	7709039	C	29606	0.426603	C	C:6984,T:1,G:1	TC	C:3995,T:2305	TC	C:871,T:1818	TC	C:638,T:5421	T	C:4,T:5855,A:2	TC	C:138,T:1573	T	C:0,T:5	TC	C:4,T:3	T	C:0,T:7	T	C:0,T:5	TC	C:1,T:7	TC	C:1,T:4			0	0	0	0	0	0		NM_007191,+-,WIF1 wnt inhibitory factor 1 precursor	0
10695773	7709216	C	12364	0.129489	C	C:3589	CA	C:3481,A:730,G:1	N	NA	C	C:3692,A:1	A	C:0,A:769	A	C:0,A:101	N	C:0,A:1	C	C:4	CA	C:3,A:1	CA	C:1,A:2	CA	C:1,A:1	C	C:5			0	0	0	0	0	0		NM_007191,+-,WIF1 wnt inhibitory factor 1 precursor	0
10696428	7709871	G	20686	0.116601	G	G:6440,C:1	GA	G:4324,A:808	N	NA	G	G:7441,T:1	A	G:0,A:1477	GA	G:67,A:127	N	NA	N	NA	N	NA	N	NA	N	NA	N	NA			0	0	0	0	0	0		NM_007191,+-,WIF1 wnt inhibitory factor 1 precursor	0
10696825	7710268	G	25694	0.298202	G	G:6988,A:1,C:1	GA	G:3713,A:2208	N	NA	G	G:7239	A	G:0,A:4153	GA	G:91,A:1300	A	G:0,A:6	GA	G:1,A:1	A	G:0,A:2	A	G:0,A:2	GA	G:2,A:4	GA	G:4,A:2			0	0	0	0	0	0		NM_007191,+-,WIF1 wnt inhibitory factor 1 precursor	0
10696968	7710411	C	31661	0.303149	C	C:7487,T:3,G:2	CT	C:4742,T:2831,G:1	C	C:2180	C	C:7570,T:4	T	C:2,T:5711	CT	C:79,T:1049	T	C:0,T:4	CT	C:3,T:1	T	C:0,T:3	T	C:0,T:5	CT	C:2,T:2	CT	C:4,T:4			0	0	0	0	0	0		NM_007191,+-,WIF1 wnt inhibitory factor 1 precursor	0
10697299	7710742	C	29974	0.104324	C	C:7526,A:2	CG	C:5791,G:488	N	NA	C	C:7688,A:1,T:1	CG	C:4317,G:2639	C	C:1521	C	C:13	CG	C:12,G:1	C	C:11	C	C:15	CG	C:4,G:2	C	C:11			0	0	0	0	0	0		NM_007191,+-,WIF1 wnt inhibitory factor 1 precursor	0
10698052	7711495	A	22760	0.103822	A	A:5145	AG	A:4741,G:501	N	NA	A	A:5866	AG	A:2768,G:1860,T:1	A	A:1873,C:2,G:2,T:1	A	A:2	AG	A:13,G:2	A	A:4	A	A:15	AG	A:7,G:9	A	A:11			0	0	0	0	0	0		NM_007191,+-,WIF1 wnt inhibitory factor 1 precursor	0
10698085	7711528	T	17290	0.127935	T	T:5485,C:1	TC	T:3218,C:477,G:1	N	NA	T	T:6194,C:1	C	T:0,C:1279	TC	T:176,C:454,G:3,A:1	N	NA	T	T:8	T	T:2	N	T:0,C:1	TC	T:3,C:2	T	T:5			0	0	0	0	0	0		NM_007191,+-,WIF1 wnt inhibitory factor 1 precursor	0
10698136	7711579	C	18522	0.104578	C	C:3905,T:1,G:1	CT	C:3796,T:356,G:3	N	NA	C	C:4931,G:1	CT	C:2148,T:1579,A:2,G:2	C	C:1796,T:1	C	C:9	C	C:7	C	C:7	C	C:6	CT	C:6,T:1	CT	C:3,T:1			0	0	0	0	0	0		NM_007191,+-,WIF1 wnt inhibitory factor 1 precursor	0
10700080	7713523	A	17234	0.15394	A	A:5072	AG	A:2871,G:657	AG	A:1056,G:167	A	A:5518,T:1,G:1	G	A:5,G:1664	AG	A:57,G:164,C:1	N	A:0,G:1	AG	A:4,G:1	A	A:3	N	NA	A	A:3	A	A:3			0	0	0	0	0	0		NM_007191,+-,WIF1 wnt inhibitory factor 1 precursor	0
10700200	7713643	G	22189	0.233404	G	G:6127,T:1	GA	G:2954,A:1387	G	G:1065	G	G:6844	A	G:0,A:2975	GA	G:18,A:817,C:1	N	NA	A	G:0,A:2	N	G:0,A:1	N	NA	N	G:1	G	G:4			0	0	0	0	0	0		NM_007191,+-,WIF1 wnt inhibitory factor 1 precursor	0
10700468	7713911	C	20424	0.200793	C	C:4677,T:1	C	C:6077	N	NA	CT	C:468,T:4100	C	C:3496	C	C:1605	C	C:6	C	C:10	C	C:7	C	C:12	C	C:10	CT	C:5,T:3			0	0	0	0	0	0		NM_007191,+-,WIF1 wnt inhibitory factor 1 precursor	0
10700577	7714020	C	7306	0.163975	C	C:2002	CT	C:1732,T:389	N	NA	C	C:2374	T	C:0,T:809	N	NA	N	NA	N	NA	N	NA	N	NA	C	C:2	C	C:2			0	0	0	0	0	0		NM_007191,+-,WIF1 wnt inhibitory factor 1 precursor	1
10700641	7714084	A	20835	0.235133	A	A:3078	AC	A:2930,C:2029	A	A:6063	A	A:3818	C	A:0,C:2530	AC	A:47,C:340	C	A:0,C:5	AC	A:4,C:3	C	A:0,C:6	C	A:0,C:6	AC	A:1,C:6	AC	A:2,C:3			0	0	0	0	0	0		NM_007191,+-,WIF1 wnt inhibitory factor 1 precursor	0
10701745	7715188	T	12432	0.211631	TG	T:1949,G:742,C:2	TG	T:2632,G:596,C:3	N	NA	TG	T:2037,G:626	TG	T:1421,G:666	T	T:1754,A:2,C:1,G:1	T	T:7	T	T:14	T	T:4	T	T:9	T	T:18	T	T:15			0	0	0	0	0	0		NM_007191,+-,WIF1 wnt inhibitory factor 1 precursor	0
10702486	7715929	C	29843	0.251181	C	C:7047,A:2,T:1	CA	C:3796,A:1915	C	C:1568	C	C:7031	CA	C:2569,A:3562	CA	C:335,A:2017	CA	C:5,A:2	CA	C:8,A:1	CA	C:1,A:6	A	C:0,A:8	C	C:7	CA	C:7,A:3			0	0	0	0	0	0		NM_007191,+-,WIF1 wnt inhibitory factor 1 precursor	0
10702977	7716420	G	127	0.377953	N	NA	AG	G:48,A:79	N	NA	N	NA	N	NA	N	NA	N	NA	N	NA	N	NA	N	NA	N	NA	N	NA			0	0	0	0	0	0		NM_007191,+-,WIF1 wnt inhibitory factor 1 precursor	0
10703107	7716550	C	7155	0.134451	CT	C:1352,T:333	CT	C:1452,T:629	N	NA	C	C:1806	C	C:1186	C	C:397	C	C:6	C	C:6	C	C:6	C	C:8	C	C:18	C	C:9			0	0	0	0	0	0		NM_007191,+-,WIF1 wnt inhibitory factor 1 precursor	0
10703539	7716982	T	20009	0.170323	T	T:4337	TC	T:3795,C:1600	T	T:346	T	T:6908	TC	T:1105,C:1284	TC	T:109,C:524,G:1	T	T:2	TC	T:7,C:1	N	NA	N	NA	T	T:8	T	T:6			0	0	0	0	0	0		NM_007191,+-,WIF1 wnt inhibitory factor 1 precursor	0
10703666	7717109	G	24170	0.302193	G	G:6266,T:1	GC	G:3263,C:2264,T:1	N	NA	G	G:7216	C	G:0,C:3831	GC	G:119,C:1209	C	G:0,C:6	GC	G:3,C:4	C	G:0,C:7	C	G:0,C:7	GC	G:2,C:8	GC	G:1,C:3			0	0	0	0	0	0		NM_007191,+-,WIF1 wnt inhibitory factor 1 precursor	0
10704675	7718118	G	15171	0.174214	G	G:3787	GA	G:3007,A:852	N	NA	G	G:4056,A:1	GA	G:1610,A:1464	GA	G:68,A:326	G	G:2	N	G:1	A	G:0,A:2	N	NA	N	G:1	N	NA			0	0	0	0	0	0	omega,pi,phastcons	NM_007191,+-,WIF1 wnt inhibitory factor 1 precursor	0
10705934	7719377	T	29048	0.317509	T	T:7066,C:1	TC	T:4529,C:2538,A:1	T	T:253	T	T:7671	C	T:1,C:5427,A:13	TC	T:287,C:1257,G:4	C	T:0,C:8	TC	T:8,C:2	C	T:0,C:6	C	T:0,C:8	TC	T:1,C:5	TC	T:4,C:5			0	0	0	0	0	0		NM_007191,+-,WIF1 wnt inhibitory factor 1 precursor	0
10705982	7719425	A	30873	0.353156	A	A:7478,G:1	AT	A:4313,T:2646	N	NA	A	A:7603,T:1,G:1	T	A:0,T:6429	AT	A:569,T:1827,G:4,C:1	T	A:0,T:9	AT	A:6,T:1	AT	A:2,T:3	T	A:0,T:12	AT	A:4,T:6	AT	A:4,T:4			0	0	0	0	0	0		NM_007191,+-,WIF1 wnt inhibitory factor 1 precursor	0
10706843	7720286	A	8712	0.310147	A	A:1273	AC	A:1751,C:1318,T:1	N	NA	A	A:2195	AC	A:776,C:1246	AC	A:14,C:138	N	A:0,C:1	N	A:1	N	NA	N	NA	A	A:3	N	NA			0	0	0	0	0	0		NM_007191,+-,WIF1 wnt inhibitory factor 1 precursor	0
10707158	7720601	A	16332	0.307005	A	A:3033,C:1	AG	A:3193,G:1344	G	A:0,G:1736,T:5	A	A:4341	AG	A:686,G:1572	AG	A:59,G:362	A	A:9	AG	A:10,G:1	AG	A:3,G:1	G	A:0,G:2	A	A:8	AG	A:7,G:3			0	0	0	0	0	0		NM_007191,+-,WIF1 wnt inhibitory factor 1 precursor	0
10707193	7720636	A	16128	0.205357	A	A:3725	AC	A:3557,C:640,T:3	C	A:0,C:1064	A	A:4554	AC	A:917,C:1307	AC	A:60,C:301	A	A:10	A	A:10	N	A:1	N	A:0,C:1	A	A:11	A	A:5			0	0	0	0	0	0	omega,pi	NM_007191,+-,WIF1 wnt inhibitory factor 1 precursor	0
10707269	7720712	C	13743	0.301026	C	C:3241,T:2	CG	C:2199,G:1187	N	NA	C	C:4161	G	C:0,G:2580	G	C:3,G:370	CG	C:2,G:2	C	C:3	G	C:0,G:2	N	C:0,G:1	CG	C:3,G:3	CG	C:3,G:1			0	0	0	0	0	0		NM_007191,+-,WIF1 wnt inhibitory factor 1 precursor	0
10707312	7720755	G	12233	0.179678	G	G:3390	GA	G:2380,A:416	N	NA	G	G:4217	A	G:0,A:1396	GA	G:48,A:386	G	G:2	G	G:7	N	NA	N	NA	N	G:0,A:1	GA	G:3,A:1			0	0	0	0	0	0		NM_007191,+-,WIF1 wnt inhibitory factor 1 precursor	1
10707408	7720851	A	4923	0.417835	A	A:806	AG	A:624,G:404	N	NA	A	A:1329	G	A:0,G:605	AG	A:102,G:1048,T:5	N	A:0,G:1	N	NA	N	NA	N	NA	N	NA	N	NA			0	0	0	0	0	0		NM_007191,+-,WIF1 wnt inhibitory factor 1 precursor	0
10707640	7721083	T	16126	0.311175	T	T:3067,A:1	TC	T:2633,C:1953	N	NA	T	T:5274	C	T:1,C:2364,A:1	TC	T:131,C:701	TC	T:6,C:4	TC	T:11,C:2	TC	T:3,C:7	C	T:0,C:9	TC	T:3,C:7	TC	T:8,C:7			0	0	0	0	0	0		NM_007191,+-,WIF1 wnt inhibitory factor 1 precursor	0
10707880	7721323	A	21515	0.326563	A	A:4476	AG	A:3367,G:2328	N	NA	A	A:6488,G:2	G	A:0,G:3126	AG	A:157,G:1570,T:1	G	A:0,G:6	AG	A:7,G:4	AG	A:1,G:8	G	A:0,G:10	AG	A:2,G:7	AG	A:8,G:5			0	0	0	0	0	0		NM_007191,+-,WIF1 wnt inhibitory factor 1 precursor	0
10708092	7721535	T	14550	0.103436	TC	T:2863,C:372	TC	T:2892,C:335	T	T:567	TC	T:3244,C:454	TC	T:2769,C:344,A:1	T	T:709	T	T:7	T	T:9	T	T:7	T	T:11	T	T:15	T	T:12			0	0	0	0	0	0		NM_007191,+-,WIF1 wnt inhibitory factor 1 precursor	0
10710398	7723841	G	18583	0.146209	G	G:4932	GA	G:4112,A:1106	N	NA	G	G:5742,A:1	GA	G:991,A:1043,C:1	GA	G:88,A:567	G	G:7	G	G:4	A	G:0,A:3	A	G:0,A:5	G	G:6	GA	G:2,A:1			0	0	0	0	0	0	pi	NM_007191,+-,WIF1 wnt inhibitory factor 1 precursor	0
10712190	7725633	A	268	0.25	N	NA	N	NA	N	NA	N	NA	N	NA	AG	A:200,G:67,T:1	N	NA	N	NA	N	NA	N	NA	N	NA	N	NA			0	0	0	0	0	0		NM_007191,+-,WIF1 wnt inhibitory factor 1 precursor	0
10712283	7725726	G	3681	0.284705	GT	G:512,T:386	GT	G:329,T:164,A:47	N	NA	GT	G:264,T:114	G	G:215,A:89	GT	G:367,A:810,T:384	N	NA	N	NA	N	NA	N	NA	N	NA	N	NA			0	0	0	0	0	0		NM_007191,+-,WIF1 wnt inhibitory factor 1 precursor	0
10712284	7725727	C	4868	0.253081	C	C:1174,G:1	CT	C:680,T:60,A:2	N	NA	C	C:456,T:1	CT	C:184,T:118,A:6	CT	C:1131,T:1053,A:2	N	NA	N	NA	N	NA	N	NA	N	NA	N	NA			0	0	0	0	0	0		NM_007191,+-,WIF1 wnt inhibitory factor 1 precursor	0
10712584	7726027	G	2110	0.309479	G	G:150	AG	G:86,A:45	N	NA	G	G:127	A	G:1,A:125	AG	G:289,A:1284,C:2,T:1	N	NA	N	NA	N	NA	N	NA	N	NA	N	NA			0	0	0	0	0	0	phastcons	NM_007191,+-,WIF1 wnt inhibitory factor 1 precursor	0
10712768	7726211	C	636	0.168239	C	C:107	N	NA	N	NA	N	NA	N	NA	G	C:0,G:529	N	NA	N	NA	N	NA	N	NA	N	NA	N	NA	cand_missing_info	missing_data	0	0	0	0	0	0			0
10713023	7726466	T	315	0.263492	N	NA	TC	T:100,C:28,A:1	N	NA	N	NA	N	NA	TC	T:131,C:55	N	NA	N	NA	N	NA	N	NA	N	NA	N	NA			0	0	0	0	0	0			0
10713247	7726690	G	1032	0.30814	GC	G:192,C:10	GC	G:147,C:36	N	NA	G	G:134	GC	G:13,C:132	GC	G:228,C:140	N	NA	N	NA	N	NA	N	NA	N	NA	N	NA			0	0	0	0	0	0			0
10713262	7726705	C	1318	0.19044	CT	C:328,T:7	CT	C:251,T:6	N	NA	N	NA	CT	C:120,T:25,G:1	CT	C:367,T:213	N	NA	N	NA	N	NA	N	NA	N	NA	N	NA			0	0	0	0	0	0			0
10713298	7726741	C	1553	0.334192	C	C:478,A:9	CT	C:280,T:55	N	NA	N	NA	T	C:0,T:152	CT	C:267,T:312	N	NA	N	NA	N	NA	N	NA	N	NA	N	NA			0	0	0	0	0	0			0
10713768	7727211	A	7712	0.37889	A	A:1887	AT	A:1087,T:564	N	NA	A	A:1586	T	A:0,T:1607	AT	A:230,T:751	N	A:0,T:1	N	A:1	N	NA	N	NA	AT	A:3,T:2	N	NA			0	0	0	0	0	0			0
10713858	7727301	C	5924	0.444463	C	C:873	CT	C:666,T:426	N	NA	C	C:1193	T	C:0,T:604	CT	C:558,T:1603,G:1	N	C:1	N	NA	N	NA	N	NA	N	NA	N	NA			0	0	0	0	0	0			0
10714349	7727792	G	24059	0.302299	G	G:6375,T:2,C:2	GA	G:3621,A:986	A	G:0,A:3954	G	G:6707	A	G:1,A:2028	GA	G:78,A:305	GA	G:1,A:1	GA	G:1,A:2	N	NA	N	G:0,A:1	GA	G:3,A:2	G	G:5			0	0	0	0	0	0			0
10714486	7727929	G	16326	0.354649	G	G:4019	GA	G:2145,A:1479	N	NA	G	G:4000,A:1	A	G:0,A:3380	GA	G:372,A:930	GA	G:2,A:6	G	G:4	A	G:0,A:3	A	G:0,A:11	GA	G:1,A:5	GA	G:1,A:4			0	0	0	0	0	0			0
10715146	7728589	T	1026	0.335283	T	T:215	TC	T:170,C:131	N	NA	T	T:297	C	T:0,C:213	N	NA	T	T:3	T	T:2	T	T:3	TC	T:3,C:1	TC	T:4,C:1	T	T:2			0	0	0	0	0	0	omega		0
10715442	7728885	A	2859	0.453305	A	A:511	AG	A:369,G:127	N	NA	A	A:588	G	A:0,G:716	AG	A:92,G:453,C:3	A	A:4	A	A:2	A	A:5	AG	A:3,G:1	A	A:3	A	A:3			0	0	0	0	0	0			0
10715552	7728995	C	2711	0.264478	C	C:1165	CT	C:828,T:94	N	NA	T	C:1,T:302	T	C:0,T:321	N	NA	N	NA	N	C:1	N	NA	N	C:0,T:1	N	NA	N	NA			0	0	0	0	0	0			0
10715655	7729098	C	23491	0.305138	C	C:3889,T:1	CT	C:3679,T:2022	C	C:2912	C	C:5615,T:1	T	C:0,T:3917	CT	C:226,T:1227,A:1,G:1	CT	C:1,T:1	CT	C:2,T:1	N	NA	T	C:0,T:3	CT	C:4,T:5	C	C:2			0	0	0	0	0	0			0
10716109	7729552	C	17736	0.330853	C	C:3929,A:16	CG	C:2836,G:936,A:15	C	C:626	C	C:4096,A:28,G:2	G	C:0,G:3327	CG	C:321,G:1603,T:1	C	C:2	C	C:7	CG	C:1,G:1	N	NA	CG	C:2,G:1	C	C:4			0	0	0	0	0	0			0
10716153	7729596	A	29307	0.429795	A	A:5852,G:1	AG	A:3505,G:1974	A	A:790	A	A:6363,G:1	G	A:1,G:6983,T:1	AG	A:198,G:3637,T:1	AG	A:2,G:5	AG	A:2,G:4	G	A:0,G:6	G	A:0,G:8	AG	A:1,G:3	AG	A:5,G:2			0	0	0	0	0	0			0
10716583	7730026	C	26656	0.306685	C	C:6185	CT	C:4235,T:2590,G:1	N	NA	C	C:7836,T:1	CT	C:72,T:4741	CT	C:151,T:843,G:1	C	C:4	CT	C:3,T:4	CT	C:2,T:2	T	C:0,T:3	CT	C:2,T:2	CT	C:5,T:4			0	0	0	0	0	0			0
10717689	7731132	A	20351	0.304752	A	A:5271,T:1	AG	A:3025,G:1953,T:1	N	NA	A	A:5751,G:1	G	A:9,G:3529	AG	A:91,G:719	AG	A:1,G:3	AG	A:1,G:3	G	A:0,G:3	G	A:0,G:5	G	A:0,G:5	AG	A:5,G:7			0	0	0	0	0	0			0
10718570	7732013	C	13205	0.162136	CA	C:2568,A:521	CA	C:2789,A:650,T:1	C	C:617	CA	C:3238,A:628	CA	C:1611,A:342	C	C:239,G:1	C	C:5	C	C:4	C	C:2	C	C:4	C	C:7	C	C:5			0	0	0	0	0	0			0
10719523	7732966	G	12648	0.310563	G	G:2889	GT	G:2849,T:1494	N	NA	G	G:2927	T	G:0,T:1591	GT	G:55,T:843	G	G:3	G	G:3	GT	G:2,T:3	T	G:0,T:4	GT	G:4,T:2	GT	G:4,T:4			0	0	0	0	0	0			0
10719628	7733071	A	12626	0.339854	A	A:2596	AC	A:2746,C:1650	N	NA	A	A:2991	C	A:0,C:2005,T:1	C	A:0,C:636,G:1	C	A:0,C:3	AC	A:1,C:1	N	A:0,C:1	N	A:0,C:1	AC	A:2,C:3	AC	A:4,C:2			0	0	0	0	0	0			0
10720302	7733745	A	11901	0.13209	A	A:3372	AG	A:2735,G:549,T:1	N	NA	A	A:4159	G	A:0,G:752	AG	A:62,G:271	N	A:1	AG	A:1,G:1	N	NA	N	A:0,G:1	N	NA	A	A:2			0	0	0	0	0	0			1
10720531	7733974	C	1652	0.263317	C	C:397	CT	C:327,T:95	N	NA	C	C:401	T	C:0,T:158	CT	C:91,T:182,G:1	N	NA	N	NA	N	NA	N	NA	N	NA	N	NA			0	0	0	0	0	0			0
10721565	7735008	T	34768	0.342815	T	T:7598,C:1,G:1	TC	T:4549,C:2801	T	T:2875	T	T:7620,G:1	C	T:0,C:7156	TC	T:205,C:1961	C	T:0,C:6	TC	T:1,C:5	TC	T:1,C:6	C	T:0,C:4	TC	T:1,C:5	TC	T:3,C:7			0	0	0	0	0	0			0
10721994	7735437	A	20205	0.365108	A	A:4302,C:2	AG	A:3469,G:2104,C:2	N	NA	A	A:4925	G	A:0,G:3872	AG	A:128,G:1401	AG	A:2,G:1	N	NA	N	A:0,G:1	G	A:0,G:3	N	A:0,G:1	A	A:4			0	0	0	0	0	0			0
10722462	7735905	G	22300	0.340314	G	G:5099	GA	G:3799,A:1912	A	G:1,A:1990,C:1	G	G:5804,T:1	A	G:0,A:2093	A	G:4,A:1594,T:2	GA	G:4,A:6	GA	G:6,A:2	GA	G:1,A:11	A	G:0,A:8	A	G:0,A:8	GA	G:3,A:3			0	0	0	0	0	0			0
10723008	7736451	G	583	0.157804	N	NA	G	G:224	N	NA	G	G:228	N	NA	GC	G:39,C:92	G	G:11	G	G:5	G	G:7	G	G:5	G	G:5	G	G:9			0	0	0	0	0	0			0
10723017	7736460	A	549	0.165756	N	NA	A	A:229	N	NA	A	A:192	N	NA	AC	A:37,C:91	A	A:11	A	A:4	A	A:7	A	A:5	A	A:7	A	A:11			0	0	0	0	0	0			0
10724167	7737610	G	22174	0.140119	G	G:4894	G	G:6890,A:1,T:1	N	NA	A	G:0,A:3095	G	G:4680,A:11	G	G:2584,T:18	G	G:6	G	G:7	G	G:6	G	G:6	GA	G:10,A:1	GA	G:5,A:2			0	0	0	0	0	0			0
10724936	7738379	A	17949	0.16597	A	A:4516	A	A:5756,G:21	N	NA	G	A:0,G:2954	A	A:3630,G:2	A	A:1068,G:2	N	NA	A	A:3	A	A:2	N	A:1	A	A:3	N	NA			0	0	0	0	0	0			0
10725673	7739116	A	6179	0.197605	A	A:1315	A	A:1564	N	NA	G	A:0,G:1220	A	A:1068,G:1	A	A:1011	AG	A:1,G:2	A	A:7	A	A:10	A	A:6	AG	A:6,G:1	AG	A:4,G:2			0	0	0	0	0	0			0
10726039	7739482	C	14719	0.180923	C	C:3832	C	C:4465,T:1	N	NA	T	C:0,T:2661	C	C:3315,T:1	C	C:444	C	C:4	C	C:5	C	C:4	C	C:7	CT	C:6,T:3	CT	C:8,T:3			0	0	0	0	0	0			0
10726150	7739593	T	16270	0.132698	T	T:4271,G:2	T	T:5347,C:2,G:1	N	NA	C	T:0,C:2156	T	T:3497,G:1	T	T:991,C:1,G:1	T	T:10	T	T:4	T	T:9	T	T:7	T	T:4	T	T:4			0	0	0	0	0	0			0
10726391	7739834	A	6944	0.138393	A	A:1643	A	A:1940	N	NA	C	A:0,C:960,G:1	A	A:1162,C:1	A	A:1236,G:1	N	A:1	A	A:5	A	A:5	A	A:8	A	A:4	A	A:3			0	0	0	0	0	0			0
10726523	7739966	C	21768	0.237596	CT	C:3944,T:40,A:2	C	C:4904,A:1,T:1	C	C:2215,A:4	T	C:0,T:5131	C	C:4149	C	C:1377	C	C:7	C	C:11	C	C:6	C	C:13	C	C:12	CT	C:7,T:4			0	0	0	0	0	0			0
10727533	7740976	C	17610	0.250937	C	C:4101	C	C:5529	N	NA	T	C:0,T:4419	C	C:2721	C	C:840	T	C:0,T:3	C	C:6	C	C:9	C	C:13	CT	C:10,T:3	CT	C:4,T:4			0	0	0	0	0	0			0
10727917	7741360	T	19428	0.234352	T	T:4005	T	T:5371,A:1,G:1	T	T:843,A:1	C	T:0,C:4553	T	T:3427	T	T:1225,G:1	T	T:6	T	T:2	T	T:8	T	T:9	T	T:4	TC	T:1,C:5	no_hets		0	0	0	0	0	0			0
10727938	7741381	C	18370	0.250572	C	C:3997	C	C:5245,T:1	N	NA	T	C:1,T:4601	C	C:3152,T:1	C	C:1372	T	C:0,T:7	N	C:1	C	C:5	C	C:6	CT	C:3,T:1	CT	C:1,T:3			0	0	0	0	0	0			0
10729173	7742616	A	9645	0.115086	A	A:1820	A	A:4280	N	NA	G	A:0,G:1110	A	A:1613	A	A:821,T:1	G	A:0,G:3	A	A:6	A	A:7	A	A:9	AG	A:3,G:1	AG	A:7,G:3			0	0	0	0	0	0	omega		0
10729583	7743026	A	20697	0.307726	A	A:4389,C:1	A	A:5705	N	NA	G	A:0,G:6319	AG	A:3295,G:50	A	A:938	A	A:14	A	A:11	A	A:9	A	A:17	A	A:8	AG	A:5,G:6			0	0	0	0	0	0			0
10730739	7744182	C	12085	0.275383	C	C:3203,A:1,G:1	C	C:3535	N	NA	G	C:0,G:3327	C	C:1778	C	C:240	C	C:3	C	C:3	N	C:1	N	C:1	CG	C:1,G:1	C	C:4			0	0	0	0	0	0			0
10731913	7745356	C	30244	0.223846	C	C:6813,T:2,A:1,G:1	C	C:6540,T:62	C	C:1791,A:1	T	C:1,T:6706	C	C:6638	C	C:1688	T	C:0,T:8	C	C:10	C	C:12	C	C:10	CT	C:5,T:1	CT	C:3,T:4	no_hets		0	0	0	0	0	0			0
10732247	7745690	T	29757	0.198407	T	T:7007,C:1	T	T:6500	T	T:739	C	T:0,C:5902,A:1	T	T:6742,C:1	T	T:2864	T	T:8	T	T:7	T	T:2	T	T:12	TC	T:8,C:2	TC	T:5,C:3	no_hets		0	0	0	0	0	0			0
10733596	7747039	G	23079	0.293817	G	G:5063	G	G:5676,C:2	N	NA	A	G:1,A:6780	G	G:4128,A:1	G	G:1424,T:3,C:1	G	G:12	G	G:8	G	G:3	G	G:14	GA	G:5,A:1	GA	G:5,A:1			0	0	0	0	0	0			0
10734128	7747571	C	1037	0.129219	C	C:226	C	C:315	N	NA	T	C:0,T:134	C	C:138	C	C:224	T	C:0,T:4	N	C:1	C	C:4	C	C:5	C	C:3	N	C:1			0	0	0	0	0	0			0
10734412	7747855	A	26358	0.193603	A	A:5406,G:1	A	A:6586	A	A:3854	G	A:1,G:5102	A	A:4319,T:1	A	A:1088	A	A:8	A	A:9	A	A:6	A	A:13	AG	A:8,G:3	AG	A:5,G:1	no_hets		0	0	0	0	0	0			0
10734450	7747893	G	20720	0.11221	G	G:3797	G	G:5282,T:3	G	G:4344,C:1	A	G:1,A:2325	G	G:3890	G	G:1077	G	G:15	G	G:6	G	G:9	G	G:11	G	G:10	G	G:3	no_hets		0	0	0	0	0	0			0
10734567	7748010	T	4957	0.260036	T	T:1129,C:1	T	T:1308	N	NA	C	T:2,C:1288,A:1	T	T:1097	T	T:131	C	T:0,C:3	T	T:3	T	T:4	T	T:4	TC	T:2,C:3	TC	T:4,C:5			0	0	0	0	0	0			0
10735065	7748508	A	15961	0.11478	A	A:3984,T:1	A	A:5597	N	NA	G	A:0,G:1831	A	A:3517	A	A:1030,G:1	N	A:0,G:1	A	A:5	A	A:4	A	A:5	A	A:3	A	A:5			0	0	0	0	0	0			0
10735406	7748849	C	19573	0.131763	C	C:5134,A:1	C	C:6294	N	NA	T	C:1,T:2579	C	C:3408	C	C:2154,G:2	C	C:4	C	C:10	C	C:8	C	C:11	C	C:5	C	C:6			0	0	0	0	0	0			0
10736253	7749696	G	27255	0.235773	G	G:6764	G	G:6528	N	NA	T	G:0,T:6425	G	G:6456,T:1	G	G:1079,A:1,C:1	G	G:8	G	G:8	G	G:9	G	G:10	GT	G:3,T:6	GT	G:5,T:2			0	0	0	0	0	0			0
10736456	7749899	G	33294	0.196071	G	G:6938	G	G:6711	G	G:2743,A:1	C	G:0,C:6527	G	G:6783	G	G:3590,C:1	G	G:9	G	G:9	G	G:12	G	G:9	GC	G:5,C:1	GC	G:5,C:1	no_hets		0	0	0	0	0	0			0
10737148	7750591	T	1209	0.10091	T	T:209	T	T:340	N	NA	N	NA	T	T:364	TC	T:174,C:122	N	NA	N	NA	N	NA	N	NA	N	NA	N	NA			0	0	0	0	0	0			0
10737316	7750759	A	10438	0.150412	A	A:2358	A	A:3155	N	NA	G	A:0,G:1570	A	A:2724	A	A:631	N	NA	A	A:6	A	A:12	A	A:8	A	A:5	A	A:2			0	0	0	0	0	0			0
10737940	7751383	A	24360	0.253489	A	A:5143	A	A:6773,G:2	N	NA	G	A:0,G:6173	A	A:4963	A	A:1306	G	A:0,G:6	A	A:11	A	A:7	A	A:5	AG	A:10,G:5	AG	A:5,G:2			0	0	0	0	0	0			0
10738316	7751759	C	26373	0.10742	C	C:7432	C	C:6575,A:6	C	C:796	T	C:0,T:2833	C	C:6618,A:1	C	C:2111,G:1	C	C:5	C	C:9	C	C:4	C	C:11	C	C:5	C	C:3	no_hets		0	0	0	0	0	0			0
10738615	7752058	T	20483	0.273934	T	T:5349	T	T:5239	N	NA	G	T:0,G:5611	T	T:3256	T	T:1028	TG	T:1,G:7	T	T:9	T	T:10	T	T:12	TG	T:3,G:2	TG	T:3,G:2			0	0	0	0	0	0			0
10738768	7752211	T	20918	0.266421	T	T:5478,C:1	T	T:5575	N	NA	A	T:4,A:5573	T	T:3500	T	T:786,C:1	A	T:0,A:12	T	T:11	T	T:17	T	T:12	TA	T:8,A:2	TA	T:12,A:3			0	0	0	0	0	0			0
10739360	7752803	A	14402	0.107971	A	A:3293	A	A:3877,C:1	A	A:2350	T	A:0,T:1555	A	A:2635,G:1	A	A:690	A	A:11	A	A:9	A	A:5	A	A:6	AT	A:4,T:1	AT	A:3,T:1	no_hets		0	0	0	0	0	0			0
10739376	7752819	T	14679	0.103277	T	T:3291	T	T:3881	T	T:2343	C	T:0,C:1516	T	T:2812,G:1	T	T:835	C	T:0,C:4	T	T:6	T	T:5	T	T:6	TC	T:5,C:1	N	T:0,C:1	no_hets		0	0	0	0	0	0			0
10742821	7756264	G	18528	0.202073	G	G:4195,C:13	GA	G:4065,A:64	N	NA	GA	G:385,A:3679	G	G:5672,A:1	G	G:454	G	G:15	G	G:11	G	G:12	G	G:7	G	G:15	GA	G:5,A:4			0	0	0	0	0	0			0
10742988	7756431	T	26039	0.202043	T	T:6801,C:2	T	T:4050,C:11	N	NA	TC	T:520,C:5200	T	T:6981,C:47	T	T:2426,C:1	T	T:6	T	T:6	T	T:5	T	T:6	T	T:8	T	T:2			0	0	0	0	0	0			0
10744398	7757841	A	21498	0.108661	A	A:6085	A	A:5207,G:1	N	NA	AG	A:664,G:2335	A	A:5434	A	A:1772	A	A:5	A	A:7	N	A:1	A	A:6	A	A:4	A	A:5			0	0	0	0	0	0			0
10744845	7758288	A	21126	0.109628	A	A:5834,G:2	A	A:6706	N	NA	AG	A:678,G:2308	A	A:3731,G:5	A	A:1861,G:1	A	A:12	A	A:11	A	A:5	A	A:7	A	A:15	AG	A:6,G:2			0	0	0	0	0	0			0
10745921	7759364	T	9484	0.189266	T	T:2029	T	T:2388,C:1	N	NA	TC	T:380,C:1791	T	T:1948,C:3	T	T:944	T	T:5	T	T:5	T	T:9	T	T:6	T	T:6	TC	T:7,C:3			0	0	0	0	0	0			0
10746124	7759567	G	4159	0.164463	G	G:737	G	G:1139	G	G:576	GC	G:89,C:684	G	G:757	G	G:177	G	G:9	G	G:3	G	G:3	G	G:4	G	G:5	GC	G:2,C:1			0	0	0	0	0	0			0
10747335	7760778	C	6034	0.23583	C	C:1240	C	C:1500	N	NA	CT	C:109,T:1423	C	C:1193	C	C:568,A:1	C	C:7	C	C:5	C	C:6	C	C:7	C	C:4	C	C:4			0	0	0	0	0	0			0
10748476	7761919	T	13871	0.174969	TG	T:2866,G:552,C:2	TG	T:2358,G:513	N	NA	TG	T:2975,G:724,C:1	TG	T:2464,G:638	T	T:778	T	T:10	T	T:7	T	T:11	T	T:10	T	T:12	T	T:11			0	0	0	0	0	0			0
10749114	7762557	A	16818	0.120466	AC	A:3842,C:481	AC	A:3302,C:477,G:1	N	NA	AC	A:3767,C:480,T:1	AC	A:2667,C:588	A	A:1211,T:1	A	A:12	A	A:10	A	A:7	A	A:12	A	A:12	A	A:9			0	0	0	0	0	0			0
10751499	7764942	C	21055	0.171646	C	C:5487,G:2	CT	C:5369,T:381,A:18	N	NA	CT	C:734,T:3198	C	C:5174	CT	C:657,T:35	C	C:7	C	C:10	C	C:5	C	C:14	C	C:13	C	C:3			0	0	0	0	0	0			0
10752187	7765630	G	16984	0.132713	GA	G:3202,A:545	GA	G:3585,A:664	N	NA	GA	G:3803,A:713	GA	G:2469,A:332,C:1	G	G:1670	G	G:6	G	G:4	G	G:6	G	G:11	G	G:4	G	G:7			0	0	0	0	0	0			0
10752420	7765863	T	13426	0.262103	T	T:3473,C:2	TC	T:3113,C:248	N	NA	TC	T:241,C:3269	T	T:2696	T	T:384	N	NA	T	T:2	N	NA	T	T:2	T	T:6	T	T:4			0	0	0	0	0	0			0
10753056	7766499	C	3289	0.160535	C	C:453	CG	C:1062,G:59	N	NA	CG	C:55,G:442	C	C:527	CG	C:663,G:27,A:1	N	C:1	C	C:2	N	NA	C	C:2	C	C:4	N	C:1			0	0	0	0	0	0			0
10754326	7767769	T	5578	0.13123	T	T:1633	TC	T:1592,C:25	N	NA	TC	T:191,C:707	T	T:910	T	T:520	T	T:9	T	T:5	T	T:9	T	T:12	T	T:14	T	T:2			0	0	0	0	0	0			0
10754446	7767889	A	17704	0.225712	AG	A:1281,G:3749	AG	A:3443,G:239,T:2	N	NA	A	A:2091,G:1	A	A:4346,G:7,C:2	A	A:2542,C:1	A	A:3	A	A:5	A	A:3	A	A:6	A	A:11	A	A:9			0	0	0	0	0	0			0
10755025	7768468	C	35099	0.113023	C	C:7818,A:1,T:1	CT	C:5389,T:272,A:1	C	C:5266,A:2,T:2	CT	C:765,T:3341	C	C:7635	CT	C:4255,T:351	C	C:12	C	C:12	C	C:3	C	C:9	C	C:7	C	C:9			0	0	0	0	0	0			0
10755223	7768666	A	31904	0.102464	A	A:6674	A	A:6909	AG	A:1385,G:3268,T:1,C:1	A	A:7688,G:1	A	A:4359	A	A:1616,C:2	A	A:5	A	A:8	AG	A:8,G:1	A	A:12	A	A:12	A	A:10			0	0	0	0	0	0			0
10755469	7768912	A	16651	0.148099	A	A:4418	AG	A:5387,G:172	N	NA	AG	A:525,G:2294,C:2	A	A:2966	A	A:886,T:1	N	A:1	N	A:1	A	A:2	N	NA	A	A:8	A	A:5			0	0	0	0	0	0			0
10755726	7769169	T	9006	0.195647	T	T:2152	TC	T:2572,C:164	N	NA	TC	T:212,C:1597	T	T:1490	T	T:816,A:1,C:1,G:1	T	T:4	T	T:2	T	T:5	T	T:3	T	T:8	T	T:3			0	0	0	0	0	0			0
10755898	7769341	G	5988	0.226954	G	G:1011	GA	G:1201,A:101	N	NA	GA	G:89,A:1071	G	G:930,T:1	GA	G:1397,A:187	N	NA	N	G:1	G	G:4	N	NA	G	G:2	G	G:3			0	0	0	0	0	0			0
10756393	7769836	C	35459	0.223892	C	C:7572,A:1,T:1	CG	C:6404,G:798,A:12	C	C:631	CG	C:587,G:6799	C	C:7725	CG	C:4510,G:342,A:76,T:1	C	C:5	C	C:10	C	C:6	C	C:5	C	C:8	CG	C:5,G:1			0	0	0	0	0	0			0
10756466	7769909	G	31607	0.215965	G	G:7370	GA	G:6560,A:698	G	G:743	GA	G:600,A:5969	G	G:6430,C:1	GA	G:3075,A:159,C:2	G	G:16	G	G:7	G	G:9	G	G:9	G	G:10	GA	G:7,A:1			0	0	0	0	0	0			0
10756618	7770061	T	32440	0.226541	T	T:7643,C:1	TG	T:6772,G:591	T	T:1160	TG	T:682,G:6620,C:1	T	T:7000	TG	T:1831,G:138,C:1	T	T:9	T	T:5	T	T:8	T	T:7	T	T:8	T	T:2			0	0	0	0	0	0			0
10756736	7770179	G	20789	0.238924	G	G:5351,A:1	GA	G:5007,A:372	N	NA	GA	G:680,A:4593	G	G:3989,A:1	G	G:794,T:1	G	G:5	GA	G:9,A:1	G	G:7	G	G:8	G	G:7	GA	G:7,A:2			0	0	0	0	0	0			0
10756908	7770351	C	28234	0.209322	C	C:6937,T:1,G:1	CT	C:5221,T:371,G:1	C	C:2369	CT	C:474,T:5393	C	C:6112	CT	C:1209,T:145	C	C:16	C	C:9	CT	C:6,T:1	C	C:14	C	C:8	C	C:9			0	0	0	0	0	0			0
10757442	7770885	G	29481	0.222109	G	G:6232,A:2	GT	G:6072,T:722	G	G:1984	GT	G:668,T:5629,C:2	G	G:5605	GT	G:2368,T:197	G	G:7	G	G:2	GT	G:3,T:1	G	G:4	G	G:8	GT	G:7,T:2			0	0	0	0	0	0			0
10757549	7770992	G	23330	0.119846	G	G:6033	GA	G:6570,A:369	N	NA	GA	G:412,A:2425	G	G:5903	G	G:1616,A:2	G	G:13	GA	G:10,A:1	G	G:8	G	G:6	G	G:8	GA	G:12,A:1			0	0	0	0	0	0			0
10758714	7772157	G	12693	0.25132	G	G:3450	GT	G:3822,T:397	N	NA	GT	G:335,T:2720	G	G:1571	GT	G:325,T:73	G	G:2	G	G:2	N	NA	G	G:3	N	G:1	N	G:1			0	0	0	0	0	0			0
10758815	7772258	G	16577	0.236714	G	G:4462	GC	G:4895,C:451	N	NA	GC	G:383,C:3360,A:1	G	G:2565,C:1	GC	G:346,C:112,T:1	G	G:9	GC	G:9,C:1	G	G:5	G	G:6	G	G:5	GC	G:6,C:2			0	0	0	0	0	0			0
10758859	7772302	A	16442	0.230751	A	A:4156	AT	A:4496,T:396	N	NA	AT	A:360,T:3324	A	A:3049	AT	A:587,T:74	A	A:7	A	A:6	A	A:5	A	A:6	A	A:3	N	A:1			0	0	0	0	0	0			0
10759013	7772456	G	16399	0.107872	G	G:5353	GA	G:4243,A:128,T:1	N	NA	GA	G:505,A:1562	G	G:3119,C:1	GA	G:1407,A:79,T:1	G	G:6	G	G:8	G	G:4	G	G:5	G	G:11	G	G:4			0	0	0	0	0	0			0
10759867	7773310	T	13014	0.244583	T	T:3554	TG	T:3451,G:295,C:1	N	NA	TG	T:171,G:2871	T	T:2150	TG	T:504,G:17	T	T:11	T	T:8	T	T:7	T	T:15	T	T:13	TG	T:9,G:3			0	0	0	0	0	0			0
10760466	7773909	T	24930	0.335178	A	T:0,A:6064	AT	T:819,A:5106	N	NA	T	T:7160	A	T:0,A:3572	AT	T:377,A:1829,C:2,G:1	T	T:12	AT	T:2,A:7	A	T:0,A:2	A	T:0,A:13	AT	T:1,A:6	AT	T:4,A:4			0	0	0	0	0	0			0
10760765	7774208	A	24742	0.307251	T	A:0,T:6150,C:1	TA	A:519,T:5034,C:1	N	NA	A	A:6946,G:1	T	A:1,T:5165	TA	A:136,T:785,G:2,C:1	A	A:3	N	NA	N	A:0,T:1	T	A:0,T:3	TA	A:2,T:4	TA	A:3,T:2			0	0	0	0	0	0			0
10760857	7774300	G	29243	0.286154	A	G:0,A:7095,T:2,C:1	AG	G:684,A:5158,T:1,C:1	N	NA	G	G:7459,A:2,T:1	A	G:1,A:6322	AG	G:224,A:2291,T:1	G	G:8	AG	G:1,A:2	AG	G:1,A:3	A	G:0,A:7	A	G:0,A:9	AG	G:5,A:1			0	0	0	0	0	0			0
10760992	7774435	C	20471	0.429828	G	C:0,G:3868	GC	C:922,G:3345,A:4	N	NA	C	C:7543	G	C:0,G:3327,A:1,T:1	GC	C:334,G:1125,T:1	C	C:7	C	C:3	GC	C:2,G:1	G	C:0,G:2	N	C:0,G:1	GC	C:2,G:1			0	0	0	0	0	0			0
10762473	7775916	G	4123	0.215862	G	G:822	GC	G:1085,C:128	N	NA	GC	G:85,C:696	G	G:826	GC	G:415,C:66	G	G:2	G	G:4	GC	G:2,C:1	G	G:2	G	G:2	G	G:7			0	0	0	0	0	0			0
10762559	7776002	G	20318	0.153362	G	G:5485,A:1	GA	G:5072,A:298	N	NA	GA	G:530,A:2773	G	G:4727	GA	G:1387,A:44,T:1	G	G:4	G	G:3	N	G:1	N	NA	G	G:5	N	G:1			0	0	0	0	0	0			0
10765811	7779254	A	21674	0.299714	A	A:5441	AG	A:2670,G:1993	A	A:1676	A	A:5292,G:1	G	A:0,G:3601	AG	A:99,G:901	A	A:10	A	A:7	N	A:0,G:1	G	A:0,G:4	AG	A:3,G:1	AG	A:6,G:1			0	0	0	0	0	0		NM_014319,++,LEMD3 inner nuclear membrane protein Man1 isoform 1	0
10765868	7779311	C	19861	0.232214	C	C:5580,A:1	CG	C:4173,G:685,T:2	N	NA	CG	C:496,G:3926,T:2	C	C:4153	C	C:842,G:1	C	C:11	CG	C:9,G:1	CG	C:5,G:3	C	C:13	C	C:7	CG	C:7,G:2			0	0	0	0	0	0		NM_014319,++,LEMD3 inner nuclear membrane protein Man1 isoform 1	0
10766232	7779675	T	22174	0.48408	T	T:7023,C:3	TC	T:3583,C:2179	N	NA	TC	T:832,C:4460	C	T:0,C:3199	C	T:0,C:893,G:2	T	T:4	T	T:5	N	NA	N	NA	TC	T:4,C:1	N	T:1			0	0	0	0	0	0		NM_014319,++,LEMD3 inner nuclear membrane protein Man1 isoform 1	0
10766259	7779702	A	27620	0.244062	A	A:7298	AC	A:6458,C:389,G:2	N	NA	AC	A:775,C:6186	A	A:4534	AC	A:1811,C:166,G:1	A	A:10	A	A:5	AC	A:5,C:1	A	A:8	A	A:9	A	A:6			0	0	0	0	0	0		NM_014319,++,LEMD3 inner nuclear membrane protein Man1 isoform 1	0
10766791	7780234	T	22765	0.184098	T	T:4309	TA	T:4639,A:455	T	T:5385	TA	T:440,A:3579,G:1	T	T:3133	TA	T:667,A:157	T	T:7	T	T:8	TA	T:4,A:1	T	T:10	T	T:10	TA	T:9,A:2			0	0	0	0	0	0		NM_014319,++,LEMD3 inner nuclear membrane protein Man1 isoform 1	0
10766989	7780432	A	29089	0.383031	G	A:1,G:6379	AG	A:3757,G:3068	G	A:0,G:1217	AG	A:7244,G:477	A	A:5725,G:1	A	A:1220	A	A:5	AG	A:11,G:1	A	A:6	A	A:14	AG	A:9,G:3	AG	A:11,G:2			0	0	0	0	0	0	pi	NM_014319,++,LEMD3 inner nuclear membrane protein Man1 isoform 1	0
10769407	7782850	T	22900	0.184236	T	T:5723,G:1	TC	T:4326,C:455	T	T:1585	TC	T:508,C:3712	T	T:4857,C:1	TC	T:1680,C:51,G:1	T	T:2	T	T:10	TC	T:5,C:1	T	T:8	T	T:13	TC	T:7,C:6			0	0	0	0	0	0	pi	NM_014319,++,LEMD3 inner nuclear membrane protein Man1 isoform 1	0
10769841	7783284	A	29631	0.19699	A	A:7077,C:1	AG	A:4599,G:548	A	A:1923	AG	A:567,G:5204	A	A:6898,T:2,G:2	AG	A:2726,G:83,T:1	A	A:10	A	A:7	AG	A:9,G:1	A	A:4	A	A:13	AG	A:10,G:1			0	0	0	0	0	0		NM_014319,++,LEMD3 inner nuclear membrane protein Man1 isoform 1	0
10770655	7784098	G	22755	0.13263	G	G:6304,T:1	GC	G:4335,C:192	G	G:2085	GC	G:463,C:2639	G	G:4900,A:1,T:1	GC	G:1647,C:187	G	G:10	G	G:7	G	G:11	G	G:13	G	G:5	G	G:10			0	0	0	0	0	0		NM_014319,++,LEMD3 inner nuclear membrane protein Man1 isoform 1	0
10771320	7784763	C	14982	0.256441	C	C:4354	CT	C:3921,T:409	N	NA	CT	C:437,T:3360	C	C:2191,T:1	CT	C:237,T:72	C	C:10	CT	C:11,T:2	C	C:5	C	C:7	C	C:15	CT	C:11,T:1			0	0	0	0	0	0		NM_014319,++,LEMD3 inner nuclear membrane protein Man1 isoform 1	0
10771918	7785361	C	17205	0.249637	C	C:3885,A:2	CT	C:4548,T:444	N	NA	CT	C:284,T:3850,A:1	C	C:3971,A:2	C	C:216,T:1,G:1	C	C:3	C	C:3	N	NA	C	C:9	C	C:6	N	C:0,T:1			0	0	0	0	0	0		NM_014319,++,LEMD3 inner nuclear membrane protein Man1 isoform 1	0
10772133	7785576	G	16495	0.278266	G	G:3756	GC	G:3299,C:438	G	G:1725,A:1	GC	G:470,C:3965,A:3	G	G:2261,C:1	GC	G:390,C:186	G	G:6	G	G:11	G	G:7	G	G:8	G	G:10	G	G:6			0	0	0	0	0	0		NM_014319,++,LEMD3 inner nuclear membrane protein Man1 isoform 1	0
10772441	7785884	C	25375	0.236374	C	C:5388,T:1,G:1	CT	C:5482,T:543	C	C:2347,A:1,T:1	CT	C:567,T:5319	C	C:4729,A:1,T:1	CT	C:861,T:133	C	C:9	CT	C:8,T:1	C	C:11	C	C:9	C	C:13	CT	C:9,T:1			0	0	0	0	0	0		NM_014319,++,LEMD3 inner nuclear membrane protein Man1 isoform 1	0
10773110	7786553	G	11955	0.255542	G	G:1869	GA	G:3320,A:350	N	NA	GA	G:214,A:2666	G	G:2435,A:2	GA	G:1061,A:37,C:1	G	G:9	GA	G:9,A:1	GA	G:8,A:1	G	G:8	G	G:14	GA	G:5,A:3			0	0	0	0	0	0		NM_014319,++,LEMD3 inner nuclear membrane protein Man1 isoform 1	0
10773261	7786704	G	10345	0.294635	G	G:1022,A:1	GA	G:2746,A:547,C:1	N	NA	GA	G:70,A:2486	G	G:2946,A:2	GA	G:512,A:12	G	G:5	G	G:5	G	G:5	G	G:5	G	G:4	GA	G:5,A:3			0	0	0	0	0	0		NM_014319,++,LEMD3 inner nuclear membrane protein Man1 isoform 1	0
10775016	7788459	A	22695	0.284292	A	A:5617	AG	A:4771,G:567	N	NA	AG	A:870,G:5589	A	A:4439	AG	A:544,G:296,C:2	A	A:12	AG	A:11,G:1	AG	A:6,G:3	A	A:12	A	A:8	AG	A:9,G:2			0	0	0	0	0	0		NM_014319,++,LEMD3 inner nuclear membrane protein Man1 isoform 1	0
10776081	7789524	G	13034	0.127129	G	G:3559	GC	G:3922,C:130,T:1	N	NA	GC	G:256,C:1491	G	G:2867	GC	G:772,C:36	G	G:12	G	G:16	G	G:5	G	G:10	G	G:10	G	G:4			0	0	0	0	0	0		NM_014319,++,LEMD3 inner nuclear membrane protein Man1 isoform 1	0
10777115	7790558	T	6604	0.152938	C	T:2,C:714	TC	T:772,C:259	N	NA	TC	T:870,C:37,A:2	T	T:2362	T	T:1585,G:1	T	T:3	N	T:1	N	T:1	T	T:6	T	T:6	T	T:5			0	0	0	0	0	0		NM_014319,++,LEMD3 inner nuclear membrane protein Man1 isoform 1	0
10777404	7790847	C	5635	0.353505	CG	C:309,G:580	CG	C:270,G:450	C	C:1116	CG	C:380,G:460	CG	C:297,G:502	C	C:1271	C	C:12	C	C:7	C	C:4	C	C:11	C	C:14	C	C:14			0	0	0	0	0	0		NM_014319,++,LEMD3 inner nuclear membrane protein Man1 isoform 1	0
10777533	7790976	A	22231	0.230264	A	A:5494,T:1	AG	A:3452,G:451,T:1	N	NA	AG	A:384,G:4592	A	A:5851	AG	A:1928,G:76,C:1	A	A:11	A	A:9	AG	A:7,G:1	A	A:9	A	A:8	A	A:7			0	0	0	0	0	0		NM_014319,++,LEMD3 inner nuclear membrane protein Man1 isoform 1	0
10777650	7791093	C	1557	0.186898	C	C:327	CT	C:245,T:30	N	NA	CT	C:55,T:261	C	C:284	C	C:355	N	NA	N	NA	N	NA	N	NA	N	C:1	N	NA			0	0	0	0	0	0		NM_014319,++,LEMD3 inner nuclear membrane protein Man1 isoform 1	0
10777839	7791282	T	11967	0.211582	T	T:2824	TA	T:3349,A:266,G:1	N	NA	TA	T:339,A:2224	T	T:2617,C:1	TA	T:304,A:42	T	T:6	T	T:5	T	T:6	T	T:9	T	T:7	T	T:5			0	0	0	0	0	0		NM_014319,++,LEMD3 inner nuclear membrane protein Man1 isoform 1	0
10777852	7791295	G	12470	0.215638	G	G:3010,T:2,A:1	GA	G:3414,A:224	N	NA	GA	G:368,A:2317	G	G:2630,T:1	GA	G:356,A:147	G	G:9	G	G:6	G	G:8	G	G:10	G	G:8	G	G:8			0	0	0	0	0	0		NM_014319,++,LEMD3 inner nuclear membrane protein Man1 isoform 1	0
10778060	7791503	A	13208	0.385145	G	A:2,G:2937	AG	A:1079,G:1323	AG	A:1277,G:523	AG	A:2545,G:304,T:2	A	A:2434,T:3	A	A:779	A	A:2	A	A:4	N	A:1	A	A:5	A	A:3	A	A:3			0	0	0	0	0	0		NM_014319,++,LEMD3 inner nuclear membrane protein Man1 isoform 1	0
10778412	7791855	G	22177	0.278036	G	G:5532,A:1	GA	G:4329,A:542,C:1	N	NA	GA	G:508,A:5519,T:1	G	G:4096	GA	G:1544,A:104	G	G:7	GA	G:6,A:1	GA	G:4,A:1	G	G:12	G	G:5	GA	G:10,A:2			0	0	0	0	0	0		NM_014319,++,LEMD3 inner nuclear membrane protein Man1 isoform 1	0
10779174	7792617	A	16922	0.281232	A	A:4251	AG	A:3273,G:2046	N	NA	A	A:4534	G	A:0,G:2136	AG	A:105,G:577	A	A:2	AG	A:3,G:2	AG	A:1,G:2	G	A:0,G:3	A	A:6	AG	A:7,G:1			0	0	0	0	0	0		NM_014319,++,LEMD3 inner nuclear membrane protein Man1 isoform 1	0
10779316	7792759	C	12440	0.128135	C	C:3591,T:2	CT	C:3458,T:215,A:2	C	C:809	CT	C:386,T:1368	C	C:2314	CT	C:286,T:9	C	C:3	C	C:5	N	C:1	C	C:5	C	C:10	C	C:9			0	0	0	0	0	0		NM_014319,++,LEMD3 inner nuclear membrane protein Man1 isoform 1	0
10779476	7792919	C	24296	0.382285	T	C:1,T:5957	CT	C:3090,T:2804	N	NA	CT	C:5355,T:524	C	C:5345,T:1	C	C:1217,T:2	C	C:16	C	C:3	C	C:7	C	C:9	CT	C:6,T:1	CT	C:6,T:1			0	0	0	0	0	0		NM_014319,++,LEMD3 inner nuclear membrane protein Man1 isoform 1	0
10779477	7792920	G	24486	0.244548	G	G:6141,A:1	GA	G:5454,A:549	N	NA	GA	G:528,A:5255	G	G:5351	GA	G:1023,A:183,T:1	G	G:16	G	G:3	GA	G:5,A:2	G	G:10	G	G:8	G	G:7			0	0	0	0	0	0		NM_014319,++,LEMD3 inner nuclear membrane protein Man1 isoform 1	0
10782029	7795472	C	8728	0.153529	C	C:1608	CT	C:3514,T:222	N	NA	CT	C:214,T:1095	C	C:1531	CT	C:521,T:23	N	NA	C	C:5	C	C:2	C	C:3	C	C:4	C	C:3			0	0	0	0	0	0		NM_014319,++,LEMD3 inner nuclear membrane protein Man1 isoform 1	0
10782120	7795563	T	5912	0.212957	T	T:945	TG	T:2697,G:203	N	NA	TG	T:121,G:1056	T	T:890	N	NA	T	T:6	T	T:6	T	T:2	T	T:5	T	T:4	T	T:3			0	0	0	0	0	0		NM_014319,++,LEMD3 inner nuclear membrane protein Man1 isoform 1	0
10782480	7795923	T	6984	0.132159	T	T:2016	TC	T:1813,C:38	N	NA	TC	T:213,C:853	T	T:1742	TC	T:277,C:32	T	T:7	T	T:6	N	T:1	T	T:10	T	T:8	T	T:9			0	0	0	0	0	0		NM_014319,++,LEMD3 inner nuclear membrane protein Man1 isoform 1	0
10782926	7796369	C	27258	0.23417	C	C:6486	CT	C:5293,T:624,G:1	C	C:506	CT	C:453,T:5303	C	C:6790	CT	C:1346,T:456	C	C:13	CT	C:9,T:2	CT	C:12,T:1	C	C:4	C	C:11	CT	C:9,T:1			0	0	0	0	0	0		NM_014319,++,LEMD3 inner nuclear membrane protein Man1 isoform 1	0
10783099	7796542	G	22423	0.224635	G	G:5620	GA	G:5340,A:504	N	NA	GA	G:468,A:4388	G	G:4925	GA	G:1033,A:145	G	G:7	G	G:9	G	G:3	G	G:8	G	G:8	GA	G:7,A:1			0	0	0	0	0	0		NM_014319,++,LEMD3 inner nuclear membrane protein Man1 isoform 1	0
10784009	7797452	G	17602	0.226111	G	G:4315	GC	G:5392,C:461	N	NA	GC	G:334,C:3505	G	G:3164,A:1	GC	G:416,C:14	G	G:3	N	G:0,C:1	G	G:2	N	G:1	N	G:1	N	NA			0	0	0	0	0	0		NM_014319,++,LEMD3 inner nuclear membrane protein Man1 isoform 1	0
10784048	7797491	A	15931	0.105392	A	A:4027	AG	A:5517,G:229	A	A:360	AG	A:363,G:1442,T:1	A	A:3571	AG	A:413,G:8	A	A:4	A	A:4	A	A:5	A	A:5	A	A:11	A	A:2			0	0	0	0	0	0		NM_014319,++,LEMD3 inner nuclear membrane protein Man1 isoform 1	0
10784687	7798130	C	19124	0.255752	C	C:4589,T:2	CT	C:5510,T:578	N	NA	CT	C:481,T:4302,A:1	C	C:3204,A:1	CT	C:446,T:9,A:1	C	C:7	CT	C:4,T:1	CT	C:1,T:2	C	C:5	C	C:7	CT	C:5,T:1			0	0	0	0	0	0		NM_014319,++,LEMD3 inner nuclear membrane protein Man1 isoform 1	0
10785286	7798729	C	21193	0.24895	C	C:4816,A:1,T:1	CA	C:5226,A:485	N	NA	CA	C:380,A:4760,G:1	C	C:5069,T:1	CA	C:423,A:30	C	C:7	CA	C:2,A:1	C	C:4	C	C:7	C	C:13	CA	C:7,A:2			0	0	0	0	0	0		NM_014319,++,LEMD3 inner nuclear membrane protein Man1 isoform 1	0
10786798	7800241	C	26909	0.262812	C	C:6886,A:1,G:1	CA	C:5188,A:893,T:1	N	NA	CA	C:631,A:6151	C	C:6260	CA	C:870,A:27	C	C:3	C	C:13	CA	C:4,A:1	C	C:10	C	C:13	C	C:9			0	0	0	0	0	0		NM_014319,++,LEMD3 inner nuclear membrane protein Man1 isoform 1	0
10787442	7800885	G	2890	0.134256	G	G:488	GA	G:371,A:42	N	NA	GA	G:78,A:264	G	G:402	GA	G:1163,A:82	N	NA	N	NA	N	NA	N	G:1	G	G:2	N	NA			0	0	0	0	0	0		NM_014319,++,LEMD3 inner nuclear membrane protein Man1 isoform 1	0
10787869	7801312	C	3622	0.151022	C	C:935	CT	C:1070,T:85	N	NA	CT	C:130,T:433	C	C:626	CT	C:314,T:29	C	C:5	C	C:4	C	C:6	C	C:3	C	C:6	C	C:4			0	0	0	0	0	0		NM_014319,++,LEMD3 inner nuclear membrane protein Man1 isoform 1	0
10787932	7801375	G	1636	0.297677	A	G:0,A:343	GA	G:289,A:108	N	NA	GA	G:364,A:36	G	G:181	G	G:315	N	G:1	N	G:1	N	G:1	G	G:5	N	G:1	G	G:2			0	0	0	0	0	0		NM_014319,++,LEMD3 inner nuclear membrane protein Man1 isoform 1	0
10788233	7801676	A	18066	0.337374	A	A:3454,G:1	AG	A:3512,G:1895	N	NA	A	A:5002	G	A:1,G:3367	G	A:1,G:832,C:1	A	A:2	AG	A:2,G:1	N	A:0,G:1	G	A:0,G:12	AG	A:5,G:1	AG	A:3,G:1			0	0	0	0	0	0		NM_014319,++,LEMD3 inner nuclear membrane protein Man1 isoform 1	0
10789856	7803299	A	16430	0.160621	A	A:4038	AG	A:5188,G:343	N	NA	AG	A:531,G:2246	A	A:3480,G:1	AG	A:553,G:49,C:1	A	A:12	A	A:6	A	A:5	A	A:10	A	A:18	AG	A:8,G:2			0	0	0	0	0	0		NM_014319,++,LEMD3 inner nuclear membrane protein Man1 isoform 1	0
10790122	7803565	A	18594	0.252178	A	A:3943,G:1	AG	A:3731,G:508	A	A:1459,C:1	AG	A:443,G:4063	A	A:2835,T:1	AG	A:1487,G:117,C:3,T:2	A	A:4	A	A:2	N	A:1	A	A:5	A	A:12	AG	A:3,G:2			0	0	0	0	0	0		NM_014319,++,LEMD3 inner nuclear membrane protein Man1 isoform 1	0
10791850	7805293	A	19191	0.233026	A	A:4067,T:1	AG	A:4839,G:535	N	NA	AG	A:593,G:3814	A	A:4079	AG	A:1138,G:123,C:2	A	A:6	A	A:5	AG	A:1,G:1	A	A:7	A	A:8	AG	A:5,G:1			0	0	0	0	0	0		NM_014319,++,LEMD3 inner nuclear membrane protein Man1 isoform 1	0
10793846	7807289	T	1418	0.134697	TC	T:429,C:31	TC	T:290,C:26	N	NA	TC	T:406,C:115	TC	T:102,C:19	N	NA	T	T:9	T	T:7	T	T:8	T	T:14	T	T:8	T	T:10			0	0	0	0	0	0		NM_014319,++,LEMD3 inner nuclear membrane protein Man1 isoform 1	0
10794080	7807523	A	14488	0.164826	A	A:3182	AC	A:4065,C:293	N	NA	AC	A:389,C:2065,G:1	A	A:3679	AC	A:784,C:30	A	A:11	A	A:8	A	A:2	A	A:4	A	A:7	AC	A:11,C:1			0	0	0	0	0	0		NM_014319,++,LEMD3 inner nuclear membrane protein Man1 isoform 1	0
10795091	7808534	G	24495	0.236211	G	G:6059	GA	G:5172,A:703	N	NA	GA	G:663,A:4922	G	G:6029	GA	G:786,A:161	G	G:7	G	G:7	G	G:7	G	G:10	G	G:7	GA	G:7,A:2			0	0	0	0	0	0		NM_014319,++,LEMD3 inner nuclear membrane protein Man1 isoform 1	0
10795362	7808805	A	18551	0.249043	A	A:4818	AG	A:3964,G:536,C:1	N	NA	AG	A:527,G:4084,T:1	A	A:4070,T:1	A	A:549	A	A:16	A	A:12	AG	A:10,G:1	A	A:7	A	A:17	AG	A:5,G:1			0	0	0	0	0	0		NM_014319,++,LEMD3 inner nuclear membrane protein Man1 isoform 1	0
10795749	7809192	A	11325	0.192583	A	A:2114,G:1	AT	A:2715,T:186	A	A:1520,G:2	AT	A:226,T:1921,G:1	A	A:2036,G:1	AT	A:528,T:74	A	A:2	N	A:1	A	A:2	A	A:2	A	A:6	A	A:2			0	0	0	0	0	0		NM_014319,++,LEMD3 inner nuclear membrane protein Man1 isoform 1	0
10796913	7810356	C	17040	0.174824	C	C:3263,A:1	CA	C:2460,A:280	C	C:3602	CA	C:341,A:2638	C	C:3304	CA	C:1091,A:60	C	C:11	C	C:6	CA	C:4,A:2	C	C:9	C	C:7	CA	C:4,A:2			0	0	0	0	0	0		NM_014319,++,LEMD3 inner nuclear membrane protein Man1 isoform 1	0
10797347	7810790	C	9070	0.134179	CA	C:1903,A:316	CA	C:2019,A:516	N	NA	CA	C:1861,A:220	CA	C:1820,A:165	C	C:250	C	C:3	N	C:1	N	C:1	C	C:3	N	C:1	N	C:1			0	0	0	0	0	0		NM_014319,++,LEMD3 inner nuclear membrane protein Man1 isoform 1	0
10797854	7811297	G	18107	0.252278	G	G:4338	GA	G:5409,A:551	N	NA	GA	G:393,A:4008	G	G:2398	G	G:1001,A:9	G	G:13	G	G:6	G	G:8	G	G:11	G	G:10	GA	G:10,A:1			0	0	0	0	0	0		NM_014319,++,LEMD3 inner nuclear membrane protein Man1 isoform 1	0
10798527	7811970	C	472	0.184322	N	NA	N	NA	N	NA	CG	C:385,G:87	N	NA	N	NA	N	NA	C	C:2	C	C:2	N	C:1	N	C:1	N	C:1			0	0	0	0	0	0		NM_014319,++,LEMD3 inner nuclear membrane protein Man1 isoform 1	0
10798538	7811981	A	2022	0.255687	A	A:480,C:2	AG	A:459,G:38,C:4	N	NA	AG	A:66,G:479	A	A:492,C:2	N	NA	A	A:3	N	A:1	N	A:1	N	A:1	N	A:1	N	NA			0	0	0	0	0	0		NM_014319,++,LEMD3 inner nuclear membrane protein Man1 isoform 1	0
10800301	7813744	T	31095	0.2146	T	T:6882	TC	T:6139,C:736	T	T:742	TC	T:864,C:5447,A:1	T	T:6675	TC	T:3119,C:490	T	T:9	TC	T:4,C:1	TC	T:5,C:1	T	T:8	T	T:10	TC	T:5,C:1			0	0	0	0	0	0		NM_014319,++,LEMD3 inner nuclear membrane protein Man1 isoform 1	0
10800482	7813925	G	31174	0.214987	G	G:7323,T:3,A:1	GA	G:5956,A:707	N	NA	GA	G:793,A:5823	G	G:7029,A:1	GA	G:3367,A:170,C:1	G	G:9	G	G:8	G	G:3	G	G:9	G	G:9	GA	G:12,A:1			0	0	0	0	0	0		NM_014319,++,LEMD3 inner nuclear membrane protein Man1 isoform 1	0
10801784	7815227	A	22411	0.220829	A	A:5959,G:1	AT	A:4331,T:475	N	NA	AT	A:565,T:4291,G:1	A	A:5043,G:1	AT	A:1560,T:183,G:1	N	A:1	AT	A:6,T:2	A	A:3	A	A:11	A	A:12	AT	A:2,T:5			0	0	0	0	0	0		NM_014319,++,LEMD3 inner nuclear membrane protein Man1 isoform 1	0
10802000	7815443	A	8673	0.195434	A	A:2197,T:2,G:1	AG	A:2478,G:184,T:6	N	NA	AG	A:170,G:1502	A	A:1630,T:2	AG	A:490,G:8,T:2,C:1	A	A:2	N	NA	N	NA	N	A:1	N	A:1	AG	A:2,G:2			0	0	0	0	0	0		NM_014319,++,LEMD3 inner nuclear membrane protein Man1 isoform 1	0
10803963	7817406	A	756	0.181217	N	NA	AC	A:235,C:134	N	NA	AC	A:227,C:3	A	A:157	N	NA	N	A:1	A	A:3	A	A:4	A	A:8	A	A:5	A	A:3			0	0	0	0	0	0		NM_014319,++,LEMD3 inner nuclear membrane protein Man1 isoform 1	0
10804062	7817505	C	2066	0.227977	C	C:433	CG	C:671,G:50,A:1	N	NA	CG	C:26,G:421	C	C:292	C	C:172	C	C:4,T:1	C	C:7	C	C:6	C	C:6	C	C:10	C	C:7			0	0	0	0	0	0		NM_014319,++,LEMD3 inner nuclear membrane protein Man1 isoform 1	0
10804632	7818075	G	16857	0.373969	A	G:0,A:3602	GA	G:2419,A:2363	G	G:192	GA	G:3729,A:339,C:1	G	G:3667,C:2	G	G:543	G	G:6	G	G:8	G	G:11	G	G:7	G	G:7	G	G:6			0	0	0	0	0	0		NM_014319,++,LEMD3 inner nuclear membrane protein Man1 isoform 1	0
10804969	7818412	G	19924	0.275497	G	G:4599	GA	G:4182,A:1780	N	NA	G	G:5584	A	G:0,A:3152	GA	G:70,A:557	G	G:6	G	G:3	N	NA	A	G:0,A:4	GA	G:6,A:5	GA	G:5,A:2			0	0	0	0	0	0		NM_014319,++,LEMD3 inner nuclear membrane protein Man1 isoform 1	0
10805147	7818590	G	16991	0.114943	A	G:0,A:1024	GA	G:3612,A:803	N	NA	GA	G:5608,A:126,C:1	G	G:5085	G	G:732	G	G:11	G	G:9	G	G:7	G	G:13	G	G:11	G	G:13			0	0	0	0	0	0		NM_014319,++,LEMD3 inner nuclear membrane protein Man1 isoform 1	0
10805817	7819260	T	22355	0.100917	T	T:6124	TA	T:6327,A:196	N	NA	TA	T:712,A:2036	T	T:5065	TA	T:1870,A:24,G:1	T	T:9	T	T:3	T	T:3	T	T:4	T	T:12	T	T:10			0	0	0	0	0	0		NM_014319,++,LEMD3 inner nuclear membrane protein Man1 isoform 1	0
10805839	7819282	G	26307	0.21059	G	G:5649,A:1	GA	G:6039,A:450	N	NA	GA	G:751,A:4806,C:2	G	G:5487	GA	G:2839,A:283	G	G:6	G	G:2	N	G:0,A:1	G	G:4	G	G:8	G	G:5			0	0	0	0	0	0		NM_014319,++,LEMD3 inner nuclear membrane protein Man1 isoform 1	0
10806169	7819612	G	3270	0.257187	G	G:748	GC	G:709,C:127	N	NA	GC	G:51,C:699	G	G:677	GC	G:244,C:15	G	G:9	G	G:7	G	G:2	G	G:7	G	G:7	G	G:4			0	0	0	0	0	0		NM_014319,++,LEMD3 inner nuclear membrane protein Man1 isoform 1	0
10806640	7820083	G	8449	0.109954	G	G:2224	GA	G:3813,A:83,T:1	N	NA	GA	G:103,A:810	G	G:1037	GA	G:342,A:36	G	G:8	G	G:11	GA	G:3,A:1	G	G:13	G	G:8	G	G:8			0	0	0	0	0	0		NM_014319,++,LEMD3 inner nuclear membrane protein Man1 isoform 1	0
10806829	7820272	G	11731	0.185747	G	G:2807	GA	G:3069,A:233	N	NA	GA	G:381,A:1800	G	G:2541	GA	G:753,A:146,T:1	G	G:7	G	G:7	G	G:3	G	G:5	G	G:4	G	G:12			0	0	0	0	0	0		NM_014319,++,LEMD3 inner nuclear membrane protein Man1 isoform 1	0
10807067	7820510	A	4654	0.160077	AC	A:426,C:158	AC	A:684,C:174	A	A:648	AC	A:834,C:198	AC	A:397,C:215	A	A:919,T:1	A	A:8	A	A:12	A	A:6	A	A:13	A	A:5	A	A:10			0	0	0	0	0	0		NM_014319,++,LEMD3 inner nuclear membrane protein Man1 isoform 1	0
10807766	7821209	A	18568	0.305149	A	A:4240,G:2	AG	A:2848,G:1950	N	NA	A	A:5691	G	A:0,G:3005,C:1	AG	A:121,G:709,C:1	AG	A:4,G:12	A	A:9	AG	A:3,G:5	G	A:0,G:7	AG	A:6,G:4	AG	A:8,G:5			0	0	0	0	0	0		NM_014319,++,LEMD3 inner nuclear membrane protein Man1 isoform 1	0
10807852	7821295	A	11204	0.258122	A	A:2389,G:1	AG	A:3114,G:318	N	NA	AG	A:300,G:2508	A	A:2216,T:1	AG	A:288,G:65,C:3,T:1	A	A:2	A	A:3	A	A:4	A	A:2	A	A:2	A	A:6			0	0	0	0	0	0		NM_014319,++,LEMD3 inner nuclear membrane protein Man1 isoform 1	0
10807934	7821377	T	7906	0.238679	T	T:1530	TC	T:2386,C:183	N	NA	TC	T:151,C:1702	T	T:1579,C:1	T	T:373,C:1	T	T:11	T	T:4	TC	T:3,C:1	T	T:9	T	T:9	TC	T:8,C:3			0	0	0	0	0	0		NM_014319,++,LEMD3 inner nuclear membrane protein Man1 isoform 1	0
10808129	7821572	A	6616	0.407044	T	A:0,T:1268	AT	A:1214,T:1323	N	NA	AT	A:1165,T:101	A	A:1097,T:1	A	A:447	A	A:5	A	A:6	A	A:5	A	A:6	AT	A:7,T:1	A	A:10			0	0	0	0	0	0		NM_014319,++,LEMD3 inner nuclear membrane protein Man1 isoform 1	0
10808198	7821641	T	14165	0.234663	TC	T:3160,C:34	TC	T:4822,C:338	N	NA	TC	T:389,C:2741	T	T:2056	TC	T:414,C:211	T	T:5	T	T:5	T	T:3	T	T:8	T	T:6	TC	T:4,C:1			0	0	0	0	0	0		NM_014319,++,LEMD3 inner nuclear membrane protein Man1 isoform 1	0
10808595	7822038	G	27171	0.269589	G	G:6232	GC	G:6629,C:839,A:2,T:1	N	NA	GC	G:556,C:6431	G	G:5033	GC	G:1393,C:55	G	G:8	GC	G:11,C:1	GC	G:5,C:1	G	G:7	G	G:10	GC	G:8,C:2			0	0	0	0	0	0		NM_014319,++,LEMD3 inner nuclear membrane protein Man1 isoform 1	0
10809016	7822459	A	29747	0.224123	A	A:5686,T:2,G:1	AG	A:6264,G:522,T:1	A	A:1624	AG	A:590,G:5990	A	A:6656,T:1	AG	A:2254,G:154,C:2	A	A:10	AG	A:13,G:1	A	A:7	A	A:6	A	A:10	A	A:5			0	0	0	0	0	0		NM_014319,++,LEMD3 inner nuclear membrane protein Man1 isoform 1	0
10809168	7822611	T	24469	0.203972	T	T:4757,C:1,G:1	TC	T:5606,C:497	T	T:2716,G:2	TC	T:444,C:4342	T	T:5595	TC	T:357,C:151	T	T:3	T	T:4	T	T:2	T	T:3	T	T:10	TC	T:13,C:3			0	0	0	0	0	0		NM_014319,++,LEMD3 inner nuclear membrane protein Man1 isoform 1	0
10809764	7823207	C	13351	0.163958	C	C:2912,T:1	CA	C:4792,A:266,T:1	N	NA	CA	C:378,A:1920	C	C:2908	CA	C:170,A:3	C	C:9	C	C:7	CA	C:3,A:2	C	C:6	C	C:13	C	C:9			0	0	0	0	0	0	omega,pi,phastcons	NM_014319,++,LEMD3 inner nuclear membrane protein Man1 isoform 1	0
10809890	7823333	C	20410	0.24537	C	C:4428,G:1	CG	C:5813,G:532,T:1	N	NA	CG	C:374,G:4370,T:1	C	C:4073	CG	C:712,G:105	C	C:8	CG	C:11,G:1	C	C:6	C	C:8	C	C:8	C	C:5			0	0	0	0	0	0	omega,pi,phastcons	NM_014319,++,LEMD3 inner nuclear membrane protein Man1 isoform 1	0
10810015	7823458	A	30361	0.123744	A	A:4860,G:1	A	A:7432	AG	A:3894,G:3753,T:4,C:2	A	A:5555,G:2	A	A:4120,T:1,G:1	A	A:736	A	A:14	A	A:12	A	A:4	A	A:7	A	A:13	A	A:8			0	0	0	0	0	0		NM_014319,++,LEMD3 inner nuclear membrane protein Man1 isoform 1	0
10810621	7824064	A	5286	0.239122	A	A:1281,T:6	AG	A:1270,G:484,T:1	N	NA	A	A:1199,T:1	AG	A:263,G:641,T:1	G	A:0,G:139	N	NA	N	NA	N	NA	N	NA	N	A:1	N	NA			0	0	0	0	0	0		NM_014319,++,LEMD3 inner nuclear membrane protein Man1 isoform 1	0
10810710	7824153	T	23727	0.238842	T	T:5328,C:1	TC	T:5123,C:519	T	T:2862	TC	T:685,C:5147	T	T:3396	T	T:665,G:1	T	T:15	T	T:7	T	T:4	T	T:9	T	T:14	TC	T:8,C:2			0	0	0	0	0	0		NM_014319,++,LEMD3 inner nuclear membrane protein Man1 isoform 1	0
10810763	7824206	T	22564	0.367976	C	T:1,C:5628	TC	T:2438,C:2124	T	T:1484	TC	T:5854,C:551	T	T:3636	T	T:848	T	T:11	T	T:12	T	T:7	T	T:8	TC	T:9,C:2	T	T:11			0	0	0	0	0	0		NM_014319,++,LEMD3 inner nuclear membrane protein Man1 isoform 1	0
10811063	7824506	G	22506	0.16129	G	G:3594	GA	G:3679,A:1409	G	G:5178,T:2	G	G:5292	GA	G:991,A:2013	GA	G:60,A:208,C:80	G	G:10	GA	G:9,A:1	GA	G:2,A:5	A	G:0,A:5	G	G:7	GA	G:13,A:3			0	0	0	0	0	0	omega,pi,phastcons	NM_014319,++,LEMD3 inner nuclear membrane protein Man1 isoform 1	0
10811082	7824525	A	13912	0.301107	A	A:2929	AG	A:3986,G:160	G	A:1,G:2128	AG	A:267,G:1893	A	A:2364	AG	A:176,G:8	A	A:9	A	A:7	A	A:3	A	A:8	A	A:6	A	A:11			0	0	0	0	0	0	omega,pi	NM_014319,++,LEMD3 inner nuclear membrane protein Man1 isoform 1	0
10812298	7825741	G	12283	0.198404	G	G:2630,A:1	GA	G:3806,A:218	N	NA	GA	G:303,A:2118	G	G:2287	GA	G:820,A:100	G	G:9	GA	G:13,A:1	GA	G:7,A:1	G	G:12	G	G:14	GA	G:9,A:3			0	0	0	0	0	0		NM_014319,++,LEMD3 inner nuclear membrane protein Man1 isoform 1	0
10812471	7825914	A	13371	0.190038	AG	A:1674,G:46	A	A:3129,G:10	N	NA	A	A:3765,G:16	AG	A:1279,G:51	AG	A:983,G:2418	N	A:1	A	A:2	A	A:2	A	A:5	A	A:9	A	A:8			0	0	0	0	0	0		NM_014319,++,LEMD3 inner nuclear membrane protein Man1 isoform 1	0
10812855	7826298	G	20412	0.26847	G	G:5242	GC	G:4582,C:492	N	NA	GC	G:508,C:4948	G	G:4120	GC	G:480,C:40	G	G:11	GC	G:11,C:1	G	G:12	G	G:14	G	G:14	GC	G:11,C:3			0	0	0	0	0	0		NM_014319,++,LEMD3 inner nuclear membrane protein Man1 isoform 1	0
10813597	7827040	C	23286	0.215623	C	C:5157	CT	C:5862,T:522,G:1	C	C:897	CT	C:566,T:4309	C	C:4985,G:1	CT	C:796,T:190	C	C:9	CT	C:6,T:1	CT	C:7,T:1	C	C:12	C	C:10	CT	C:2,T:1			0	0	0	0	0	0		NM_014319,++,LEMD3 inner nuclear membrane protein Man1 isoform 1	0
10813733	7827176	T	12335	0.127361	T	T:3376	TA	T:4412,A:196,G:1	N	NA	TA	T:249,A:1332	T	T:2228	TA	T:498,A:43	T	T:7	T	T:7	N	NA	T	T:7	T	T:11	T	T:5			0	0	0	0	0	0		NM_014319,++,LEMD3 inner nuclear membrane protein Man1 isoform 1	0
10813947	7827390	G	15302	0.223239	G	G:3401	GA	G:4197,A:400,C:2	N	NA	GA	G:235,A:3010,T:2	G	G:3055	G	G:994,A:6	G	G:11	G	G:8	G	G:2	G	G:8	G	G:9	GA	G:12,A:2			0	0	0	0	0	0		NM_014319,++,LEMD3 inner nuclear membrane protein Man1 isoform 1	0
10814096	7827539	C	17234	0.218812	C	C:2764	CT	C:4348,T:353	C	C:2519	CT	C:277,T:3286	C	C:3026	CT	C:528,T:132,G:1	C	C:10	CT	C:12,T:1	C	C:3	C	C:17	C	C:8	CT	C:13,T:5			0	0	0	0	0	0		NM_014319,++,LEMD3 inner nuclear membrane protein Man1 isoform 1	0
10814464	7827907	A	9514	0.425373	G	A:0,G:1867	AG	A:1911,G:1958	N	NA	AG	A:1810,G:222	A	A:1552	A	A:193,C:1	A	A:2	A	A:6	A	A:2	A	A:4	A	A:5	A	A:7			0	0	0	0	0	0		NM_014319,++,LEMD3 inner nuclear membrane protein Man1 isoform 1	0
10815026	7828469	G	25843	0.24823	G	G:5224,T:4,A:3,C:2	GC	G:3562,C:2329,T:3,A:1	G	G:6860,A:2,C:1	G	G:3742,C:9	C	G:0,C:3526	GC	G:27,C:548	GC	G:7,C:3	GC	G:7,C:2	GC	G:1,C:4	C	G:0,C:14	GC	G:3,C:2	GC	G:8,C:3			0	0	0	0	0	0		NM_014319,++,LEMD3 inner nuclear membrane protein Man1 isoform 1	0
10816162	7829605	C	23955	0.220038	C	C:6001	CT	C:4589,T:350	C	C:683	CT	C:442,T:4828	C	C:5202	CT	C:1766,T:93,A:1	C	C:4	CT	C:8,T:1	C	C:4	C	C:4	C	C:4	C	C:4			0	0	0	0	0	0		NM_014319,++,LEMD3 inner nuclear membrane protein Man1 isoform 1	0
10816673	7830116	G	23909	0.202309	G	G:6435	GA	G:4265,A:484	N	NA	GA	G:458,A:4234	G	G:6332,A:1	GA	G:1580,A:118,C:2	G	G:15	G	G:8	G	G:3	G	G:7	G	G:7	GA	G:7,A:1			0	0	0	0	0	0		NM_014319,++,LEMD3 inner nuclear membrane protein Man1 isoform 1	0
10816731	7830174	C	21409	0.187678	T	C:0,T:2871	CT	C:2523,T:976,G:1	N	NA	CT	C:5386,T:171,G:1	C	C:7558	C	C:1921,G:1	C	C:12	C	C:11	C	C:5	C	C:13	CT	C:12,T:1	C	C:10			0	0	0	0	0	0		NM_014319,++,LEMD3 inner nuclear membrane protein Man1 isoform 1	0
10816749	7830192	A	24636	0.10505	A	A:7558	AG	A:5043,G:233	N	NA	AG	A:433,G:2331	A	A:7615,T:1	AG	A:1397,G:24,C:1	A	A:13	A	A:10	A	A:4	A	A:8	A	A:13	A	A:4			0	0	0	0	0	0		NM_014319,++,LEMD3 inner nuclear membrane protein Man1 isoform 1	0
10817013	7830456	C	24789	0.203155	C	C:6407	CA	C:5018,A:524,T:1	N	NA	CA	C:497,A:4511,G:1	C	C:6770,A:1	C	C:1057,G:2	C	C:13	C	C:9	C	C:5	C	C:6	C	C:7	CA	C:9,A:4			0	0	0	0	0	0		NM_014319,++,LEMD3 inner nuclear membrane protein Man1 isoform 1	0
10817088	7830531	A	17152	0.100571	A	A:5656	AG	A:3997,G:167	N	NA	AG	A:465,G:1556,T:1	A	A:4899,G:2	A	A:409	A	A:12	A	A:11	A	A:7	A	A:9	A	A:14	AG	A:9,G:1			0	0	0	0	0	0		NM_014319,++,LEMD3 inner nuclear membrane protein Man1 isoform 1	0
10817300	7830743	C	22030	0.119837	C	C:6402,T:3	CT	C:5381,T:269	N	NA	CT	C:465,T:2235	C	C:6131,T:1	CT	C:1011,T:132	C	C:15	C	C:7	C	C:8	C	C:17	C	C:14	C	C:4			0	0	0	0	0	0		NM_014319,++,LEMD3 inner nuclear membrane protein Man1 isoform 1	0
10817366	7830809	G	28627	0.201418	G	G:7794,A:1	GA	G:6122,A:609	N	NA	GA	G:554,A:5003,T:1	G	G:7786,A:1	GA	G:602,A:152,C:2	G	G:11	GA	G:12,A:1	G	G:10	G	G:6	G	G:15	GA	G:9,A:3			0	0	0	0	0	0		NM_014319,++,LEMD3 inner nuclear membrane protein Man1 isoform 1	0
10818476	7831919	G	15901	0.172065	G	G:3513,T:2	GA	G:4980,A:225	N	NA	GA	G:405,A:2507	G	G:3640,T:1	G	G:624,A:4	G	G:2	G	G:3	G	G:5	G	G:6	G	G:11	G	G:5			0	0	0	0	0	0		NM_014319,++,LEMD3 inner nuclear membrane protein Man1 isoform 1	0
10818891	7832334	G	16013	0.217448	G	G:3766	GA	G:4218,A:487	N	NA	GA	G:354,A:2994	G	G:3849,T:1	G	G:343,A:1	G	G:10	GA	G:10,A:1	GA	G:4,A:1	G	G:7	G	G:15	G	G:6			0	0	0	0	0	0		NM_014319,++,LEMD3 inner nuclear membrane protein Man1 isoform 1	0
10819551	7832994	A	20189	0.163356	A	A:5235,G:23	AG	A:5599,G:255	N	NA	AG	A:641,G:2953,C:1	A	A:3938	AG	A:1476,G:67,C:1	A	A:9	A	A:9	A	A:7	A	A:8	A	A:9	A	A:10			0	0	0	0	0	0		NM_014319,++,LEMD3 inner nuclear membrane protein Man1 isoform 1	0
10819693	7833136	C	18318	0.259581	C	C:4503,A:8	CA	C:4769,A:734,G:1	N	NA	CA	C:343,A:3842,G:1	C	C:2956	CA	C:990,A:171	C	C:11	CA	C:12,A:1	CA	C:8,A:1	C	C:8	C	C:13	CA	C:10,A:1			0	0	0	0	0	0		NM_014319,++,LEMD3 inner nuclear membrane protein Man1 isoform 1	0
10823015	7836458	T	26588	0.256657	T	T:5588	TG	T:6317,G:615	N	NA	TG	T:584,G:6011	T	T:6416,C:2	TG	T:857,G:198	T	T:10	T	T:9	TG	T:3,G:1	T	T:11	T	T:7	TG	T:6,G:3			0	0	0	0	0	0			0
10823164	7836607	C	14236	0.232579	C	C:3342,G:24,A:6,T:1	CT	C:3006,T:255,G:73	N	NA	CT	C:326,T:2940,G:321	C	C:2382,G:29	CT	C:1416,T:115	C	C:15	CT	C:11,T:1	CT	C:8,T:1	C	C:10	C	C:10	CT	C:4,T:4			0	0	0	0	0	0			0
10824047	7837490	G	26276	0.155313	G	G:6933,A:1	GA	G:6527,A:449	G	G:3265	GA	G:750,A:3631,C:1	G	G:3617	G	G:1099,T:2,C:1	G	G:12	G	G:11	G	G:8	G	G:5	G	G:8	G	G:10			0	0	0	0	0	0			0
10824269	7837712	A	18807	0.127559	A	A:4233,G:2	AG	A:5063,G:330,C:1	A	A:3311	AG	A:515,G:2067	A	A:2189	A	A:1096	A	A:11	A	A:10	AG	A:5,G:1	A	A:12	A	A:9	AG	A:13,G:2			0	0	0	0	0	0			0
10824472	7837915	C	14871	0.259633	C	C:3646,T:2,A:1	CG	C:4094,G:392	N	NA	CG	C:314,G:3270	C	C:2104	CG	C:849,G:199	C	C:10	C	C:9	C	C:6	C	C:8	C	C:15	CG	C:9,G:2			0	0	0	0	0	0			0
10824747	7838190	C	17112	0.198165	C	C:3491	CT	C:4526,T:312,A:2	N	NA	CT	C:367,T:2842	C	C:4518,T:1	CT	C:817,T:236	C	C:5	CT	C:4,T:1	C	C:7	C	C:13	C	C:8	CT	C:13,T:1			0	0	0	0	0	0			0
10825384	7838827	C	12252	0.114594	C	C:1703	CA	C:2917,A:281	C	C:4136	CA	C:276,A:1091,G:1	C	C:1429	CA	C:386,A:32	N	C:1	N	NA	N	NA	N	NA	N	NA	C	C:2			0	0	0	0	0	0			0
10826153	7839596	T	28270	0.215317	T	T:7403	T	T:5818,C:4	N	NA	TC	T:842,C:6082	T	T:6124,C:1	T	T:1995,A:1	T	T:7	T	T:10	T	T:4	T	T:15	T	T:9	TC	T:4,C:3			0	0	0	0	0	0			0
10826475	7839918	C	23247	0.219125	C	C:5608,A:4	CT	C:4611,T:432	N	NA	CT	C:513,T:4534	C	C:5634,T:1	CT	C:1783,T:127	C	C:7	C	C:7	C	C:9	C	C:10	C	C:9	C	C:8			0	0	0	0	0	0			0
10826544	7839987	C	20761	0.347767	C	C:5541,G:1	CG	C:2908,G:1487,A:1	N	NA	C	C:4984,A:1	G	C:3,G:4817	CG	C:103,G:915	C	C:3	C	C:5	CG	C:2,G:1	G	C:0,G:5	C	C:4	CG	C:4,G:1			0	0	0	0	0	0			0
10826865	7840308	C	24683	0.1025	C	C:5584	CT	C:5730,T:203,A:1	C	C:2817,T:2	CT	C:679,T:2310	C	C:5409	C	C:1932,T:15,A:1	C	C:7	C	C:3	C	C:2	C	C:4	C	C:7	C	C:8			0	0	0	0	0	0			0
10827585	7841028	T	24947	0.129074	T	T:7265,C:1	TC	T:4295,C:291	T	T:564	TC	T:739,C:2916	T	T:7471,C:1	T	T:1392,C:11,G:1	T	T:11	T	T:9	T	T:5	T	T:7	T	T:9	T	T:6			0	0	0	0	0	0			0
10827592	7841035	A	25771	0.217764	A	A:6626,G:2	AG	A:3916,G:436	A	A:562	AG	A:698,G:5061	A	A:6846,T:1,C:1,G:1	AG	A:1509,G:112	A	A:9	A	A:6	AG	A:6,G:1	A	A:3	A	A:10	A	A:6			0	0	0	0	0	0			0
10828277	7841720	G	23907	0.215502	G	G:6058	GT	G:4057,T:345	N	NA	GT	G:577,T:4544	G	G:6388,T:2	GT	G:1675,T:261	G	G:5	G	G:7	G	G:7	G	G:3	G	G:8	GT	G:8,T:2			0	0	0	0	0	0			0
10829072	7842515	T	24655	0.335023	C	T:0,C:2619	TC	T:2563,C:1182	C	T:0,C:4157	TC	T:5496,C:297	T	T:5843,C:2	T	T:2493,C:3	T	T:10	T	T:5	T	T:5	T	T:10	TC	T:11,C:1	T	T:9			0	0	0	0	0	0			0
10829381	7842824	C	10306	0.245391	C	C:2398	CG	C:2392,G:260	N	NA	CG	C:224,G:2246	C	C:2400	CG	C:363,G:23	C	C:6	C	C:6	CG	C:6,G:1	C	C:10	C	C:7	CG	C:5,G:3			0	0	0	0	0	0			0
10829692	7843135	A	9047	0.18835	A	A:2322,T:1,G:1	AG	A:1670,G:155	N	NA	AG	A:256,G:1536	A	A:2390,C:1	AG	A:703,G:12	A	A:7	A	A:8	AG	A:6,G:1	A	A:11	A	A:10	A	A:13			0	0	0	0	0	0			0
10829930	7843373	C	7907	0.309346	C	C:1904	CT	C:1174,T:382	N	NA	C	C:1179	CT	C:1180,T:1010	CT	C:23,T:1054,G:1	C	C:6	C	C:2	N	NA	T	C:0,T:4	C	C:5	CT	C:4,T:2			0	0	0	0	0	0			0
10829970	7843413	G	16587	0.132815	G	G:4260,A:1	GA	G:3009,A:309	N	NA	GA	G:271,A:1856	G	G:5032,C:1	GA	G:1811,A:37	G	G:5	G	G:2	G	G:3	G	G:9	G	G:8	GA	G:6,A:1			0	0	0	0	0	0			0
10830611	7844054	T	28910	0.35192	C	T:0,C:6713	TC	T:2637,C:3033	T	T:2449	TC	T:5203,C:426	T	T:5474,C:1	T	T:2972,C:1,G:1	T	T:4	T	T:5	T	T:4	T	T:5	TC	T:8,C:2	T	T:7			0	0	0	0	0	0			0
10830767	7844210	A	3592	0.327673	A	A:843	AG	A:508,G:332	N	NA	A	A:1014	AG	A:18,G:734	AG	A:32,G:111	N	A:1	AG	A:5,G:1	AG	A:1,G:1	G	A:0,G:2	A	A:4	AG	A:3,G:1			0	0	0	0	0	0			0
10831646	7845089	G	14218	0.261992	G	G:3643,A:2	GA	G:3678,A:411	G	G:995	GA	G:325,A:3089	G	G:1501	GA	G:350,A:223,C:1	G	G:6	GA	G:3,A:1	GA	G:5,A:2	G	G:7	G	G:8	GA	G:9,A:5			0	0	0	0	0	0			0
10831846	7845289	C	4125	0.432485	C	C:516	TC	C:366,T:189,G:2	N	NA	C	C:457	T	C:0,T:449	TC	C:445,T:1700,G:1	C	C:2	N	NA	C	C:2	C	C:2	C	C:4	TC	C:1,T:1			0	0	0	0	0	0			0
10832244	7845687	C	23687	0.227973	C	C:5873,G:1	CT	C:4483,T:412	N	NA	CT	C:534,T:4858	C	C:5208	CT	C:2188,T:130	C	C:9	C	C:15	C	C:7	C	C:11	C	C:10	CT	C:8,T:1			0	0	0	0	0	0			0
10832381	7845824	T	28130	0.236082	T	T:6499,C:2	TC	T:6840,C:615,G:1	N	NA	TC	T:714,C:5905	T	T:5948	TC	T:1487,C:119	T	T:10	T	T:17	TC	T:4,C:1	T	T:11	T	T:16	TC	T:7,C:1			0	0	0	0	0	0			0
10832781	7846224	G	24163	0.234284	G	G:6056,A:1	GT	G:6015,T:651,A:3,C:1	N	NA	GT	G:607,T:5010,C:1	G	G:5212,A:2	G	G:603,A:1	G	G:13	GT	G:5,T:1	G	G:14	G	G:13	G	G:15	GT	G:13,T:4			0	0	0	0	0	0			0
10832945	7846388	G	16691	0.104607	A	G:0,A:1100,T:1	GA	G:3066,A:541	N	NA	GA	G:5386,A:105,T:1	G	G:4863,C:1	G	G:1627	G	G:4	G	G:6	G	G:2	G	G:7	G	G:3	G	G:8			0	0	0	0	0	0			0
10833671	7847114	A	24880	0.197789	A	A:5711,C:1	AG	A:4958,G:401	A	A:1790	AG	A:475,G:4203	A	A:5338,C:1	AG	A:1685,G:317	A	A:11	AG	A:6,G:1	AG	A:6,G:1	A	A:12	A	A:14	A	A:5			0	0	0	0	0	0			0
10833936	7847379	G	19251	0.243364	G	G:3969	GA	G:5170,A:357	N	NA	GA	G:467,A:4149	G	G:3456	GA	G:1504,A:179	G	G:10	G	G:5	G	G:6	G	G:14	G	G:8	GA	G:9,A:2			0	0	0	0	0	0			0
10834036	7847479	C	19099	0.257972	C	C:3694	CT	C:5321,T:373,A:1	N	NA	CT	C:464,T:4554	C	C:3965,A:1	C	C:726	C	C:6	CT	C:12,T:1	C	C:4	C	C:11	C	C:15	CT	C:14,T:1			0	0	0	0	0	0			0
10834122	7847565	A	19294	0.260599	A	A:4602,G:1	AG	A:5405,G:439	N	NA	AG	A:524,G:4586	A	A:2318,G:1	A	A:1417,G:1	A	A:6	A	A:11	A	A:4	A	A:12	A	A:10	AG	A:9,G:2			0	0	0	0	0	0			0
10834960	7848403	T	15516	0.231052	T	T:4180,C:1	TC	T:4097,C:235	N	NA	TC	T:367,C:3288,G:1	T	T:3089,C:1	TC	T:197,C:60	T	T:12	TC	T:8,C:1	T	T:5	T	T:12	T	T:16	TC	T:6,C:2			0	0	0	0	0	0			0
10835548	7848991	C	19181	0.310203	C	C:4527	CT	C:4660,T:430	N	NA	CT	C:599,T:5462	C	C:2864	CT	C:581,T:58	C	C:4	CT	C:6,T:1	C	C:8	C	C:7	C	C:11	CT	C:5,T:1			0	0	0	0	0	0			0
10836565	7850008	G	22577	0.244275	G	G:5472,T:1	GA	G:5071,A:408	G	G:1407	GA	G:543,A:4963	G	G:3888,A:1	GA	G:679,A:143,C:1	G	G:17	G	G:12	G	G:7	G	G:17	G	G:9	GA	G:12,A:1			0	0	0	0	0	0			0
10837489	7850932	A	15917	0.165295	A	A:4050,G:2	AG	A:4098,G:277	N	NA	AG	A:267,G:2326	A	A:3990	AG	A:881,G:26	A	A:12	A	A:14	A	A:8	A	A:15	A	A:10	AG	A:8,G:1			0	0	0	0	0	0			0
10837530	7850973	G	19761	0.202267	G	G:4675	GT	G:5368,T:295	N	NA	GT	G:324,T:3674,A:3	G	G:4502	GT	G:892,T:28	G	G:13	G	G:9	GT	G:5,T:1	G	G:13	G	G:6	GT	G:11,T:4			0	0	0	0	0	0	pi		0
10837577	7851020	T	24148	0.225112	T	T:5711	TC	T:6443,C:539	N	NA	TC	T:466,C:4817	T	T:5340,C:2	TC	T:752,C:78	T	T:11	TC	T:14,C:1	T	T:5	T	T:10	T	T:8	TC	T:7,C:3			0	0	0	0	0	0			0
10839839	7853282	A	24529	0.338946	C	A:0,C:5420	AC	A:2936,C:2459,G:1	N	NA	AC	A:5600,C:435	A	A:5643	A	A:2034,G:1	A	A:10	A	A:8	A	A:12	A	A:9	AC	A:7,C:2	A	A:10			0	0	0	0	0	0			0
10841277	7854720	T	12929	0.157011	T	T:3695,A:1,C:1	TC	T:3617,C:154	N	NA	TC	T:275,C:1873,G:1	T	T:3000	T	T:310,C:2	N	T:1	T	T:2	N	T:1	N	T:1	N	T:1	T	T:4			0	0	0	0	0	0			0
10841992	7855435	C	4226	0.26195	C	C:1265	CT	C:1217,T:47,G:1	N	NA	CT	C:86,T:1060	C	C:549,G:1	N	NA	C	C:4	C	C:4	N	C:1	C	C:4	C	C:2	C	C:3			0	0	0	0	0	0			0
10842098	7855541	G	14154	0.226084	G	G:3944	GT	G:3425,T:307,A:14	N	NA	GT	G:279,T:2893	G	G:2630	G	G:662	G	G:8	G	G:13	GT	G:8,T:2	G	G:14	G	G:8	GT	G:10,T:1			0	0	0	0	0	0			0
10842267	7855710	C	12948	0.344378	C	C:3312,T:3	CT	C:1787,T:1455,A:1	N	NA	C	C:3316,G:2	T	C:1,T:2211,G:1	CT	C:69,T:790	C	C:6	C	C:3	N	C:0,T:1	T	C:0,T:2	CT	C:4,T:3	C	C:2			0	0	0	0	0	0			0
10842733	7856176	T	17027	0.435426	G	T:1,G:3372	GT	T:577,G:2726,A:2,C:1	N	NA	GT	T:6760,G:309,C:1	G	T:2,G:2830,C:2	GT	T:74,G:370	GT	T:2,G:2	T	T:8	GT	T:1,G:2	N	NA	T	T:8	T	T:3			0	0	0	0	0	0			0
10842755	7856198	G	30826	0.228054	G	G:7611,A:1	GA	G:6790,A:477,T:1	N	NA	GA	G:780,A:6481	G	G:6594,A:1,C:1	GA	G:2019,A:70	G	G:4	G	G:4	G	G:5	N	G:1	G	G:8	GA	G:6,A:1			0	0	0	0	0	0			0
10842890	7856333	T	24803	0.146716	T	T:6677	TA	T:5305,A:304	N	NA	TA	T:580,A:3186,G:1	T	T:6889,C:1	TA	T:1705,A:149,G:5,C:1	T	T:12	T	T:7	TA	T:11,A:1	T	T:6	T	T:12	T	T:8			0	0	0	0	0	0			0
10843542	7856985	T	3862	0.100466	T	T:271	TC	T:643,C:48	T	T:2185	TC	T:33,C:318	T	T:244	TC	T:98,C:22	T	T:6	T	T:10	T	T:10	T	T:6	T	T:8	T	T:8			0	0	0	0	0	0			0
10843593	7857036	A	1018	0.157171	A	A:143	AG	A:317,G:5	N	NA	AG	A:38,G:155	A	A:360	N	NA	A	A:4	A	A:3	A	A:3	A	A:2	A	A:9	A	A:7			0	0	0	0	0	0			0
10844257	7857700	T	31217	0.475414	T	T:7011,C:1	CT	T:4236,C:2549,G:1	N	NA	CT	T:696,C:6168	CT	T:2504,C:4321,A:1	CT	T:394,C:3317,A:16,G:2	T	T:12	T	T:10	C	T:0,C:4	C	T:0,C:9	T	T:12	CT	T:3,C:7			0	0	0	0	0	0			0
10844277	7857720	A	29328	0.489907	A	A:7227	GA	A:4064,G:2252,C:2,T:1	N	NA	GA	A:653,G:5732,T:1	GA	A:2424,G:3446,T:1	G	A:0,G:3525	A	A:11	GA	A:9,G:1	G	A:0,G:7	G	A:0,G:13	A	A:13	GA	A:5,G:5			0	0	0	0	0	0			0
10844974	7858417	G	20632	0.373934	G	G:5481,A:2	GA	G:3919,A:1720,T:1	G	G:599,T:4	GA	G:600,A:3571	GA	G:2313,A:1954	A	G:0,A:468	G	G:14	G	G:12	N	G:1	N	NA	G	G:16	G	G:10			0	0	0	0	0	0			0
10845106	7858549	G	26649	0.330031	A	G:0,A:4946	GA	G:3429,A:2776	A	G:0,A:609	GA	G:5445,A:464	G	G:6912	G	G:2068	G	G:12	G	G:9	G	G:8	G	G:14	GA	G:9,A:2	G	G:11			0	0	0	0	0	0			0
10845219	7858662	G	11786	0.17402	G	G:4223	GA	G:3084,A:380	N	NA	GA	G:404,A:760,T:2	GA	G:2020,A:621	A	G:2,A:290	G	G:4	GA	G:4,A:1	N	G:0,A:1	GA	G:2,A:5	N	G:1	GA	G:2,A:4			0	0	0	0	0	0			0
10845220	7858663	C	11994	0.165583	C	C:4373	CT	C:3167,T:371	N	NA	CT	C:427,T:736	CT	C:2039,T:605	T	C:1,T:274,A:1	C	C:3	CT	C:4,T:1	CT	C:1,T:1	CT	C:1,T:5	N	C:1	CT	C:2,T:4			0	0	0	0	0	0			0
10845838	7859281	G	14836	0.462389	G	G:3075,T:1,C:1	AG	G:2173,A:1375	A	G:0,A:1403	AG	G:397,A:3051	AG	G:1215,A:1685	A	G:0,A:460	G	G:15	AG	G:9,A:3	AG	G:2,A:7	A	G:0,A:13	G	G:9	AG	G:4,A:4			0	0	0	0	0	0			0
10846121	7859564	T	18595	0.388115	T	T:3927	CT	T:2661,C:2164	C	T:0,C:1560,A:1	CT	T:629,C:4079	C	T:0,C:2972,A:1	C	T:0,C:601	T	T:4	T	T:5	CT	T:2,C:3	C	T:0,C:5	T	T:7	CT	T:8,C:5			0	0	0	0	0	0	omega,pi		0
10846398	7859841	G	18768	0.36413	G	G:4129	AG	G:2113,A:2248	N	NA	AG	G:592,A:4749	A	G:0,A:3668	A	G:0,A:1268,C:1	G	G:11	AG	G:5,A:3	A	G:0,A:9	A	G:0,A:22	G	G:14	AG	G:3,A:7			0	0	0	0	0	0			0
10846607	7860050	T	6628	0.394086	T	T:1760,G:2	CT	T:659,C:642	N	NA	CT	T:193,C:1087	C	T:0,C:868	C	T:0,C:1416,G:1	T	T:2	CT	T:2,C:1	N	T:0,C:1	C	T:0,C:4	T	T:2	CT	T:1,C:1			0	0	0	0	0	0			0
10846696	7860139	C	11935	0.320737	C	C:2704	TC	C:915,T:1070	N	NA	TC	C:209,T:1830	T	C:0,T:1746	T	C:0,T:3461	C	C:8	C	C:2	TC	C:1,T:5	T	C:0,T:4	C	C:2	TC	C:3,T:1			0	0	0	0	0	0			0
10846909	7860352	A	18525	0.422294	A	A:5049	GA	A:2318,G:1755,T:1	N	NA	GA	A:456,G:3757	G	A:0,G:4231	G	A:0,G:957,T:1	A	A:9	A	A:8	N	A:0,G:1	G	A:0,G:2	A	A:9	A	A:7			0	0	0	0	0	0			0
10847308	7860751	T	6370	0.419152	T	T:1365,C:1	GT	T:1099,G:982	N	NA	GT	T:206,G:1459	G	T:0,G:1030	G	T:0,G:228	T	T:5	T	T:5	N	T:0,G:1	N	T:0,G:1	T	T:4	T	T:2			0	0	0	0	0	0			0
10847320	7860763	G	3582	0.107203	G	G:1693	GA	G:1295,A:141	N	NA	GA	G:210,A:116	A	G:0,A:127	N	NA	G	G:4	G	G:4	N	NA	N	NA	G	G:5	G	G:2			0	0	0	0	0	0			0
10847547	7860990	G	24420	0.428174	G	G:6143,A:1	AG	G:2725,A:2943	G	G:1015	AG	G:571,A:4423	A	G:1,A:5289,T:1	A	G:1,A:1305,C:2	G	G:5	AG	G:4,A:1	AG	G:1,A:3	N	NA	G	G:6	AG	G:3,A:2			0	0	0	0	0	0	omega,pi		0
10849832	7863275	G	120	0.158333	N	NA	N	NA	N	NA	N	NA	N	NA	GT	G:101,T:19	N	NA	N	NA	N	NA	N	NA	N	NA	N	NA			0	0	0	0	0	0			0
10849851	7863294	G	135	0.148148	N	NA	N	NA	N	NA	N	NA	N	NA	GA	G:115,A:20	N	NA	N	NA	N	NA	N	NA	N	NA	N	NA			0	0	0	0	0	0			0
10849990	7863433	T	256	0.109375	N	NA	N	NA	N	NA	N	NA	N	NA	TG	T:228,G:28	N	NA	N	NA	N	NA	N	NA	N	NA	N	NA			0	0	0	0	0	0			0
10850048	7863491	A	964	0.149378	N	NA	AG	A:116,G:69	N	NA	N	NA	AG	A:189,G:24	AG	A:515,G:51	N	NA	N	NA	N	NA	N	NA	N	NA	N	NA			0	0	0	0	0	0			0
10850685	7864128	G	21112	0.361737	A	G:20,A:2520	GA	G:2756,A:1289	A	G:0,A:3628	GA	G:4764,A:199	G	G:5017,T:1,C:1	G	G:914,C:2,A:1	G	G:8	G	G:8	G	G:3	G	G:4	G	G:2	G	G:2			0	0	0	0	0	0			0
10851211	7864654	C	29211	0.327274	C	C:7060,T:2	CT	C:4922,T:851,A:6	T	C:0,T:3563	C	C:5561,A:1,T:1	CT	C:1852,T:3524	CT	C:249,T:1619	CT	C:3,T:3	CT	C:2,T:1	T	C:0,T:3	T	C:0,T:2	CT	C:4,T:3	CT	C:3,T:2			0	0	0	0	0	0	omega,pi,phastcons		0
10851552	7864995	A	16090	0.102175	A	A:5585,G:1	AT	A:4631,T:148	N	NA	AT	A:596,T:1143	AT	A:2488,T:342	A	A:1145,T:11	A	A:12	A	A:7	N	A:1	A	A:10	A	A:10	A	A:6			0	0	0	0	0	0			0
10852724	7866167	T	20797	0.243881	T	T:4987	TC	T:3830,C:1026	N	NA	T	T:5258,C:1	TC	T:1648,C:2722	C	T:1,C:1323,G:1	TC	T:2,C:4	TC	T:7,C:1	TC	T:1,C:5	C	T:0,C:7	TC	T:6,C:4	TC	T:8,C:3			0	0	0	0	0	0			0
10852845	7866288	G	28223	0.288169	G	G:7286	GA	G:4775,A:921,C:1	N	NA	GA	G:517,A:4900	GA	G:4927,A:2027	GA	G:2582,A:285,C:2	G	G:4	G	G:5	GA	G:1,A:1	G	G:5	G	G:12	G	G:5			0	0	0	0	0	0			0
10853138	7866581	A	21184	0.465682	A	A:5820,T:4	GA	A:3672,G:2103	N	NA	GA	A:373,G:3643	G	A:0,G:4558,T:1	G	A:0,G:1009,T:1	GA	A:5,G:2	A	A:5	G	A:0,G:4	G	A:0,G:8	GA	A:10,G:2	GA	A:3,G:4			0	0	0	0	0	0			0
10853200	7866643	G	19891	0.200442	G	G:6420	GA	G:4825,A:535	N	NA	GA	G:407,A:2430	GA	G:3167,A:1004	GA	G:1085,A:18	G	G:6	G	G:11	G	G:7	G	G:11	G	G:12	G	G:8			0	0	0	0	0	0			0
10853861	7867304	A	31440	0.230121	A	A:7291,T:2,G:1	AT	A:5829,T:1135	A	A:1536	A	A:7695,G:2	AT	A:1828,T:4241	AT	A:21,T:1857,C:1,G:1	AT	A:5,T:3	A	A:5	AT	A:1,T:7	T	A:0,T:10	AT	A:4,T:1	AT	A:5,T:4			0	0	0	0	0	0			0
10854124	7867567	C	18796	0.292456	C	C:5128,T:2	CT	C:4216,T:762,G:1	N	NA	CT	C:401,T:3672	CT	C:2550,T:880,A:1	CT	C:1002,T:181	C	C:5	C	C:9	C	C:8	C	C:7	C	C:11	C	C:15			0	0	0	0	0	0			0
10854393	7867836	C	20709	0.21411	C	C:5300,A:14,T:1,G:1	CA	C:4045,A:541,T:1	N	NA	CA	C:353,A:2276	CA	C:4954,A:1476	CA	C:1619,A:127,G:1	C	C:9	C	C:4	C	C:9	C	C:9	C	C:6	C	C:9			0	0	0	0	0	0			0
10854892	7868335	G	29521	0.158836	G	G:7338	GA	G:4943,A:723	G	G:2229,T:1	G	G:7381	GA	G:2644,A:2635	GA	G:294,A:1331,C:2	GA	G:1,A:1	N	NA	GA	G:1,A:1	N	NA	N	G:1	GA	G:4,A:1			0	0	0	0	0	0			0
10854982	7868425	T	32352	0.237914	T	T:7329	TA	T:5018,A:1154,C:1	T	T:2113,C:1	T	T:7449,C:1	TA	T:2489,A:3766	TA	T:254,A:2777	TA	T:5,A:5	TA	T:6,A:1	TA	T:5,A:6	A	T:0,A:11	TA	T:8,A:2	TA	T:7,A:4			0	0	0	0	0	0			0
10855376	7868819	T	3616	0.382467	T	T:707	CT	T:568,C:361	N	NA	CT	T:94,C:731	C	T:0,C:479	CT	T:14,C:661,A:1	CT	T:2,C:2	CT	T:4,C:1	C	T:0,C:2	C	T:0,C:2	CT	T:2,C:2	C	T:0,C:2			0	0	0	0	0	0			0
10855536	7868979	C	30082	0.389269	T	C:1,T:6849	CT	C:2439,T:4287	N	NA	CT	C:6998,T:573,A:20	C	C:5887,T:1	C	C:3026,G:1	CT	C:4,T:3	C	C:9	C	C:11	C	C:7	CT	C:9,T:4	C	C:6			0	0	0	0	0	0			0
10856096	7869539	G	1487	0.102892	G	G:352	GC	G:347,C:26	N	NA	GC	G:256,C:84	GC	G:279,C:43	G	G:100	G	G:10	G	G:8	G	G:10	G	G:10	G	G:10	G	G:7			0	0	0	0	0	0			0
10856137	7869580	A	1897	0.344228	A	A:441	AC	A:399,C:121	N	NA	AC	A:66,C:376	AC	A:158,C:156	A	A:180	N	A:1	A	A:6	A	A:2	A	A:4	A	A:4	A	A:2			0	0	0	0	0	0			0
10856177	7869620	C	1445	0.355017	C	C:293	CT	C:339,T:63	N	NA	CT	C:37,T:320	CT	C:90,T:115	CT	C:173,T:15	N	NA	C	C:4	N	NA	N	C:1	C	C:2	N	C:1			0	0	0	0	0	0			0
10856192	7869635	C	1301	0.308224	A	C:0,A:161	CA	C:120,A:209	N	NA	CA	C:354,A:29	C	C:201	C	C:225,A:2	C	C:3	N	NA	N	NA	N	C:1	N	C:1	N	C:1			0	0	0	0	0	0			0
10856554	7869997	A	18164	0.202874	A	A:5617,T:1	AC	A:4768,C:485,G:2	N	NA	AC	A:658,C:2491	AC	A:2730,C:688,T:1,G:1	AC	A:701,C:21	A	A:10	A	A:17	A	A:8	A	A:8	A	A:16	A	A:7			0	0	0	0	0	0			0
10856957	7870400	A	24634	0.31079	A	A:5337	AG	A:4781,G:1095	A	A:1469	AG	A:681,G:4672	AG	A:2129,G:1664	AG	A:2581,G:225	A	A:8	AG	A:6,G:1	A	A:5	A	A:10	A	A:11	AG	A:5,G:3			0	0	0	0	0	0			0
10857495	7870938	G	28154	0.29843	G	G:5711,C:3,T:1	GA	G:5019,A:1278	GA	G:3208,A:65	GA	G:658,A:5311	GA	G:3965,A:1656	GA	G:1187,A:92	G	G:9	G	G:11	GA	G:10,A:1	G	G:12	G	G:11	GA	G:12,A:3			0	0	0	0	0	0			0
10857832	7871275	C	16323	0.302457	C	C:4311	CT	C:3917,T:986	N	NA	CT	C:548,T:3256	CT	C:1944,T:695,A:18	C	C:647,G:1	C	C:11	C	C:5	CT	C:11,T:1	C	C:12	C	C:14	CT	C:8,T:2			0	0	0	0	0	0			0
10857878	7871321	A	17278	0.279836	A	A:4484,T:1	AT	A:4027,T:885	N	NA	AT	A:533,T:3090	AT	A:2146,T:827	AT	A:1249,T:32,G:3,C:1	A	A:7	A	A:9	AT	A:9,T:1	A	A:8	A	A:12	N	A:1			0	0	0	0	0	0			0
10857886	7871329	T	16785	0.274888	T	T:4308,C:2	TA	T:3948,A:822,G:1	N	NA	TA	T:486,A:2910	TA	T:2208,A:851,G:1	TA	T:1217,A:31	T	T:8	T	T:6	TA	T:10,A:1	T	T:7	T	T:10	T	T:2			0	0	0	0	0	0			0
10858157	7871600	C	11498	0.30614	C	C:3031	CT	C:2658,T:598	N	NA	CT	C:193,T:1797	CT	C:1221,T:902	CT	C:875,T:223	C	C:7	C	C:10	C	C:3	C	C:7	C	C:9	C	C:5			0	0	0	0	0	0			0
10858237	7871680	C	10816	0.285503	C	C:2758	CT	C:3398,T:716,A:6	N	NA	CT	C:143,T:1814	CT	C:975,T:493	CT	C:447,T:65,G:1	C	C:4	CT	C:8,T:1	CT	C:2,T:1	C	C:8	C	C:10	C	C:12			0	0	0	0	0	0			0
10858739	7872182	T	24583	0.308994	T	T:6710	TC	T:4611,C:1125	N	NA	TC	T:580,C:4289	TC	T:4180,C:2062	TC	T:906,C:120	T	T:13	T	T:9	T	T:10	T	T:10	T	T:14	TC	T:7,C:3			0	0	0	0	0	0			0
10859231	7872674	G	23662	0.399882	G	G:4341,T:1	GA	G:3846,A:1461	N	NA	GA	G:485,A:5891	GA	G:3452,A:2081,T:1	GA	G:2074,A:29	G	G:9	GA	G:3,A:1	G	G:7	G	G:8	G	G:14	GA	G:5,A:2			0	0	0	0	0	0			0
10859322	7872765	C	20264	0.350375	C	C:4565	CA	C:3731,A:1090,G:1	N	NA	CA	C:446,A:4453	CA	C:3270,A:1474,T:1	CA	C:1149,A:83,G:1	C	C:6	C	C:10	CA	C:4,A:1	C	C:8	C	C:10	CA	C:7,A:1			0	0	0	0	0	0			0
10859628	7873071	A	21365	0.310087	A	A:4676	AG	A:4894,G:1023	A	A:981	AG	A:493,G:4096	AG	A:3054,G:1373	AG	A:642,G:133	A	A:5	AG	A:8,G:1	AG	A:3,G:1	A	A:9	A	A:9	AG	A:11,G:2			0	0	0	0	0	0			0
10860519	7873962	A	23364	0.154811	A	A:5301	AG	A:4849,G:356,T:1	A	A:4939,T:1	AG	A:546,G:2444,C:1	AG	A:3212,G:680,T:1	AG	A:896,G:137	A	A:12	A	A:11	A	A:6	A	A:8	A	A:10	A	A:5			0	0	0	0	0	0			0
10861253	7874696	A	3492	0.108247	A	A:964,G:1	AG	A:562,G:32	A	A:555	AG	A:111,G:268	AG	A:754,G:76	A	A:168,G:1	N	A:1	A	A:2	A	A:2	A	A:2	A	A:4	A	A:3			0	0	0	0	0	0			0
10861765	7875208	G	30581	0.363396	G	G:7303,A:1	GT	G:3720,T:1740	N	NA	GT	G:779,T:5845	GT	G:4130,T:3285,A:1	GT	G:3533,T:243,C:1	GT	G:1,T:2	N	NA	N	G:0,T:1	G	G:2	N	G:1	GT	G:2,T:1			0	0	0	0	0	0			0
10861809	7875252	C	30331	0.310343	C	C:7048	CT	C:3995,T:1112,G:1	N	NA	CT	C:761,T:5312	CT	C:4154,T:2476,G:1	CT	C:4956,T:513,G:2	C	C:9	C	C:13	C	C:7	C	C:7	C	C:4	C	C:3			0	0	0	0	0	0			0
10862191	7875634	C	33123	0.318812	C	C:7647,T:1	CG	C:4413,G:1224	C	C:1819	CG	C:583,G:6523,T:1	CG	C:4942,G:2662	CG	C:3156,G:151,A:1	C	C:3	C	C:9	C	C:8	C	C:10	C	C:2	CG	C:5,G:2			0	0	0	0	0	0			0
10862710	7876153	A	34050	0.319295	A	A:7574,C:2	AC	A:6344,C:1231,T:1,G:1	N	NA	AC	A:616,C:6534,T:1,G:1	AC	A:4763,C:2520,G:2	AC	A:3871,C:585,G:4	A	A:8	A	A:10	A	A:4	A	A:9	A	A:10	AC	A:7,C:2			0	0	0	0	0	0			0
10862850	7876293	C	30147	0.157528	C	C:6843,T:3	CT	C:5050,T:585,G:1	C	C:3425	CT	C:667,T:2897	CT	C:4081,T:976	CT	C:5329,T:288,A:1,G:1	C	C:12	C	C:10	C	C:6	C	C:10	C	C:11	CT	C:8,T:2			0	0	0	0	0	0			0
10862963	7876406	G	36687	0.296781	G	G:7734	GA	G:5868,A:1578	G	G:3713	GA	G:632,A:6269	GA	G:4858,A:2641,T:1	GA	G:2993,A:400	G	G:9	GA	G:8,A:1	GA	G:7,A:1	G	G:5	G	G:4	GA	G:7,A:2			0	0	0	0	0	0			0
10863220	7876663	C	24023	0.295966	C	C:6966	CT	C:4350,T:1412	N	NA	CT	C:592,T:3759	CT	C:4052,T:1866,A:1	CT	C:951,T:73,G:1	CT	C:1,T:1	C	C:3	CT	C:4,T:2	C	C:4	CT	C:9,T:3	CT	C:4,T:1			0	0	0	0	0	0			0
10863341	7876784	A	26081	0.135693	A	A:7318	AT	A:5593,T:773	A	A:2817	AT	A:590,T:1680,C:1	AT	A:4895,T:1064,G:1	AT	A:1327,T:22	AT	A:5,T:1	A	A:6	A	A:10	A	A:12	A	A:5	AT	A:10,T:1			0	0	0	0	0	0			0
10863582	7877025	G	19104	0.19085	G	G:6125	GT	G:3676,T:612	N	NA	GT	G:365,T:2274,C:1	GT	G:4670,T:700,A:1	GT	G:618,T:60,A:1,C:1	G	G:9	G	G:6	G	G:10	G	G:8	G	G:14	G	G:4			0	0	0	0	0	0			0
10864252	7877695	T	17232	0.336873	T	T:4023,C:1	TC	T:3469,C:1226,A:1	N	NA	TC	T:408,C:3630,A:1	TC	T:2579,C:929	TC	T:946,C:19	TC	T:3,C:2	TC	T:4,C:1	TC	T:5,C:1	T	T:9	TC	T:3,C:6	TC	T:9,C:2			0	0	0	0	0	0			0
10864449	7877892	C	2034	0.276303	C	C:421,A:1,T:1	CT	C:429,T:49	N	NA	CT	C:24,T:231	CT	C:183,T:97	CT	C:414,T:184	N	NA	N	NA	C	C:2	N	C:1	C	C:3	N	C:1			0	0	0	0	0	0			0
10865130	7878573	A	13055	0.37365	A	A:3027	AC	A:2551,C:695,G:1	N	NA	AC	A:282,C:3494,T:1	AC	A:1745,C:679	AC	A:570,C:10	A	A:7	A	A:11	AC	A:4,C:1	A	A:13	A	A:7	AC	A:7,C:1			0	0	0	0	0	0			0
10865341	7878784	T	17046	0.31151	T	T:4134	TC	T:3719,C:657	C	T:0,C:1486	TC	T:455,C:2437	TC	T:2047,C:687	TC	T:1379,C:43,G:2	T	T:4	T	T:7	T	T:9	T	T:7	T	T:5	T	T:10			0	0	0	0	0	0			0
10865364	7878807	A	20619	0.108929	A	A:4175	AG	A:4766,G:331	G	A:0,G:1914	A	A:4545	A	A:3186	A	A:1699,T:1,C:1,G:1	AG	A:4,G:1	A	A:9	AG	A:8,G:1	A	A:12	A	A:7	A	A:14			0	0	0	0	0	0			0
10865385	7878828	A	9693	0.439596	G	A:0,G:1351	GA	A:348,G:1907	G	A:0,G:360	G	A:0,G:1483	GA	A:2207,G:306	GA	A:1706,G:25	N	A:0,G:1	A	A:4	A	A:8	A	A:14	A	A:4	A	A:5			0	0	0	0	0	0			0
10865646	7879089	C	20683	0.337137	C	C:6152,T:3	CT	C:3457,T:1104	N	NA	CT	C:493,T:4173	CT	C:2823,T:1465	CT	C:785,T:228	CT	C:5,T:6	CT	C:13,T:3	CT	C:7,T:1	C	C:8	CT	C:10,T:3	CT	C:9,T:1			0	0	0	0	0	0			0
10866112	7879555	T	13289	0.106554	TG	T:2764,G:326	TG	T:2849,G:467,C:2	N	NA	TG	T:2735,G:385,C:2	TG	T:2089,G:238	T	T:1432	T	T:12	T	T:5	T	T:8	T	T:12	T	T:14	T	T:7			0	0	0	0	0	0			0
10866411	7879854	T	8259	0.14687	T	T:2670	TC	T:2210,C:211,G:1	N	NA	TC	T:209,C:740	TC	T:1330,C:257	T	T:625,C:5,A:1	TC	T:1,C:1	T	T:3	N	T:1	T	T:4	TC	T:4,C:1	T	T:3			0	0	0	0	0	0			0
10866439	7879882	G	12556	0.304954	G	G:3378,A:1	GA	G:2602,A:843,C:1	N	NA	GA	G:262,A:2136,C:1	GA	G:1825,A:834	GA	G:657,A:15,T:1	N	G:0,A:1	N	NA	N	NA	N	G:1	N	G:1	N	G:1			0	0	0	0	0	0			0
10866645	7880088	C	11426	0.113513	CA	C:2953,A:298	CA	C:2553,A:256	CA	C:96,A:188	CA	C:2488,A:274	CA	C:1597,A:276,G:1	CA	C:441,A:5	C	C:8	C	C:13	C	C:4	C	C:3	C	C:15	C	C:10			0	0	0	0	0	0			0
10867618	7881061	G	20151	0.352985	G	G:4429,A:1	GT	G:3890,T:1049	N	NA	GT	G:579,T:4447	GT	G:2279,T:1537,C:2	GT	G:1858,T:80	G	G:3	GT	G:4,T:1	G	G:8	G	G:14	G	G:7	GT	G:9,T:1			0	0	0	0	0	0			0
10868362	7881805	G	35457	0.418874	G	G:7551	GA	G:5173,A:1813,C:23	A	G:0,A:3737	GA	G:689,A:6421,C:1	GA	G:4803,A:2551	GA	G:2363,A:330,T:1,C:1	GA	G:5,A:4	G	G:8	G	G:2	G	G:12	GA	G:4,A:4	GA	G:9,A:2			0	0	0	0	0	0			0
10868430	7881873	T	25360	0.149724	TC	T:51,C:2098	TC	T:2035,C:1547	T	T:5099	TC	T:6492,C:150	T	T:6883,C:1	T	T:1003,C:1	T	T:9	T	T:11	T	T:8	T	T:14	T	T:7	T	T:10			0	0	0	0	0	0			0
10868857	7882300	C	30856	0.328947	C	C:7700,T:2	CT	C:5512,T:1494	N	NA	CT	C:796,T:6479,A:1	CT	C:4347,T:1862	CT	C:2346,T:313,G:3,A:1	CT	C:5,T:3	CT	C:7,T:1	C	C:5	C	C:11	CT	C:3,T:6	CT	C:6,T:7			0	0	0	0	0	0			0
10869787	7883230	G	4488	0.160428	G	G:1387	GA	G:1142,A:109	N	NA	GA	G:85,A:378	GA	G:964,A:172	GA	G:190,A:61	G	G:2	G	G:2	G	G:3	G	G:4	N	G:1	G	G:3			0	0	0	0	0	0			0
10870228	7883671	A	17697	0.331977	A	A:3876,G:1	AG	A:3689,G:1383	A	A:997	AG	A:365,G:3193,T:1	AG	A:2486,G:1298	A	A:408	A	A:3	AG	A:6,G:2	N	NA	A	A:8	AG	A:6,G:3	AG	A:10,G:3			0	0	0	0	0	0			0
10870447	7883890	G	12127	0.167642	G	G:3795,A:3	GA	G:3747,A:267	N	NA	GA	G:458,A:1295	GA	G:1745,A:456	GA	G:349,A:12	G	G:4	G	G:2	G	G:9	G	G:3	G	G:8	G	G:3			0	0	0	0	0	0			0
[truncated: 3,221 more rows]

## Sheet: legend
LEGEND
canFam2	position in canFam2
canFam3	position in canFam3
ref	reference base
tot.cov	total coverage at site in target capture pools
MAF	minor allele
[truncated: 35 more rows]
