# Supplementary material for: Linked genetic variants on chromosome 10 control ear morphology and body mass among dog breeds
Source: BMC Genomics. 2015 Jun 23;16(1):474. doi: 10.1186/s12864-015-1702-2 (PMC4477608; doi:10.1186/s12864-015-1702-2)
Supplement: Additional file 5: Table S3. — Regions identified with variable depth of coverage between pools of dog breeds from the SC data that could potentially represent copy number variation. Relative depth of coverage in four dog pools from the SC data are shown along with the correspondence with repeat elements, conservation and gene tracks mapped on the canFam2.0 reference genome. [file 12864_2015_1702_MOESM5_ESM.xlsx]

## Sheet: CNV
regions with variation in read depth (canFam2 11.0 - 11.6 Mb)
				relative coverage in 100bp windows
canFam2	canFam2	canFam3	canFam3
start	end	start	end	WEI	BT	GS	JR	feature	conservation	gene
11010300	11010700	8023762	8024162	4	0	4	0	SINE/LINE	no	MSRB3 intron
11015000	11016500	8028462	8029962	0	4	0	0	LINE	no	MSRB3 intron
11033800	11034200	8047262	8047662	1	1	0	1	SINE	no	intergenic
11035000	11036000	8048462	8049462	0	0	4	0	LINE	no	intergenic
11040300	11040500	8053762	8053962	2	1	0	1	LINE	no	intergenic
11060300	11060500	8073762	8073962	2	0	0	2	SINE	no	intergenic
11064000	11066000	8077462	8079462	1	1	0	1	2xSINE	no	intergenic
11073000	11074000	8086462	8087463	2	1	1	1	-	yes	intergenic
11096100	11096300	8109737	8109937	1	2	0	1	simple	no	intergenic
11180100	11180500	8193737	8194137	0	0	0	4	LINE	no	intergenic
11198500	11198700	8212137	8212337	2	0	0	2	SINE	no	intergenic
11255100	11255800	8268739	8269439	0	0	0	4	SINE	no	intergenic
11280200	11280500	8293839	8294139	1	2	0	1	SINE	no	intergenic
11329200	11329400	8342839	8343039	1	1	0	1	SINE	no	intergenic
11334000	11337000	8347639	8350639	2	1	1	1	gap	yes	upstream HMGA2
11360000	11361000	8373639	8374639	0	1	1	1	LINE	no	HMGA2 intron
11362000	11363000	8375639	8376639	0	1	1	2	SINE	yes	HMGA2 intron
11376800	11377300	8390439	8390939	2	1	1	1	-	no	HMGA2 intron
11394200	11394400	8407839	8408039	4	0	0	0	SINE	no	HMGA2 intron
11415100	11415300	8428739	8428939	4	0	0	0	SINE	no	HMGA2 intron
11444000	11444200	8457639	8457839	0	0	0	4	SINE	no	HMGA2 intron
11453000	11453300	8466639	8466939	3	0	1	0	SINE	no	HMGA2 intron
11464000	11464800	8477639	8478439	2	1	1	1	SINE	no	HMGA2 intron
11523400	11523700	8537039	8537339	2	1	1	1	-	yes	intergenic
11528800	11529300	8542439	8542939	2	1	1	1	LINE	no	intergenic
11571200	11571600	8584839	8585239	0	1	1	1	-	yes	intergenic
11576600	11576900	8590239	8590539	0	0	1	3	simple	no	intergenic
11593500	11594000	8607139	8607639	4	0	0	0	-	no	intergenic
relative depth of coverage was scored manually

## Sheet: legend
LEGEND
canFam2 start	start of window in canFam2 coordinates
canFam2 end	end of window in canFam2 coordinates
canFam3 start	start of window in canFam3 coordinates
canFam3 end	end of window in canFam3 coordinates
relative coverage in 100bp windows	relative coverage in each pool in window evaluated by manual inspection of alignments
feature	overlapping sequence feature
conservation	overlapping conserved element
gene	overlapping gene
