# Supplementary material for: Linked genetic variants on chromosome 10 control ear morphology and body mass among dog breeds
Source: BMC Genomics. 2015 Jun 23;16(1):474. doi: 10.1186/s12864-015-1702-2 (PMC4477608; doi:10.1186/s12864-015-1702-2)
Supplement: Additional file 6: Table S4. — Matrix of SNP genotypes of 288 samples from 46 dog breeds typed at 123 SNPs. Phenotypes of breeds in terms of ear type and body mass are shown, along with strength of associations between phenotype and genotype. SNP alleles are shown in the top row, with the major allele denoted as “a” and the minor allele as “b”. [file 12864_2015_1702_MOESM6_ESM.xlsx]

## Sheet: haplotype_table.txt
		canFam2	BP	10329660	10700577	10707312	10720302	10917379	11028511	11030476	11039999	11054755	11054946	11056641	11072188	11072306	11072734	11072873	11073143	11073328	11073701	11073725	11073877	11074329	11074394	11074671	11074911	11074961	11074985	11075218	11075912	11076861	11077284	11077807	11078774	11079110	11079210	11079580	11081500	11081794	11081879	11083139	11083711	11084128	11084209	11085147	11086708	11095290	11096760
		canFam3	BP	7342752	7714020	7720755	7733745	7930822	8041973	8043938	8053461	8068217	8068408	8070103	8085650	8085768	8086196	8086335	8086605	8086790	8087164	8087188	8087340	8087966	8088031	8088308	8088548	8088598	8088622	8088855	8089549	8090498	8090921	8091444	8092411	8092747	8092847	8093217	8095137	8095431	8095516	8096776	8097348	8097765	8097846	8098784	8100345	8108927	8110397
			size-P	0.009089	4.481e-05	5.957e-05	3.679e-05	1	1.758e-13	1	1.586e-12	1.981e-13	2.018e-12	3.761e-10	6.702e-06	7.599e-12	1.305e-14	3.102e-15	2.012e-15	1.86e-09	1.56e-17	1.693e-14	0.6253	1	0.2956	2.868e-15	8.032e-16	5.941e-15	4.469e-14	3.876e-15	2.341e-16	1.175e-17	1.333e-14	4.306e-16	4.005e-14	7.375e-10	4.619e-07	1.469e-14	1.905e-14	6.437e-15	8.889e-15	1.86e-14	1.498e-15	0.06882	1.083e-09	1.58e-15	1.184e-13	5.895e-11	0.267
			-log10(sizeP)	2.04148	4.34863	4.22497	4.43427	0	12.755	0	11.7997	12.7031	11.6951	9.4247	5.1738	11.1192	13.8844	14.5084	14.6964	8.73049	16.8069	13.7713	0.203912	0	0.529296	14.5424	15.0952	14.2261	13.3498	14.4116	15.6306	16.93	13.8752	15.3659	13.3974	9.13224	6.33545	13.833	13.7201	14.1913	14.0511	13.7305	14.8245	1.16229	8.96537	14.8013	12.9266	10.2295	0.573489
			ears-P	0.1844	3.547e-12	1.829e-12	3.614e-11	1	4.825e-48	1	2.235e-50	3.037e-52	1.306e-47	9.37e-34	5.728e-06	3.077e-07	4.566e-08	3.428e-08	3.422e-08	1.94e-27	2.315e-42	2.024e-08	0.1269	1	0.1181	7.231e-09	2.507e-08	1.357e-08	3.477e-08	7.631e-08	4.001e-08	2.19e-45	9.386e-09	4.002e-09	1.38e-05	1.126e-06	0.9136	8.24e-09	1.107e-08	1.187e-08	2.071e-08	1.309e-07	2.101e-33	0.2876	0.002586	3.206e-09	1.631e-09	2.532e-44	3.582e-09
			-log10(dropP)	0.734239	11.4501	11.7378	10.442	0	47.3165	0	49.6507	51.5176	46.8841	33.0283	5.242	6.51187	7.34046	7.46496	7.46572	26.7122	41.6354	7.69379	0.896538	0	0.92775	8.1408	7.60085	7.86742	7.4588	7.11742	7.39783	44.6596	8.02752	8.39772	4.86012	5.94846	0.0392439	8.08407	7.95585	7.92555	7.68382	6.88306	32.6776	0.541211	2.58737	8.49404	8.78755	43.5965	8.44587
breed	sample ID	ear	size	GT	TC	AG	GA	T-	CA	C-	TC	CT	CA	CT	AC	AT	TC	AC	CT	AG	GC	CG	TC	--	GA	CT	CT	CT	AC	CT	CT	GT	GC	GC	AT	CG	TC	TC	TA	GA	AT	CT	CT	CT	TC	AG	GA	AT	GA
Chinese Crested	CC_13180	1	5	a a	a a	a a	a a	0 0	a a	a a	a a	a a	a a	a a	a b	b b	b b	b b	b b	a b	a a	b b	a a	0 0	a b	b b	b b	b b	b b	b b	b b	a a	b b	b b	b b	b b	0 0	b b	b b	b b	b b	b b	a a	a a	a a	b b	b b	a a	0 0
Chinese Crested	CC_13181	1	5	a b	a b	a b	a b	0 0	a a	a a	b b	a a	0 0	a a	a a	b b	b b	b b	b b	a b	0 0	b b	a a	0 0	0 0	b b	b b	b b	0 0	b b	b b	0 0	b b	b b	b b	b b	0 0	b b	0 0	0 0	b b	b b	a a	a a	a a	b b	b b	a a	0 0
Chinese Crested	CC_13182	1	5	a a	0 0	a a	a a	0 0	a a	a a	b b	a a	0 0	a a	a a	b b	b b	b b	b b	a b	0 0	b b	a a	0 0	0 0	b b	0 0	b b	0 0	b b	b b	0 0	b b	0 0	0 0	b b	0 0	b b	0 0	0 0	b b	b b	a a	a a	a a	b b	b b	a a	0 0
Chinese Crested	CC_13183	1	5	0 0	a b	0 0	0 0	0 0	0 0	0 0	a a	a a	a a	0 0	a b	b b	0 0	0 0	0 0	0 0	a a	0 0	a a	0 0	a b	0 0	b b	0 0	b b	0 0	0 0	a a	0 0	b b	b b	0 0	0 0	b b	b b	b b	0 0	b b	0 0	0 0	0 0	0 0	0 0	0 0	0 0
Chinese Crested	CC_13184	1	5	a a	a a	a a	a a	0 0	a a	a a	a a	a a	a a	a a	a a	b b	b b	b b	b b	0 0	a a	b b	0 0	0 0	a a	b b	b b	b b	0 0	b b	b b	a a	b b	b b	b b	b b	0 0	b b	b b	b b	b b	b b	a a	a a	a a	b b	b b	a a	0 0
Chinese Crested	CC_13185	1	5	a b	b b	b b	b b	0 0	a a	a a	a a	a a	a a	a a	a a	a b	a b	a b	a b	a a	a b	a b	a a	0 0	a b	a b	a b	a b	a b	a b	a b	a b	a b	a b	a b	a a	0 0	a b	a b	a b	a b	a b	a b	a a	a b	a b	a b	a a	0 0
Chinese Crested	CC_13186	1	5	a a	a a	a a	a a	0 0	a a	a a	a a	a a	a a	a a	a b	b b	b b	b b	b b	0 0	a a	b b	a a	0 0	a b	b b	b b	b b	b b	b b	b b	a a	b b	b b	b b	b b	0 0	b b	b b	b b	b b	b b	a a	a a	a a	b b	b b	a a	0 0
Chinese Crested	CC_13187	1	5	a b	b b	a a	a b	0 0	a a	a a	a a	a a	a a	a a	a b	a b	a a	a a	a b	0 0	a b	a b	a a	0 0	a b	a a	a b	a a	a a	a a	a a	b b	a a	a b	b b	a b	0 0	a b	a a	a a	a a	a a	b b	a a	a b	b b	0 0	a a	0 0
Schipperke	SKP_13125	1	7	a a	a a	a a	a a	0 0	a a	a a	a a	a a	a a	a a	a a	a b	a b	a b	a b	0 0	a a	a b	a a	0 0	a b	a b	a b	a b	a b	a b	a b	a a	a b	a b	a b	a a	0 0	a b	a b	a b	a b	a b	a a	a a	a b	a b	a b	a a	0 0
Schipperke	SKP_13126	1	7	a a	a b	a b	a b	0 0	a a	a a	a a	a a	a a	a a	a b	b b	b b	b b	b b	a b	a a	b b	a a	0 0	a b	b b	b b	b b	b b	b b	b b	a a	b b	b b	b b	b b	0 0	b b	b b	b b	b b	b b	a a	a a	a a	b b	b b	a a	0 0
Schipperke	SKP_13127	1	7	a a	a a	a a	a a	0 0	a a	a a	a a	a a	a a	a a	a b	b b	b b	b b	b b	0 0	a a	b b	a a	0 0	a b	b b	b b	b b	b b	b b	b b	a a	b b	b b	b b	b b	0 0	b b	b b	b b	b b	b b	a a	a a	a a	b b	b b	a a	0 0
Schipperke	SKP_13128	1	7	a a	a a	a a	a a	0 0	a b	a a	a b	a b	a b	a a	a a	a b	a b	a b	a b	a a	a b	a b	a a	0 0	a b	a b	a b	a b	a b	a b	a b	a b	a b	a b	a b	a a	0 0	a b	a b	a b	a b	a b	a a	a a	a b	a b	a b	a b	0 0
Schipperke	SKP_13129	1	7	b b	b b	b b	b b	0 0	a a	a a	a a	a a	a a	a a	a b	b b	b b	b b	b b	a b	a a	b b	a a	0 0	a b	b b	b b	b b	b b	b b	b b	a a	b b	b b	b b	b b	0 0	b b	b b	b b	b b	b b	a a	a a	a a	b b	b b	a a	0 0
Schipperke	SKP_13131	1	7	a a	a b	a b	a b	0 0	a a	a a	a a	a a	a a	a a	a b	b b	b b	b b	b b	a b	a a	b b	a a	0 0	a b	b b	b b	b b	b b	b b	b b	a a	b b	b b	b b	b b	0 0	b b	b b	b b	b b	b b	a a	a a	a a	b b	b b	a a	0 0
Schipperke	SKP_13132	1	7	0 0	0 0	b b	b b	0 0	0 0	a a	a b	0 0	b b	a a	a a	a a	0 0	0 0	0 0	a a	0 0	0 0	0 0	0 0	0 0	0 0	0 0	0 0	0 0	0 0	0 0	0 0	a a	0 0	0 0	a a	0 0	a b	0 0	0 0	a a	b b	0 0	a a	a a	0 0	0 0	0 0	0 0
Schipperke	SKP_13134	1	7	0 0	a a	0 0	a a	0 0	a a	0 0	a a	a a	a a	0 0	a b	b b	0 0	b b	b b	0 0	a a	b b	a a	0 0	a b	0 0	b b	b b	b b	0 0	0 0	a a	b b	b b	b b	b b	0 0	b b	b b	b b	b b	b b	a a	a a	a a	b b	b b	a a	0 0
Basenji	BASJ_19964	1	11	a a	a b	b b	a b	0 0	a a	a a	a a	a a	a a	a a	a a	a a	a a	a a	a a	a b	a a	a a	a a	0 0	a b	a a	a a	a a	a a	a a	a a	a a	a a	a a	a a	a a	0 0	a a	a a	a a	a a	a a	a a	a a	a b	a a	a a	a a	0 0
Basenji	BASJ_19984	1	11	a a	b b	a b	a b	0 0	a a	a a	a a	a a	a a	a a	a a	a a	a a	a a	a a	a b	a a	a a	a a	0 0	a b	a a	a a	a a	a a	a a	a a	a a	a a	a a	a a	a a	0 0	a a	a a	a a	a a	a a	a a	a a	a b	a a	a a	a a	0 0
Basenji	BASJ_19988	1	11	a a	a b	b b	a b	0 0	a a	a a	a a	a a	a a	a a	a a	a a	a a	a a	a a	a b	a a	a a	a a	0 0	a b	a a	a a	a a	a a	a a	a a	a a	a a	a a	a a	a a	0 0	a a	a a	a a	a a	a a	a a	a a	a b	a a	a a	a a	0 0
Basenji	BASJ_21473	1	11	a a	a b	b b	a b	0 0	a a	a a	a a	a a	a a	a a	a a	a a	a a	a a	a a	a b	a a	a a	a a	0 0	a b	a a	a a	a a	a a	a a	a a	a a	a a	a a	a a	a a	0 0	a a	a a	a a	a a	a a	a a	a a	a b	a a	a a	a a	0 0
Basenji	BASJ_21474	1	11	a a	a a	a a	a a	0 0	a a	a a	a a	a a	a a	a a	a a	a a	a a	a a	a a	a b	a a	a a	a a	0 0	a b	a a	a a	a a	a a	a a	a a	a a	a a	a a	a a	a a	0 0	a a	a a	a a	a a	a a	a a	a a	a b	a a	a a	a a	0 0
Basenji	BASJ_21475	1	11	a a	a b	a b	a b	0 0	a a	a a	a a	a a	a a	a a	a a	a a	a a	a a	a a	a b	a a	a a	a a	0 0	a b	a a	a a	a a	a a	a a	a a	a a	a a	a a	a a	a a	0 0	a a	a a	a a	a a	a a	a a	a a	a b	a a	a a	a a	0 0
Basenji	BASJ_21476	1	11	a a	a b	b b	a b	0 0	a a	a a	a a	a a	a a	a a	a a	a a	a a	a a	a a	0 0	a a	a a	a a	0 0	a b	a a	a a	a a	a a	a a	a a	a a	a a	a a	a a	a a	0 0	a a	a a	a a	a a	a a	a a	a a	a b	a a	a a	a a	0 0
Basenji	BASJ_21477	1	11	a a	a a	a a	a a	0 0	a a	a a	a a	a a	a a	a a	a a	a a	a a	a a	a a	a b	a a	a a	a a	0 0	a b	a a	a a	a a	a a	a a	a a	a a	a a	a a	a a	a a	0 0	a a	a a	a a	a a	a a	a a	a a	a b	a a	a a	a a	0 0
Finnish Spitz	FSPTZ_13117	1	11	a a	b b	b b	b b	0 0	a a	a a	a a	a a	a a	a a	a b	b b	b b	b b	b b	0 0	a a	b b	a a	0 0	a b	b b	b b	b b	b b	b b	b b	a a	b b	b b	a a	b b	0 0	b b	b b	b b	b b	b b	a a	a a	a a	b b	b b	a a	0 0
Finnish Spitz	FSPTZ_13118	1	11	a a	b b	b b	b b	0 0	a a	a a	a a	a a	a a	a a	a b	b b	b b	b b	b b	a b	a a	b b	a a	0 0	a b	b b	b b	b b	b b	b b	b b	a a	b b	b b	a a	b b	0 0	b b	b b	b b	b b	b b	a a	a a	a a	b b	b b	a a	0 0
Finnish Spitz	FSPTZ_13119	1	11	a a	b b	b b	b b	0 0	a a	a a	a a	a a	a a	a a	a a	a a	0 0	a b	a b	a a	0 0	a b	a a	0 0	a b	a b	a b	a b	a b	a b	a b	a b	a b	a b	a a	a a	0 0	a b	a b	a b	a b	a b	a a	a a	a b	a b	a b	a a	0 0
Finnish Spitz	FSPTZ_13120	1	11	a a	b b	b b	b b	0 0	a a	a a	a a	a a	a a	a a	0 0	b b	b b	b b	b b	0 0	a a	b b	a a	0 0	a b	b b	b b	b b	b b	b b	b b	a a	b b	b b	a a	b b	0 0	b b	b b	b b	b b	b b	a a	a a	a a	b b	b b	a a	0 0
Finnish Spitz	FSPTZ_13121	1	11	a a	b b	b b	b b	0 0	a a	a a	a a	a a	a a	a a	a b	b b	b b	b b	b b	a b	a a	b b	a a	0 0	a b	b b	b b	b b	b b	b b	b b	a a	b b	b b	a a	b b	0 0	b b	b b	b b	b b	b b	a a	a a	a a	b b	b b	a a	0 0
Finnish Spitz	FSPTZ_13122	1	11	a a	b b	b b	b b	0 0	a a	a a	a a	a a	a a	a a	a b	b b	b b	b b	b b	a b	a a	b b	a a	0 0	a b	b b	b b	b b	b b	b b	b b	a a	b b	b b	a a	b b	0 0	b b	b b	b b	b b	b b	a a	a a	a a	b b	b b	a a	0 0
Finnish Spitz	FSPTZ_13123	1	11	a a	b b	b b	b b	0 0	a a	a a	a a	a a	a a	a a	a b	b b	b b	b b	b b	0 0	a a	b b	a a	0 0	a b	b b	b b	b b	b b	b b	b b	a a	b b	b b	a a	b b	0 0	b b	b b	b b	b b	b b	a a	a a	a a	b b	b b	a a	0 0
Finnish Spitz	FSPTZ_13124	1	11	a a	b b	b b	b b	0 0	a a	a a	a a	a a	a a	a a	a b	b b	b b	b b	b b	0 0	a a	b b	a a	0 0	a b	b b	b b	b b	b b	b b	b b	a a	b b	b b	a a	b b	0 0	b b	b b	b b	b b	b b	a a	a a	a a	b b	b b	a a	0 0
Pembrokeshire Welsh Corgi	PWC_13775	1	12	0 0	a a	0 0	a a	0 0	a a	0 0	a a	a a	a a	0 0	a a	a a	0 0	a a	a a	0 0	a a	a a	a a	0 0	a b	0 0	a a	a a	a a	0 0	0 0	a a	a a	a a	a a	a a	0 0	a a	a a	a a	a a	a a	a a	a a	0 0	a a	a a	a a	0 0
Pembrokeshire Welsh Corgi	PWC_13776	1	12	0 0	b b	a a	0 0	0 0	a a	a a	a a	0 0	0 0	a a	a a	0 0	0 0	0 0	0 0	0 0	0 0	0 0	a a	0 0	0 0	a a	0 0	0 0	0 0	0 0	b b	a a	0 0	0 0	a a	a a	0 0	0 0	0 0	0 0	0 0	b b	0 0	a a	a b	0 0	a a	0 0	0 0
Pembrokeshire Welsh Corgi	PWC_13777	1	12	a a	a b	a b	a b	0 0	a a	a a	a a	a a	a a	a a	a a	a a	a a	a a	a a	a b	a a	a a	a a	0 0	a b	a a	a a	a a	a a	a a	a a	a a	a a	a a	a a	a a	0 0	a a	a a	a a	a a	a a	a a	a a	a b	a a	a a	a a	0 0
Pembrokeshire Welsh Corgi	PWC_13778	1	12	a a	a a	a a	a a	0 0	a a	a a	a a	a a	a a	a a	a a	a a	a a	a a	a a	a b	a a	a a	0 0	0 0	a b	a a	a a	a a	a a	a a	a a	a a	a a	a a	a a	a a	0 0	a a	a a	a a	a a	a a	a a	a a	a b	a a	a a	a a	0 0
Pembrokeshire Welsh Corgi	PWC_22061	1	12	a a	a a	a a	a a	0 0	b b	a a	b b	b b	b b	b b	a a	a a	a a	a a	a a	a a	b b	a a	a a	0 0	a b	a a	a a	a a	a a	a a	a a	b b	a a	a a	a a	a a	0 0	a a	a a	a a	a a	a a	b b	a a	a b	a a	a a	b b	0 0
Pembrokeshire Welsh Corgi	PWC_22062	1	12	a a	a b	a b	b b	0 0	a a	a a	a a	a a	a a	a a	a a	a b	b b	0 0	0 0	a b	a a	0 0	a a	0 0	a b	a b	a b	0 0	a b	a b	a b	a a	0 0	a b	a b	a a	0 0	a b	a b	a b	0 0	a b	0 0	0 0	0 0	b b	0 0	0 0	0 0
Pembrokeshire Welsh Corgi	PWC_22063	1	12	a a	a b	a b	a b	0 0	a a	a a	a a	a a	a a	a a	0 0	a b	0 0	a b	a b	a b	a a	a b	a a	0 0	a b	a b	a b	a b	a b	a b	a b	a a	a b	a b	a b	a a	0 0	a b	a b	a b	a b	a b	a a	a a	a b	a b	0 0	a a	0 0
Border Collie	BCOL_19958	1	17	a a	a a	a a	a a	0 0	a a	a a	a a	a a	a a	a a	a a	a a	a a	a a	a a	0 0	a a	a a	a a	0 0	a b	a a	a a	a a	a a	a a	a a	a a	a a	a a	a a	a a	0 0	a a	a a	a a	a a	a a	a a	a a	a b	a a	a a	a a	0 0
Border Collie	BCOL_19963	1	17	a a	a a	a a	a a	0 0	a a	a a	a a	a a	a a	a a	a a	a a	a a	a a	a a	0 0	0 0	a a	0 0	0 0	a b	a a	a a	a a	a a	a a	a a	a a	a a	a a	a a	a a	0 0	a a	a a	a a	a a	a a	a a	a a	a b	a a	a a	a a	0 0
Border Collie	BCOL_21490	1	17	a a	a a	a a	a a	0 0	a a	a a	a a	a a	a a	a a	a a	a a	a a	a a	a a	a b	a a	a a	a a	0 0	a b	a a	a a	a a	a a	a a	a a	a a	a a	a a	a a	a a	0 0	a a	a a	a a	a a	a a	a a	a a	a b	a a	a a	a a	0 0
Border Collie	BCOL_21491	1	17	a a	a a	a a	a a	0 0	a a	a a	a a	a a	a a	a a	a a	a a	a a	a a	a a	0 0	a a	a a	a a	0 0	a b	a a	a a	a a	a a	a a	a a	a a	a a	a a	a a	a a	0 0	a a	a a	a a	a a	a a	a a	a a	a b	a a	a a	a a	0 0
Border Collie	BCOL_21493	1	17	0 0	a a	a a	a a	0 0	a a	a a	a a	a a	a a	a a	a a	a a	a a	a a	a a	a b	0 0	a a	a a	0 0	a b	a a	a a	a a	a a	a a	a a	a a	a a	a a	a a	a a	0 0	a a	a a	a a	a a	a a	a a	a a	a b	a a	a a	a a	0 0
Border Collie	BCOL_21494	1	17	a a	a a	a a	a a	0 0	a a	a a	a a	a a	a a	a a	a a	a a	a a	a a	a a	0 0	0 0	a a	a a	0 0	a b	a a	a a	a a	a a	a a	a a	a a	a a	a a	a a	a a	0 0	a a	a a	a a	a a	a a	a a	a a	a b	a a	a a	a a	0 0
Border Collie	BCOL_21495	1	17	a a	a a	a a	a a	0 0	a a	a a	a a	a a	a a	a a	a a	a a	a a	a a	a a	a b	a a	a a	a a	0 0	a b	a a	a a	a a	a a	a a	a a	a a	a a	a a	a a	a a	0 0	a a	a a	a a	a a	a a	a a	a a	a b	a a	a a	a a	0 0
Border Collie	BCOL_21496	1	17	a a	a a	a a	a a	0 0	a a	a a	a a	a a	a a	a a	a a	a a	a a	a a	a a	a b	a a	a a	a a	0 0	a b	a a	a a	a a	a a	a a	a a	a a	a a	a a	a a	a a	0 0	a a	a a	a a	a a	a a	a a	a a	a b	a a	a a	a a	0 0
Norwegian Elkhound	BI_22388	1	23	a a	a a	a a	a a	0 0	a a	a a	a a	a a	a a	a a	a a	b b	b b	b b	b b	0 0	a a	b b	a a	0 0	a a	b b	b b	b b	b b	b b	b b	a a	b b	b b	b b	b b	b b	b b	b b	b b	b b	b b	a a	a a	a a	b b	b b	a a	a a
Norwegian Elkhound	BI_24061	1	23	a a	a b	a b	a b	0 0	a a	a a	a a	a a	a a	a a	a a	a a	0 0	a b	a b	a b	a a	a b	a a	0 0	a a	a b	a b	a b	a b	a b	a b	a a	a b	a b	a b	a a	a b	a b	a b	a b	a b	a b	a a	a a	0 0	a b	a b	a a	a a
Norwegian Elkhound	BI_24083	1	23	a a	a a	b b	a a	0 0	a a	a a	a a	a a	a a	a a	a a	a a	a a	a a	a a	a b	a a	a a	a a	0 0	a a	a a	a a	a a	a a	a a	a a	a a	a a	a a	a a	a a	a a	a a	a a	a a	a a	a a	a a	a a	a b	a a	a a	a a	a a
Norwegian Elkhound	BI_24107	1	23	a a	a a	a a	a a	0 0	a a	a a	a a	a a	a a	a a	a a	0 0	b b	b b	b b	a b	a a	b b	a a	0 0	a a	b b	b b	b b	b b	b b	b b	a a	b b	b b	b b	b b	b b	b b	b b	b b	b b	b b	a a	a a	a a	b b	b b	a a	a a
Norwegian Elkhound	BI_24573	1	23	a a	a a	a b	a a	0 0	a a	a a	a a	a a	a a	a a	a a	a b	0 0	a b	a b	a b	a a	a b	a a	0 0	a a	a b	a b	a b	a b	a b	a b	a a	a b	a b	a b	a a	a b	a b	a b	a b	a b	a b	a a	a a	0 0	a b	a b	a a	a a
Chow Chow	BI_10488	1	25	a a	a a	a a	a a	0 0	a a	a a	a a	a a	a a	a a	a a	a a	a a	a a	a a	a b	a a	a a	a a	0 0	b b	a a	a a	a a	a a	a a	a a	a a	a a	a a	a a	a a	a a	a a	a a	a a	a a	a a	a a	a a	a b	a a	a a	a a	a a
Chow Chow	BI_10532	1	25	a a	a a	a a	a a	0 0	a a	a a	a a	a a	a a	a a	0 0	a a	a a	a a	a a	a b	0 0	a b	a a	0 0	b b	a a	a a	a a	a b	a a	a a	a a	a a	a b	a a	a a	a b	a b	a a	a a	a a	a a	a a	a a	a b	a a	a a	a a	a a
Samoyed	BI_10505	1	25	a a	a a	a a	a a	0 0	a a	a a	a a	a a	a a	a a	a a	a a	a a	a a	a a	a b	a a	a a	a a	0 0	a a	a a	a a	a a	a a	a a	a a	a a	a a	a a	a a	a a	a a	a a	a a	a a	a a	a a	a a	a a	a b	a a	a a	a a	a a
Samoyed	BI_10511	1	25	a a	a b	a b	a b	0 0	a a	a a	a a	a a	a a	a a	a a	a a	a a	a a	a a	a b	a a	a a	a a	0 0	a b	a a	a a	a a	a a	a a	a a	a a	a a	a a	a a	a a	a a	a a	a a	a a	a a	a a	a a	a a	a b	a a	a a	a a	a a
Samoyed	BI_10517	1	25	a a	a a	a a	a a	0 0	a a	a a	a a	a a	a a	a a	a a	a a	a a	a a	a a	a b	a a	a a	a a	0 0	a a	a a	a a	a a	a a	a a	a a	a a	a a	a a	a a	a a	a a	a a	a a	a a	a a	a a	a a	a a	a b	a a	a a	a a	a a
Samoyed	BI_46953	1	25	a a	b b	b b	b b	0 0	a a	a a	a a	a a	a a	a a	a a	a a	a a	a a	a a	a b	a a	a a	a a	0 0	a b	a a	a a	a a	a a	a a	a a	a a	a a	a a	a a	a a	a a	a a	a a	a a	a a	a a	a a	a a	a b	a a	a a	a a	a a
German Shepherd	BI_14611	1	31	a a	b b	b b	b b	0 0	a a	a a	a a	a a	a a	a a	a a	a a	a a	a a	a a	a b	a a	a a	a a	0 0	a a	a a	a a	a a	a a	a a	a a	a a	a a	a a	a a	a a	a a	a a	a a	a a	a a	a a	a a	a a	a b	a a	a a	a a	a a
German Shepherd	BI_18280	1	31	a a	b b	b b	b b	0 0	a a	a a	a a	a a	a a	a a	a a	a a	a a	a a	a a	a b	a a	a a	a a	0 0	a a	a a	a a	a a	a a	a a	a a	a a	a a	a a	a a	a a	a a	a a	a a	a a	a a	a a	a a	a a	0 0	a a	a a	a a	a a
German Shepherd	BI_313791	1	31	a a	b b	b b	b b	0 0	a a	a a	a a	a a	a a	a a	a a	a a	a a	a a	a a	a b	a a	a a	a a	0 0	a a	a a	a a	a a	a a	a a	a a	a a	a a	a a	a a	a a	a a	a a	a a	a a	a a	a a	a a	a a	a b	a a	a a	a a	a a
German Shepherd	BI_41942	1	31	a a	b b	b b	b b	0 0	a a	a a	a a	a a	a a	a a	a a	a a	a a	a a	a a	a b	a a	a a	a a	0 0	a a	a a	a a	a a	a a	a a	a a	a a	a a	a a	a a	a a	a a	a a	a a	a a	a a	a a	a a	a a	0 0	a a	a a	a a	a a
German Shepherd	BI_9474	1	31	a a	b b	b b	b b	0 0	a a	a a	a a	a a	a a	a a	a a	a a	a a	a a	a a	a b	a a	a a	a a	0 0	a a	a a	a a	a a	a a	a a	a a	a a	a a	a a	a a	a a	a a	a a	a a	a a	a a	a a	a a	a a	a b	a a	a a	a a	a a
Akita	BI_14534	1	55	a a	b b	b b	b b	0 0	a a	a a	a a	a a	a a	a a	a a	a a	a a	a a	a a	a a	a b	a a	a a	0 0	a a	a a	a a	a a	a a	a a	a a	a b	a a	a a	a a	a a	a a	a a	a a	a a	a a	a a	a b	a a	a b	a a	a a	a a	a a
Akita	BI_5465	1	55	a a	b b	b b	b b	0 0	a a	a a	a a	a a	a a	a a	a a	a a	a a	a a	a a	a a	0 0	a a	a a	0 0	a a	a a	a a	a a	a a	a a	a a	a b	a a	a a	a a	a a	a a	a a	a a	a a	a a	a a	a b	a a	a b	a a	a a	a a	a a
Akita	BI_76627	1	55	a a	b b	b b	b b	0 0	a a	a a	a a	a a	a a	a a	a a	a a	a a	a a	a a	a a	a b	a a	a a	0 0	a a	a a	a a	a a	a a	a a	a a	a b	a a	a a	a a	a a	a a	a a	a a	a a	a a	a a	a b	a a	a b	a a	a a	a a	a a
Pappillon	PAP_78932	2	4	a b	b b	b b	b b	0 0	a a	a a	a a	a a	a a	a a	a a	a b	0 0	a b	a b	a a	a b	a b	a a	0 0	a b	a b	a b	a b	0 0	a b	a b	0 0	a b	a b	a b	a a	0 0	a b	a a	a b	a b	a b	a b	a a	a b	a b	a b	a a	0 0
Pappillon	PAP_78933	2	4	a a	a a	a a	a a	0 0	a a	a a	a a	a a	a a	a a	a a	a a	a a	a a	a a	a b	a a	a a	a a	0 0	a b	a a	a a	a a	a a	a a	a a	a a	a a	a a	a a	a a	0 0	a a	a a	a a	a a	a a	a a	a a	a b	a a	a a	a a	0 0
Pappillon	PAP_78934	2	4	a b	a b	a b	a b	0 0	a a	a a	a a	a a	a a	a a	a a	a b	a b	a b	a b	0 0	a a	a b	a a	0 0	a b	a b	a b	a b	a b	a b	a b	a a	a b	a b	a b	a a	0 0	a b	a b	a b	a b	a b	a a	a a	a b	a b	a b	a a	0 0
Pappillon	PAP_78935	2	4	a a	a b	a b	a b	0 0	a a	a a	a a	a a	a a	a a	a a	a a	a a	a a	a a	a a	a b	a a	a a	0 0	a b	a a	a a	a a	a a	a a	a a	a b	a a	a a	a a	a a	0 0	a a	a a	a a	a a	a a	a b	a a	a b	a a	a a	a a	0 0
Pappillon	PAP_78936	2	4	a a	a a	a a	a a	0 0	a a	a a	a a	a a	a a	a a	a a	a a	a a	a a	a a	a b	a a	a a	a a	0 0	a b	a a	a a	a a	a a	a a	a a	a a	a a	a a	a a	a a	0 0	a a	a a	a a	a a	a a	a a	a a	a b	a a	a a	a a	0 0
Pappillon	PAP_78937	2	4	a a	a a	a a	a a	0 0	a a	a a	a a	a a	a a	a a	a a	a b	a b	a b	a b	a b	a a	a b	a a	0 0	a b	a b	a b	a b	a b	a b	a b	a a	a b	a b	a b	a a	0 0	a b	a b	a b	a b	a b	a a	a a	a b	a b	a b	a a	0 0
Pappillon	PAP_78938	2	4	a b	a b	a b	a b	0 0	a a	a a	a a	a a	a a	a a	a a	0 0	a b	a b	a b	a b	a a	a b	a a	0 0	a b	a b	a b	a b	a b	a b	a b	a a	a b	a b	a b	a a	0 0	a b	a b	a b	a b	a b	a a	a a	a b	a b	a b	a a	0 0
Phalène	PHALANE_78931	2	4	a b	a b	a b	a b	0 0	a a	a a	a a	a a	a a	a a	a a	a b	a b	a b	a b	a b	a a	a b	a a	0 0	a b	a b	a b	a b	a b	a b	a b	a a	a b	a b	a b	a a	0 0	a b	a b	a b	a b	a b	a a	a a	a b	a b	a b	a a	0 0
Phalène	PHALANE_78939	2	4	a b	a b	a b	a b	0 0	a a	a a	a a	a a	a a	a a	a a	0 0	a a	a b	a b	a b	a a	a b	a a	0 0	a b	a b	a b	a b	a b	a b	a b	a a	a b	a b	a b	a a	0 0	a b	a b	a b	a b	a b	a a	a a	a b	a b	a b	a a	0 0
Phalène	PHALANE_78942	2	4	a a	a b	a b	a b	0 0	a a	a a	a a	a a	a a	a a	a a	a a	a a	a a	a a	a a	a b	a a	a a	0 0	a b	a a	a a	a a	a a	a a	a a	a b	a a	a a	a a	a a	0 0	a a	a a	a a	a a	a a	a b	a a	a b	a a	a a	a a	0 0
Phalène	PHALANE_78943	2	4	b b	b b	b b	b b	0 0	a b	a a	a b	a b	a b	a a	a a	0 0	a b	a b	a b	a a	a b	a b	a a	0 0	a b	a b	a b	a b	a b	a b	a b	a b	a b	a b	a b	a a	0 0	a b	a b	a b	a b	a b	a a	a a	a b	a b	a b	a b	0 0
Phalène	PHALANE_78944	2	4	a b	a b	a b	a b	0 0	a b	a a	a b	a b	a b	a a	a a	a a	a a	a a	a a	a a	a b	a a	a a	0 0	a b	a a	a a	a a	a a	a a	a a	a b	a a	a a	a a	a a	0 0	a a	a a	a a	a a	a a	a a	a a	a b	a a	a a	a b	0 0
Phalène	PHALANE_78965	2	4	a a	a b	a b	a b	0 0	a a	a a	a a	a a	a a	a a	a a	a a	a a	a a	a a	a b	a a	a a	a a	0 0	a b	a a	a a	a a	a a	a a	a a	a a	a a	a a	a a	a a	0 0	a a	a a	a a	a a	a a	a a	a a	a b	a a	a a	a a	0 0
Phalène	PHALANE_78966	2	4	0 0	a a	0 0	a a	0 0	a a	a a	a a	a a	a a	a a	a a	a a	0 0	a a	a a	0 0	a a	a a	a a	0 0	a b	0 0	a a	a a	a a	0 0	b b	a a	a a	a a	a a	a a	0 0	a a	a a	a a	a a	a a	a a	a a	a b	a a	a a	a a	0 0
Phalène	PHALANE_78967	2	4	b b	b b	b b	b b	0 0	a a	a a	a a	a a	a a	a a	a a	a b	a b	a b	a b	a a	a b	a b	a a	0 0	a b	a b	a b	a b	a b	a b	a b	a b	a b	a b	a b	a a	0 0	a b	a b	a b	a b	a b	0 0	a a	a b	a b	a b	a a	0 0
Phalène	PHALANE_78969	2	4	a b	a b	a b	a b	0 0	a a	a a	a a	a a	a a	a a	a a	a b	0 0	a b	a b	a b	a a	a b	a a	0 0	a b	a b	a b	a b	a b	a b	a b	a a	a b	a b	a b	a a	0 0	a b	a b	a b	a b	a b	a a	a a	a b	a b	a b	a a	0 0
Phalène	PHALANE_78970	2	4	a a	a a	a a	a a	0 0	a a	a a	a a	a a	a a	a a	a a	a a	a a	a a	a a	a b	a a	a a	a a	0 0	a b	a a	a a	a a	a a	a a	a a	a a	a a	a a	a a	a a	0 0	a a	a a	a a	a a	a a	a a	a a	a b	a a	a a	a a	0 0
Norfolk Terrier	NFTER_78945	2	5	a b	b b	b b	b b	0 0	a a	a a	a a	a a	a a	a a	a b	b b	b b	b b	b b	a b	a a	b b	a a	0 0	a b	b b	b b	b b	b b	b b	b b	a a	b b	b b	b b	b b	0 0	b b	b b	b b	b b	b b	a a	a a	a a	b b	b b	a a	0 0
Norfolk Terrier	NFTER_78946	2	5	a b	b b	b b	b b	0 0	a a	a a	a a	a a	a a	a a	0 0	b b	b b	b b	b b	a b	a a	b b	a a	0 0	a b	b b	b b	b b	b b	b b	b b	a a	b b	b b	b b	b b	0 0	b b	b b	b b	b b	b b	a a	a a	a a	b b	b b	a a	0 0
Norfolk Terrier	NFTER_78947	2	5	b b	b b	b b	b b	0 0	a a	a a	a a	a a	a a	a a	a b	b b	b b	b b	b b	a a	a a	b b	a a	0 0	a b	b b	b b	b b	b b	b b	b b	a a	b b	b b	b b	b b	0 0	b b	b b	b b	b b	b b	a a	a a	a a	b b	b b	a a	0 0
Norfolk Terrier	NFTER_78948	2	5	a b	b b	b b	b b	0 0	a a	a a	a a	a a	a a	a a	a b	b b	b b	b b	b b	0 0	a a	b b	a a	0 0	a b	b b	b b	b b	b b	b b	b b	a a	b b	b b	b b	b b	0 0	b b	b b	b b	b b	b b	a a	a a	a a	b b	b b	a a	0 0
Norfolk Terrier	NFTER_78949	2	5	a a	b b	b b	b b	0 0	a a	a a	a a	a a	a a	a a	a b	b b	b b	b b	b b	a b	a a	b b	a a	0 0	a b	b b	b b	b b	b b	b b	b b	a a	b b	b b	b b	b b	0 0	b b	b b	b b	b b	b b	a a	a a	a a	b b	b b	a a	0 0
Norfolk Terrier	NFTER_78960	2	5	a a	b b	b b	b b	0 0	a a	a a	a a	a a	a a	a a	a b	b b	b b	b b	b b	a b	a a	b b	a a	0 0	a b	b b	b b	b b	b b	b b	b b	a a	b b	b b	b b	b b	0 0	b b	b b	b b	b b	b b	a a	a a	a a	b b	b b	a a	0 0
Norfolk Terrier	NFTER_78961	2	5	a a	b b	b b	b b	0 0	a a	a a	a a	a a	a a	a a	a b	b b	b b	b b	b b	a b	a a	b b	a a	0 0	a b	b b	b b	b b	b b	b b	b b	a a	b b	b b	b b	b b	0 0	b b	b b	b b	b b	b b	a a	a a	a a	b b	b b	a a	0 0
Norfolk Terrier	NFTER_78962	2	5	a a	b b	b b	b b	0 0	a a	a a	a a	a a	a a	a a	a b	b b	b b	b b	b b	0 0	a a	b b	a a	0 0	a b	b b	b b	b b	b b	b b	b b	a a	b b	b b	b b	b b	0 0	b b	b b	b b	b b	b b	a a	a a	a a	b b	b b	a a	0 0
Norfolk Terrier	NFTER_78963	2	5	a a	b b	b b	b b	0 0	a a	a a	a a	a a	a a	a a	a b	b b	b b	b b	b b	a b	a a	b b	a a	0 0	a b	b b	b b	b b	b b	b b	b b	a a	b b	b b	b b	b b	0 0	b b	b b	b b	b b	b b	a a	a a	a a	b b	b b	a a	0 0
Norfolk Terrier	NFTER_78964	2	5	a a	b b	b b	b b	0 0	a a	a a	a a	a a	a a	a a	a b	b b	b b	b b	b b	0 0	a a	b b	a a	0 0	a b	b b	b b	b b	b b	b b	b b	a a	b b	b b	b b	b b	0 0	b b	b b	b b	b b	b b	a a	a a	a a	b b	b b	a a	0 0
Norwich Terrier	NFTER_78950	2	5	a a	b b	b b	b b	0 0	a a	a a	a a	a a	a a	a a	a b	b b	b b	b b	b b	a b	a a	b b	a a	0 0	a b	b b	b b	b b	b b	b b	b b	a a	b b	b b	b b	b b	0 0	b b	b b	b b	b b	b b	a a	a a	a a	b b	b b	a a	0 0
Norwich Terrier	NFTER_78951	2	5	a b	b b	b b	b b	0 0	a a	a a	a a	a a	a a	a a	a b	b b	b b	b b	b b	0 0	a a	b b	a a	0 0	a b	b b	b b	b b	b b	b b	b b	a a	b b	b b	b b	b b	0 0	b b	b b	b b	b b	b b	a a	a a	a a	b b	b b	a a	0 0
Norwich Terrier	NFTER_78952	2	5	a a	b b	b b	b b	0 0	a a	a a	a a	a a	a a	a a	a b	b b	b b	b b	b b	0 0	a a	b b	a a	0 0	a b	b b	b b	b b	b b	b b	b b	a a	b b	b b	b b	b b	0 0	b b	b b	b b	b b	b b	a a	a a	a a	b b	b b	a a	0 0
Norwich Terrier	NFTER_78953	2	5	a a	b b	b b	b b	0 0	a a	a a	a a	a a	a a	a a	a b	b b	b b	b b	b b	0 0	a a	b b	a a	0 0	a b	b b	b b	b b	b b	b b	b b	a a	b b	b b	b b	b b	0 0	b b	b b	b b	b b	b b	a a	a a	a a	b b	b b	a a	0 0
Norwich Terrier	NFTER_78954	2	5	a a	a b	a b	a b	0 0	a a	a a	a a	a a	a a	a a	a a	a b	b b	a b	a b	a b	a a	a b	a a	0 0	a b	a b	a b	a b	a b	a b	a b	a a	a b	a b	a b	a a	0 0	a b	a b	a b	a b	a b	a a	a a	a b	a b	a b	a a	0 0
Norwich Terrier	NFTER_78955	2	5	a a	b b	b b	b b	0 0	a a	a a	a a	a a	a a	a a	a b	b b	b b	b b	b b	0 0	a a	b b	a a	0 0	a b	b b	b b	b b	b b	b b	b b	a a	b b	b b	b b	b b	0 0	b b	b b	b b	b b	b b	a a	a a	a a	b b	b b	0 0	0 0
Norwich Terrier	NFTER_78956	2	5	a b	b b	b b	b b	0 0	a a	a a	a a	a a	a a	a a	a b	b b	b b	b b	b b	0 0	a a	b b	a a	0 0	a b	b b	b b	b b	b b	b b	b b	a a	b b	b b	b b	b b	0 0	b b	b b	b b	b b	b b	a a	a a	a a	b b	b b	a a	0 0
Norwich Terrier	NFTER_78957	2	5	a b	b b	b b	b b	0 0	a a	a a	a a	a a	a a	a a	a b	b b	b b	b b	b b	0 0	a a	b b	a a	0 0	a b	b b	b b	b b	b b	b b	b b	a a	b b	b b	b b	b b	0 0	b b	b b	b b	b b	b b	a a	a a	a a	b b	b b	a a	0 0
Norwich Terrier	NFTER_78958	2	5	a b	b b	b b	b b	0 0	a a	a a	a a	a a	a a	a a	a b	b b	b b	b b	b b	0 0	a a	b b	a a	0 0	a b	b b	b b	b b	b b	b b	b b	a a	b b	b b	b b	b b	0 0	b b	b b	b b	b b	b b	a a	a a	a a	b b	b b	a a	0 0
Norwich Terrier	NFTER_78959	2	5	a b	b b	b b	b b	0 0	a a	a a	a a	a a	a a	a a	a a	b b	b b	b b	b b	a b	a a	b b	a a	0 0	a b	b b	b b	b b	b b	b b	b b	a a	b b	b b	b b	b b	0 0	b b	b b	b b	b b	b b	a a	a a	a a	b b	b b	a a	0 0
Border Terrier	BTER_19773	2	6	a a	a a	a a	a a	0 0	a a	a a	a a	a a	a a	a a	a a	a a	a a	a a	a a	a b	a a	a a	a a	0 0	a a	a a	a a	a a	a a	a a	a a	a a	a a	a a	a a	a a	a a	a a	a a	a a	a a	a b	a a	a a	a b	a a	a a	a a	a a
Border Terrier	BTER_19774	2	6	a a	a a	a a	a a	0 0	a a	a a	a a	a a	a a	a a	a a	a a	a a	a a	a a	a b	a a	a a	a a	0 0	a a	a a	a a	a a	a a	a a	a a	a a	a a	a a	a a	a a	a a	a a	a a	a a	a a	a a	a a	a a	a b	a a	a a	a a	a a
Border Terrier	BTER_19775	2	6	a a	a a	a a	a a	0 0	a a	a a	a a	a a	a a	a a	a a	a a	a a	a a	a a	a b	a a	a a	a a	0 0	a a	a a	a a	a a	a a	a a	a a	a a	a a	a a	a a	a a	a a	a a	a a	a a	a a	a a	a a	a a	a b	a a	a a	a a	a a
Border Terrier	BTER_19776	2	6	a a	a a	a a	a a	0 0	a a	a a	a a	a a	0 0	a a	0 0	a a	a a	a a	a a	a b	0 0	a a	a a	0 0	a a	a a	a a	a a	0 0	a a	a a	a a	a a	a a	a a	a a	0 0	a a	0 0	a a	a a	a a	a a	a a	a b	a a	a a	a a	a a
Border Terrier	BTER_19777	2	6	a a	a a	a a	a a	0 0	a a	a a	a a	a a	a a	a a	a a	a a	a a	a a	a a	a b	a a	a a	a a	0 0	a a	a a	a a	a a	a a	a a	a a	a a	a a	a a	a a	a a	a a	a a	a a	a a	a a	a a	a a	a a	a b	a a	a a	a a	a a
Border Terrier	BTER_19778	2	6	a a	a a	a a	a a	0 0	a a	a a	a a	a a	a a	a a	a a	a a	a a	a a	a a	0 0	a a	a a	a a	0 0	a b	a a	a a	a a	a a	a a	a a	a a	a a	a a	a a	a a	0 0	a a	a a	a a	a a	a a	a a	a a	a b	a a	a a	a a	0 0
Border Terrier	BTER_19779	2	6	a a	a a	a a	a a	0 0	a a	a a	a a	a a	a a	a a	a a	a a	a a	a a	a a	b b	a a	a a	a a	0 0	a a	a a	a a	a a	a a	a a	a a	a a	a a	a a	a a	a a	0 0	a a	a a	a a	a a	a a	a a	a a	a b	a a	a a	a a	0 0
Border Terrier	BTER_19780	2	6	a a	a a	a a	a a	0 0	a a	a a	a a	a a	a a	a a	a a	a a	a a	a a	a a	0 0	a a	a a	a a	0 0	a b	a a	a a	a a	a a	a a	a a	a a	a a	a a	a a	a a	0 0	a a	a a	a a	a a	a a	a a	a a	a b	a a	a a	a a	0 0
Border Terrier	BTER_19781	2	6	a a	a a	a a	a a	0 0	a a	a a	a a	a a	a a	a a	a a	a a	a a	a a	a a	a b	a a	a a	a a	0 0	a b	a a	a a	a a	a a	a a	a a	a a	a a	a a	a a	a a	0 0	a a	a a	a a	a a	a a	a a	a a	a b	a a	a a	a a	0 0
Border Terrier	BTER_19782	2	6	a a	a a	a a	a a	0 0	a a	a a	a a	a a	a a	a a	a a	a a	a a	a a	a a	a b	a a	a a	a a	0 0	a b	a a	a a	a a	a a	a a	a a	a a	a a	a a	a a	a a	0 0	a a	a a	a a	a a	a a	a a	a a	a b	a a	a a	a a	0 0
Minature Schnauzer	BI_12721	2	6	a a	a a	a a	a a	0 0	a a	a a	a a	a a	a a	a a	a a	a a	a a	a a	a a	a b	a a	a a	a a	0 0	a b	a a	a a	a a	a a	a a	a a	a a	a a	a a	a a	a a	0 0	a a	a a	a a	a a	a a	a a	a a	a b	a a	a a	a a	0 0
Minature Schnauzer	BI_166531	2	6	a a	a a	a a	a a	0 0	a a	a a	a a	a a	a a	a a	a a	a a	a a	a a	a a	a b	a a	a a	a a	0 0	a b	a a	a a	a a	a a	a a	a a	a a	a a	a a	a a	a a	0 0	a a	a a	a a	a a	a a	a a	a a	a b	a a	a a	a a	0 0
Minature Schnauzer	BI_40080	2	6	a a	a a	a a	a a	0 0	a a	a a	a a	a a	a a	a a	a a	a a	a a	a a	a a	a b	a a	a a	a a	0 0	a b	a a	a a	a a	a a	a a	a a	a a	a a	a a	a a	a a	0 0	a a	a a	a a	a a	a a	a a	a a	a b	a a	a a	a a	0 0
Minature Schnauzer	BI_46519	2	6	a a	a a	a a	a a	0 0	a a	a a	a a	a a	a a	a a	a a	a a	a a	a a	a a	a b	a a	a a	a a	0 0	a b	a a	a a	a a	a a	a a	a a	a a	a a	a a	a a	a a	0 0	a a	a a	a a	a a	a a	a a	a a	a b	a a	a a	a a	0 0
Minature Schnauzer	BI_50341	2	6	0 0	a a	0 0	a a	0 0	a a	0 0	a a	a a	a a	0 0	a a	a a	0 0	a a	a a	0 0	a a	a a	a a	0 0	a b	0 0	a a	0 0	a a	0 0	b b	a a	a a	a a	a a	a a	0 0	a a	a a	a a	a a	a a	a a	a a	a b	0 0	a a	a a	0 0
Fox Terrier	BI_19952	2	7	a a	a a	a a	0 0	0 0	0 0	0 0	a a	a a	a a	a a	a a	b b	b b	0 0	0 0	a b	a a	0 0	a a	0 0	a a	b b	b b	0 0	b b	b b	b b	a b	0 0	b b	b b	0 0	b b	b b	b b	b b	0 0	b b	0 0	0 0	0 0	0 0	0 0	0 0	a a
Fox Terrier	BI_19954	2	7	a b	b b	b b	0 0	0 0	0 0	a a	a a	a a	a a	a a	a a	b b	b b	b b	b b	a a	a a	0 0	a a	0 0	0 0	b b	b b	0 0	0 0	b b	b b	a b	b b	b b	b b	0 0	0 0	b b	b b	b b	b b	b b	0 0	0 0	a a	b b	0 0	0 0	a a
Fox Terrier	BI_19970	2	7	a a	a a	a a	0 0	0 0	0 0	a a	a a	a a	a a	a a	a a	0 0	b b	b b	b b	a a	a a	b b	a a	0 0	a a	b b	b b	b b	0 0	b b	b b	a b	b b	b b	b b	b b	b b	b b	b b	b b	b b	b b	0 0	0 0	a a	b b	0 0	a a	a a
Fox Terrier	BI_19973	2	7	a a	a a	a a	a a	0 0	a a	a a	a a	a a	a a	a a	a a	b b	b b	b b	b b	0 0	a a	b b	a a	0 0	a a	b b	b b	b b	b b	b b	b b	a b	b b	b b	b b	b b	b b	b b	b b	b b	b b	b b	a a	a a	a a	b b	b b	a a	a a
Fox Terrier	BI_19974	2	7	a a	a a	a a	a a	0 0	0 0	a a	a a	a a	a a	a a	a a	b b	b b	b b	b b	0 0	a a	b b	a a	0 0	a a	b b	b b	b b	b b	b b	b b	a b	b b	b b	b b	b b	b b	b b	b b	b b	b b	b b	a a	a a	a a	b b	b b	a a	a a
Jack Russell	BI_38222	2	7	a a	b b	b b	b b	0 0	a a	a a	a a	a a	a a	a a	a a	a b	b b	b b	b b	a b	a a	b b	a a	0 0	a a	b b	b b	b b	b b	b b	b b	a a	b b	b b	b b	0 0	b b	b b	b b	b b	b b	b b	a a	a a	a a	b b	b b	a a	a a
Jack Russell	BI_39579	2	7	a a	a b	a b	a b	0 0	a a	a a	a a	a a	a a	a a	a a	a b	b b	b b	b b	a b	a a	b b	a a	0 0	a a	b b	b b	b b	b b	b b	b b	a a	b b	b b	b b	0 0	b b	b b	b b	b b	b b	b b	a a	a a	a a	b b	b b	0 0	a a
Pug	BI_10788	2	7	a a	a b	a b	0 0	0 0	a a	a a	a a	a a	a a	a a	a a	a a	a a	0 0	0 0	a b	b b	a a	a a	0 0	a a	a a	a a	0 0	a a	a a	a a	a b	a a	a a	a a	a a	a a	a a	a a	a a	a a	a a	a b	a a	b b	a a	a a	a a	a a
Pug	BI_11953	2	7	a a	a a	a a	a a	0 0	a a	a a	a a	a a	a a	a a	a a	a b	b b	b b	b b	a b	a a	b b	a a	0 0	a a	b b	b b	b b	b b	b b	b b	a a	b b	b b	b b	b b	b b	b b	b b	b b	b b	b b	a a	a a	a a	b b	b b	a a	a a
Pug	BI_12902	2	7	a a	a b	a b	a b	0 0	a a	a a	a a	a a	a a	a a	a a	a b	b b	b b	b b	a b	a a	b b	a a	0 0	a a	b b	b b	b b	b b	b b	b b	a a	b b	b b	b b	b b	b b	b b	b b	b b	b b	b b	a a	a a	a a	b b	b b	a a	a a
Pug	BI_26992	2	7	a b	b b	b b	b b	0 0	a a	a a	a a	a a	a a	a a	a a	b b	b b	b b	b b	a b	a a	b b	a a	0 0	a a	b b	b b	b b	b b	b b	b b	a a	b b	b b	b b	b b	b b	b b	b b	b b	b b	b b	a a	a a	a a	b b	b b	a a	a a
Pug	BI_34438	2	7	a a	a b	a b	a b	0 0	a a	a a	a a	a a	a a	a a	a a	b b	b b	b b	b b	a b	a a	b b	a a	0 0	a a	b b	b b	b b	b b	b b	b b	a a	b b	b b	b b	b b	b b	b b	b b	b b	b b	b b	a a	a a	a a	b b	b b	a a	a a
Australian Shepherd	BI_19940	2	22	a a	a a	a a	0 0	0 0	a a	a a	0 0	a a	0 0	a a	0 0	0 0	a b	a a	a a	a b	0 0	a a	0 0	0 0	0 0	a a	a a	a a	0 0	a a	a a	0 0	a a	a a	a a	a a	0 0	a a	0 0	0 0	a a	a a	a a	a a	b b	a a	a a	a a	a a
Australian Shepherd	BI_19949	2	22	0 0	a a	0 0	a a	0 0	a a	0 0	0 0	a b	0 0	0 0	0 0	0 0	0 0	a a	a a	0 0	0 0	0 0	0 0	0 0	0 0	0 0	a a	a a	0 0	0 0	0 0	0 0	a a	a a	a a	a a	0 0	a a	0 0	0 0	a a	a a	a a	a a	b b	a a	a a	a b	a b
Australian Shepherd	BI_19953	2	22	a a	a a	a a	0 0	0 0	0 0	a a	0 0	a b	b b	a a	a a	a a	a a	0 0	0 0	a b	a b	0 0	a a	0 0	a a	a a	a a	0 0	a a	a a	a a	a b	0 0	a a	a a	0 0	a a	a a	a a	a a	0 0	a a	0 0	0 0	0 0	0 0	0 0	0 0	a b
Australian Shepherd	BI_19965	2	22	0 0	a a	0 0	0 0	0 0	0 0	0 0	a a	a a	a a	0 0	a a	a a	0 0	0 0	0 0	0 0	a a	0 0	a a	0 0	0 0	0 0	a a	0 0	0 0	0 0	0 0	a b	0 0	a a	a a	0 0	a a	a a	a a	a a	0 0	a a	0 0	0 0	0 0	0 0	0 0	0 0	a a
Australian Shepherd	BI_19967	2	22	0 0	a a	0 0	0 0	0 0	0 0	0 0	0 0	a a	a a	0 0	a a	a a	0 0	0 0	0 0	0 0	a a	0 0	a a	0 0	a a	0 0	a a	0 0	0 0	0 0	0 0	a b	0 0	a a	a a	0 0	a a	a a	a a	a a	0 0	a a	0 0	0 0	0 0	0 0	0 0	0 0	a a
Airedale Terrier	BI_184611	2	24	a a	a a	a a	a a	0 0	a a	a a	a a	a a	a a	a a	a a	a a	a a	a a	a a	a b	a a	a a	a a	0 0	a a	a a	a a	a a	a a	a a	a a	a a	a a	a a	a a	a a	a a	a a	a a	a a	a a	a a	a a	a a	a b	a a	a a	a a	a a
Airedale Terrier	BI_185305	2	24	a a	a a	a a	a a	0 0	a a	a a	a a	a a	a a	a a	a a	a a	a a	a a	a a	a b	a a	a a	a a	0 0	a a	a a	a a	a a	a a	a a	a a	a a	a a	a a	a a	a a	a a	a a	a a	a a	a a	a a	a a	a a	0 0	a a	a a	a a	a a
Airedale Terrier	BI_185306	2	24	a a	a a	a a	a a	0 0	a a	a a	a a	a a	a a	a a	a a	a a	a a	a a	a a	a b	a a	a a	a a	0 0	a a	a a	a a	a a	a a	a a	a a	a a	a a	a a	a a	a a	a a	a a	a a	a a	a a	a a	a a	a a	a b	a a	a a	a a	a a
Airedale Terrier	BI_193225	2	24	a a	a a	a a	a a	0 0	a a	a a	a a	a a	a a	a a	a a	a a	a a	a a	a a	a b	a a	a a	a a	0 0	a a	a a	a a	a a	a a	a a	a a	a a	a a	a a	a a	a a	a a	a a	a a	a a	a a	a a	a a	a a	a b	a a	a a	a a	a a
Airedale Terrier	BI_193226	2	24	a a	a a	a a	a a	0 0	a a	a a	a a	a a	a a	a a	a a	a a	a a	a a	a a	a b	a a	a a	a a	0 0	a a	a a	a a	a a	a a	a a	a a	a a	a a	a a	a a	a a	a a	a a	a a	a a	a a	a a	a a	a a	a b	a a	a a	a a	a a
Boxer	BI_151435	2	29	a b	a b	a b	a b	0 0	a a	a a	a a	a a	a a	a a	a a	a a	a a	a a	a a	a a	a b	a a	a a	0 0	a a	a a	a a	a a	a a	a a	a a	a b	a a	a a	a a	a a	a a	a a	a a	a a	a a	a a	a b	a a	a b	a a	a a	a a	a a
Boxer	BI_159161	2	29	b b	b b	b b	b b	0 0	a a	a a	a a	a a	a a	a a	a a	a a	a a	a a	a a	a a	b b	a a	a a	0 0	a a	a a	a a	a a	a a	a a	a a	b b	a a	a a	a a	a a	a a	a a	a a	a a	a a	a a	b b	a a	a b	a a	a a	a a	a a
Boxer	BI_252272	2	29	b b	b b	b b	b b	0 0	a a	a a	a a	a a	a a	a a	a a	a a	a a	a a	a a	a a	b b	a a	a a	0 0	a a	a a	a a	a a	a a	a a	a a	b b	a a	a a	a a	a a	a a	a a	a a	a a	a a	a a	b b	a a	0 0	a a	a a	a a	a a
Boxer	BI_270088	2	29	a b	a b	a b	a b	0 0	a a	a a	a a	a a	a a	a a	a a	a a	a a	a a	a a	a a	a b	a a	a a	0 0	a a	a a	a a	a a	a a	a a	a a	a b	a a	a a	a a	a a	a a	a a	a a	a a	a a	a a	a b	a a	a b	a a	a a	a a	a a
Boxer	BI_270089	2	29	b b	b b	b b	b b	0 0	a a	a a	a a	a a	a a	a a	a a	a a	a a	a a	a a	a a	b b	a a	a a	0 0	a a	a a	a a	a a	a a	a a	a a	b b	a a	a a	a a	a a	a a	a a	a a	a a	a a	a a	b b	a a	a b	a a	a a	a a	a a
Greyhound	BI_129177	2	33	a a	a a	a a	a a	0 0	a a	a a	a a	a a	a a	a a	a a	a a	a a	a a	a a	b b	a a	a a	a a	0 0	a a	a a	a a	a a	a a	a a	a a	a a	a a	a a	a a	a a	a a	a a	a a	a a	a a	a a	a a	a a	b b	a a	a a	a a	a a
Greyhound	BI_133731	2	33	0 0	0 0	0 0	0 0	0 0	0 0	a a	0 0	0 0	0 0	a a	a a	0 0	0 0	a a	0 0	0 0	0 0	0 0	a a	0 0	0 0	0 0	0 0	0 0	0 0	0 0	0 0	0 0	a a	a a	0 0	a a	0 0	0 0	0 0	0 0	0 0	b b	0 0	a a	0 0	0 0	a a	0 0	0 0
Greyhound	BI_169609	2	33	a a	a a	a a	a a	0 0	a a	a a	a a	a a	a a	a a	a a	a a	a a	a a	a a	a b	a a	a a	a a	0 0	a a	a a	a a	a a	a a	a a	a a	a a	a a	a a	a a	a a	a a	a a	a a	a a	a a	a a	a a	a a	a b	a a	a a	a a	a a
Greyhound	BI_33579	2	33	a a	a a	a a	a a	0 0	a a	a a	a a	a a	a a	a a	a a	a a	a a	a a	a a	a b	a a	a a	a a	0 0	a a	a a	a a	a a	a a	a a	a a	a a	a a	a a	a a	a a	a a	a a	a a	a a	a a	a a	a a	a a	a b	a a	a a	a a	a a
Greyhound	BI_40569	2	33	a a	a a	a a	a a	0 0	a a	a a	a a	a a	a a	a a	a a	a a	a a	a a	a a	a b	a a	a a	a a	0 0	a a	a a	a a	a a	a a	a a	a a	a a	a a	a a	a a	a a	a a	a a	a a	a a	a a	a a	a a	a a	a b	a a	a a	a a	a a
American Staffordshire Terrier	BI_18541	2	34	b b	a b	a b	a b	0 0	a a	a a	a a	a a	a a	a a	a a	a a	a a	a a	a a	a b	a a	a a	a a	0 0	a a	a a	a a	a a	a a	a a	a a	a a	a a	a a	a a	a a	a a	a a	a a	a a	a a	a a	a a	a a	0 0	a a	a a	a a	a a
American Staffordshire Terrier	BI_20315	2	34	a a	a a	a a	a a	0 0	a b	a a	a b	a b	b b	a a	a a	a a	a a	a a	a a	a a	a b	a a	a a	0 0	a a	a a	a a	a a	a a	a a	a a	a b	a a	a a	a a	a a	a a	a a	a a	a a	a a	a a	a a	a a	0 0	a a	a a	a b	a b
American Staffordshire Terrier	BI_28892	2	34	a a	0 0	a a	a a	0 0	a a	a a	a a	0 0	a a	a a	a a	a a	a a	a a	a a	a b	a a	a a	a a	0 0	a a	a a	a a	a a	a a	a a	a a	a a	a a	a a	a a	a a	a a	a a	a a	a a	a a	a b	a a	a a	a b	a a	a a	a a	0 0
American Staffordshire Terrier	BI_28893	2	34	a b	a b	a b	a b	0 0	a b	a a	a b	a b	b b	a a	a a	a a	a a	a a	a a	a a	a b	a a	a a	0 0	a a	a a	a a	a a	a a	a a	a a	a b	a a	a a	a a	a a	a a	a a	a a	a a	a a	a a	a a	a a	0 0	a a	a a	a b	a b
American Staffordshire Terrier	BI_9466	2	34	a a	a a	a a	a a	0 0	a b	a a	a b	a b	b b	a a	a a	a a	a a	a a	a a	a a	a b	a a	a a	0 0	a a	a a	a a	a a	a a	a a	a a	a b	a a	a a	a a	a a	a a	a a	a a	a a	a a	a a	a a	a a	a b	a a	a a	a b	a b
Doberman	BI_11077	2	35	a a	a a	a a	a a	0 0	a a	a a	a a	a a	a a	a a	a a	a a	a a	a a	a a	a b	a a	a a	a a	0 0	a a	a a	a a	a a	a a	a a	a a	a a	a a	a a	a a	a a	a a	a a	a a	a a	a a	a a	a a	a a	a b	a a	a a	a a	a a
Doberman	BI_19931	2	35	a a	a a	a a	a a	0 0	a a	a a	a a	a a	a a	a a	a a	a a	a a	a a	a a	a b	a a	a a	a a	0 0	a a	a a	a a	a a	a a	a a	a a	a a	a a	a a	a a	a a	a a	a a	a a	a a	a a	a a	a a	a a	a b	a a	a a	a a	a a
Doberman	BI_9719	2	35	a a	a a	a a	a a	0 0	a a	a a	a a	a a	a a	a a	a a	a a	a a	a a	a a	a b	a a	a a	a a	0 0	a a	a a	a a	a a	a a	a a	a a	a a	a a	a a	a a	a a	a a	a a	a a	a a	a a	a a	a a	a a	a b	a a	a a	a a	a a
Doberman	BI_9720	2	35	a a	a a	a a	a a	0 0	a b	a a	a b	a b	b b	a a	a a	a a	a a	a a	a a	a a	a b	a a	a a	0 0	a a	a a	a a	a a	a a	a a	a a	a b	a a	a a	a a	a a	a a	a a	a a	a a	a a	a a	a a	a a	a b	a a	a a	a b	a b
Giant Schnauzer	BI_19805	2	38	a a	b b	b b	b b	0 0	b b	a a	b b	b b	b b	b b	a a	a a	a a	a a	a a	a a	b b	a a	a a	0 0	a a	a a	a a	a a	a a	a a	a a	b b	a a	a a	a a	a a	a a	a a	a a	a a	a a	a a	b b	a a	a b	a a	a a	a a	a a
Giant Schnauzer	BI_19806	2	38	a a	a a	a a	a a	0 0	a b	a a	a b	a b	b b	0 0	a a	a a	a a	a a	a a	a a	a b	a a	a a	0 0	a a	a a	a a	a a	a a	a a	a a	a b	a a	a a	a a	a a	a a	a a	a a	a a	a a	a a	a b	a a	0 0	a a	a a	a a	a a
Giant Schnauzer	BI_19807	2	38	a a	a b	a b	a b	0 0	a a	a a	a a	a a	a a	a a	a a	a a	a a	a a	a a	a b	a a	a a	a a	0 0	a a	a a	a a	a a	a a	a a	a a	a a	a a	a a	a a	a a	a a	a a	a a	a a	a a	a a	a a	a a	a b	a a	a a	a a	a a
Giant Schnauzer	BI_19808	2	38	0 0	0 0	a a	a a	0 0	a a	a a	0 0	a a	0 0	a a	0 0	a a	0 0	a a	0 0	b b	0 0	0 0	a a	0 0	0 0	a a	0 0	0 0	0 0	a a	a a	a a	a a	a a	0 0	a a	0 0	0 0	0 0	a a	a a	b b	a a	a a	b b	a a	a a	a a	0 0
Giant Schnauzer	BI_19812	2	38	a a	a a	a a	a a	0 0	a b	a a	a b	a b	b b	0 0	a a	a a	a a	a a	a a	a b	a b	a a	a a	0 0	a a	a a	a a	a a	a a	a a	a a	a b	a a	a a	a a	a a	a a	a a	a a	a a	a a	a a	a a	a a	b b	a a	a a	a b	a b
Rottweiler	BI_134020	2	49	a a	a a	a a	a a	0 0	a a	a a	a a	a a	a a	a a	a a	a a	a a	a a	a a	a b	a a	a a	a a	0 0	a a	a a	a a	a a	a a	a a	a a	a a	a a	a a	a a	a a	a a	a a	a a	a a	a a	a a	a a	a a	a b	a a	a a	a a	a a
Rottweiler	BI_134021	2	49	a a	a a	a a	a a	0 0	a a	a a	a a	a a	a a	a a	a a	a a	a a	a a	a a	a b	a a	a a	a a	0 0	a a	a a	a a	a a	a a	a a	a a	a a	a a	a a	a a	a a	a a	a a	a a	a a	a a	a a	a a	a a	a b	a a	a a	a a	a a
Rottweiler	BI_36573	2	49	a a	a a	a a	a a	0 0	a a	a a	a a	a a	a a	a a	a a	a a	a a	a a	a a	a b	a a	a a	a a	0 0	a a	a a	a a	a a	a a	a a	a a	a a	a a	a a	a a	a a	a a	a a	a a	a a	a a	a a	a a	a a	a b	a a	a a	a a	a a
Rottweiler	BI_36611	2	49	a a	a a	a a	a a	0 0	a b	a a	a b	a b	b b	a a	a a	a a	a a	a a	a a	a a	a b	a a	a a	0 0	a a	a a	a a	a a	a a	a a	a a	a b	a a	a a	a a	a a	a a	a a	a a	a a	a a	a a	a a	a a	0 0	a a	a a	a b	a b
Rottweiler	BI_59351	2	49	a a	a a	a a	a a	0 0	a a	a a	a a	a a	a a	a a	a a	a a	a a	a a	a a	a b	a a	a a	a a	0 0	a a	a a	a a	a a	a a	a a	a a	a a	a a	a a	a a	a a	a a	a a	a a	a a	a a	a a	a a	a a	a b	a a	a a	a a	a a
Irish Wolfhound	BI_105769	2	55	a a	a a	a a	a a	0 0	a a	a a	a a	a a	a a	a a	a a	a a	a a	a a	a a	a b	a a	a a	a a	0 0	a a	a a	0 0	a a	a a	a a	a a	a a	a a	a a	a a	a a	a a	a a	a a	a a	a a	b b	a a	a a	0 0	a a	a a	a a	a a
Irish Wolfhound	BI_38248	2	55	a a	0 0	a a	0 0	0 0	0 0	a a	a a	0 0	a a	a a	a a	a a	a a	0 0	0 0	a b	a a	0 0	a a	0 0	a a	a a	0 0	0 0	a a	a a	a a	a a	a a	a a	a a	a a	a a	a a	a a	a a	0 0	a b	0 0	a a	0 0	0 0	0 0	a a	0 0
Irish Wolfhound	BI_38259	2	55	a a	a a	a a	a a	0 0	a a	a a	a a	a a	a a	a a	a a	a a	a a	a a	a a	a b	a a	a a	a a	0 0	a a	a a	a a	a a	a a	a a	a a	a a	a a	a a	a a	a a	a a	a a	a a	a a	a a	a a	a a	a a	a b	a a	a a	a a	a a
Irish Wolfhound	BI_78108	2	55	a a	a a	a a	a a	0 0	a a	a a	a a	a a	a a	a a	a a	a a	a a	a a	a a	a b	a a	a a	a a	0 0	a a	a a	a a	a a	a a	a a	a a	a a	a a	a a	a a	a a	a a	a a	a a	a a	a a	a a	a a	a a	a b	a a	a a	a a	a a
Irish Wolfhound	BI_98163	2	55	a a	a a	a a	a a	0 0	a a	a a	a a	a a	a a	a a	a a	a a	a a	a a	a a	a b	a a	a a	a a	0 0	a a	a a	a a	a a	a a	a a	a a	a a	a a	a a	a a	a a	a a	a a	a a	a a	a a	a a	a a	a a	a b	a a	a a	a a	a a
Cavalier King Charles Spaniel	CKCS_6270	3	6	a a	a a	a a	a a	0 0	b b	a a	b b	b b	b b	b b	a a	a a	a a	a a	a a	a a	b b	a a	a a	0 0	a a	a a	a a	a a	a a	a a	a a	b b	a a	a a	a a	a a	a a	a a	a a	a a	a a	a a	b b	a a	a b	a a	a a	b b	b b
Cavalier King Charles Spaniel	CKCS_6271	3	6	a a	a a	a a	a a	0 0	a a	a a	a a	a a	a a	a a	a a	a a	a a	a a	a a	a b	a a	a a	a a	0 0	a a	a a	a a	a a	a a	a a	a a	a a	a a	a a	a a	a a	a a	a a	a a	a a	a a	a a	a a	a a	a b	a a	a a	a b	a b
Cavalier King Charles Spaniel	CKCS_6272	3	6	a a	a a	a a	a a	0 0	a b	a a	a b	a b	b b	a a	a a	a a	a a	a a	a a	a b	a b	a a	a a	0 0	a a	a a	a a	a a	a a	a a	a a	a b	a a	a a	a a	a a	a a	a a	a a	a a	a a	a a	a a	a a	a b	a a	a a	a b	a b
Cavalier King Charles Spaniel	CKCS_6273	3	6	a a	a a	a a	a a	0 0	a b	a a	a b	a b	b b	a a	a a	a a	a a	a a	a a	a b	a b	a a	a a	0 0	a a	a a	a a	a a	a a	a a	a a	a b	a a	a a	a a	a a	a a	a a	a a	a a	a a	a a	a a	a a	a b	a a	a a	a b	a b
Cavalier King Charles Spaniel	CKCS_6274	3	6	0 0	0 0	0 0	0 0	0 0	a a	a a	b b	a b	0 0	0 0	a a	0 0	0 0	0 0	0 0	a b	0 0	0 0	a a	0 0	0 0	a a	b b	0 0	0 0	b b	b b	0 0	a a	a b	0 0	a a	0 0	0 0	0 0	0 0	a a	b b	0 0	a a	a a	0 0	a a	0 0	0 0
Cavalier King Charles Spaniel	CKCS_6275	3	6	0 0	0 0	0 0	0 0	0 0	a a	a a	b b	0 0	b b	a a	a a	a a	0 0	0 0	0 0	0 0	0 0	0 0	a b	0 0	0 0	a a	0 0	0 0	0 0	0 0	0 0	0 0	a a	0 0	0 0	a a	0 0	b b	0 0	0 0	0 0	b b	0 0	a a	a a	0 0	a a	0 0	0 0
Cavalier King Charles Spaniel	CKCS_6276	3	6	0 0	0 0	0 0	0 0	0 0	0 0	a a	a b	0 0	0 0	a a	a a	0 0	0 0	0 0	0 0	0 0	0 0	0 0	a a	0 0	0 0	0 0	0 0	0 0	0 0	0 0	0 0	0 0	a a	b b	0 0	a a	0 0	0 0	0 0	0 0	b b	b b	0 0	a a	a a	0 0	a a	0 0	0 0
Havanese	BI_10485	3	6	0 0	0 0	0 0	0 0	0 0	a a	a a	0 0	0 0	b b	0 0	a a	a a	0 0	0 0	0 0	a a	0 0	0 0	a a	0 0	a b	0 0	0 0	0 0	0 0	a a	0 0	0 0	0 0	0 0	0 0	a a	0 0	0 0	0 0	0 0	0 0	0 0	0 0	a a	a a	0 0	a a	0 0	0 0
Havanese	BI_10512	3	6	a a	0 0	0 0	0 0	a a	a a	a a	0 0	0 0	0 0	a a	a a	0 0	0 0	a b	0 0	a a	0 0	0 0	a a	0 0	0 0	0 0	0 0	0 0	0 0	0 0	b b	0 0	0 0	0 0	0 0	a a	0 0	a a	0 0	0 0	0 0	b b	0 0	a a	a a	0 0	a a	0 0	0 0
Havanese	BI_10514	3	6	a b	0 0	0 0	a a	0 0	b b	a a	b b	0 0	b b	a a	a a	0 0	0 0	0 0	b b	0 0	0 0	0 0	a a	0 0	a b	a a	0 0	0 0	0 0	a a	a a	a a	a b	a a	0 0	a a	0 0	a b	a a	a a	a a	0 0	b b	a a	a a	0 0	a a	0 0	0 0
Havanese	BI_10516	3	6	b b	0 0	0 0	0 0	0 0	a a	a a	b b	0 0	0 0	a a	a a	0 0	0 0	0 0	0 0	0 0	0 0	0 0	0 0	0 0	0 0	0 0	b b	0 0	0 0	0 0	0 0	0 0	a a	0 0	0 0	a a	0 0	0 0	0 0	0 0	0 0	b b	0 0	a a	0 0	0 0	a a	0 0	0 0
Dachshund	DASH_6937	3	7	a a	a a	a a	a a	0 0	a b	a a	a b	a b	a b	a a	a a	a a	a a	a a	a a	a a	a b	a a	a a	0 0	a b	a a	a a	a a	a a	a a	a a	a b	a a	a a	a a	a a	0 0	a a	a a	a a	a a	a a	a a	a a	a b	a a	a a	a b	0 0
Dachshund	DASH_6939	3	7	a a	a a	a a	a a	0 0	b b	a a	b b	b b	b b	b b	a a	a a	a a	a a	a a	a a	b b	a a	a a	0 0	a b	a a	a a	a a	a a	a a	a a	b b	a a	a a	a a	a a	0 0	a a	a a	a a	a a	a a	b b	a a	a b	a a	a a	b b	0 0
Dachshund	DASH_6944	3	7	a a	a a	a a	a a	0 0	a b	a a	a b	a b	a b	a a	a a	a a	a a	a a	a a	a a	a b	a a	a a	0 0	a b	a a	a a	a a	a a	a a	a a	a b	a a	a a	a a	a a	0 0	a a	a a	a a	a a	a a	a a	a a	a b	a a	a a	a b	0 0
Dachshund	DASH_6945	3	7	a a	a a	a a	a a	0 0	a b	a a	a b	a b	a b	a a	a a	a a	a a	a a	a a	a a	0 0	a a	a a	0 0	a b	a a	a a	a a	a a	a a	a a	a b	a a	a a	a a	a a	0 0	a a	a a	a a	a a	a a	a a	a a	0 0	a a	a a	a b	0 0
Dachshund	DASH_6946	3	7	a a	a a	a a	a a	0 0	b b	a a	b b	b b	b b	b b	a a	a a	a a	a a	a a	a a	b b	a a	a a	0 0	a b	a a	a a	a a	a a	a a	a a	b b	a a	a a	a a	a a	0 0	a a	a a	a a	a a	a a	b b	a a	0 0	a a	a a	b b	0 0
Dachshund	DASH_6951	3	7	a a	a a	a a	a a	0 0	a b	a a	a b	a b	a b	a a	a a	a a	a a	a a	a a	a a	a b	a a	a a	0 0	a b	a a	a a	a a	a a	a a	a a	a b	a a	a a	a a	a a	0 0	a a	a a	a a	a a	a a	a a	a a	a b	a a	a a	a b	0 0
Dachshund	DASH_6953	3	7	a a	a a	a a	a a	0 0	a b	a a	a b	a b	a b	a a	a a	a a	a a	a a	a a	a a	a b	a a	a a	0 0	a b	a a	a a	a a	a a	a a	a a	a b	a a	a a	a a	a a	0 0	a a	a a	a a	a a	a a	a a	a a	a b	a a	a a	a b	0 0
Dachshund	DASH_6963	3	7	a a	a a	a a	a a	0 0	b b	a a	b b	b b	b b	b b	a a	a a	a a	a a	a a	a a	b b	a a	a a	0 0	a b	a a	a a	a a	a a	a a	a a	b b	a a	a a	a a	a a	0 0	a a	a a	a a	a a	a a	b b	a a	a b	a a	a a	b b	0 0
Dachshund	DASH_6964	3	7	a a	a a	a a	a a	0 0	b b	a a	b b	b b	b b	b b	a a	a a	a a	a a	a a	a a	b b	a a	a a	0 0	a b	a a	a a	a a	a a	a a	a a	b b	a a	a a	a a	a a	0 0	a a	a a	a a	a a	a a	b b	a a	b b	a a	a a	b b	0 0
Dachshund	DASH_6966	3	7	a a	a a	a a	a a	0 0	a a	a a	a a	a a	a a	a a	a a	a a	a a	a a	a a	a b	a a	a a	a a	0 0	a b	a a	a a	a a	a a	a a	a a	a a	a a	a a	a a	a a	0 0	a a	a a	a a	a a	a a	a a	a a	0 0	a a	a a	a a	0 0
Beagle	BI_11395	3	10	a a	a a	a a	a a	0 0	a b	a a	a b	a b	a b	a a	a a	0 0	0 0	a b	a b	a a	0 0	a b	a a	0 0	a a	a b	a b	a b	0 0	a b	0 0	a b	a b	a b	a b	a a	0 0	a b	0 0	a b	a b	a b	a a	a a	a b	a b	a b	a b	a b
Beagle	BI_34197	3	10	a a	a a	a a	a a	0 0	b b	a a	b b	b b	b b	b b	0 0	a a	a a	a a	a a	a a	0 0	a a	a a	0 0	a a	a a	a a	a a	a a	a a	a a	b b	a a	a a	a a	a a	a a	a a	a a	a a	a a	a a	b b	a a	0 0	a a	a a	b b	b b
Tibetan Terrier	BI_23140	3	11	a a	b b	b b	b b	0 0	a a	a a	a a	a a	a a	a a	0 0	b b	b b	b b	b b	a b	a a	b b	a a	0 0	a a	b b	b b	b b	b b	b b	b b	a a	b b	b b	b b	b b	b b	b b	b b	b b	b b	b b	a a	a a	a a	b b	b b	a a	a a
Tibetan Terrier	BI_23141	3	11	a a	a a	a a	a a	0 0	a a	a a	a a	a a	a a	a a	a a	0 0	b b	b b	b b	a b	a a	b b	a a	0 0	a a	b b	b b	b b	b b	b b	b b	a a	b b	b b	b b	b b	b b	b b	b b	b b	b b	b b	a a	a a	a a	b b	b b	a a	a a
Tibetan Terrier	BI_278274	3	11	a a	a b	a b	a b	0 0	a a	a a	a a	a a	a a	a a	a a	b b	b b	b b	b b	a b	a a	b b	a a	0 0	a a	b b	b b	b b	b b	b b	b b	a a	b b	b b	b b	b b	b b	b b	b b	b b	b b	b b	a a	a a	a a	b b	b b	a a	a a
Cocker Spaniel	BI_35496	3	13	a a	a a	a a	a a	0 0	b b	a a	b b	b b	b b	b b	a a	a a	a a	a a	a a	a a	b b	a a	a a	0 0	a a	a a	a a	a a	a a	a a	a a	b b	a a	a a	a a	a a	a a	a a	a a	a a	a a	a a	b b	a a	a b	a a	a a	a a	a a
Cocker Spaniel	BI_35545	3	13	a a	a a	a a	a a	0 0	b b	a a	b b	b b	b b	b b	a a	a a	a a	a a	a a	a a	b b	a a	a a	0 0	a a	a a	a a	a a	a a	a a	a a	b b	a a	a a	a a	a a	a a	a a	a a	a a	a a	a a	b b	a a	a b	a a	a a	b b	b b
Cocker Spaniel	BI_35546	3	13	a a	a a	a a	a a	0 0	b b	a a	b b	b b	b b	b b	a a	a a	a a	a a	a a	a a	b b	a a	a a	0 0	a a	a a	a a	a a	a a	a a	a a	b b	a a	a a	a a	a a	a a	a a	a a	a a	a a	a a	b b	a a	a b	a a	a a	a b	a b
Lagotto Romagnolo	LAGO_18003	3	14	a a	a b	a a	b b	0 0	a b	a a	0 0	a b	a b	b b	a b	b b	b b	b b	b b	0 0	a a	b b	a a	0 0	a b	a b	a b	a b	a b	a b	a b	a b	0 0	a b	a b	a a	0 0	a a	a a	a a	a a	0 0	a a	a a	a a	b b	a a	b b	0 0
Lagotto Romagnolo	LAGO_18006	3	14	a a	a a	a a	a a	0 0	b b	a a	b b	b b	b b	b b	a a	a a	a a	a a	a a	a a	b b	a a	a a	0 0	a b	a a	a a	a a	a a	a a	a a	b b	a a	a a	a a	a a	0 0	a a	a a	a a	a a	a a	b b	a a	a b	a a	a a	b b	0 0
Lagotto Romagnolo	LAGO_18010	3	14	a a	a a	a a	a a	0 0	b b	a a	b b	b b	b b	b b	a a	a a	a a	a a	a a	a a	b b	a a	a a	0 0	a b	a a	a a	a a	a a	a a	a a	b b	a a	a a	a a	a a	0 0	a a	a a	a a	a a	a a	b b	a a	a b	a a	a a	b b	0 0
Lagotto Romagnolo	LAGO_18012	3	14	a a	a a	a a	a a	0 0	a b	a a	a b	a b	a b	a a	a a	a a	a a	a a	a a	a a	a b	a a	a a	0 0	a b	a a	a a	a a	a a	a a	a a	a b	a a	a a	a a	a a	0 0	a a	a a	a a	a a	a a	a a	a a	a b	a a	a a	a b	0 0
Lagotto Romagnolo	LAGO_18013	3	14	a a	a a	a a	a a	0 0	b b	a a	b b	b b	b b	b b	a a	a a	a a	a a	a a	a a	b b	a a	a a	0 0	a b	a a	a a	a a	a a	a a	a a	b b	a a	a a	a a	a a	0 0	a a	a a	a a	a a	a a	b b	a a	a b	a a	a a	b b	0 0
Lagotto Romagnolo	LAGO_18014	3	14	a a	a a	a a	a a	0 0	b b	a a	b b	b b	b b	b b	a a	a a	a a	a a	a a	a a	b b	a a	a a	0 0	a b	a a	a a	a a	a a	a a	a a	b b	a a	a a	a a	a a	0 0	a a	a a	a a	a a	a a	b b	a a	a b	a a	a a	b b	0 0
Lagotto Romagnolo	LAGO_18015	3	14	a a	a a	a a	0 0	0 0	0 0	a a	b b	b b	b b	b b	a a	a a	a a	0 0	0 0	a a	b b	0 0	a a	0 0	a b	a a	a a	0 0	a a	a a	a a	b b	0 0	a a	a a	0 0	0 0	a a	a a	a a	0 0	a a	0 0	0 0	0 0	0 0	0 0	0 0	0 0
Lagotto Romagnolo	LAGO_18016	3	14	a a	a a	a a	a a	0 0	b b	a a	b b	b b	b b	b b	a a	a a	a a	a a	a a	a a	b b	a a	a a	0 0	a b	a a	a a	a a	a a	a a	a a	b b	a a	a a	a a	a a	0 0	a a	a a	a a	a a	a a	b b	a a	a b	a a	a a	b b	0 0
Poodle	PODLE_13006	3	25	a a	a a	a a	a a	0 0	b b	a a	b b	b b	b b	b b	a a	a a	a a	a a	a a	a a	b b	a a	a a	0 0	a b	a a	a a	a a	a a	a a	a a	b b	a a	a a	a a	a a	0 0	a a	a a	a a	a a	a a	b b	a a	a b	a a	a a	a b	0 0
Poodle	PODLE_13009	3	25	a a	a a	a a	a a	0 0	b b	a a	b b	b b	b b	b b	a a	a a	a a	a a	a a	a a	b b	a a	a a	0 0	a b	a a	a a	a a	a a	a a	a a	b b	a a	a a	a a	a a	0 0	a a	a a	a a	a a	a a	b b	a a	a b	a a	a a	b b	0 0
Poodle	PODLE_13010	3	25	a a	a a	a a	a a	0 0	b b	a a	b b	b b	b b	b b	a a	a a	a a	a a	a a	a a	b b	a a	a a	0 0	a b	a a	a a	a a	a a	a a	a a	b b	a a	a a	a a	a a	0 0	a a	a a	a a	a a	a a	b b	a a	a b	a a	a a	a b	0 0
Poodle	PODLE_13013	3	25	a a	a a	a a	a a	0 0	b b	a a	b b	b b	b b	b b	a a	a a	a a	a a	a a	a a	b b	a a	a a	0 0	a b	a a	a a	a a	a a	a a	a a	b b	a a	a a	a a	a a	0 0	a a	a a	a a	a a	a a	b b	a a	a b	a a	a a	b b	0 0
Poodle	PODLE_13014	3	25	a a	a a	a a	a a	0 0	b b	a a	b b	b b	b b	b b	a a	a a	a a	a a	a a	a a	b b	a a	a a	0 0	a b	a a	a a	a a	a a	a a	a a	b b	a a	a a	a a	a a	0 0	a a	a a	a a	a a	a a	b b	a a	a b	a a	a a	b b	0 0
Poodle	PODLE_13015	3	25	a a	a a	a a	a a	0 0	b b	a a	b b	b b	b b	b b	a a	a a	a a	a a	a a	a a	b b	a a	a a	0 0	a b	a a	a a	a a	a a	a a	a a	b b	a a	a a	a a	a a	0 0	a a	a a	a a	a a	a a	b b	a a	a b	a a	a a	a b	0 0
Poodle	PODLE_13016	3	25	a a	a b	a b	a b	0 0	b b	a a	b b	b b	b b	b b	a a	a a	a a	a a	a a	a a	b b	a a	a a	0 0	a b	a a	a a	a a	a a	a a	a a	b b	a a	a a	a a	a a	0 0	a a	a a	a a	a a	a a	b b	a a	a b	a a	a a	b b	0 0
Poodle	PODLE_13018	3	25	a a	a a	a a	a a	0 0	b b	a a	b b	b b	b b	b b	a a	a a	a a	a a	a a	a a	b b	a a	a a	0 0	a b	a a	a a	a a	a a	a a	a a	b b	a a	a a	a a	a a	0 0	a a	a a	a a	a a	a a	b b	a a	a b	a a	a a	b b	0 0
Basset Hound	BASSH_21497	3	28	a a	a a	a a	a a	0 0	b b	a a	b b	b b	0 0	b b	a a	b b	a a	a a	a a	a a	0 0	a a	a b	0 0	0 0	a a	a a	a a	0 0	a a	a a	0 0	a a	a a	a a	a a	0 0	a a	0 0	0 0	a a	a a	b b	a a	a b	a a	a a	a b	0 0
Basset Hound	BASSH_21503	3	28	a a	a a	a a	a a	0 0	b b	a a	b b	b b	b b	b b	a a	a a	a a	a a	a a	a a	0 0	a a	a a	0 0	a b	a a	a a	a a	a a	a a	a a	b b	a a	a a	a a	a a	0 0	a a	a a	a a	a a	0 0	b b	a a	a b	a a	a a	a b	0 0
Basset Hound	BASSH_21504	3	28	a a	a a	a a	a a	0 0	b b	a a	b b	b b	b b	b b	a a	a a	a a	a a	a a	a a	b b	a a	a a	0 0	a b	a a	a a	a a	a a	a a	a a	b b	a a	a a	a a	a a	0 0	a a	a a	a a	a a	a a	b b	a a	a b	a a	a a	a a	0 0
Basset Hound	BASSH_21505	3	28	a a	a a	a a	a a	0 0	b b	a a	b b	b b	b b	b b	a a	a a	a a	a a	a a	a a	b b	a a	a a	0 0	a b	a a	a a	a a	a a	a a	a a	b b	a a	a a	a a	a a	0 0	a a	a a	a a	a a	a a	b b	a a	a b	a a	a a	a b	0 0
Basset Hound	BASSH_21506	3	28	a a	a a	a a	a a	0 0	b b	a a	b b	b b	b b	b b	a a	a a	a a	a a	a a	a a	b b	a a	a a	0 0	a b	a a	a a	a a	a a	a a	a a	b b	a a	a a	a a	a a	0 0	a a	a a	a a	a a	a a	b b	a a	a b	a a	a a	b b	0 0
Basset Hound	BASSH_21507	3	28	a a	a a	a a	a a	0 0	b b	a a	b b	b b	b b	b b	a a	a a	a a	a a	a a	a a	b b	a a	a a	0 0	a b	a a	a a	a a	a a	a a	a a	b b	a a	a a	a a	a a	0 0	a a	a a	a a	a a	a a	b b	a a	a b	a a	a a	b b	0 0
Basset Hound	BASSH_21508	3	28	a a	a a	a a	a a	0 0	b b	a a	b b	b b	b b	b b	a a	a a	a a	a a	a a	a a	b b	a a	a a	0 0	a b	a a	a a	a a	a a	a a	a a	b b	a a	a a	a a	a a	0 0	a a	a a	a a	a a	a a	b b	a a	a b	a a	a a	a b	0 0
Basset Hound	BASSH_21509	3	28	a a	a a	a a	a a	0 0	b b	a a	0 0	b b	0 0	b b	0 0	b b	a a	a a	a a	a a	0 0	a a	0 0	0 0	0 0	a a	a a	a a	0 0	a a	a a	0 0	a a	a a	a a	a a	0 0	a a	0 0	0 0	a a	a a	b b	a a	a b	a a	a a	a a	0 0
Irish Setter	ISET_11325	3	28	a a	a a	a a	a a	0 0	b b	a a	b b	b b	b b	b b	a a	a a	a a	a a	a a	a a	b b	a a	a a	0 0	a b	a a	a a	a a	a a	a a	a a	b b	a a	a a	a a	a a	0 0	a a	a a	a a	a a	a a	b b	a a	a b	a a	a a	b b	0 0
Irish Setter	ISET_14063	3	28	a a	a a	a a	a a	0 0	b b	a a	b b	b b	b b	b b	a a	a a	a a	a a	a a	a a	b b	a a	a a	0 0	a b	a a	a a	a a	a a	a a	a a	b b	a a	a a	a a	a a	0 0	a a	a a	a a	a a	a a	b b	a a	a b	a a	a a	b b	0 0
Irish Setter	ISET_14418	3	28	a a	a a	a a	a a	0 0	b b	a a	b b	b b	b b	b b	a a	a a	a a	a a	a a	a a	b b	a a	a a	0 0	a b	a a	a a	a a	a a	a a	a a	b b	a a	a a	a a	a a	0 0	a a	a a	a a	a a	a a	b b	a a	a b	a a	a a	b b	0 0
Irish Setter	ISET_3233	3	28	a a	a a	a a	a a	0 0	b b	a a	b b	b b	0 0	b b	a a	0 0	a a	a a	a a	a a	0 0	a a	0 0	0 0	0 0	a a	a a	a a	0 0	a a	a a	0 0	a a	a a	a a	a a	0 0	a a	0 0	0 0	a a	a a	b b	a a	a b	a a	a a	b b	0 0
Irish Setter	ISET_3243	3	28	a a	a a	a a	a a	0 0	b b	a a	b b	b b	b b	b b	a a	a a	a a	a a	a a	a a	b b	a a	a a	0 0	a b	a a	a a	a a	a a	a a	a a	b b	a a	a a	a a	a a	0 0	a a	a a	a a	a a	a a	b b	a a	b b	a a	a a	b b	0 0
Irish Setter	ISET_3567	3	28	a a	a a	a a	a a	0 0	b b	a a	b b	b b	b b	b b	a a	a a	a a	a a	a a	a a	b b	a a	a a	0 0	a b	a a	a a	a a	a a	a a	a a	b b	a a	a a	a a	a a	0 0	a a	a a	a a	a a	a a	b b	a a	a b	a a	a a	b b	0 0
Irish Setter	ISET_3757	3	28	a a	a a	a a	a a	0 0	b b	a a	b b	b b	b b	b b	a a	a a	a a	a a	a a	a a	b b	a a	a a	0 0	a b	a a	a a	a a	a a	a a	a a	b b	a a	a a	a a	a a	0 0	a a	a a	a a	a a	a a	b b	a a	a b	a a	a a	b b	0 0
Irish Setter	ISET_3765	3	28	a a	a a	a a	a a	0 0	b b	a a	b b	b b	b b	b b	a a	a a	a a	a a	a a	a a	b b	a a	a a	0 0	a b	a a	a a	a a	a a	a a	a a	b b	a a	a a	a a	a a	0 0	a a	a a	a a	a a	a a	b b	a a	a b	a a	a a	b b	0 0
Golden Retriever	BI_106934	3	30	a a	a a	a a	a a	0 0	b b	a a	b b	b b	b b	b b	a a	a a	a a	a a	a a	a a	b b	a a	a a	0 0	a a	a a	a a	a a	a a	a a	a a	b b	a a	a a	a a	a a	a a	a a	a a	a a	a a	a a	b b	a a	a b	a a	a a	b b	b b
Golden Retriever	BI_106935	3	30	a a	a a	a a	a a	0 0	a b	a a	a b	a b	b b	a a	a a	a a	a a	a a	a a	a a	a b	a a	a a	0 0	a a	a a	a a	a a	a a	a a	a a	a b	a a	a a	a a	a a	a a	a a	a a	a a	a a	a a	a a	a a	a b	a a	a a	a b	a b
Golden Retriever	BI_95770	3	30	a a	a a	a a	a a	0 0	b b	a a	b b	b b	b b	b b	a a	a a	a a	a a	a a	a a	b b	a a	a a	0 0	a a	a a	a a	a a	a a	a a	a a	b b	a a	a a	a a	a a	a a	a a	a a	a a	a a	a a	0 0	a a	a b	a a	a a	b b	b b
Golden Retriever	BI_95771	3	30	a a	a a	a a	a a	0 0	a b	a a	a b	a b	b b	a a	a a	a a	a a	a a	a a	a a	a b	a a	a a	0 0	a a	a a	a a	a a	a a	a a	a a	a b	a a	a a	a a	a a	a a	a a	a a	a a	a a	a a	a a	a a	a b	a a	a a	a b	a b
English Setter	ESET_20323	3	31	a a	a a	a a	a a	0 0	b b	a a	b b	b b	b b	b b	a a	a a	a a	a a	a a	a a	0 0	a a	a a	0 0	a b	a a	a a	a a	a a	a a	a a	b b	a a	a a	a a	a a	0 0	a a	a a	a a	a a	a a	b b	a a	a a	a a	a a	b b	0 0
English Setter	ESET_20324	3	31	0 0	a b	b b	a b	0 0	b b	a a	b b	b b	b b	b b	a a	0 0	a a	a a	a a	a a	0 0	b b	a a	0 0	a b	a a	a a	a a	0 0	a b	a a	b b	a a	a a	a a	a a	0 0	a a	a a	a a	a a	0 0	b b	a a	a b	a a	a a	b b	0 0
English Setter	ESET_20325	3	31	a a	a a	a a	a a	0 0	b b	a a	b b	b b	b b	a a	a a	a a	0 0	a a	a a	a a	b b	a a	a a	0 0	0 0	a a	a a	a a	a a	a a	0 0	b b	a a	a a	a a	a a	0 0	a a	a a	a a	a a	a a	b b	a a	a a	a a	a a	b b	0 0
English Setter	ESET_20326	3	31	a a	a a	a a	a a	0 0	b b	a a	b b	b b	b b	b b	a a	0 0	a a	a a	a a	a a	0 0	a a	a a	0 0	a b	a a	a a	a a	0 0	a a	a a	b b	a a	a a	a a	a a	0 0	a a	a a	a a	a a	0 0	b b	a a	a b	a a	a a	b b	0 0
English Setter	ESET_20327	3	31	a a	a a	a a	a a	0 0	b b	a a	b b	b b	b b	b b	a a	a a	a a	a a	a a	a a	b b	a a	a a	0 0	a b	a a	a a	a a	a a	a a	a a	b b	a a	a a	a a	a a	0 0	a a	a a	a a	a a	a a	b b	a a	a b	a a	a a	b b	0 0
English Setter	ESET_20328	3	31	0 0	0 0	b b	0 0	0 0	0 0	a a	b b	a a	0 0	a a	a a	0 0	0 0	0 0	0 0	a a	0 0	0 0	a a	0 0	0 0	0 0	0 0	0 0	0 0	b b	0 0	0 0	a b	a a	0 0	b b	0 0	b b	0 0	0 0	0 0	0 0	0 0	a a	a a	0 0	a a	0 0	0 0
English Setter	ESET_20329	3	31	a a	a a	a a	a a	0 0	b b	a a	b b	b b	b b	b b	a a	a a	a a	a a	a a	a a	b b	a a	a a	0 0	a b	a a	a a	a a	a a	a a	a a	b b	a a	a a	a a	a a	0 0	a a	a a	a a	a a	a a	b b	a a	a a	a a	a a	b b	0 0
English Setter	ESET_20330	3	31	a a	a a	a a	a a	0 0	b b	a a	b b	b b	b b	b b	a a	a a	a a	a a	a a	a a	0 0	a a	a a	0 0	0 0	a a	a a	a a	a a	a a	a b	b b	a a	a a	a a	a a	0 0	a a	a a	a a	a a	a a	b b	a a	a b	a a	a a	b b	0 0
Bernese Mountain Dog	BMD_11109	3	45	a a	a a	a a	a a	0 0	b b	a a	b b	b b	b b	b b	a a	a a	a a	a a	a a	a a	b b	a a	a a	0 0	a b	a a	a a	a a	a a	a a	a a	b b	a a	a a	a a	a a	0 0	a a	a a	a a	a a	a a	b b	a a	a b	a a	a a	b b	0 0
Bernese Mountain Dog	BMD_11322	3	45	a a	a a	a a	a a	0 0	b b	a a	b b	b b	b b	b b	a a	a a	a a	a a	a a	a a	b b	a a	a a	0 0	a b	a a	a a	a a	a a	a a	a a	b b	a a	a a	a a	a a	0 0	a a	a a	a a	a a	a a	b b	a a	a b	a a	a a	b b	0 0
Bernese Mountain Dog	BMD_2640	3	45	a a	a a	a a	a a	0 0	b b	a a	b b	b b	b b	b b	a a	a a	a a	a a	a a	a a	b b	a a	a a	0 0	a b	a a	a a	a a	a a	a a	a a	b b	a a	a a	a a	a a	0 0	a a	a a	a a	a a	a a	b b	a a	a b	a a	a a	b b	0 0
Bernese Mountain Dog	BMD_3174	3	45	a a	a a	a a	a a	0 0	a b	a a	a b	a b	a b	a a	a a	a a	a a	a a	a a	a a	a b	a a	a a	0 0	a b	a a	a a	a a	a a	a a	a a	a b	a a	a a	a a	a a	0 0	a a	a a	a a	a a	a a	a a	a a	a b	a a	a a	a b	0 0
Bernese Mountain Dog	BMD_3175	3	45	a a	a a	a a	a a	0 0	b b	a a	b b	b b	b b	b b	a a	a a	a a	a a	a a	a a	b b	a a	a a	0 0	0 0	a a	a a	a a	a a	a a	a a	b b	a a	a a	a a	a a	0 0	a a	a a	a a	a a	a a	b b	a a	a b	a a	a a	b b	0 0
Bernese Mountain Dog	BMD_3289	3	45	a a	a a	a a	a a	0 0	b b	a a	b b	b b	b b	b b	a a	a a	a a	a a	a a	a a	b b	a a	a a	0 0	a b	a a	a a	a a	a a	a a	a a	b b	a a	a a	a a	a a	0 0	a a	a a	a a	a a	a a	b b	a a	a b	a a	a a	b b	0 0
Bernese Mountain Dog	BMD_3530	3	45	a a	a a	a a	a a	0 0	b b	a a	b b	b b	b b	b b	a a	a a	a a	a a	a a	a a	b b	a a	a a	0 0	a b	a a	a a	a a	a a	a a	a a	b b	a a	a a	a a	a a	0 0	a a	a a	a a	a a	a a	b b	a a	a b	a a	a a	b b	0 0
Bernese Mountain Dog	BMD_3531	3	45	a a	a a	a a	a a	0 0	b b	a a	b b	b b	b b	b b	a a	a a	a a	a a	a a	a a	b b	a a	a a	0 0	a b	a a	a a	a a	a a	a a	a a	b b	a a	a a	a a	a a	0 0	a a	a a	a a	a a	a a	b b	a a	a b	a a	a a	b b	0 0
Leonberger	LEON_14952	3	60	a a	a a	a a	a a	0 0	b b	a a	b b	b b	b b	b b	a a	a a	a a	a a	a a	a a	b b	a a	a a	0 0	a b	a a	a a	a a	a a	a a	a a	b b	a a	a a	a a	a a	0 0	a a	a a	a a	a a	a a	b b	a a	a b	a a	a a	b b	0 0
Leonberger	LEON_15688	3	60	a a	a a	a a	a a	0 0	b b	a a	b b	b b	b b	b b	a a	a a	a a	a a	a a	a a	b b	a a	a a	0 0	a b	a a	a a	a a	a a	a a	a a	b b	a a	a a	a a	a a	0 0	a a	a a	a a	a a	a a	b b	a a	a b	a a	a a	b b	0 0
Leonberger	LEON_24132	3	60	a a	a a	a a	a a	0 0	b b	a a	b b	b b	b b	b b	a a	a a	a a	a a	a a	a a	b b	a a	a a	0 0	a b	a a	a a	a a	a a	a a	a a	b b	a a	a a	a a	a a	0 0	a a	a a	a a	a a	a a	b b	a a	a b	a a	a a	b b	0 0
Leonberger	LEON_2542	3	60	a a	a a	a a	a a	0 0	b b	a a	b b	b b	b b	b b	a a	a a	a a	a a	a a	a a	b b	a a	a a	0 0	a b	a a	a a	a a	a a	a a	a a	b b	a a	a a	a a	a a	0 0	a a	a a	a a	a a	a a	b b	a a	a b	a a	a a	b b	0 0
Leonberger	LEON_2694	3	60	a a	a a	a a	0 0	0 0	0 0	a a	b b	b b	b b	b b	a a	a a	a a	0 0	0 0	a a	b b	0 0	a a	0 0	a b	a a	a a	0 0	a a	a a	a a	b b	0 0	a a	a a	0 0	0 0	a a	a a	a a	0 0	a a	0 0	0 0	0 0	0 0	0 0	0 0	0 0
Leonberger	LEON_3331	3	60	a a	a a	a a	a a	0 0	b b	a a	b b	b b	b b	b b	a a	a a	a a	a a	a a	a a	b b	a a	a a	0 0	a b	a a	a a	a a	a a	a a	a a	b b	a a	a a	a a	a a	0 0	a a	a a	a a	a a	a a	b b	a a	a b	a a	a a	b b	0 0
Leonberger	LEON_3337	3	60	a a	a a	a a	a a	0 0	b b	a a	b b	b b	b b	b b	a a	a a	a a	a a	a a	a a	b b	a a	a a	0 0	a b	a a	a a	a a	a a	a a	a a	b b	a a	a a	a a	a a	0 0	a a	a a	a a	a a	a a	b b	a a	a b	a a	a a	b b	0 0
Newfoundland	NEWF_2874	3	64	a a	a a	a a	a a	0 0	b b	a a	b b	b b	b b	b b	a a	a a	a a	a a	a a	0 0	a b	a a	a a	0 0	a b	a a	a a	a a	a a	a a	a a	a b	a a	a a	a a	a a	0 0	a a	a a	a a	a a	a a	a b	a a	a b	a a	a a	a a	0 0
Newfoundland	NEWF_3270	3	64	a a	a a	a a	a a	0 0	b b	a a	b b	b b	b b	b b	a a	a a	a a	a a	a a	a a	b b	a a	a a	0 0	a b	a a	a a	a a	a a	a a	a a	b b	a a	a a	a a	a a	0 0	a a	a a	a a	a a	a a	b b	a a	a b	a a	a a	b b	0 0
Newfoundland	NEWF_3476	3	64	a a	a b	a b	a b	0 0	a b	a a	a b	a b	a b	a a	a a	a a	a a	a a	a a	a a	b b	a a	a a	0 0	a b	a a	a a	a a	a a	a a	a a	b b	a a	a a	a a	a a	0 0	a a	a a	a a	a a	a a	b b	a a	a b	a a	a a	a a	0 0
Newfoundland	NEWF_6699	3	64	a a	a a	a a	a a	0 0	b b	a a	b b	b b	b b	b b	a a	a a	a a	a a	a a	a a	b b	a a	a a	0 0	a b	a a	a a	a a	a a	a a	a a	b b	a a	a a	a a	a a	0 0	a a	a a	a a	a a	a a	b b	a a	a b	a a	a a	b b	0 0
Newfoundland	NEWF_6700	3	64	a a	a a	a a	a a	0 0	b b	a a	b b	b b	b b	b b	a a	a a	a a	a a	a a	a a	b b	a a	a a	0 0	a b	a a	a a	a a	a a	a a	a a	b b	a a	a a	a a	a a	0 0	a a	a a	a a	a a	a a	b b	a a	a b	a a	a a	b b	0 0
Newfoundland	NEWF_6701	3	64	a a	a a	a a	a a	0 0	b b	a a	b b	b b	b b	b b	a a	a a	a a	a a	a a	a a	b b	a a	a a	0 0	a b	a a	a a	a a	a a	a a	a a	b b	a a	a a	a a	a a	0 0	a a	a a	a a	a a	a a	b b	a a	a b	a a	a a	a a	0 0
Newfoundland	NEWF_6702	3	64	a a	a a	a a	a a	0 0	b b	a a	b b	a a	b b	b b	a a	a a	a a	a a	a a	a a	0 0	a a	a a	0 0	a b	a a	a a	a a	a a	a a	a a	b b	a a	a a	a a	a a	0 0	a a	a a	a a	a a	0 0	0 0	a a	a a	a a	a a	a b	0 0
Newfoundland	NEWF_6703	3	64	a a	a a	a a	a a	0 0	a b	a a	a b	a b	b b	a a	a a	a a	a a	a a	a a	a a	b b	a a	a a	0 0	a b	a a	a a	a a	a a	a a	a a	b b	a a	a a	a a	a a	0 0	a a	a a	a a	a a	a a	a b	a a	b b	a a	a a	a b	0 0
Newfoundland	NEWF_6704	3	64	0 0	0 0	0 0	0 0	0 0	0 0	a a	b b	0 0	0 0	b b	a a	a a	0 0	0 0	0 0	a a	0 0	0 0	a a	0 0	0 0	a a	0 0	0 0	0 0	0 0	a a	0 0	a a	0 0	0 0	0 0	0 0	b b	0 0	a a	a a	0 0	b b	b b	0 0	0 0	0 0	0 0	0 0
Great Dane	GDAN_19725	3	70	a a	a a	a a	a a	0 0	a b	a a	a b	a b	a b	a a	a a	a a	a a	a a	a a	a a	a b	a a	a a	0 0	a b	a a	a a	a a	a a	a a	a a	a b	a a	a a	a a	a a	0 0	a a	a a	a a	a a	a a	a a	a a	a b	a a	a a	a b	0 0
Great Dane	GDAN_25856	3	70	a a	a a	a a	a a	0 0	b b	a a	b b	b b	b b	b b	a a	a a	a a	a a	a a	a a	b b	a a	a a	0 0	a b	a a	a a	a a	a a	a a	a a	b b	a a	a a	a a	a a	0 0	a a	a a	a a	a a	a a	b b	a a	a b	a a	a a	b b	0 0
Great Dane	GDAN_25985	3	70	a a	a a	a a	a a	0 0	b b	a a	b b	b b	b b	b b	a a	a a	a a	a a	a a	a a	b b	a a	a a	0 0	a b	a a	a a	a a	a a	a a	a a	b b	a a	a a	a a	a a	0 0	a a	a a	a a	a a	a a	b b	a a	a b	a a	a a	b b	0 0
Great Dane	GDAN_26163	3	70	a a	a a	a a	a a	0 0	a b	a a	a b	a b	a b	a a	a a	a a	a a	a a	a a	a a	a b	a a	a a	0 0	a b	a a	a a	a a	a a	a a	a a	a b	a a	a a	a a	a a	0 0	a a	a a	a a	a a	a a	a a	a a	a b	a a	a a	a b	0 0
Great Dane	GDAN_28318	3	70	a a	a a	a a	a a	0 0	b b	a a	b b	b b	b b	b b	a a	a a	a a	a a	a a	a a	b b	a a	a a	0 0	a b	a a	a a	a a	a a	a a	a a	b b	a a	a a	a a	a a	0 0	a a	a a	a a	a a	a a	b b	a a	a b	a a	a a	b b	0 0
Great Dane	GDAN_28679	3	70	a a	a a	a a	a a	0 0	b b	a a	b b	b b	b b	b b	a a	a a	a a	a a	a a	a a	b b	a a	a a	0 0	a b	a a	a a	a a	a a	a a	a a	b b	a a	a a	a a	a a	0 0	a a	a a	a a	a a	a a	b b	a a	a b	a a	a a	b b	0 0
Great Dane	GDAN_40949	3	70	a a	a a	a a	a a	0 0	b b	a a	b b	a b	a b	a a	a a	a a	a a	a a	a a	a a	a b	a a	a a	0 0	a b	a a	a a	a a	a a	a a	a a	b b	a a	a a	a a	a a	0 0	a a	a a	a a	a a	a a	a a	a a	0 0	a a	a a	a b	0 0
Great Dane	GDAN_40950	3	70	a a	a a	a a	a a	0 0	b b	a a	b b	b b	b b	b b	a a	a a	a a	a a	a a	a a	b b	a a	a a	0 0	a b	a a	a a	a a	a a	a a	a a	b b	a a	a a	a a	a a	0 0	a a	a a	a a	a a	a a	b b	a a	a b	a a	a a	b b	0 0
Great Dane	GDAN_50342	3	70	a a	a a	a a	a a	0 0	b b	a a	b b	b b	b b	b b	a a	a a	a a	a a	a a	a a	b b	a a	a a	0 0	a b	a a	a a	a a	a a	a a	a a	b b	a a	a a	a a	a a	0 0	a a	a a	a a	a a	a a	b b	a a	a b	a a	a a	b b	0 0
Great Dane	GDAN_52366	3	70	a a	a a	a a	a a	0 0	a b	a a	a b	a b	a b	a a	a a	a a	a a	a a	a a	a a	a b	a a	a a	0 0	a b	a a	a a	a a	a a	a a	a a	a b	a a	a a	a a	a a	0 0	a a	a a	a a	a a	a a	a a	a a	a b	a a	a a	a b	0 0
Saint Bernhard	SBERN_30022	3	90	a b	b b	b b	b b	0 0	a a	a a	a a	a a	a a	a a	a a	a a	a a	a a	a a	a a	b b	a a	a a	0 0	a b	a a	a a	a a	a a	a a	a a	b b	a a	a a	a a	a a	0 0	a a	a a	a a	a a	a a	b b	a a	a b	a a	a a	a a	0 0
Saint Bernhard	SBERN_3802	3	90	a b	a b	a b	a b	0 0	a b	a a	a b	a b	a b	a a	a a	a a	a a	a a	a a	a a	b b	a a	a a	0 0	a b	a a	a a	a a	a a	a a	a a	b b	a a	a a	a a	a a	0 0	a a	a a	a a	a a	a a	b b	a a	a b	a a	a a	a b	0 0
Saint Bernhard	SBERN_3803	3	90	a a	a a	a a	a a	0 0	b b	a a	b b	b b	b b	b b	a a	a a	a a	a a	a a	a a	b b	a a	a a	0 0	a b	a a	a a	a a	a a	a a	a a	b b	a a	a a	a a	a a	0 0	a a	a a	a a	a a	a a	b b	a a	a b	a a	a a	b b	0 0
Saint Bernhard	SBERN_3804	3	90	a a	a b	a b	0 0	0 0	a a	a a	a b	a b	a b	a a	a a	a a	a a	a a	a a	a a	b b	a a	a a	0 0	a b	a a	a a	0 0	a a	a a	a a	b b	a a	a a	a a	a a	0 0	a a	a a	a a	0 0	a a	b b	a a	b b	a a	a a	a b	0 0
Saint Bernhard	SBERN_3805	3	90	a a	a b	a b	a b	0 0	a b	a a	a b	a b	a b	a a	a a	a a	a a	a a	a a	a a	b b	a a	a a	0 0	a b	a a	a a	a a	a a	a a	a a	b b	a a	a a	a a	a a	0 0	a a	a a	a a	a a	a a	b b	a a	0 0	a a	a a	a b	0 0
Saint Bernhard	SBERN_3848	3	90	a a	a a	a a	a a	0 0	b b	a a	b b	b b	b b	b b	a a	a a	a a	a a	a a	a a	b b	a a	a a	0 0	a a	a a	a a	a a	a a	a a	a a	b b	a a	a a	a a	a a	0 0	a a	a a	a a	a a	a a	b b	a a	a b	a a	a a	b b	0 0
Saint Bernhard	SBERN_5029	3	90	0 0	a a	0 0	a a	0 0	a b	0 0	0 0	a b	0 0	0 0	a b	b b	0 0	a a	a a	0 0	0 0	a a	0 0	0 0	0 0	0 0	a a	a a	0 0	a a	0 0	0 0	a a	a a	a a	a a	0 0	a a	0 0	0 0	a a	a a	b b	a a	a b	a a	a a	a b	0 0
[truncated: 77 more columns]
