# Supplementary material for: Linked genetic variants on chromosome 10 control ear morphology and body mass among dog breeds
Source: BMC Genomics. 2015 Jun 23;16(1):474. doi: 10.1186/s12864-015-1702-2 (PMC4477608; doi:10.1186/s12864-015-1702-2)
Supplement: Additional file 7: Table S5. — Correlation between body mass and ear traits in SNP genotyping dataset. Both raw p-values and point-wise permutation values (EMP1) are shown, along with annotations from conservation and gene annotation tracks relative to canFam2.0. SNPs with strongest associations to ear type (p < 10−45) or body mass (p < 10−15) are highlighted. These SNPs were included in haplotype inference. [file 12864_2015_1702_MOESM7_ESM.xlsx]

## Sheet: correlations
	canFam2	canFam3	ear type correlation				body mass correlation				body mass correlation (intermediate ears)				body mass correlation (prick ears)				body mass correlation (drop ears)
CHR	BP	BP	P	-log10(P)	EMP1	EMP2	P	-log10(P)	EMP1	EMP2	P	-log10(P)	EMP1	EMP2	P	-log10(P)	EMP1	EMP2	P	-log10(P)	EMP1	EMP2	conservation	gene
10	10329660	7342752	0.1844	0.734239	0.509	1	0.009089	2.04148	0.185	0.973	0.1375	0.861697	0.423	1	0.06455	1.1901	0.152	1	0.7758	0.11025	0.872	1
10	10700577	7714020	3.55e-12	11.4501	0.001	0.044	4.481e-05	4.34863	0.091	0.632	4.979e-05	4.30286	0.095	0.544	0.07492	1.1254	0.431	1	0.07582	1.12022	0.254	1		NM_7191,+-,WIF1 wnt inhibitory factor 1 precursor
10	10707312	7720755	1.83e-12	11.7378	0	0.039	5.957e-05	4.22497	0.085	0.652	1.074e-05	4.969	0.069	0.461	0.04508	1.34602	0.364	0.998	0.09733	1.01175	0.294	1		NM_7191,+-,WIF1 wnt inhibitory factor 1 precursor
10	10720302	7733745	3.61e-11	10.442	0.001	0.072	3.679e-05	4.43427	0.087	0.619	3.572e-05	4.44709	0.095	0.519	0.04341	1.36241	0.377	0.998	0.304	0.517126	0.468	1
10	10917379	7930822	1	0	1	1	1	0	1	1	1	0	1	1	1	0	1	1	1	0	1	1
10	11028511	8041973	4.83e-48	47.3165	0	0	1.758e-13	12.755	0.003	0.03	0.005226	2.28183	0.075	0.877	0.4597	0.337525	0.402	1	0.1141	0.942714	0.424	1
10	11030476	8043938	1	0	1	1	1	0	1	1	1	0	1	1	1	0	1	1	1	0	1	1
10	11039999	8053461	2.24e-50	49.6507	0	0	1.586e-12	11.7997	0.002	0.041	0.004886	2.31105	0.077	0.873	0.07957	1.09925	0.12	1	0.428	0.368556	0.644	1
10	11054755	8068217	3.04e-52	51.5176	0	0	1.981e-13	12.7031	0.003	0.03	0.0032	2.49485	0.057	0.825	0.4706	0.327348	0.429	1	0.7686	0.1143	0.86	1
10	11054946	8068408	1.31e-47	46.8841	0	0	2.018e-12	11.6951	0.003	0.043	0.001155	2.93742	0.036	0.732	0.256	0.59176	0.293	1	0.7764	0.109914	0.869	1
10	11056641	8070103	9.37e-34	33.0283	0	0	3.761e-10	9.4247	0.005	0.103	0.2054	0.6874	0.294	1	0.6848	0.164436	0.719	1	0.3044	0.516555	0.566	1
10	11072188	8085650	5.73e-06	5.242	0.084	0.454	6.702e-06	5.1738	0.056	0.497	0.0004237	3.37294	0.275	0.72	0.001177	2.92922	0.128	0.873	0.3726	0.428757	0.377	1
10	11072306	8085768	3.08e-07	6.51187	0.044	0.302	7.599e-12	11.1192	0.004	0.055	9.826e-09	8.00762	0.029	0.169	2.335e-05	4.63171	0.09	0.531	0.4781	0.320481	0.623	1
10	11072734	8086196	4.57e-08	7.34046	0.029	0.235	1.305e-14	13.8844	0.003	0.021	4.818e-09	8.31713	0.019	0.159	0.0001973	3.70487	0.112	0.733	0.03726	1.42876	0.191	0.997
10	11072873	8086335	3.43e-08	7.46496	0.031	0.228	3.102e-15	14.5084	0.002	0.018	2.14e-09	8.66959	0.019	0.137	0.0001299	3.88639	0.122	0.689	0.01227	1.91116	0.122	0.977
10	11073143	8086605	3.42e-08	7.46572	0.029	0.228	2.012e-15	14.6964	0.002	0.016	5.266e-09	8.27852	0.021	0.159	5.837e-05	4.23381	0.11	0.605	0.009299	2.03156	0.101	0.958
10	11073328	8086790	1.94e-27	26.7122	0	0	1.86e-09	8.73049	0.005	0.139	0.8108	0.0910863	0.666	1	0.06649	1.17724	0.17	1	0.0007164	3.14484	0.044	0.683
10	11073701	8087164	2.32e-42	41.6354	0	0	1.56e-17	16.8069	0.002	0.008	0.04243	1.37233	0.175	0.971	0.2294	0.639407	0.294	1	0.004304	2.36613	0.074	0.895	omega,pi
10	11073725	8087188	2.02e-08	7.69379	0.027	0.207	1.693e-14	13.7713	0.003	0.022	1.336e-08	7.87419	0.022	0.178	8.8e-05	4.05552	0.119	0.653	0.02947	1.53062	0.157	0.992	pi
10	11073877	8087340	0.1269	0.896538	0.192	1	0.6253	0.203912	0.639	1	1	0	1	1	1	0	1	1	0.2999	0.523024	0.287	1	omega,pi
10	11074329	8087966	1	0	1	1	1	0	1	1	1	0	1	1	1	0	1	1	1	0	1	1	omega,pi
10	11074394	8088031	0.1181	0.92775	0.488	1	0.2956	0.529296	0.651	1	2.193e-15	14.659	0.003	0.008	6.202e-07	6.20747	0.02	0.322	0.001942	2.71175	0.156	0.811
10	11074671	8088308	7.23e-09	8.1408	0.021	0.179	2.868e-15	14.5424	0.002	0.018	9.054e-10	9.04316	0.019	0.123	0.0001764	3.7535	0.127	0.723	0.02884	1.54	0.184	0.992
10	11074911	8088548	2.51e-08	7.60085	0.027	0.22	8.032e-16	15.0952	0.001	0.015	3.513e-09	8.45432	0.021	0.149	4.874e-05	4.31211	0.11	0.593	0.004133	2.38373	0.084	0.89
10	11074961	8088598	1.36e-08	7.86742	0.028	0.193	5.941e-15	14.2261	0.003	0.02	4.789e-09	8.31976	0.017	0.157	0.0001299	3.88639	0.122	0.689	0.0239	1.6216	0.176	0.99
10	11074985	8088622	3.48e-08	7.4588	0.029	0.228	4.469e-14	13.3498	0.003	0.023	8.403e-09	8.07557	0.018	0.166	0.0005119	3.29081	0.166	0.806	0.04171	1.37976	0.234	0.999
10	11075218	8088855	7.63e-08	7.11742	0.028	0.252	3.876e-15	14.4116	0.002	0.018	9.054e-10	9.04316	0.019	0.123	0.0001454	3.83744	0.118	0.708	0.01714	1.76599	0.128	0.981
10	11075912	8089549	4e-08	7.39783	0.02	0.231	2.341e-16	15.6306	0.001	0.013	3.474e-10	9.45917	0.01	0.1	0.0001207	3.91829	0.102	0.684	0.007399	2.13083	0.098	0.938
10	11076861	8090498	2.19e-45	44.6596	0	0	1.175e-17	16.93	0.002	0.007	0.08399	1.07577	0.29	0.986	0.1866	0.729088	0.29	1	0.0004278	3.36876	0.028	0.62
10	11077284	8090921	9.39e-09	8.02752	0.023	0.186	1.333e-14	13.8752	0.003	0.021	2.425e-09	8.61529	0.018	0.142	0.0002053	3.68761	0.125	0.74	0.02605	1.58419	0.164	0.991
10	11077807	8091444	4e-09	8.39772	0.023	0.16	4.306e-16	15.3659	0.002	0.015	9.069e-10	9.04244	0.02	0.124	7.42e-05	4.1296	0.118	0.628	0.005802	2.23642	0.101	0.918	omega,pi,phastcons
10	11078774	8092411	1.38e-05	4.86012	0.109	0.51	4.005e-14	13.3974	0.002	0.023	2.166e-09	8.66434	0.02	0.137	0.0009683	3.01399	0.21	0.858	0.02341	1.6306	0.166	0.99
10	11079110	8092747	1.13e-06	5.94846	0.055	0.356	7.375e-10	9.13224	0.01	0.114	4.581e-06	5.33904	0.083	0.422	0.0008125	3.09018	0.144	0.844	0.1251	0.902743	0.405	1
10	11079210	8092847	0.9136	0.0392439	0.96	1	4.619e-07	6.33545	0.01	0.329	2.501e-07	6.60189	0.001	0.295	0.1081	0.966174	0.46	1	0.4358	0.360713	0.763	1
10	11079580	8093217	8.24e-09	8.08407	0.02	0.183	1.469e-14	13.833	0.003	0.021	2.166e-09	8.66434	0.02	0.137	3.543e-05	4.45063	0.112	0.564	0.06686	1.17483	0.248	1
10	11081500	8095137	1.11e-08	7.95585	0.026	0.19	1.905e-14	13.7201	0.002	0.022	4.687e-09	8.32911	0.02	0.159	0.0001959	3.70797	0.132	0.733	0.0693	1.15927	0.336	1
10	11081794	8095431	1.19e-08	7.92555	0.023	0.191	6.437e-15	14.1913	0.002	0.02	2.093e-09	8.67923	0.02	0.137	0.0001959	3.70797	0.132	0.733	0.03976	1.40055	0.222	0.997
10	11081879	8095516	2.07e-08	7.68382	0.028	0.208	8.889e-15	14.0511	0.003	0.02	4.852e-09	8.31408	0.021	0.159	0.0002053	3.68761	0.125	0.74	0.01794	1.74618	0.143	0.984
10	11083139	8096776	1.31e-07	6.88306	0.033	0.273	1.86e-14	13.7305	0.002	0.022	6.376e-06	5.19545	0.055	0.43	3.266e-05	4.48598	0.085	0.558	0.0006382	3.19504	0.108	0.668	omega,pi,phastcons
10	11083711	8097348	2.1e-33	32.6776	0	0	1.498e-15	14.8245	0.002	0.015	0.1635	0.786482	0.46	1	0.07063	1.15101	0.186	1	0.009924	2.00331	0.134	0.963
10	11084128	8097765	0.2876	0.541211	0.558	1	0.06882	1.16229	0.074	0.999	1	0	1	1	1	0	1	1	0.2615	0.582528	0.19	1
10	11084209	8097846	0.002586	2.58737	0.177	0.927	1.083e-09	8.96537	0.001	0.124	1.514e-05	4.81987	0.057	0.495	0.001734	2.76095	0.166	0.903	0.002587	2.5872	0.111	0.836
10	11085147	8098784	3.21e-09	8.49404	0.018	0.153	1.58e-15	14.8013	0.002	0.015	3.126e-09	8.50501	0.02	0.147	3.087e-05	4.51046	0.1	0.555	0.02216	1.65443	0.154	0.989
10	11086708	8100345	1.63e-09	8.78755	0.019	0.135	1.184e-13	12.9266	0.004	0.027	6.463e-09	8.18957	0.02	0.163	0.0001007	3.99697	0.131	0.671	0.05857	1.23232	0.276	1	omega,pi
10	11095290	8108927	2.53e-44	43.5965	0	0	5.895e-11	10.2295	0.006	0.078	0.04842	1.31498	0.18	0.975	0.4551	0.341893	0.416	1	0.8226	0.0848113	0.898	1
10	11096760	8110397	3.58e-09	8.44587	0.001	0.158	0.267	0.573489	0.546	1	0.1802	0.744245	0.525	1	1	0	1	1	0.3331	0.477425	0.572	1
10	11109101	8122738	3.43e-05	4.46445	0.112	0.594	9.815e-13	12.0081	0.006	0.039	4.302e-09	8.36633	0.016	0.157	0.005188	2.285	0.231	0.966	0.04626	1.33479	0.237	0.999
10	11116209	8129846	1.49e-28	27.828	0	0	6.072e-11	10.2167	0.005	0.078	0.01498	1.82449	0.103	0.926	0.09186	1.03687	0.529	1	0.2408	0.618344	0.534	1
10	11119905	8133542	3.85e-05	4.41431	0.113	0.601	5.869e-12	11.2314	0.004	0.054	2.57e-09	8.59007	0.015	0.143	0.1745	0.758205	0.615	1	0.02464	1.60836	0.144	0.99
10	11121003	8134640	4.33e-25	24.3633	0	0	9.436e-10	9.02521	0.009	0.12	0.04314	1.36512	0.172	0.973	0.08387	1.07639	0.475	1	0.1147	0.940437	0.347	1	pi,phastcons
10	11123775	8137412	1.05e-05	4.98088	0.09	0.487	1.36e-12	11.8665	0.004	0.041	5.638e-09	8.24887	0.021	0.16	0.1713	0.766243	0.596	1	0.01068	1.97143	0.128	0.97	omega,pi,phastcons
10	11140396	8154033	3.72e-06	5.42922	0.085	0.423	5.673e-05	4.24619	0.127	0.65	0.5962	0.224608	0.873	1	1.528e-10	9.81588	0.033	0.157	0.005501	2.25956	0.07	0.914
10	11152585	8166222	1.04e-05	4.98338	0.074	0.486	4.909e-09	8.30901	0.021	0.165	5.88e-09	8.23062	0.019	0.16	0.07418	1.12971	0.529	1	0.4594	0.337809	0.721	1
10	11155635	8169272	0.0005761	3.2395	0.163	0.803	1.4e-12	11.8539	0.001	0.041	8.823e-08	7.05438	0.036	0.233	3.538e-05	4.45124	0.104	0.564	0.005167	2.28676	0.127	0.907
10	11162577	8176214	3.05e-08	7.5157	0.029	0.226	1.365e-16	15.8649	0.001	0.013	1.819e-09	8.74017	0.018	0.133	0.0001064	3.97306	0.109	0.676	0.001709	2.76726	0.097	0.793
10	11164064	8177701	1e-06	6.00017	0.044	0.348	5.462e-14	13.2626	0.002	0.023	6.993e-08	7.15534	0.033	0.225	1.951e-05	4.70974	0.097	0.518	0.01407	1.85171	0.126	0.979
10	11167312	8180949	6.5e-08	7.18689	0.032	0.247	2.662e-15	14.5748	0.002	0.017	3.309e-09	8.4803	0.02	0.15	0.0001442	3.84103	0.134	0.706	0.01131	1.94654	0.115	0.972
10	11167641	8181278	1	0	1	1	1	0	1	1	1	0	1	1	1	0	1	1	1	0	1	1
10	11178417	8192054	1.57e-06	5.80327	0.018	0.377	1.66e-11	10.7799	0	0.058	2.793e-08	7.55393	0.011	0.198	2.87e-05	4.54212	0.069	0.543	0.081	1.09151	0.228	1
10	11179964	8193601	2.01e-09	8.69745	0.019	0.143	3.212e-15	14.4932	0.002	0.018	1.372e-09	8.86265	0.019	0.131	7.511e-05	4.1243	0.122	0.631	0.03884	1.41072	0.129	0.997
10	11180051	8193688	0.008999	2.04581	0.214	0.985	9.374e-07	6.02808	0.01	0.365	0.0004901	3.30972	0.115	0.724	0.1901	0.721018	0.538	1	0.02035	1.69144	0.076	0.987
10	11180831	8194468	1.67e-08	7.77624	0.015	0.198	6.915e-14	13.1602	0.002	0.025	1.626e-09	8.78888	0.012	0.133	2.303e-05	4.63771	0.086	0.53	0.2766	0.558148	0.479	1
10	11191790	8205427	1.4e-07	6.85449	0.03	0.274	3.139e-10	9.50321	0.006	0.098	0.0234	1.63078	0.306	0.967	9.54e-05	4.02045	0.1	0.661	0.0008431	3.07412	0.076	0.7
10	11199897	8213534	3.02e-17	16.5203	0	0.007	1.809e-11	10.7426	0.004	0.061	0.004992	2.30173	0.112	0.885	0.2032	0.692076	0.53	1	0.005399	2.26769	0.102	0.91
10	11201792	8215429	1	0	1	1	1	0	1	1	1	0	1	1	1	0	1	1	1	0	1	1
10	11203227	8216864	0.0001581	3.80107	0.133	0.701	1.143e-09	8.94195	0.012	0.127	0.01039	1.98338	0.27	0.923	0.002413	2.61744	0.205	0.925	0.001013	2.99439	0.085	0.725
10	11238115	8251752	0.0009022	3.0447	0.211	0.83	3.17e-15	14.4989	0.002	0.018	2.738e-09	8.56257	0.02	0.143	2.667e-05	4.57398	0.105	0.541	0.001952	2.70952	0.061	0.811
10	11254930	8268569	0.0007189	3.14333	0.182	0.816	3.677e-10	9.43451	0.01	0.101	0.002295	2.63922	0.186	0.822	4.12e-05	4.3851	0.111	0.578	0.01615	1.79183	0.112	0.98
10	11264012	8277651	0.0004522	3.34467	0.181	0.785	1.853e-10	9.73212	0.011	0.092	0.001103	2.95742	0.174	0.765	6.25e-05	4.20412	0.107	0.613	0.01266	1.89757	0.133	0.978
10	11272953	8286592	0.0002764	3.55846	0.179	0.747	1.063e-14	13.9735	0.003	0.02	2.163e-09	8.66494	0.018	0.137	3.713e-05	4.43028	0.112	0.569	0.01671	1.77702	0.137	0.981
10	11325269	8338908	0.001391	2.85667	0.241	0.87	1.588e-15	14.7991	0.002	0.015	6.425e-10	9.19213	0.014	0.118	7.179e-05	4.14394	0.123	0.624	0.002041	2.69016	0.099	0.813
10	11342420	8356059	0.001968	2.70597	0.209	0.9	1.323e-12	11.8784	0.004	0.04	1.007e-07	6.99697	0.024	0.242	1.556e-05	4.80799	0.068	0.494	0.01978	1.70377	0.191	0.987		NM_3483,++,HMGA2 high mobility group protein HMGI-C isoform a
10	11343320	8356959	1	0	1	1	1	0	1	1	1	0	1	1	1	0	1	1	1	0	1	1		NM_3483,++,HMGA2 high mobility group protein HMGI-C isoform a
10	11350533	8364172	0.0006819	3.16628	0.172	0.81	2.67e-11	10.5735	0.008	0.067	0.001454	2.83744	0.191	0.791	6.433e-05	4.19159	0.084	0.617	0.0004237	3.37294	0.057	0.62		NM_3483,++,HMGA2 high mobility group protein HMGI-C isoform a
10	11352023	8365662	0.000381	3.41908	0.161	0.775	7.862e-11	10.1045	0.01	0.08	0.002329	2.63283	0.212	0.831	4.1e-05	4.38722	0.09	0.576	0.0009614	3.0171	0.081	0.719		NM_3483,++,HMGA2 high mobility group protein HMGI-C isoform a
10	11353780	8367419	1.56e-05	4.8066	0.078	0.526	1.223e-09	8.91257	0.015	0.132	0.01053	1.97757	0.26	0.919	0.0001688	3.77263	0.094	0.72	0.05533	1.25704	0.159	1		NM_3483,++,HMGA2 high mobility group protein HMGI-C isoform a
10	11353971	8367610	0.0004734	3.32477	0.161	0.788	1.599e-11	10.7962	0.008	0.058	0.000899	3.04624	0.164	0.751	2.877e-05	4.54106	0.065	0.543	0.001408	2.8514	0.07	0.775		NM_3483,++,HMGA2 high mobility group protein HMGI-C isoform a
10	11355369	8369008	0.0002884	3.54	0.139	0.751	5.998e-11	10.222	0.009	0.078	0.001391	2.85667	0.178	0.785	4.602e-05	4.33705	0.067	0.587	0.003123	2.50543	0.069	0.863		NM_3483,++,HMGA2 high mobility group protein HMGI-C isoform a
10	11355691	8369330	0.0001778	3.75007	0.129	0.711	2.828e-11	10.5485	0.01	0.068	0.002	2.69897	0.199	0.81	2.19e-05	4.65956	0.074	0.527	0.0008137	3.08954	0.064	0.699		NM_3483,++,HMGA2 high mobility group protein HMGI-C isoform a
10	11356396	8370035	0.1717	0.76523	0.287	1	0.09906	1.0041	0.147	1	1	0	1	1	0.133	0.876148	0.284	1	1	0	1	1		NM_3483,++,HMGA2 high mobility group protein HMGI-C isoform a
10	11359030	8372669	0.0004039	3.39373	0.153	0.777	4.593e-11	10.3379	0.008	0.076	0.002052	2.68782	0.203	0.814	6.284e-05	4.20176	0.08	0.614	0.00115	2.9393	0.068	0.74		NM_3483,++,HMGA2 high mobility group protein HMGI-C isoform a
10	11359389	8373028	0.0006532	3.18495	0.173	0.809	7.943e-11	10.1	0.009	0.08	0.001258	2.90032	0.174	0.781	7.565e-05	4.12119	0.071	0.631	0.002744	2.56162	0.085	0.843		NM_3483,++,HMGA2 high mobility group protein HMGI-C isoform a
10	11360226	8373865	0.0001094	3.96098	0.122	0.668	1.635e-11	10.7865	0.008	0.058	0.001466	2.83387	0.18	0.791	1.939e-05	4.71242	0.073	0.518	0.000958	3.01863	0.083	0.718		NM_3483,++,HMGA2 high mobility group protein HMGI-C isoform a
10	11361288	8374927	0.0001574	3.803	0.139	0.701	4.172e-11	10.3797	0.009	0.073	0.00269	2.57025	0.218	0.84	2.461e-05	4.60889	0.075	0.537	0.0009614	3.0171	0.081	0.719		NM_3483,++,HMGA2 high mobility group protein HMGI-C isoform a
10	11361572	8375211	0.0008017	3.09599	0.2	0.818	2.754e-10	9.56004	0.014	0.096	0.001268	2.89688	0.193	0.785	7.206e-05	4.14231	0.103	0.624	0.001887	2.72423	0.1	0.808		NM_3483,++,HMGA2 high mobility group protein HMGI-C isoform a
10	11362007	8375646	0.0003318	3.47912	0.159	0.762	1.951e-10	9.70974	0.012	0.092	0.004394	2.35714	0.247	0.878	4.591e-05	4.33809	0.084	0.586	0.0009728	3.01198	0.084	0.719		NM_3483,++,HMGA2 high mobility group protein HMGI-C isoform a
10	11362221	8375860	0.3391	0.469672	0.693	1	1.356e-05	4.86774	0.06	0.545	1.329e-06	5.87648	0.029	0.349	9.378e-14	13.0279	0	0.06	0.818	0.0872467	0.886	1		NM_3483,++,HMGA2 high mobility group protein HMGI-C isoform a
10	11362593	8376232	0.0009726	3.01207	0.193	0.838	4.528e-09	8.34409	0.016	0.163	0.001793	2.74642	0.204	0.806	0.0002644	3.57774	0.089	0.753	0.01172	1.93107	0.153	0.974	omega,pi	NM_3483,++,HMGA2 high mobility group protein HMGI-C isoform a
10	11362671	8376310	0.00193	2.71444	0.218	0.896	4.64e-10	9.33348	0.013	0.106	0.002032	2.69208	0.196	0.814	0.0002548	3.5938	0.123	0.753	0.002907	2.53655	0.09	0.847		NM_3483,++,HMGA2 high mobility group protein HMGI-C isoform a
10	11362800	8376439	0.0001001	3.99957	0.125	0.665	5.624e-11	10.25	0.009	0.077	0.001121	2.95039	0.185	0.777	3.554e-05	4.44928	0.086	0.565	0.002535	2.59602	0.109	0.836		NM_3483,++,HMGA2 high mobility group protein HMGI-C isoform a
10	11364385	8378024	0.0002351	3.62875	0.167	0.735	4.381e-16	15.3584	0.001	0.015	3.613e-10	9.44213	0.017	0.102	1.167e-05	4.93293	0.077	0.482	0.002548	2.5938	0.071	0.836	omega,pi,phastcons	NM_3483,++,HMGA2 high mobility group protein HMGI-C isoform a
10	11365382	8379021	0.0001446	3.83983	0.147	0.694	2.991e-16	15.5242	0.001	0.013	1.616e-09	8.79156	0.016	0.132	1.953e-05	4.7093	0.072	0.518	0.0007363	3.13295	0.067	0.684		NM_3483,++,HMGA2 high mobility group protein HMGI-C isoform a
10	11365798	8379437	0.0005673	3.24619	0.183	0.803	6.322e-15	14.1991	0.002	0.02	9.046e-10	9.04354	0.016	0.122	2.767e-05	4.55799	0.076	0.543	0.0123	1.91009	0.143	0.977		NM_3483,++,HMGA2 high mobility group protein HMGI-C isoform a
10	11365899	8379538	0.000118	3.92812	0.142	0.677	2.495e-16	15.6029	0.001	0.013	8.951e-10	9.04813	0.013	0.122	2.067e-05	4.68466	0.067	0.523	0.001042	2.98213	0.084	0.728		NM_3483,++,HMGA2 high mobility group protein HMGI-C isoform a
10	11365947	8379586	0.0001387	3.85792	0.146	0.691	5.024e-15	14.299	0.003	0.019	1.67e-08	7.77728	0.03	0.183	1.769e-05	4.75227	0.079	0.51	0.001592	2.79806	0.093	0.786		NM_3483,++,HMGA2 high mobility group protein HMGI-C isoform a
10	11366097	8379736	0.0002499	3.60223	0.156	0.741	1.747e-15	14.7577	0.002	0.015	2.57e-09	8.59007	0.017	0.143	4.441e-05	4.35252	0.063	0.583	0.001317	2.88041	0.086	0.761		NM_3483,++,HMGA2 high mobility group protein HMGI-C isoform a
10	11366464	8380103	0.0001354	3.86838	0.145	0.689	2.412e-16	15.6176	0.001	0.013	4.2e-10	9.37675	0.015	0.104	2.333e-05	4.63209	0.071	0.531	0.00215	2.66756	0.101	0.817		NM_3483,++,HMGA2 high mobility group protein HMGI-C isoform a
10	11366743	8380382	0.000123	3.91009	0.141	0.684	9.696e-16	15.0134	0.002	0.015	3.028e-09	8.51884	0.015	0.147	2.067e-05	4.68466	0.067	0.523	0.001756	2.75548	0.093	0.796		NM_3483,++,HMGA2 high mobility group protein HMGI-C isoform a
10	11367792	8381431	0.0001202	3.9201	0.134	0.68	4.722e-14	13.3259	0.004	0.023	1.355e-08	7.86806	0.028	0.182	9.128e-05	4.03962	0.067	0.656	0.001833	2.73684	0.092	0.801		NM_3483,++,HMGA2 high mobility group protein HMGI-C isoform a
10	11367985	8381624	0.0005508	3.25901	0.181	0.799	2.367e-15	14.6258	0.003	0.017	2.006e-09	8.69767	0.017	0.136	6.909e-05	4.16058	0.075	0.621	0.003027	2.51899	0.093	0.855		NM_3483,++,HMGA2 high mobility group protein HMGI-C isoform a
10	11369688	8383327	1	0	1	1	1	0	1	1	1	0	1	1	1	0	1	1	1	0	1	1		NM_3483,++,HMGA2 high mobility group protein HMGI-C isoform a
10	11372631	8386270	1.9e-14	13.7215	0	0.025	1.025e-09	8.98928	0.007	0.123	0.003264	2.48625	0.14	0.835	0.5209	0.283246	0.824	1	0.01388	1.85761	0.146	0.979		NM_3483,++,HMGA2 high mobility group protein HMGI-C isoform a
10	11374557	8388196	7.24e-14	13.1404	0	0.03	1.332e-07	6.8755	0.018	0.265	0.004804	2.3184	0.172	0.874	0.2377	0.623971	0.653	1	0.1303	0.885056	0.396	1	pi	NM_3483,++,HMGA2 high mobility group protein HMGI-C isoform a
10	11386736	8400375	0.00481	2.31785	0.292	0.961	3.835e-15	14.4162	0.002	0.018	3.077e-09	8.51187	0.017	0.146	0.000102	3.9914	0.129	0.672	0.0005618	3.25042	0.051	0.655		NM_3483,++,HMGA2 high mobility group protein HMGI-C isoform a
10	11408487	8422126	1.2e-17	16.9194	0	0.005	1.389e-09	8.8573	0.006	0.134	0.001304	2.88472	0.115	0.766	0.8282	0.0818648	0.936	1	0.1933	0.713768	0.426	1		NM_3483,++,HMGA2 high mobility group protein HMGI-C isoform a
10	11433509	8447148	3.42e-16	15.4658	0	0.013	1.044e-14	13.9813	0	0.02	2.23e-10	9.6517	0.002	0.086	0.7279	0.137928	0.895	1	0.04814	1.31749	0.313	0.999	pi	NM_3483,++,HMGA2 high mobility group protein HMGI-C isoform a
10	11464112	8477751	0.3425	0.465339	0.667	1	0.07739	1.11132	0.377	1	1.47e-06	5.83268	0.038	0.428	0.8458	0.0727323	0.923	1	0.5988	0.222718	0.768	1		NM_3483,++,HMGA2 high mobility group protein HMGI-C isoform a
10	11464114	8477753	0.406	0.391474	0.69	1	0.07327	1.13507	0.359	1	3.215e-06	5.49282	0.06	0.495	0.9959	0.00178427	0.998	1	0.6429	0.191857	0.797	1		NM_3483,++,HMGA2 high mobility group protein HMGI-C isoform a
10	11482239	8495878	1.6e-05	4.79615	0.066	0.527	2.042e-07	6.68994	0.034	0.285	3.319e-05	4.47899	0.118	0.52	0.9298	0.0316105	0.968	1	0.05352	1.27148	0.278	1
10	11489279	8502918	3.76e-11	10.4253	0.006	0.072	3.144e-07	6.50252	0.023	0.316	0.01012	1.99482	0.282	0.923	0.7235	0.140561	0.892	1	0.004732	2.32496	0.057	0.902
10	11498460	8512099	9.67e-12	11.0145	0.003	0.056	1.609e-06	5.79344	0.036	0.404	0.004173	2.37955	0.237	0.874	0.7129	0.146971	0.886	1	0.1321	0.879097	0.32	1
10	11520443	8534082	3.01e-13	12.5214	0.003	0.034	2.844e-07	6.54607	0.034	0.312	0.004	2.39794	0.236	0.872	0.5417	0.266241	0.811	1	0.05187	1.28508	0.226	0.999
10	11521056	8534695	2.36e-10	9.62764	0.005	0.108	3.568e-06	5.44758	0.032	0.459	0.007572	2.12079	0.212	0.9	0.1667	0.778064	0.578	1	0.03829	1.41691	0.205	0.997
10	11521225	8534864	3.86e-14	13.4132	0.002	0.027	2.177e-07	6.66214	0.034	0.288	0.004792	2.31948	0.233	0.879	0.7495	0.125228	0.909	1	0.07869	1.10408	0.293	1	omega,pi,phastcons
10	11522344	8535983	0.6306	0.200246	0.828	1	0.01078	1.96738	0.074	0.98	1	0	1	1	1	0	1	1	0.04921	1.30795	0.169	0.999	omega,pi
10	11522992	8536631	4.43e-12	11.354	0.005	0.046	6.84e-06	5.16494	0.067	0.497	0.007935	2.10045	0.313	0.921	0.6881	0.162348	0.873	1	0.6384	0.194907	0.723	1
10	11524118	8537757	1.64e-13	12.7844	0.001	0.034	4.018e-08	7.39599	0.019	0.232	0.004004	2.39751	0.228	0.873	0.9492	0.0226423	0.981	1	0.01356	1.86774	0.119	0.979
10	11556159	8569798	0.04326	1.36391	0.367	0.999	0.4207	0.376027	0.722	1	0.01565	1.80549	0.384	0.986	0.8825	0.0542853	0.95	1	0.0176	1.75449	0.207	0.983
10	11963615	8977938	3.17e-28	27.4991	0	0	3.448e-07	6.46243	0.017	0.32	0.004253	2.3713	0.077	0.84	0.03719	1.42957	0.121	0.998	0.007172	2.14436	0.074	0.935
10	12099547	9113855	1	0	1	1	1	0	1	1	1	0	1	1	1	0	1	1	1	0	1	1
10	12235076	9249384	4.52e-12	11.3451	0	0.046	0.02682	1.57154	0.281	0.997	3.544e-06	5.45051	0.005	0.391	1.484e-05	4.82857	0.008	0.491	8.225e-05	4.08486	0.011	0.44
10	12248292	9262600	0.002645	2.57757	0.11	0.927	0.5548	0.255864	0.761	1	0.2733	0.56336	0.646	1	0.003703	2.43145	0.159	0.945	0.02378	1.62379	0.195	0.99
10	12250384	9264692	8.98e-17	16.0469	0	0.012	0.005465	2.26241	0.162	0.951	3.011e-05	4.52129	0.017	0.518	0.0003758	3.42504	0.022	0.781	0.0003403	3.46814	0.02	0.589
