# Supplementary material for: Linked genetic variants on chromosome 10 control ear morphology and body mass among dog breeds
Source: BMC Genomics. 2015 Jun 23;16(1):474. doi: 10.1186/s12864-015-1702-2 (PMC4477608; doi:10.1186/s12864-015-1702-2)
Supplement: Additional file 9: Table S6. — Haplotypes inferred for all genotyped samples using the E-M algorithm. a) The most probable pair of haplotypes for each sample. b) Haplotype counts for each breed, including the sum of breeds with similar ear and body mass phenotypes. c) Identity and total haplotype counts in the entire dataset. [file 12864_2015_1702_MOESM9_ESM.xlsx]

## Sheet: a) all_samples
sample ID	breed	ear (1=prick, 3=drop)	size (kg)	hap	11028511	11039999	11054755	11054946	11073701	11074911	11075912	11076861	11077807	11162577	11364385	11365382	11365899	11366464	11366743	haplotype			canFam2	canFam3
CC_13180	Chinese Crested	1	5	A	C	T	C	C	G	T	T	G	C	C	A	A	T	T	C	S1			11028511	8041973
CC_13180	Chinese Crested	1	5	B	C	T	C	C	G	T	T	G	C	C	A	A	T	T	C	S1			11039999	8053461
CC_13181	Chinese Crested	1	5	A	C	C	C	C	G	T	T	G	C	C	A	A	T	T	C	H10			11054755	8068217
CC_13181	Chinese Crested	1	5	B	C	C	C	A	G	T	T	G	C	C	A	A	T	T	C	H12			11054946	8068408
CC_13182	Chinese Crested	1	5	A	C	C	C	C	G	T	T	G	C	C	A	A	T	T	C	H10			11073701	8087164
CC_13182	Chinese Crested	1	5	B	C	C	C	A	G	T	T	G	C	C	A	A	T	T	C	H12			11074911	8088548
CC_13183	Chinese Crested	1	5	A	C	T	C	C	G	T	T	G	C	C	A	A	T	T	C	S1			11075912	8089549
CC_13183	Chinese Crested	1	5	B	C	T	C	C	G	T	T	G	C	C	A	A	T	T	C	S1			11076861	8090498
CC_13184	Chinese Crested	1	5	A	C	T	C	C	G	T	T	G	C	C	A	A	T	T	C	S1			11077807	8091444
CC_13184	Chinese Crested	1	5	B	C	T	C	C	G	T	T	G	C	C	A	A	T	T	C	S1			11162577	8176214
CC_13185	Chinese Crested	1	5	A	C	T	C	C	C	C	C	T	G	T	G	G	C	G	T	L2			11364385	8378024
CC_13185	Chinese Crested	1	5	B	C	T	C	C	G	T	T	G	C	C	G	G	C	G	T	S2			11365382	8379021
CC_13186	Chinese Crested	1	5	A	C	T	C	C	G	T	T	G	C	C	A	A	T	T	C	S1			11365899	8379538
CC_13186	Chinese Crested	1	5	B	C	T	C	C	G	T	T	G	C	C	A	A	T	T	C	S1			11366464	8380103
CC_13187	Chinese Crested	1	5	A	C	T	C	C	C	C	C	T	G	T	A	A	T	T	C	H22			11366743	8380382
CC_13187	Chinese Crested	1	5	B	C	T	C	C	G	T	C	T	C	T	G	A	T	T	C	H24
SKP_13125	Schipperke	1	7	A	C	T	C	C	G	C	C	G	G	T	G	G	C	G	T	L1
SKP_13125	Schipperke	1	7	B	C	T	C	C	G	T	T	G	C	C	A	A	T	T	C	S1
SKP_13126	Schipperke	1	7	A	C	T	C	C	G	T	T	G	C	C	A	A	T	T	C	S1
SKP_13126	Schipperke	1	7	B	C	T	C	C	G	T	T	G	C	C	A	A	T	T	C	S1
SKP_13127	Schipperke	1	7	A	C	T	C	C	G	T	T	G	C	C	A	A	T	T	C	S1
SKP_13127	Schipperke	1	7	B	C	T	C	C	G	T	T	G	C	C	A	A	T	T	C	S1
SKP_13128	Schipperke	1	7	A	A	C	T	A	C	C	C	T	G	C	A	A	T	T	C	H11
SKP_13128	Schipperke	1	7	B	C	T	C	C	G	T	T	G	C	C	A	A	T	T	C	S1
SKP_13129	Schipperke	1	7	A	C	T	C	C	G	T	T	G	C	C	A	A	T	T	C	S1
SKP_13129	Schipperke	1	7	B	C	T	C	C	G	T	T	G	C	C	A	A	T	T	C	S1
SKP_13131	Schipperke	1	7	A	C	T	C	C	G	T	T	G	C	C	A	A	T	T	C	S1
SKP_13131	Schipperke	1	7	B	C	T	C	C	G	T	T	G	C	C	A	A	T	T	C	S1
SKP_13134	Schipperke	1	7	A	C	T	C	C	G	T	T	G	C	C	A	A	T	T	C	S1
SKP_13134	Schipperke	1	7	B	C	T	C	C	G	T	T	G	C	C	A	A	T	T	C	S1
BASJ_19964	Basenji	1	11	A	C	T	C	C	G	T	T	G	C	C	G	G	C	G	T	S2
BASJ_19964	Basenji	1	11	B	C	T	C	C	G	T	T	G	C	C	G	G	C	G	T	S2
BASJ_19984	Basenji	1	11	A	C	T	C	C	G	T	T	G	C	C	G	G	C	G	T	S2
BASJ_19984	Basenji	1	11	B	C	T	C	C	G	T	T	G	C	C	G	G	C	G	T	S2
BASJ_19988	Basenji	1	11	A	C	T	C	C	G	T	T	G	C	C	G	G	C	G	T	S2
BASJ_19988	Basenji	1	11	B	C	T	C	C	C	C	C	T	G	T	G	G	C	G	T	L2
BASJ_21473	Basenji	1	11	A	C	T	C	C	G	T	T	G	C	C	G	G	C	G	T	S2
BASJ_21473	Basenji	1	11	B	C	T	C	C	G	T	T	G	C	C	G	G	C	G	T	S2
BASJ_21474	Basenji	1	11	A	C	T	C	C	G	T	T	G	C	C	G	G	C	G	T	S2
BASJ_21474	Basenji	1	11	B	C	T	C	C	G	T	T	G	C	C	G	G	C	G	T	S2
BASJ_21475	Basenji	1	11	A	C	T	C	C	G	T	T	G	C	C	G	G	C	G	T	S2
BASJ_21475	Basenji	1	11	B	C	T	C	C	G	T	T	G	C	C	G	G	C	G	T	S2
BASJ_21476	Basenji	1	11	A	C	T	C	C	G	T	T	G	C	C	G	G	C	G	T	S2
BASJ_21476	Basenji	1	11	B	C	T	C	C	G	T	T	G	C	C	G	G	C	G	T	S2
BASJ_21477	Basenji	1	11	A	C	T	C	C	G	T	T	G	C	C	G	G	C	G	T	S2
BASJ_21477	Basenji	1	11	B	C	T	C	C	G	T	T	G	C	C	G	G	C	G	T	S2
FSPTZ_13117	Finnish Spitz	1	11	A	C	T	C	C	G	C	C	G	G	T	G	G	C	G	T	L1
FSPTZ_13117	Finnish Spitz	1	11	B	C	T	C	C	G	C	C	G	G	T	G	G	C	G	T	L1
FSPTZ_13118	Finnish Spitz	1	11	A	C	T	C	C	G	C	C	G	G	T	A	A	T	T	C	H6
FSPTZ_13118	Finnish Spitz	1	11	B	C	T	C	C	G	C	C	G	G	T	G	G	C	G	T	L1
FSPTZ_13119	Finnish Spitz	1	11	A	C	T	C	C	G	C	C	G	G	T	G	G	C	G	T	L1
FSPTZ_13119	Finnish Spitz	1	11	B	C	T	C	C	G	C	C	G	G	T	G	G	C	G	T	L1
FSPTZ_13120	Finnish Spitz	1	11	A	C	T	C	C	G	C	C	G	G	T	G	G	C	G	T	L1
FSPTZ_13120	Finnish Spitz	1	11	B	C	T	C	C	G	C	C	G	G	T	G	G	C	G	T	L1
FSPTZ_13121	Finnish Spitz	1	11	A	C	T	C	C	G	C	C	G	G	T	A	A	T	T	C	H6
FSPTZ_13121	Finnish Spitz	1	11	B	C	T	C	C	G	C	C	G	G	T	A	A	T	T	C	H6
FSPTZ_13122	Finnish Spitz	1	11	A	C	T	C	C	G	C	C	G	G	T	A	A	T	T	C	H6
FSPTZ_13122	Finnish Spitz	1	11	B	C	T	C	C	G	C	C	G	G	T	G	A	C	G	T	H17
FSPTZ_13123	Finnish Spitz	1	11	A	C	T	C	C	G	C	C	G	G	T	G	G	C	G	T	L1
FSPTZ_13123	Finnish Spitz	1	11	B	C	T	C	C	G	C	C	G	G	T	G	G	C	G	T	L1
FSPTZ_13124	Finnish Spitz	1	11	A	C	T	C	C	G	C	C	G	G	T	A	A	T	T	C	H6
FSPTZ_13124	Finnish Spitz	1	11	B	C	T	C	C	G	C	C	G	G	T	G	G	C	G	T	L1
PWC_13775	Pembrokeshire Welsh Corgi	1	12	A	C	T	C	C	G	C	C	G	G	T	G	G	C	G	T	L1
PWC_13775	Pembrokeshire Welsh Corgi	1	12	B	C	T	C	C	G	C	C	G	G	T	G	G	C	G	T	L1
PWC_13777	Pembrokeshire Welsh Corgi	1	12	A	C	T	C	C	G	C	C	G	G	T	G	G	C	G	T	L1
PWC_13777	Pembrokeshire Welsh Corgi	1	12	B	C	T	C	C	G	C	C	G	G	T	G	G	C	G	T	L1
PWC_13778	Pembrokeshire Welsh Corgi	1	12	A	C	T	C	C	G	C	C	G	G	T	G	G	C	G	T	L1
PWC_13778	Pembrokeshire Welsh Corgi	1	12	B	C	T	C	C	G	C	C	G	G	T	G	G	C	G	T	L1
PWC_22061	Pembrokeshire Welsh Corgi	1	12	A	A	C	T	A	C	C	C	T	G	T	G	G	C	G	T	D
PWC_22061	Pembrokeshire Welsh Corgi	1	12	B	A	C	T	A	C	C	C	T	G	T	G	G	C	G	T	D
PWC_22062	Pembrokeshire Welsh Corgi	1	12	A	C	T	C	C	G	C	C	G	G	T	G	G	C	G	T	L1
PWC_22062	Pembrokeshire Welsh Corgi	1	12	B	C	T	C	C	G	T	T	G	C	C	A	A	T	T	C	S1
PWC_22063	Pembrokeshire Welsh Corgi	1	12	A	C	T	C	C	G	C	C	G	G	T	G	G	C	G	T	L1
PWC_22063	Pembrokeshire Welsh Corgi	1	12	B	C	T	C	C	G	T	T	G	C	C	A	A	T	T	C	S1
BCOL_19958	Border Collie	1	17	A	C	T	C	C	G	C	C	G	G	T	G	G	C	G	T	L1
BCOL_19958	Border Collie	1	17	B	C	T	C	C	G	C	C	G	G	T	G	G	C	G	T	L1
BCOL_19963	Border Collie	1	17	A	C	T	C	C	G	C	C	G	G	T	G	G	C	G	T	L1
BCOL_19963	Border Collie	1	17	B	C	T	C	C	G	C	C	G	G	T	G	G	C	G	T	L1
BCOL_21490	Border Collie	1	17	A	C	T	C	C	G	C	C	G	G	T	G	G	C	G	T	L1
BCOL_21490	Border Collie	1	17	B	C	T	C	C	G	C	C	G	G	T	G	G	C	G	T	L1
BCOL_21491	Border Collie	1	17	A	C	T	C	C	G	C	C	G	G	T	G	G	C	G	T	L1
BCOL_21491	Border Collie	1	17	B	C	T	C	C	G	C	C	G	G	T	G	G	C	G	T	L1
BCOL_21493	Border Collie	1	17	A	C	T	C	C	G	C	C	G	G	T	G	G	C	G	T	L1
BCOL_21493	Border Collie	1	17	B	C	T	C	C	G	C	C	G	G	T	G	G	C	G	T	L1
BCOL_21494	Border Collie	1	17	A	C	T	C	C	G	C	C	G	G	T	G	G	C	G	T	L1
BCOL_21494	Border Collie	1	17	B	C	T	C	C	G	C	C	G	G	T	G	G	C	G	T	L1
BCOL_21495	Border Collie	1	17	A	C	T	C	C	G	C	C	G	G	T	G	G	C	G	T	L1
BCOL_21495	Border Collie	1	17	B	C	T	C	C	G	C	C	G	G	T	G	G	C	G	T	L1
BCOL_21496	Border Collie	1	17	A	C	T	C	C	G	C	C	G	G	T	G	G	C	G	T	L1
BCOL_21496	Border Collie	1	17	B	C	T	C	C	G	C	C	G	G	T	G	G	C	G	T	L1
BI_22388	Norwegian Elkhound	1	23	A	C	T	C	C	G	T	T	G	C	C	G	G	C	G	T	S2
BI_22388	Norwegian Elkhound	1	23	B	C	T	C	C	G	T	T	G	C	C	G	G	C	G	T	S2
BI_24061	Norwegian Elkhound	1	23	A	C	T	C	C	G	C	C	G	G	T	G	G	C	G	T	L1
BI_24061	Norwegian Elkhound	1	23	B	C	T	C	C	G	T	T	G	C	C	G	G	C	G	T	S2
BI_24083	Norwegian Elkhound	1	23	A	C	T	C	C	G	C	C	G	G	T	G	G	C	G	T	L1
BI_24083	Norwegian Elkhound	1	23	B	C	T	C	C	G	T	T	G	C	C	G	G	C	G	T	S2
BI_24107	Norwegian Elkhound	1	23	A	C	T	C	C	G	T	T	G	C	C	G	G	C	G	T	S2
BI_24107	Norwegian Elkhound	1	23	B	C	T	C	C	G	T	T	G	C	C	G	G	C	G	T	S2
BI_24573	Norwegian Elkhound	1	23	A	C	T	C	C	G	C	C	G	G	T	G	G	C	G	T	L1
BI_24573	Norwegian Elkhound	1	23	B	C	T	C	C	G	C	C	G	G	T	G	G	C	G	T	L1
BI_10488	Chow Chow	1	25	A	C	T	C	C	G	C	C	G	G	T	G	G	C	G	T	L1
BI_10488	Chow Chow	1	25	B	C	T	C	C	G	C	C	G	G	T	G	G	C	G	T	L1
BI_10505	Samoyed	1	25	A	C	T	C	C	G	C	C	G	G	T	G	G	C	G	T	L1
BI_10505	Samoyed	1	25	B	C	T	C	C	G	C	C	G	G	T	G	G	C	G	T	L1
BI_10511	Samoyed	1	25	A	C	T	C	C	G	C	C	G	G	T	G	G	C	G	T	L1
BI_10511	Samoyed	1	25	B	C	T	C	C	G	C	C	G	G	T	G	G	C	G	T	L1
BI_10517	Samoyed	1	25	A	C	T	C	C	G	C	C	G	G	T	G	G	C	G	T	L1
BI_10517	Samoyed	1	25	B	C	T	C	C	G	C	C	G	G	T	G	G	C	G	T	L1
BI_10532	Chow Chow	1	25	A	C	T	C	C	G	C	C	G	G	T	G	G	C	G	T	L1
BI_10532	Chow Chow	1	25	B	C	T	C	C	G	C	C	G	C	T	G	G	C	G	T	H21
BI_46953	Samoyed	1	25	A	C	T	C	C	G	C	C	G	G	T	G	G	C	G	T	L1
BI_46953	Samoyed	1	25	B	C	T	C	C	G	C	C	G	G	T	G	G	C	G	T	L1
BI_14611	German Shepherd	1	31	A	C	T	C	C	G	C	C	G	G	T	G	G	C	G	T	L1
BI_14611	German Shepherd	1	31	B	C	T	C	C	G	C	C	G	G	T	G	G	C	G	T	L1
BI_18280	German Shepherd	1	31	A	C	T	C	C	G	C	C	G	G	T	G	G	C	G	T	L1
BI_18280	German Shepherd	1	31	B	C	T	C	C	G	C	C	G	G	T	G	G	C	G	T	L1
BI_313791	German Shepherd	1	31	A	C	T	C	C	G	C	C	G	G	T	G	G	C	G	T	L1
BI_313791	German Shepherd	1	31	B	C	T	C	C	G	C	C	G	G	T	G	G	C	G	T	L1
BI_41942	German Shepherd	1	31	A	C	T	C	C	G	C	C	G	G	T	G	G	C	G	T	L1
BI_41942	German Shepherd	1	31	B	C	T	C	C	G	C	C	G	G	T	G	G	C	G	T	L1
BI_9474	German Shepherd	1	31	A	C	T	C	C	G	C	C	G	G	T	G	G	C	G	T	L1
BI_9474	German Shepherd	1	31	B	C	T	C	C	G	C	C	G	G	T	G	G	C	G	T	L1
BI_14534	Akita	1	55	A	C	T	C	C	G	C	C	G	G	T	G	G	C	G	T	L1
BI_14534	Akita	1	55	B	C	T	C	C	C	C	C	T	G	T	G	G	C	G	T	L2
BI_5465	Akita	1	55	A	C	T	C	C	G	C	C	G	G	T	G	G	C	G	T	L1
BI_5465	Akita	1	55	B	C	T	C	C	C	C	C	T	G	T	G	G	C	G	T	L2
BI_76627	Akita	1	55	A	C	T	C	C	G	C	C	G	G	T	G	G	C	G	T	L1
BI_76627	Akita	1	55	B	C	T	C	C	C	C	C	T	G	T	G	G	C	G	T	L2
PAP_78932	Pappillon	2	4	A	C	T	C	C	C	C	C	T	G	T	G	G	C	G	T	L2
PAP_78932	Pappillon	2	4	B	C	T	C	C	G	T	T	G	C	C	A	A	T	T	C	S1
PAP_78933	Pappillon	2	4	A	C	T	C	C	G	C	C	G	G	T	G	G	C	G	T	L1
PAP_78933	Pappillon	2	4	B	C	T	C	C	G	C	C	G	G	T	G	G	C	G	T	L1
PAP_78934	Pappillon	2	4	A	C	T	C	C	G	C	C	G	G	T	G	G	C	G	T	L1
PAP_78934	Pappillon	2	4	B	C	T	C	C	G	T	T	G	C	C	A	A	T	T	C	S1
PAP_78935	Pappillon	2	4	A	C	T	C	C	G	C	C	G	G	T	G	G	C	G	T	L1
PAP_78935	Pappillon	2	4	B	C	T	C	C	C	C	C	T	G	T	G	G	C	G	T	L2
PAP_78936	Pappillon	2	4	A	C	T	C	C	G	C	C	G	G	T	G	G	C	G	T	L1
PAP_78936	Pappillon	2	4	B	C	T	C	C	G	C	C	G	G	T	G	G	C	G	T	L1
PAP_78937	Pappillon	2	4	A	C	T	C	C	G	C	C	G	G	T	G	G	C	G	T	L1
PAP_78937	Pappillon	2	4	B	C	T	C	C	G	T	T	G	C	C	A	A	T	T	C	S1
PAP_78938	Pappillon	2	4	A	C	T	C	C	G	C	C	G	G	T	G	G	C	G	T	L1
PAP_78938	Pappillon	2	4	B	C	T	C	C	G	T	T	G	C	C	A	A	T	T	C	S1
PHALANE_78931	Phalène	2	4	A	C	T	C	C	G	C	C	G	G	T	G	G	C	G	T	L1
PHALANE_78931	Phalène	2	4	B	C	T	C	C	G	T	T	G	C	C	A	A	T	T	C	S1
PHALANE_78939	Phalène	2	4	A	C	T	C	C	G	C	C	G	G	T	G	G	C	G	T	L1
PHALANE_78939	Phalène	2	4	B	C	T	C	C	G	T	T	G	C	C	A	A	T	T	C	S1
PHALANE_78942	Phalène	2	4	A	C	T	C	C	G	C	C	G	G	T	G	G	C	G	T	L1
PHALANE_78942	Phalène	2	4	B	C	T	C	C	C	C	C	T	G	T	G	G	C	G	T	L2
PHALANE_78943	Phalène	2	4	A	A	C	T	A	C	C	C	T	G	T	A	A	T	T	C	H14
PHALANE_78943	Phalène	2	4	B	C	T	C	C	G	T	T	G	C	C	A	A	T	T	C	S1
PHALANE_78944	Phalène	2	4	A	A	C	T	A	C	C	C	T	G	T	G	G	C	G	T	D
PHALANE_78944	Phalène	2	4	B	C	T	C	C	G	C	C	G	G	T	A	A	T	T	C	H6
PHALANE_78965	Phalène	2	4	A	C	T	C	C	G	C	C	G	G	T	G	G	C	G	T	L1
PHALANE_78965	Phalène	2	4	B	C	T	C	C	G	C	C	G	G	T	G	G	C	G	T	L1
PHALANE_78966	Phalène	2	4	A	C	T	C	C	G	C	T	G	G	T	G	G	C	G	T	H8
PHALANE_78966	Phalène	2	4	B	C	T	C	C	G	C	T	G	G	T	G	G	C	G	T	H8
PHALANE_78967	Phalène	2	4	A	C	T	C	C	C	C	C	T	G	T	G	G	C	G	T	L2
PHALANE_78967	Phalène	2	4	B	C	T	C	C	G	T	T	G	C	C	A	A	T	T	C	S1
PHALANE_78969	Phalène	2	4	A	C	T	C	C	G	C	C	G	G	T	G	G	C	G	T	L1
PHALANE_78969	Phalène	2	4	B	C	T	C	C	G	T	T	G	C	C	A	A	T	T	C	S1
PHALANE_78970	Phalène	2	4	A	C	T	C	C	G	C	C	G	G	T	G	G	C	G	T	L1
PHALANE_78970	Phalène	2	4	B	C	T	C	C	G	C	C	G	G	T	G	G	C	G	T	L1
NFTER_78945	Norfolk Terrier	2	5	A	C	T	C	C	G	T	T	G	C	C	A	A	T	T	C	S1
NFTER_78945	Norfolk Terrier	2	5	B	C	T	C	C	G	T	T	G	C	C	A	A	T	T	C	S1
NFTER_78946	Norfolk Terrier	2	5	A	C	T	C	C	G	T	T	G	C	C	A	A	T	T	C	S1
NFTER_78946	Norfolk Terrier	2	5	B	C	T	C	C	G	T	T	G	C	C	A	A	T	T	C	S1
NFTER_78947	Norfolk Terrier	2	5	A	C	T	C	C	G	T	T	G	C	C	A	A	T	T	C	S1
NFTER_78947	Norfolk Terrier	2	5	B	C	T	C	C	G	T	T	G	C	C	A	A	T	T	C	S1
NFTER_78948	Norfolk Terrier	2	5	A	C	T	C	C	G	T	T	G	C	C	A	A	T	T	C	S1
NFTER_78948	Norfolk Terrier	2	5	B	C	T	C	C	G	T	T	G	C	C	A	A	T	T	C	S1
NFTER_78949	Norfolk Terrier	2	5	A	C	T	C	C	G	T	T	G	C	C	A	A	T	T	C	S1
NFTER_78949	Norfolk Terrier	2	5	B	C	T	C	C	G	T	T	G	C	C	A	A	T	T	C	S1
NFTER_78950	Norwich Terrier	2	5	A	C	T	C	C	G	T	T	G	C	C	A	A	T	T	C	S1
NFTER_78950	Norwich Terrier	2	5	B	C	T	C	C	G	T	T	G	C	C	A	A	T	T	C	S1
NFTER_78951	Norwich Terrier	2	5	A	C	T	C	C	G	T	T	G	C	C	A	A	T	T	C	S1
NFTER_78951	Norwich Terrier	2	5	B	C	T	C	C	G	T	T	G	C	C	A	A	T	T	C	S1
NFTER_78952	Norwich Terrier	2	5	A	C	T	C	C	G	T	T	G	C	C	A	A	T	T	C	S1
NFTER_78952	Norwich Terrier	2	5	B	C	T	C	C	G	T	T	G	C	C	A	A	T	T	C	S1
NFTER_78953	Norwich Terrier	2	5	A	C	T	C	C	G	T	T	G	C	C	A	A	T	T	C	S1
NFTER_78953	Norwich Terrier	2	5	B	C	T	C	C	G	T	T	G	C	C	A	A	T	T	C	S1
NFTER_78954	Norwich Terrier	2	5	A	C	T	C	C	G	T	T	G	C	C	A	A	T	T	C	S1
NFTER_78954	Norwich Terrier	2	5	B	C	T	C	C	G	T	T	G	C	C	A	A	T	T	C	S1
NFTER_78955	Norwich Terrier	2	5	A	C	T	C	C	G	T	T	G	C	C	A	A	T	T	C	S1
NFTER_78955	Norwich Terrier	2	5	B	C	T	C	C	G	T	T	G	C	C	A	A	T	T	C	S1
NFTER_78956	Norwich Terrier	2	5	A	C	T	C	C	G	T	T	G	C	C	A	A	T	T	C	S1
NFTER_78956	Norwich Terrier	2	5	B	C	T	C	C	G	T	T	G	C	C	A	A	T	T	C	S1
NFTER_78957	Norwich Terrier	2	5	A	C	T	C	C	G	T	T	G	C	C	A	A	T	T	C	S1
NFTER_78957	Norwich Terrier	2	5	B	C	T	C	C	G	T	T	G	C	C	A	A	T	T	C	S1
NFTER_78958	Norwich Terrier	2	5	A	C	T	C	C	G	T	T	G	C	C	A	A	T	T	C	S1
NFTER_78958	Norwich Terrier	2	5	B	C	T	C	C	G	T	T	G	C	C	A	A	T	T	C	S1
NFTER_78959	Norwich Terrier	2	5	A	C	T	C	C	G	C	C	G	G	T	A	A	T	T	C	H6
NFTER_78959	Norwich Terrier	2	5	B	C	T	C	C	G	T	T	G	C	C	A	A	T	T	C	S1
NFTER_78960	Norfolk Terrier	2	5	A	C	T	C	C	G	T	T	G	C	C	A	A	T	T	C	S1
NFTER_78960	Norfolk Terrier	2	5	B	C	T	C	C	G	T	T	G	C	C	A	A	T	T	C	S1
NFTER_78961	Norfolk Terrier	2	5	A	C	T	C	C	G	T	T	G	C	C	A	A	T	T	C	S1
NFTER_78961	Norfolk Terrier	2	5	B	C	T	C	C	G	T	T	G	C	C	A	A	T	T	C	S1
NFTER_78962	Norfolk Terrier	2	5	A	C	T	C	C	G	T	T	G	C	C	A	A	T	T	C	S1
NFTER_78962	Norfolk Terrier	2	5	B	C	T	C	C	G	T	T	G	C	C	A	A	T	T	C	S1
NFTER_78963	Norfolk Terrier	2	5	A	C	T	C	C	G	T	T	G	C	C	A	A	T	T	C	S1
NFTER_78963	Norfolk Terrier	2	5	B	C	T	C	C	G	T	T	G	C	C	A	A	T	T	C	S1
NFTER_78964	Norfolk Terrier	2	5	A	C	T	C	C	G	T	T	G	C	C	A	A	T	T	C	S1
NFTER_78964	Norfolk Terrier	2	5	B	C	T	C	C	G	T	T	G	C	C	A	A	T	T	C	S1
BI_12721	Minature Schnauzer	2	6	A	C	T	C	C	G	C	C	G	G	T	G	G	C	G	T	L1
BI_12721	Minature Schnauzer	2	6	B	C	T	C	C	G	C	C	G	G	T	G	G	C	G	T	L1
BI_166531	Minature Schnauzer	2	6	A	C	T	C	C	G	C	C	G	G	T	G	G	C	G	T	L1
BI_166531	Minature Schnauzer	2	6	B	C	T	C	C	G	C	C	G	G	T	G	G	C	G	T	L1
BI_40080	Minature Schnauzer	2	6	A	C	T	C	C	G	C	C	G	G	T	G	G	C	G	T	L1
BI_40080	Minature Schnauzer	2	6	B	C	T	C	C	G	C	C	G	G	T	G	G	C	G	T	L1
BI_46519	Minature Schnauzer	2	6	A	C	T	C	C	G	C	C	G	G	T	G	G	C	G	T	L1
BI_46519	Minature Schnauzer	2	6	B	C	T	C	C	G	C	C	G	G	T	G	G	C	G	T	L1
BI_50341	Minature Schnauzer	2	6	A	C	T	C	C	G	C	C	G	G	T	G	G	C	G	T	L1
BI_50341	Minature Schnauzer	2	6	B	C	T	C	C	G	C	C	G	G	T	G	G	C	G	T	L1
BTER_19773	Border Terrier	2	6	A	C	T	C	C	G	C	C	G	G	T	G	G	C	G	T	L1
BTER_19773	Border Terrier	2	6	B	C	T	C	C	G	C	C	G	G	T	G	G	C	G	T	L1
BTER_19774	Border Terrier	2	6	A	C	T	C	C	G	C	C	G	G	T	G	G	C	G	T	L1
BTER_19774	Border Terrier	2	6	B	C	T	C	C	G	C	C	G	G	T	G	G	C	G	T	L1
BTER_19775	Border Terrier	2	6	A	C	T	C	C	G	C	C	G	G	T	G	G	C	G	T	L1
BTER_19775	Border Terrier	2	6	B	C	T	C	C	G	C	C	G	G	T	G	G	C	G	T	L1
BTER_19776	Border Terrier	2	6	A	C	T	C	C	G	C	C	G	G	T	G	G	C	G	T	L1
BTER_19776	Border Terrier	2	6	B	C	T	C	C	G	C	C	G	G	T	G	G	C	G	T	L1
BTER_19777	Border Terrier	2	6	A	C	T	C	C	G	C	C	G	G	T	G	G	C	G	T	L1
BTER_19777	Border Terrier	2	6	B	C	T	C	C	G	C	C	G	G	T	G	G	C	G	T	L1
BTER_19778	Border Terrier	2	6	A	C	T	C	C	G	C	C	G	G	T	G	G	C	G	T	L1
BTER_19778	Border Terrier	2	6	B	C	T	C	C	G	C	C	G	G	T	G	G	C	G	T	L1
BTER_19779	Border Terrier	2	6	A	C	T	C	C	G	C	C	G	G	T	G	G	C	G	T	L1
BTER_19779	Border Terrier	2	6	B	C	T	C	C	G	C	C	G	G	T	G	G	C	G	T	L1
BTER_19780	Border Terrier	2	6	A	C	T	C	C	G	C	C	G	G	T	G	G	C	G	T	L1
BTER_19780	Border Terrier	2	6	B	C	T	C	C	G	C	C	G	G	T	G	G	C	G	T	L1
BTER_19781	Border Terrier	2	6	A	C	T	C	C	G	C	C	G	G	T	G	G	C	G	T	L1
BTER_19781	Border Terrier	2	6	B	C	T	C	C	G	C	C	G	G	T	G	G	C	G	T	L1
BTER_19782	Border Terrier	2	6	A	C	T	C	C	G	C	T	G	G	T	G	G	C	G	T	H8
BTER_19782	Border Terrier	2	6	B	C	T	C	C	G	C	T	G	G	T	G	G	C	G	T	H8
BI_10788	Pug	2	7	A	C	T	C	C	G	T	T	G	C	C	A	A	T	T	C	S1
BI_10788	Pug	2	7	B	C	T	C	C	G	T	T	G	C	C	A	A	T	T	C	S1
BI_11953	Pug	2	7	A	C	T	C	C	G	T	T	G	C	C	A	A	T	T	C	S1
BI_11953	Pug	2	7	B	C	T	C	C	G	T	T	G	C	C	A	A	T	T	C	S1
BI_12902	Pug	2	7	A	C	T	C	C	C	C	C	G	G	T	G	G	C	G	T	H27
BI_12902	Pug	2	7	B	C	T	C	C	C	C	C	T	G	T	G	G	C	G	T	L2
BI_19952	Fox Terrier	2	7	A	C	T	C	C	G	T	T	G	C	C	A	A	T	T	C	S1
BI_19952	Fox Terrier	2	7	B	C	T	C	C	G	T	T	T	C	C	A	A	T	T	C	H7
BI_19954	Fox Terrier	2	7	A	C	T	C	C	G	T	T	G	C	C	A	A	T	T	C	S1
BI_19954	Fox Terrier	2	7	B	C	T	C	C	G	T	T	T	C	C	A	A	T	T	C	H7
BI_19970	Fox Terrier	2	7	A	C	T	C	C	G	T	T	G	C	C	A	A	T	T	C	S1
BI_19970	Fox Terrier	2	7	B	C	T	C	C	G	T	T	T	C	C	A	A	T	T	C	H7
BI_19973	Fox Terrier	2	7	A	C	T	C	C	G	T	T	G	C	C	A	A	T	T	C	S1
BI_19973	Fox Terrier	2	7	B	C	T	C	C	G	T	T	T	C	C	A	A	T	T	C	H7
BI_19974	Fox Terrier	2	7	A	C	T	C	C	G	T	T	G	C	C	A	A	T	T	C	S1
BI_19974	Fox Terrier	2	7	B	C	T	C	C	G	T	T	T	C	C	A	A	T	T	C	H7
BI_26992	Pug	2	7	A	C	T	C	C	G	T	T	G	C	C	A	A	T	T	C	S1
BI_26992	Pug	2	7	B	C	T	C	C	G	T	T	G	C	C	A	A	T	T	C	S1
BI_34438	Pug	2	7	A	C	T	C	C	G	T	T	G	C	C	A	A	T	T	C	S1
BI_34438	Pug	2	7	B	C	T	C	C	G	T	T	G	C	C	A	A	T	T	C	S1
BI_38222	Jack Russell	2	7	A	C	T	C	C	G	T	T	G	C	C	A	A	T	T	C	S1
BI_38222	Jack Russell	2	7	B	C	T	C	C	G	T	T	G	C	C	A	A	T	T	C	S1
BI_39579	Jack Russell	2	7	A	C	T	C	C	G	T	T	G	C	C	A	A	T	T	C	S1
BI_39579	Jack Russell	2	7	B	C	T	C	C	G	T	T	G	C	C	A	A	T	T	C	S1
BI_19940	Australian Shepherd	2	22	A	C	T	C	C	G	C	C	T	G	T	G	G	C	G	T	H18
BI_19940	Australian Shepherd	2	22	B	C	T	C	C	G	C	C	G	G	T	G	G	C	G	T	L1
BI_19953	Australian Shepherd	2	22	A	C	T	C	C	G	C	C	G	G	T	G	G	C	G	T	L1
BI_19953	Australian Shepherd	2	22	B	C	T	C	C	G	C	C	G	G	T	G	G	C	G	T	L1
BI_19967	Australian Shepherd	2	22	A	C	T	C	A	G	C	C	G	G	T	G	G	C	G	T	L3
BI_19967	Australian Shepherd	2	22	B	A	C	T	A	C	C	C	T	G	T	G	G	C	G	T	D
BI_184611	Airedale Terrier	2	24	A	C	T	C	C	G	C	C	G	G	T	G	G	C	G	T	L1
BI_184611	Airedale Terrier	2	24	B	C	T	C	C	G	C	C	G	G	T	G	G	C	G	T	L1
BI_185305	Airedale Terrier	2	24	A	C	T	C	C	G	C	C	G	G	T	G	G	C	G	T	L1
BI_185305	Airedale Terrier	2	24	B	C	T	C	C	G	C	C	G	G	T	G	G	C	G	T	L1
BI_185306	Airedale Terrier	2	24	A	C	T	C	C	G	C	C	G	G	T	G	G	C	G	T	L1
BI_185306	Airedale Terrier	2	24	B	C	T	C	C	G	C	C	G	G	T	G	G	C	G	T	L1
BI_193225	Airedale Terrier	2	24	A	C	T	C	C	G	C	C	G	G	T	G	G	C	G	T	L1
BI_193225	Airedale Terrier	2	24	B	C	T	C	C	G	C	C	G	G	T	G	G	C	G	T	L1
BI_193226	Airedale Terrier	2	24	A	C	T	C	C	G	C	C	G	G	T	G	G	C	G	T	L1
BI_193226	Airedale Terrier	2	24	B	C	T	C	C	G	C	C	G	G	T	G	G	C	G	T	L1
BI_151435	Boxer	2	29	A	C	T	C	C	C	C	C	T	G	T	G	G	C	G	T	L2
BI_151435	Boxer	2	29	B	C	T	C	C	C	C	C	T	G	T	G	G	C	G	T	L2
BI_159161	Boxer	2	29	A	C	T	C	C	G	C	C	G	G	T	G	G	C	G	T	L1
BI_159161	Boxer	2	29	B	C	T	C	C	C	C	C	T	G	T	G	G	C	G	T	L2
BI_252272	Boxer	2	29	A	C	T	C	C	G	C	C	G	G	T	G	G	C	G	T	L1
BI_252272	Boxer	2	29	B	C	T	C	C	C	C	C	T	G	T	G	G	C	G	T	L2
BI_270088	Boxer	2	29	A	C	T	C	C	C	C	C	T	G	T	G	G	C	G	T	L2
BI_270088	Boxer	2	29	B	C	T	C	C	C	C	C	T	G	T	G	G	C	G	T	L2
BI_270089	Boxer	2	29	A	C	T	C	C	C	C	C	T	G	T	G	G	C	G	T	L2
BI_270089	Boxer	2	29	B	C	T	C	C	C	C	C	T	G	T	G	G	C	G	T	L2
BI_106934	Golden Retriever	3	30	A	A	C	T	A	C	C	C	T	G	T	G	G	C	G	T	D
BI_106934	Golden Retriever	3	30	B	C	T	C	A	G	C	C	G	G	T	G	G	C	G	T	L3
BI_106935	Golden Retriever	3	30	A	A	C	T	A	C	C	C	T	G	T	G	G	C	G	T	D
BI_106935	Golden Retriever	3	30	B	A	C	T	A	C	C	C	T	G	T	G	G	C	G	T	D
BI_95770	Golden Retriever	3	30	A	A	C	T	A	C	C	C	T	G	T	G	G	C	G	T	D
BI_95770	Golden Retriever	3	30	B	A	C	T	A	C	C	C	T	G	T	G	G	C	G	T	D
BI_95771	Golden Retriever	3	30	A	A	C	T	A	C	C	C	T	G	T	G	G	C	G	T	D
BI_95771	Golden Retriever	3	30	B	C	T	C	A	G	C	C	G	G	T	G	G	C	G	T	L3
BI_129177	Greyhound	2	33	A	C	T	C	C	G	C	C	G	G	T	G	G	C	G	T	L1
BI_129177	Greyhound	2	33	B	C	T	C	C	G	C	C	G	G	T	G	G	C	G	T	L1
BI_169609	Greyhound	2	33	A	C	T	C	C	G	C	C	G	G	T	G	G	C	G	T	L1
BI_169609	Greyhound	2	33	B	C	T	C	C	G	C	C	G	G	T	G	G	C	G	T	L1
BI_33579	Greyhound	2	33	A	C	T	C	C	G	C	C	G	G	T	G	G	C	G	T	L1
BI_33579	Greyhound	2	33	B	C	T	C	C	G	C	C	G	G	T	G	G	C	G	T	L1
BI_40569	Greyhound	2	33	A	C	T	C	C	G	C	C	G	G	T	G	G	C	G	T	L1
BI_40569	Greyhound	2	33	B	C	T	C	C	G	C	C	G	G	T	G	G	C	G	T	L1
BI_18541	American Staffordshire Terrier	2	34	A	A	C	T	A	C	C	C	T	G	T	G	G	C	G	T	D
BI_18541	American Staffordshire Terrier	2	34	B	C	T	C	A	G	C	C	G	G	T	G	G	C	G	T	L3
BI_20315	American Staffordshire Terrier	2	34	A	A	C	T	A	C	C	C	T	G	T	G	G	C	G	T	D
BI_20315	American Staffordshire Terrier	2	34	B	C	T	C	A	G	C	C	G	G	T	G	G	C	G	T	L3
BI_28892	American Staffordshire Terrier	2	34	A	A	C	T	A	C	C	C	T	G	T	G	G	C	G	T	D
BI_28892	American Staffordshire Terrier	2	34	B	C	T	C	A	G	C	C	G	G	T	G	G	C	G	T	L3
BI_28893	American Staffordshire Terrier	2	34	A	C	T	C	C	G	C	C	G	G	T	G	G	C	G	T	L1
BI_28893	American Staffordshire Terrier	2	34	B	C	T	C	C	G	C	C	G	G	T	G	G	C	G	T	L1
BI_9466	American Staffordshire Terrier	2	34	A	C	T	C	C	G	C	C	G	G	T	G	G	C	G	T	L1
BI_9466	American Staffordshire Terrier	2	34	B	C	T	C	C	G	C	C	G	G	T	G	G	C	G	T	L1
BI_11077	Doberman	2	35	A	C	T	C	C	G	C	C	G	G	T	G	G	C	G	T	L1
BI_11077	Doberman	2	35	B	C	T	C	C	G	C	C	G	G	T	G	G	C	G	T	L1
BI_19931	Doberman	2	35	A	A	C	T	A	C	C	C	T	G	T	G	G	C	G	T	D
BI_19931	Doberman	2	35	B	C	T	C	A	G	C	C	G	G	T	G	G	C	G	T	L3
BI_9719	Doberman	2	35	A	C	T	C	C	G	C	C	G	G	T	G	G	C	G	T	L1
BI_9719	Doberman	2	35	B	C	T	C	C	G	C	C	G	G	T	G	G	C	G	T	L1
BI_9720	Doberman	2	35	A	C	T	C	C	G	C	C	G	G	T	G	G	C	G	T	L1
BI_9720	Doberman	2	35	B	C	T	C	C	G	C	C	G	G	T	G	G	C	G	T	L1
BI_19805	Giant Schnauzer	2	38	A	A	C	T	A	C	C	C	T	G	T	G	G	C	G	T	D
BI_19805	Giant Schnauzer	2	38	B	A	C	T	A	C	C	C	T	G	T	G	G	C	G	T	D
BI_19806	Giant Schnauzer	2	38	A	A	C	T	A	C	C	C	T	G	T	G	G	C	G	T	D
BI_19806	Giant Schnauzer	2	38	B	C	T	C	A	G	C	C	G	G	T	G	G	C	G	T	L3
BI_19807	Giant Schnauzer	2	38	A	C	T	C	C	G	C	C	G	G	T	G	G	C	G	T	L1
BI_19807	Giant Schnauzer	2	38	B	C	T	C	C	G	C	C	G	G	T	G	G	C	G	T	L1
BI_19808	Giant Schnauzer	2	38	A	C	T	C	C	G	C	C	G	G	T	G	G	C	G	T	L1
BI_19808	Giant Schnauzer	2	38	B	C	T	C	C	G	C	C	G	G	T	G	G	C	G	T	L1
BI_19812	Giant Schnauzer	2	38	A	A	C	T	A	C	C	C	T	G	T	G	G	C	G	T	D
BI_19812	Giant Schnauzer	2	38	B	C	T	C	A	G	C	C	G	G	T	G	G	C	G	T	L3
BI_134020	Rottweiler	2	49	A	A	C	T	A	C	C	C	T	G	T	G	G	C	G	T	D
BI_134020	Rottweiler	2	49	B	C	T	C	A	G	C	C	G	G	T	G	G	C	G	T	L3
BI_134021	Rottweiler	2	49	A	C	T	C	C	G	C	C	G	G	T	G	G	C	G	T	L1
BI_134021	Rottweiler	2	49	B	C	T	C	C	G	C	C	G	G	T	G	G	C	G	T	L1
BI_36573	Rottweiler	2	49	A	C	T	C	C	G	C	C	G	G	T	G	G	C	G	T	L1
BI_36573	Rottweiler	2	49	B	C	T	C	C	G	C	C	G	G	T	G	G	C	G	T	L1
BI_36611	Rottweiler	2	49	A	C	T	C	C	G	C	C	G	G	T	G	G	C	G	T	L1
BI_36611	Rottweiler	2	49	B	C	T	C	C	G	C	C	G	G	T	G	G	C	G	T	L1
BI_59351	Rottweiler	2	49	A	C	T	C	C	G	C	C	G	G	T	G	G	C	G	T	L1
BI_59351	Rottweiler	2	49	B	C	T	C	C	G	C	C	G	G	T	G	G	C	G	T	L1
BI_105769	Irish Wolfhound	2	55	A	C	T	C	C	G	C	C	G	G	T	G	G	C	G	T	L1
BI_105769	Irish Wolfhound	2	55	B	C	T	C	C	G	C	C	G	G	T	G	G	C	G	T	L1
BI_38248	Irish Wolfhound	2	55	A	C	T	C	C	G	C	C	G	G	T	G	G	C	G	T	L1
BI_38248	Irish Wolfhound	2	55	B	C	T	C	C	G	C	C	G	G	T	G	G	C	G	T	L1
BI_38259	Irish Wolfhound	2	55	A	C	T	C	C	G	C	C	G	G	T	G	G	C	G	T	L1
BI_38259	Irish Wolfhound	2	55	B	C	T	C	C	G	C	C	G	G	T	G	G	C	G	T	L1
BI_78108	Irish Wolfhound	2	55	A	C	T	C	C	G	C	C	G	G	T	G	G	C	G	T	L1
BI_78108	Irish Wolfhound	2	55	B	C	T	C	C	G	C	C	G	G	T	G	G	C	G	T	L1
BI_98163	Irish Wolfhound	2	55	A	C	T	C	C	G	C	C	G	G	T	G	G	C	G	T	L1
BI_98163	Irish Wolfhound	2	55	B	C	T	C	C	G	C	C	G	G	T	G	G	C	G	T	L1
BI_10485	Havanese	3	6	A	A	C	T	A	C	C	C	T	G	C	A	A	T	T	C	H11
BI_10485	Havanese	3	6	B	A	C	T	A	C	C	C	T	G	T	G	G	C	G	T	D
BI_10512	Havanese	3	6	A	C	T	C	C	G	C	C	G	G	C	A	A	T	T	C	H25
BI_10512	Havanese	3	6	B	C	T	C	C	G	C	C	G	G	T	G	G	C	G	T	L1
BI_10514	Havanese	3	6	A	A	C	T	A	C	C	C	T	G	T	G	G	C	G	T	D
BI_10514	Havanese	3	6	B	C	T	C	A	G	C	C	G	G	C	A	A	T	T	C	H13
BI_10516	Havanese	3	6	A	A	C	T	A	C	C	C	T	G	T	G	G	C	G	T	D
BI_10516	Havanese	3	6	B	C	T	C	A	G	C	C	G	G	C	A	A	T	T	C	H13
CKCS_6275	Cavalier King Charles Spaniel	3	6	A	A	C	T	A	G	C	C	G	G	T	G	G	C	G	T	H9
CKCS_6275	Cavalier King Charles Spaniel	3	6	B	A	C	T	A	C	C	C	G	G	T	G	G	C	G	T	H20
DASH_6937	Dachshund	3	7	A	A	C	T	A	C	C	C	T	G	T	G	G	C	G	T	D
DASH_6937	Dachshund	3	7	B	C	T	C	C	G	C	C	G	G	T	G	G	C	G	T	L1
DASH_6939	Dachshund	3	7	A	A	C	T	A	C	C	C	T	G	T	G	G	C	G	T	D
DASH_6939	Dachshund	3	7	B	A	C	T	A	C	C	C	T	G	T	G	G	C	G	T	D
DASH_6944	Dachshund	3	7	A	A	C	T	A	C	C	C	T	G	T	G	G	C	G	T	D
DASH_6944	Dachshund	3	7	B	C	T	C	C	G	C	C	G	G	T	G	G	C	G	T	L1
DASH_6945	Dachshund	3	7	A	A	C	T	A	C	C	C	T	G	T	G	G	C	G	T	D
DASH_6945	Dachshund	3	7	B	C	T	C	C	G	C	C	G	G	T	G	G	C	G	T	L1
DASH_6946	Dachshund	3	7	A	A	C	T	A	C	C	C	T	G	T	G	G	C	G	T	D
DASH_6946	Dachshund	3	7	B	A	C	T	A	C	C	C	T	G	T	G	G	C	G	T	D
DASH_6951	Dachshund	3	7	A	A	C	T	A	C	C	C	T	G	T	G	G	C	G	T	D
DASH_6951	Dachshund	3	7	B	C	T	C	C	G	C	C	G	G	T	G	G	C	G	T	L1
DASH_6953	Dachshund	3	7	A	A	C	T	A	C	C	C	T	G	T	G	G	C	G	T	D
DASH_6953	Dachshund	3	7	B	C	T	C	C	G	C	C	G	G	T	G	G	C	G	T	L1
DASH_6963	Dachshund	3	7	A	A	C	T	A	C	C	C	T	G	T	G	G	C	G	T	D
DASH_6963	Dachshund	3	7	B	A	C	T	A	C	C	C	T	G	T	G	G	C	G	T	D
DASH_6964	Dachshund	3	7	A	A	C	T	A	C	C	C	T	G	T	G	G	C	G	T	D
DASH_6964	Dachshund	3	7	B	A	C	T	A	C	C	C	T	G	T	G	G	C	G	T	D
DASH_6966	Dachshund	3	7	A	C	T	C	C	G	C	C	G	G	T	G	G	C	G	T	L1
DASH_6966	Dachshund	3	7	B	C	T	C	C	G	C	C	G	G	T	G	G	C	G	T	L1
BI_11395	Beagle	3	10	A	A	C	T	A	C	C	C	T	G	T	G	G	C	G	T	D
BI_11395	Beagle	3	10	B	A	C	T	A	C	C	C	T	G	T	G	G	C	G	T	D
BI_34197	Beagle	3	10	A	A	C	T	A	C	C	C	T	G	T	G	G	C	G	T	D
BI_34197	Beagle	3	10	B	C	T	C	C	G	T	T	G	C	C	A	A	T	T	C	S1
BI_23140	Tibetan Terrier	3	11	A	C	T	C	C	G	T	T	G	C	C	A	A	T	T	C	S1
BI_23140	Tibetan Terrier	3	11	B	C	T	C	C	G	T	T	G	C	C	A	A	T	T	C	S1
BI_23141	Tibetan Terrier	3	11	A	C	T	C	C	G	T	T	G	C	C	A	A	T	T	C	S1
BI_23141	Tibetan Terrier	3	11	B	C	T	C	C	G	T	T	G	C	C	A	A	T	T	C	S1
BI_278274	Tibetan Terrier	3	11	A	C	T	C	C	G	T	T	G	C	C	A	A	T	T	C	S1
BI_278274	Tibetan Terrier	3	11	B	C	T	C	C	G	T	T	G	C	C	A	A	T	T	C	S1
BI_35496	Cocker Spaniel	3	13	A	A	C	T	A	C	C	C	T	G	T	G	G	C	G	T	D
BI_35496	Cocker Spaniel	3	13	B	A	C	T	A	C	C	C	T	G	T	G	G	C	G	T	D
BI_35545	Cocker Spaniel	3	13	A	A	C	T	A	C	C	C	T	G	T	G	G	C	G	T	D
BI_35545	Cocker Spaniel	3	13	B	A	C	T	A	C	C	C	T	G	T	G	G	C	G	T	D
BI_35546	Cocker Spaniel	3	13	A	A	C	T	A	C	C	C	T	G	T	G	G	C	G	T	D
BI_35546	Cocker Spaniel	3	13	B	A	C	T	A	C	C	C	T	G	T	G	G	C	G	T	D
LAGO_18003	Lagotto Romagnolo	3	14	A	A	C	T	A	G	C	C	G	G	T	G	G	C	G	T	H9
LAGO_18003	Lagotto Romagnolo	3	14	B	C	T	C	C	G	T	T	T	C	T	A	G	T	G	C	H26
LAGO_18006	Lagotto Romagnolo	3	14	A	A	C	T	A	C	C	C	T	G	T	G	G	C	G	T	D
LAGO_18006	Lagotto Romagnolo	3	14	B	A	C	T	A	C	C	C	T	G	T	G	G	C	G	T	D
LAGO_18010	Lagotto Romagnolo	3	14	A	A	C	T	A	C	C	C	T	G	T	G	G	C	G	T	D
LAGO_18010	Lagotto Romagnolo	3	14	B	A	C	T	A	C	C	C	T	G	T	G	G	C	G	T	D
LAGO_18012	Lagotto Romagnolo	3	14	A	A	C	T	A	C	C	C	T	G	T	G	G	C	G	T	D
LAGO_18012	Lagotto Romagnolo	3	14	B	C	T	C	C	G	C	C	G	G	T	G	G	C	G	T	L1
LAGO_18013	Lagotto Romagnolo	3	14	A	A	C	T	A	C	C	C	T	G	T	G	G	C	G	T	D
LAGO_18013	Lagotto Romagnolo	3	14	B	A	C	T	A	C	C	C	T	G	T	G	G	C	G	T	D
LAGO_18014	Lagotto Romagnolo	3	14	A	A	C	T	A	C	C	C	T	G	T	G	G	C	G	T	D
LAGO_18014	Lagotto Romagnolo	3	14	B	A	C	T	A	C	C	C	T	G	T	G	G	C	G	T	D
LAGO_18015	Lagotto Romagnolo	3	14	A	A	C	T	A	C	C	C	T	G	T	G	G	C	G	T	D
LAGO_18015	Lagotto Romagnolo	3	14	B	A	C	T	A	C	C	C	T	G	T	G	G	C	G	T	D
LAGO_18016	Lagotto Romagnolo	3	14	A	A	C	T	A	C	C	C	T	G	T	G	G	C	G	T	D
LAGO_18016	Lagotto Romagnolo	3	14	B	A	C	T	A	C	C	C	T	G	T	G	G	C	G	T	D
PODLE_13006	Poodle	3	25	A	A	C	T	A	C	C	C	T	G	T	G	G	C	G	T	D
PODLE_13006	Poodle	3	25	B	A	C	T	A	C	C	C	T	G	T	G	G	C	G	T	D
PODLE_13009	Poodle	3	25	A	A	C	T	A	C	C	C	T	G	T	G	G	C	G	T	D
PODLE_13009	Poodle	3	25	B	A	C	T	A	C	C	C	T	G	T	G	G	C	G	T	D
PODLE_13010	Poodle	3	25	A	A	C	T	A	C	C	C	T	G	T	G	G	C	G	T	D
PODLE_13010	Poodle	3	25	B	A	C	T	A	C	C	C	T	G	T	G	G	C	G	T	D
PODLE_13013	Poodle	3	25	A	A	C	T	A	C	C	C	T	G	T	G	G	C	G	T	D
PODLE_13013	Poodle	3	25	B	A	C	T	A	C	C	C	T	G	T	G	G	C	G	T	D
PODLE_13014	Poodle	3	25	A	A	C	T	A	C	C	C	T	G	T	G	G	C	G	T	D
PODLE_13014	Poodle	3	25	B	A	C	T	A	C	C	C	T	G	T	G	G	C	G	T	D
PODLE_13015	Poodle	3	25	A	A	C	T	A	C	C	C	T	G	T	G	G	C	G	T	D
PODLE_13015	Poodle	3	25	B	A	C	T	A	C	C	C	T	G	T	G	G	C	G	T	D
PODLE_13016	Poodle	3	25	A	A	C	T	A	C	C	C	T	G	T	G	G	C	G	T	D
PODLE_13016	Poodle	3	25	B	A	C	T	A	C	C	C	T	G	T	G	G	C	G	T	D
PODLE_13018	Poodle	3	25	A	A	C	T	A	C	C	C	T	G	T	G	G	C	G	T	D
PODLE_13018	Poodle	3	25	B	A	C	T	A	C	C	C	T	G	T	G	G	C	G	T	D
BASSH_21497	Basset Hound	3	28	A	A	C	T	A	C	C	C	T	G	T	G	G	C	G	T	D
BASSH_21497	Basset Hound	3	28	B	A	C	T	A	C	C	C	T	G	T	G	G	C	G	T	D
BASSH_21503	Basset Hound	3	28	A	A	C	T	A	C	C	C	T	G	T	G	G	C	G	T	D
BASSH_21503	Basset Hound	3	28	B	A	C	T	A	C	C	C	T	G	T	G	G	C	G	T	D
BASSH_21504	Basset Hound	3	28	A	A	C	T	A	C	C	C	T	G	T	G	G	C	G	T	D
BASSH_21504	Basset Hound	3	28	B	A	C	T	A	C	C	C	T	G	T	G	G	C	G	T	D
BASSH_21505	Basset Hound	3	28	A	A	C	T	A	C	C	C	T	G	T	G	G	C	G	T	D
BASSH_21505	Basset Hound	3	28	B	A	C	T	A	C	C	C	T	G	T	G	G	C	G	T	D
BASSH_21506	Basset Hound	3	28	A	A	C	T	A	C	C	C	T	G	T	G	G	C	G	T	D
BASSH_21506	Basset Hound	3	28	B	A	C	T	A	C	C	C	T	G	T	G	G	C	G	T	D
BASSH_21507	Basset Hound	3	28	A	A	C	T	A	C	C	C	T	G	T	G	G	C	G	T	D
BASSH_21507	Basset Hound	3	28	B	A	C	T	A	C	C	C	T	G	T	G	G	C	G	T	D
BASSH_21508	Basset Hound	3	28	A	A	C	T	A	C	C	C	T	G	T	G	G	C	G	T	D
BASSH_21508	Basset Hound	3	28	B	A	C	T	A	C	C	C	T	G	T	G	G	C	G	T	D
BASSH_21509	Basset Hound	3	28	A	A	C	T	A	C	C	C	T	G	T	G	G	C	G	T	D
BASSH_21509	Basset Hound	3	28	B	A	C	T	A	C	C	C	T	G	T	G	G	C	G	T	D
ISET_11325	Irish Setter	3	28	A	A	C	T	A	C	C	C	T	G	T	G	G	C	G	T	D
ISET_11325	Irish Setter	3	28	B	A	C	T	A	C	C	C	T	G	T	G	G	C	G	T	D
ISET_14063	Irish Setter	3	28	A	A	C	T	A	C	C	C	T	G	T	G	G	C	G	T	D
ISET_14063	Irish Setter	3	28	B	A	C	T	A	C	C	C	T	G	T	G	G	C	G	T	D
ISET_14418	Irish Setter	3	28	A	A	C	T	A	C	C	C	T	G	T	G	G	C	G	T	D
ISET_14418	Irish Setter	3	28	B	A	C	T	A	C	C	C	T	G	T	G	G	C	G	T	D
ISET_3233	Irish Setter	3	28	A	A	C	T	A	C	C	C	T	G	T	G	G	C	G	T	D
ISET_3233	Irish Setter	3	28	B	A	C	T	A	C	C	C	T	G	T	G	G	C	G	T	D
ISET_3243	Irish Setter	3	28	A	A	C	T	A	C	C	C	T	G	T	G	G	C	G	T	D
ISET_3243	Irish Setter	3	28	B	A	C	T	A	C	C	C	T	G	T	G	G	C	G	T	D
ISET_3567	Irish Setter	3	28	A	A	C	T	A	C	C	C	T	G	T	G	G	C	G	T	D
ISET_3567	Irish Setter	3	28	B	A	C	T	A	C	C	C	T	G	T	G	G	C	G	T	D
ISET_3757	Irish Setter	3	28	A	A	C	T	A	C	C	C	T	G	T	G	G	C	G	T	D
ISET_3757	Irish Setter	3	28	B	A	C	T	A	C	C	C	T	G	T	G	G	C	G	T	D
ISET_3765	Irish Setter	3	28	A	A	C	T	A	C	C	C	T	G	T	G	G	C	G	T	D
ISET_3765	Irish Setter	3	28	B	A	C	T	A	C	C	C	T	G	T	G	G	C	G	T	D
ESET_20323	English Setter	3	31	A	A	C	T	A	C	C	C	T	G	T	G	G	C	G	T	D
ESET_20323	English Setter	3	31	B	A	C	T	A	C	C	C	T	G	T	G	G	C	G	T	D
ESET_20324	English Setter	3	31	A	A	C	T	A	C	C	C	T	G	T	G	G	C	G	T	D
ESET_20324	English Setter	3	31	B	A	C	T	A	C	C	C	T	G	T	G	G	C	G	T	D
ESET_20325	English Setter	3	31	A	A	C	T	A	C	C	C	T	G	T	G	G	C	G	T	D
ESET_20325	English Setter	3	31	B	A	C	T	A	C	C	C	T	G	T	G	G	C	G	T	D
ESET_20326	English Setter	3	31	A	A	C	T	A	C	C	C	T	G	T	G	G	C	G	T	D
ESET_20326	English Setter	3	31	B	A	C	T	A	C	C	C	T	G	T	G	G	C	G	T	D
ESET_20327	English Setter	3	31	A	A	C	T	A	C	C	C	T	G	T	G	G	C	G	T	D
ESET_20327	English Setter	3	31	B	A	C	T	A	C	C	C	T	G	T	G	G	C	G	T	D
ESET_20329	English Setter	3	31	A	A	C	T	A	C	C	C	T	G	T	G	G	C	G	T	D
ESET_20329	English Setter	3	31	B	A	C	T	A	C	C	C	T	G	T	G	G	C	G	T	D
ESET_20330	English Setter	3	31	A	A	C	T	A	G	C	T	T	G	T	G	G	C	G	T	H16
ESET_20330	English Setter	3	31	B	A	C	T	A	C	C	C	T	G	T	G	G	C	G	T	D
BMD_11109	Bernese Mountain Dog	3	45	A	A	C	T	A	C	C	C	T	G	T	G	G	C	G	T	D
BMD_11109	Bernese Mountain Dog	3	45	B	A	C	T	A	C	C	C	T	G	T	G	G	C	G	T	D
BMD_11322	Bernese Mountain Dog	3	45	A	A	C	T	A	C	C	C	T	G	T	G	G	C	G	T	D
BMD_11322	Bernese Mountain Dog	3	45	B	A	C	T	A	C	C	C	T	G	T	G	G	C	G	T	D
BMD_2640	Bernese Mountain Dog	3	45	A	A	C	T	A	C	C	C	T	G	T	G	G	C	G	T	D
BMD_2640	Bernese Mountain Dog	3	45	B	A	C	T	A	C	C	C	T	G	T	G	G	C	G	T	D
BMD_3174	Bernese Mountain Dog	3	45	A	A	C	T	A	C	C	C	T	G	T	G	G	C	G	T	D
BMD_3174	Bernese Mountain Dog	3	45	B	C	T	C	C	G	C	C	G	G	T	G	G	C	G	T	L1
BMD_3175	Bernese Mountain Dog	3	45	A	A	C	T	A	C	C	C	T	G	T	G	G	C	G	T	D
BMD_3175	Bernese Mountain Dog	3	45	B	A	C	T	A	C	C	C	T	G	T	G	G	C	G	T	D
BMD_3289	Bernese Mountain Dog	3	45	A	A	C	T	A	C	C	C	T	G	T	G	G	C	G	T	D
BMD_3289	Bernese Mountain Dog	3	45	B	A	C	T	A	C	C	C	T	G	T	G	G	C	G	T	D
BMD_3530	Bernese Mountain Dog	3	45	A	A	C	T	A	C	C	C	T	G	T	G	G	C	G	T	D
BMD_3530	Bernese Mountain Dog	3	45	B	A	C	T	A	C	C	C	T	G	T	G	G	C	G	T	D
BMD_3531	Bernese Mountain Dog	3	45	A	A	C	T	A	C	C	C	T	G	T	G	G	C	G	T	D
BMD_3531	Bernese Mountain Dog	3	45	B	A	C	T	A	C	C	C	T	G	T	G	G	C	G	T	D
LEON_14952	Leonberger	3	60	A	A	C	T	A	C	C	C	T	G	T	G	G	C	G	T	D
LEON_14952	Leonberger	3	60	B	A	C	T	A	C	C	C	T	G	T	G	G	C	G	T	D
LEON_15688	Leonberger	3	60	A	A	C	T	A	C	C	C	T	G	T	G	G	C	G	T	D
LEON_15688	Leonberger	3	60	B	A	C	T	A	C	C	C	T	G	T	G	G	C	G	T	D
LEON_24132	Leonberger	3	60	A	A	C	T	A	C	C	C	T	G	T	G	G	C	G	T	D
LEON_24132	Leonberger	3	60	B	A	C	T	A	C	C	C	T	G	T	G	G	C	G	T	D
LEON_2542	Leonberger	3	60	A	A	C	T	A	C	C	C	T	G	T	G	G	C	G	T	D
LEON_2542	Leonberger	3	60	B	A	C	T	A	C	C	C	T	G	T	G	G	C	G	T	D
LEON_2694	Leonberger	3	60	A	A	C	T	A	C	C	C	T	G	T	G	G	C	G	T	D
LEON_2694	Leonberger	3	60	B	A	C	T	A	C	C	C	T	G	T	G	G	C	G	T	D
LEON_3331	Leonberger	3	60	A	A	C	T	A	C	C	C	T	G	T	G	G	C	G	T	D
LEON_3331	Leonberger	3	60	B	A	C	T	A	C	C	C	T	G	T	G	G	C	G	T	D
LEON_3337	Leonberger	3	60	A	A	C	T	A	C	C	C	T	G	T	G	G	C	G	T	D
LEON_3337	Leonberger	3	60	B	A	C	T	A	C	C	C	T	G	T	G	G	C	G	T	D
NEWF_2874	Newfoundland	3	64	A	A	C	T	A	G	C	C	G	G	T	G	G	C	G	T	H9
NEWF_2874	Newfoundland	3	64	B	A	C	T	A	C	C	C	T	G	T	G	G	C	G	T	D
NEWF_3270	Newfoundland	3	64	A	A	C	T	A	C	C	C	T	G	T	G	G	C	G	T	D
NEWF_3270	Newfoundland	3	64	B	A	C	T	A	C	C	C	T	G	T	G	G	C	G	T	D
NEWF_3476	Newfoundland	3	64	A	A	C	T	A	C	C	C	T	G	T	G	G	C	G	T	D
NEWF_3476	Newfoundland	3	64	B	C	T	C	C	C	C	C	T	G	T	A	G	C	G	T	H15
NEWF_6699	Newfoundland	3	64	A	A	C	T	A	C	C	C	T	G	T	G	G	C	G	T	D
NEWF_6699	Newfoundland	3	64	B	A	C	T	A	C	C	C	T	G	T	G	G	C	G	T	D
NEWF_6700	Newfoundland	3	64	A	A	C	T	A	C	C	C	T	G	T	G	G	C	G	T	D
NEWF_6700	Newfoundland	3	64	B	A	C	T	A	C	C	C	T	G	T	G	G	C	G	T	D
NEWF_6701	Newfoundland	3	64	A	A	C	T	A	C	C	C	T	G	T	G	G	C	G	T	D
NEWF_6701	Newfoundland	3	64	B	A	C	T	A	C	C	C	T	G	T	G	G	C	G	T	D
NEWF_6703	Newfoundland	3	64	A	A	C	T	A	C	C	C	T	G	T	G	G	C	G	T	D
NEWF_6703	Newfoundland	3	64	B	C	T	C	A	C	C	C	T	G	T	G	G	C	G	T	H28
GDAN_19725	Great Dane	3	70	A	A	C	T	A	C	C	C	T	G	T	G	G	C	G	T	D
GDAN_19725	Great Dane	3	70	B	C	T	C	C	G	C	C	G	G	T	G	G	C	G	T	L1
GDAN_25856	Great Dane	3	70	A	A	C	T	A	C	C	C	T	G	T	G	G	C	G	T	D
GDAN_25856	Great Dane	3	70	B	A	C	T	A	C	C	C	T	G	T	G	G	C	G	T	D
GDAN_25985	Great Dane	3	70	A	A	C	T	A	C	C	C	T	G	T	G	G	C	G	T	D
GDAN_25985	Great Dane	3	70	B	A	C	T	A	C	C	C	T	G	T	G	G	C	G	T	D
GDAN_26163	Great Dane	3	70	A	A	C	T	A	C	C	C	T	G	T	G	G	C	G	T	D
GDAN_26163	Great Dane	3	70	B	C	T	C	C	G	C	C	G	G	T	G	G	C	G	T	L1
GDAN_28318	Great Dane	3	70	A	A	C	T	A	C	C	C	T	G	T	G	G	C	G	T	D
GDAN_28318	Great Dane	3	70	B	A	C	T	A	C	C	C	T	G	T	G	G	C	G	T	D
GDAN_28679	Great Dane	3	70	A	A	C	T	A	C	C	C	T	G	T	G	G	C	G	T	D
GDAN_28679	Great Dane	3	70	B	A	C	T	A	C	C	C	T	G	T	G	G	C	G	T	D
GDAN_40949	Great Dane	3	70	A	A	C	T	A	C	C	C	T	G	T	G	G	C	G	T	D
GDAN_40949	Great Dane	3	70	B	A	C	C	C	G	C	C	T	G	T	G	G	C	G	T	H19
GDAN_40950	Great Dane	3	70	A	A	C	T	A	C	C	C	T	G	T	G	G	C	G	T	D
GDAN_40950	Great Dane	3	70	B	A	C	T	A	C	C	C	T	G	T	G	G	C	G	T	D
GDAN_50342	Great Dane	3	70	A	A	C	T	A	C	C	C	T	G	T	G	G	C	G	T	D
GDAN_50342	Great Dane	3	70	B	A	C	T	A	C	C	C	T	G	T	G	G	C	G	T	D
GDAN_52366	Great Dane	3	70	A	A	C	T	A	C	C	C	T	G	T	G	G	C	G	T	D
GDAN_52366	Great Dane	3	70	B	C	T	C	C	G	C	C	G	G	T	G	G	C	G	T	L1
SBERN_30022	Saint Bernhard	3	90	A	C	T	C	C	C	C	C	T	G	T	G	G	C	G	T	L2
SBERN_30022	Saint Bernhard	3	90	B	C	T	C	C	C	C	C	T	G	T	G	G	C	G	T	L2
SBERN_3802	Saint Bernhard	3	90	A	A	C	T	A	C	C	C	T	G	T	G	G	C	G	T	D
SBERN_3802	Saint Bernhard	3	90	B	C	T	C	C	C	C	C	T	G	T	G	G	C	G	T	L2
SBERN_3803	Saint Bernhard	3	90	A	A	C	T	A	C	C	C	T	G	T	G	G	C	G	T	D
SBERN_3803	Saint Bernhard	3	90	B	A	C	T	A	C	C	C	T	G	T	G	G	C	G	T	D
SBERN_3804	Saint Bernhard	3	90	A	C	C	T	A	C	C	C	T	G	T	G	G	C	G	T	H23
SBERN_3804	Saint Bernhard	3	90	B	C	T	C	C	C	C	C	T	G	T	G	G	C	G	T	L2
SBERN_3805	Saint Bernhard	3	90	A	A	C	T	A	C	C	C	T	G	T	G	G	C	G	T	D
SBERN_3805	Saint Bernhard	3	90	B	C	T	C	C	C	C	C	T	G	T	G	G	C	G	T	L2
SBERN_3848	Saint Bernhard	3	90	A	A	C	T	A	C	C	C	T	G	T	G	G	C	G	T	D
SBERN_3848	Saint Bernhard	3	90	B	A	C	T	A	C	C	C	T	G	T	G	G	C	G	T	D

## Sheet: b) breed_haplotype_counts
			D	L1	L2	L3	S1	S2
breed	ear (1=prick, 3=drop)	size (kg)	H0	H1	H3	H5	H2	H4	H6	H7	H8	H9	H10	H11	H12	H13	H14	H15	H16	H17	H18	H19	H20	H21	H22	H23	H24	H25	H26	H27	H28	TOTAL
Chinese Crested	1	5	0	0	1	0	8	1	0	0	0	0	2	0	2	0	0	0	0	0	0	0	0	0	1	0	1	0	0	0	0	16
Schipperke	1	7	0	1	0	0	12	0	0	0	0	0	0	1	0	0	0	0	0	0	0	0	0	0	0	0	0	0	0	0	0	14
Basenji	1	11	0	0	1	0	0	15	0	0	0	0	0	0	0	0	0	0	0	0	0	0	0	0	0	0	0	0	0	0	0	16
Finnish Spitz	1	11	0	10	0	0	0	0	5	0	0	0	0	0	0	0	0	0	0	1	0	0	0	0	0	0	0	0	0	0	0	16
Pembrokeshire Welsh Corgi	1	12	2	8	0	0	2	0	0	0	0	0	0	0	0	0	0	0	0	0	0	0	0	0	0	0	0	0	0	0	0	12
Border Collie	1	17	0	16	0	0	0	0	0	0	0	0	0	0	0	0	0	0	0	0	0	0	0	0	0	0	0	0	0	0	0	16
Norwegian Elkhound	1	23	0	4	0	0	0	6	0	0	0	0	0	0	0	0	0	0	0	0	0	0	0	0	0	0	0	0	0	0	0	10
Chow Chow	1	25	0	3	0	0	0	0	0	0	0	0	0	0	0	0	0	0	0	0	0	0	0	1	0	0	0	0	0	0	0	4
Samoyed	1	25	0	8	0	0	0	0	0	0	0	0	0	0	0	0	0	0	0	0	0	0	0	0	0	0	0	0	0	0	0	8
German Shepherd	1	31	0	10	0	0	0	0	0	0	0	0	0	0	0	0	0	0	0	0	0	0	0	0	0	0	0	0	0	0	0	10
Akita	1	55	0	3	3	0	0	0	0	0	0	0	0	0	0	0	0	0	0	0	0	0	0	0	0	0	0	0	0	0	0	6
Pappillon	2	4	0	8	2	0	4	0	0	0	0	0	0	0	0	0	0	0	0	0	0	0	0	0	0	0	0	0	0	0	0	14
Phalène	2	4	1	8	2	0	5	0	1	0	2	0	0	0	0	0	1	0	0	0	0	0	0	0	0	0	0	0	0	0	0	20
Norfolk Terrier	2	5	0	0	0	0	20	0	0	0	0	0	0	0	0	0	0	0	0	0	0	0	0	0	0	0	0	0	0	0	0	20
Norwich Terrier	2	5	0	0	0	0	19	0	1	0	0	0	0	0	0	0	0	0	0	0	0	0	0	0	0	0	0	0	0	0	0	20
Border Terrier	2	6	0	18	0	0	0	0	0	0	2	0	0	0	0	0	0	0	0	0	0	0	0	0	0	0	0	0	0	0	0	20
Minature Schnauzer	2	6	0	10	0	0	0	0	0	0	0	0	0	0	0	0	0	0	0	0	0	0	0	0	0	0	0	0	0	0	0	10
Fox Terrier	2	7	0	0	0	0	5	0	0	5	0	0	0	0	0	0	0	0	0	0	0	0	0	0	0	0	0	0	0	0	0	10
Jack Russell	2	7	0	0	0	0	4	0	0	0	0	0	0	0	0	0	0	0	0	0	0	0	0	0	0	0	0	0	0	0	0	4
Pug	2	7	0	0	1	0	8	0	0	0	0	0	0	0	0	0	0	0	0	0	0	0	0	0	0	0	0	0	0	1	0	10
Australian Shepherd	2	22	1	3	0	1	0	0	0	0	0	0	0	0	0	0	0	0	0	0	1	0	0	0	0	0	0	0	0	0	0	6
Airedale Terrier	2	24	0	10	0	0	0	0	0	0	0	0	0	0	0	0	0	0	0	0	0	0	0	0	0	0	0	0	0	0	0	10
Boxer	2	29	0	2	8	0	0	0	0	0	0	0	0	0	0	0	0	0	0	0	0	0	0	0	0	0	0	0	0	0	0	10
Greyhound	2	33	0	8	0	0	0	0	0	0	0	0	0	0	0	0	0	0	0	0	0	0	0	0	0	0	0	0	0	0	0	8
American Staffordshire Terrier	2	34	3	4	0	3	0	0	0	0	0	0	0	0	0	0	0	0	0	0	0	0	0	0	0	0	0	0	0	0	0	10
Doberman	2	35	1	6	0	1	0	0	0	0	0	0	0	0	0	0	0	0	0	0	0	0	0	0	0	0	0	0	0	0	0	8
Giant Schnauzer	2	38	4	4	0	2	0	0	0	0	0	0	0	0	0	0	0	0	0	0	0	0	0	0	0	0	0	0	0	0	0	10
Rottweiler	2	49	1	8	0	1	0	0	0	0	0	0	0	0	0	0	0	0	0	0	0	0	0	0	0	0	0	0	0	0	0	10
Irish Wolfhound	2	55	0	10	0	0	0	0	0	0	0	0	0	0	0	0	0	0	0	0	0	0	0	0	0	0	0	0	0	0	0	10
Cavalier King Charles Spaniel	3	6	0	0	0	0	0	0	0	0	0	1	0	0	0	0	0	0	0	0	0	0	1	0	0	0	0	0	0	0	0	2
Havanese	3	6	3	1	0	0	0	0	0	0	0	0	0	1	0	2	0	0	0	0	0	0	0	0	0	0	0	1	0	0	0	8
Dachshund	3	7	13	7	0	0	0	0	0	0	0	0	0	0	0	0	0	0	0	0	0	0	0	0	0	0	0	0	0	0	0	20
Beagle	3	10	3	0	0	0	1	0	0	0	0	0	0	0	0	0	0	0	0	0	0	0	0	0	0	0	0	0	0	0	0	4
Tibetan Terrier	3	11	0	0	0	0	6	0	0	0	0	0	0	0	0	0	0	0	0	0	0	0	0	0	0	0	0	0	0	0	0	6
Cocker Spaniel	3	13	6	0	0	0	0	0	0	0	0	0	0	0	0	0	0	0	0	0	0	0	0	0	0	0	0	0	0	0	0	6
Lagotto Romagnolo	3	14	13	1	0	0	0	0	0	0	0	1	0	0	0	0	0	0	0	0	0	0	0	0	0	0	0	0	1	0	0	16
Poodle	3	25	16	0	0	0	0	0	0	0	0	0	0	0	0	0	0	0	0	0	0	0	0	0	0	0	0	0	0	0	0	16
Basset Hound	3	28	16	0	0	0	0	0	0	0	0	0	0	0	0	0	0	0	0	0	0	0	0	0	0	0	0	0	0	0	0	16
Irish Setter	3	28	16	0	0	0	0	0	0	0	0	0	0	0	0	0	0	0	0	0	0	0	0	0	0	0	0	0	0	0	0	16
Golden Retriever	3	30	6	0	0	2	0	0	0	0	0	0	0	0	0	0	0	0	0	0	0	0	0	0	0	0	0	0	0	0	0	8
English Setter	3	31	13	0	0	0	0	0	0	0	0	0	0	0	0	0	0	0	1	0	0	0	0	0	0	0	0	0	0	0	0	14
Bernese Mountain Dog	3	45	15	1	0	0	0	0	0	0	0	0	0	0	0	0	0	0	0	0	0	0	0	0	0	0	0	0	0	0	0	16
Leonberger	3	60	14	0	0	0	0	0	0	0	0	0	0	0	0	0	0	0	0	0	0	0	0	0	0	0	0	0	0	0	0	14
Newfoundland	3	64	11	0	0	0	0	0	0	0	0	1	0	0	0	0	0	1	0	0	0	0	0	0	0	0	0	0	0	0	1	14
Great Dane	3	70	16	3	0	0	0	0	0	0	0	0	0	0	0	0	0	0	0	0	0	1	0	0	0	0	0	0	0	0	0	20
Saint Bernhard	3	90	6	0	5	0	0	0	0	0	0	0	0	0	0	0	0	0	0	0	0	0	0	0	0	1	0	0	0	0	0	12
TOTAL			180	175	23	10	94	22	7	5	4	3	2	2	2	2	1	1	1	1	1	1	1	1	1	1	1	1	1	1	1
DROP EAR, SMALL	3	<15	38	9	0	0	7	0	0	0	0	2	0	1	0	2	0	0	0	0	0	0	1	0	0	0	0	1	1	0	0	62
NON-DROP, SMALL	12	<15	3	63	7	0	87	16	7	5	4	0	2	1	2	0	1	0	0	1	0	0	0	0	1	0	1	0	0	1	0	202
DROP EAR, LARGE	3	>15	129	4	5	2	0	0	0	0	0	1	0	0	0	0	0	1	1	0	0	1	0	0	0	1	0	0	0	0	1	146
NON-DROP, LARGE	12	>15	10	99	11	8	0	6	0	0	0	0	0	0	0	0	0	0	0	0	1	0	0	1	0	0	0	0	0	0	0	136

## Sheet: c) total_haplotype_counts
11028511	11039999	11054755	11054946	11073701	11074911	11075912	11076861	11077807	11162577	11364385	11365382	11365899	11366464	11366743	N	hap	hap		canFam2	canFam3
A	C	T	A	C	C	C	T	G	T	G	G	C	G	T	180	H0	D		11028511	8041973
C	T	C	C	G	C	C	G	G	T	G	G	C	G	T	175	H1	L1		11039999	8053461
C	T	C	C	C	C	C	T	G	T	G	G	C	G	T	23	H3	L2		11054755	8068217
C	T	C	A	G	C	C	G	G	T	G	G	C	G	T	10	H5	L3		11054946	8068408
C	T	C	C	G	T	T	G	C	C	A	A	T	T	C	94	H2	S1		11073701	8087164
C	T	C	C	G	T	T	G	C	C	G	G	C	G	T	22	H4	S2		11074911	8088548
C	T	C	C	G	C	C	G	G	T	A	A	T	T	C	7	H6			11075912	8089549
C	T	C	C	G	T	T	T	C	C	A	A	T	T	C	5	H7			11076861	8090498
C	T	C	C	G	C	T	G	G	T	G	G	C	G	T	4	H8			11077807	8091444
A	C	T	A	G	C	C	G	G	T	G	G	C	G	T	3	H9			11162577	8176214
C	C	C	C	G	T	T	G	C	C	A	A	T	T	C	2	H10			11364385	8378024
A	C	T	A	C	C	C	T	G	C	A	A	T	T	C	2	H11			11365382	8379021
C	C	C	A	G	T	T	G	C	C	A	A	T	T	C	2	H12			11365899	8379538
C	T	C	A	G	C	C	G	G	C	A	A	T	T	C	2	H13			11366464	8380103
A	C	T	A	C	C	C	T	G	T	A	A	T	T	C	1	H14			11366743	8380382
C	T	C	C	C	C	C	T	G	T	A	G	C	G	T	1	H15
A	C	T	A	G	C	T	T	G	T	G	G	C	G	T	1	H16
C	T	C	C	G	C	C	G	G	T	G	A	C	G	T	1	H17
C	T	C	C	G	C	C	T	G	T	G	G	C	G	T	1	H18
A	C	C	C	G	C	C	T	G	T	G	G	C	G	T	1	H19
A	C	T	A	C	C	C	G	G	T	G	G	C	G	T	1	H20
C	T	C	C	G	C	C	G	C	T	G	G	C	G	T	1	H21
C	T	C	C	C	C	C	T	G	T	A	A	T	T	C	1	H22
C	C	T	A	C	C	C	T	G	T	G	G	C	G	T	1	H23
C	T	C	C	G	T	C	T	C	T	G	A	T	T	C	1	H24
C	T	C	C	G	C	C	G	G	C	A	A	T	T	C	1	H25
C	T	C	C	G	T	T	T	C	T	A	G	T	G	C	1	H26
C	T	C	C	C	C	C	G	G	T	G	G	C	G	T	1	H27
C	T	C	A	C	C	C	T	G	T	G	G	C	G	T	1	H28
