# Supplementary material for: Linked genetic variants on chromosome 10 control ear morphology and body mass among dog breeds
Source: BMC Genomics. 2015 Jun 23;16(1):474. doi: 10.1186/s12864-015-1702-2 (PMC4477608; doi:10.1186/s12864-015-1702-2)
Supplement: Additional file 11: Table S7. — List of SNPs inferred to be fixed for alternative alleles between dogs and wolves. Number of reads matching each allele in dog and wolf are shown. Conservation track from canFam2.0 is also shown. [file 12864_2015_1702_MOESM11_ESM.xlsx]

## Sheet: dogwolf_candidates.txt
canFam2	canFam3	ref base	variant base	dog=ref	dog=variant	wolf=ref	wolf=variant	conservation
9505846	6518270	T	G	20057	0	0	4
9509695	6522119	C	T	24641	2	0	5
9951407	6964261	G	G	3628	4	0	7
10222614	7235645	T	C	26588	8	0	5	pi
10260090	7273121	G	C	25373	1	0	4
10423735	7436826	T	C	13323	7	0	4
10441077	7454168	A	G	31052	8	0	4
10725163	7738606	C	A	26222	3	0	4
10725164	7738607	C	T	26219	1	0	4
10726040	7739483	G	A	14950	2	0	4
10730439	7743882	T	A	17046	0	0	10	pi,phastcons
10847700	7861143	A	A	15065	11	0	4	pi
10916652	7930095	T	C	28121	137	0	4
10919566	7933009	G	A	28149	4	0	7
10922913	7936356	T	C	25211	8	0	8
10922995	7936438	T	C	24519	4	0	12
10924947	7938390	T	G	33368	1	0	5
10927676	7941119	G	A	26886	72	0	10
10930196	7943639	C	T	21614	3	0	6
10932083	7945526	A	G	11453	3	0	9
10934605	7948048	G	T	28896	2	0	8	pi
10935931	7949374	G	T	20206	2	0	5
10941498	7954941	G	A	27294	1	0	12
10943326	7956769	A	C	18186	2	0	8
10943555	7956998	G	A	22997	6	0	13
11018695	8032157	G	A	28732	1	0	14
11025292	8038754	C	T	23716	3	0	4
11059393	8072855	G	A	18586	118	0	6
11212678	8226315	G	C	24322	3	0	5
11338195	8351834	A	G	27076	4	0	5
11492030	8505669	G	C	23841	29	0	5
11722214	8735853	T	A	3290	0	0	5
11744893	8759000	T	C	26196	4	0	6
11745400	8759507	T	C	26813	6	0	5
11774964	8789071	G	A	18988	38	0	8
11775049	8789156	G	A	19692	43	0	8
11781066	8795173	G	A	15486	84	0	4
11936501	8950824	T	C	19359	1	0	6
11937500	8951823	C	T	17161	2	0	5
11970666	8984989	T	C	26673	4	0	4
12051802	9066110	C	T	27144	4	0	7
12250193	9264501	T	C	12295	0	0	4
12330908	9345216	G	C	25879	6	0	7
12331658	9345966	T	C	17527	4	0	5
12427013	9441320	A	C	26364	0	0	5
